# Supplementary material for: Heterogeneity and transcriptome changes of human CD8+ T cells across nine decades of life
Source: Nat Commun. 2022 Sep 1;13:5128. doi: 10.1038/s41467-022-32869-x (PMC9436929; doi:10.1038/s41467-022-32869-x)
Supplement: Supplementary file 4 — Source Data [file 41467_2022_32869_MOESM4_ESM.zip]

Archive with 11 entries (11 files):
- Source data/Source data 1.xlsx
- Source data/Source data 2a.xlsx
- Source data/Source data 2b.xlsx
- Source data/Source data 3b.xlsx
- Source data/Source data 3d.xlsx
- Source data/Source data 4.xlsx
- Source data/Source data 5a.xlsx
- Source data/Source data 5b.xlsx
- Source data/Source data 5c.xlsx
- Source data/Source data 6a-b.xlsx
- Source data/Source data 7a-b.xlsx
