# Supplementary material for: Heterogeneity and transcriptome changes of human CD8+ T cells across nine decades of life
Source: Nat Commun. 2022 Sep 1;13:5128. doi: 10.1038/s41467-022-32869-x (PMC9436929; doi:10.1038/s41467-022-32869-x)
Supplement: Supplementary file 4 — Source Data [file 41467_2022_32869_MOESM4_ESM.zip › Source data/Source data 1.xlsx]

## Sheet: Sub data 1
Source data 1 Differential expressed genes in CD8 T cell subpopulations
ID	PABPC1	LDHB	HBA2	LRRN3	CCR7	EEF1B2	NPM1	GAS5	SNHG32	NOSIP	JUNB	FOS	ANXA1	FXYD5	PLP2	IL7R	FXYD2	GZMK	CD74	CCL5	HLA.DRB1	HLA.DPB1	DUSP4	GZMA	NCR3	ZFP36L2	RORA	GNLY	CD52	GZMH	CRIP1	KLF6	NFKBIA	CTSW	DNAJB1	MALAT1	B2M	HLA.B	HLA.A	PTPRC
Nc_CGCGGTACATCCGCGA-33	3.83981	1.68695	0	0	0	4.39079	2.93721	3.30437	2.44348	2.44348	3.59679	4.22944	0	0	0	1.68695	0	0	1.68695	0	0	1.68695	0	0	3.30437	0	0	2.93721	4.39079	0	0	3.30437	1.68695	4.22944	1.68695	9.62796	7.81503	4.39079	5.2756	3.30437
Nc_TACGGATCAAACCTAC-26	5.3951	1.66091	0	0	0	3.27033	3.80457	2.4126	2.4126	1.66091	4.86335	5.319	3.80457	3.27033	0	3.27033	0	0	0	2.90429	0	0	0	0	1.66091	4.49963	0	0	4.3547	0	2.4126	2.90429	1.66091	3.56204	0	9.48518	7.03044	4.96672	3.80457	1.66091
Nc_CAGTCCTCACAACGCC-26	4.48628	3.25781	0	0	0	2.89219	4.48628	2.40126	1.65137	0	3.54925	5.04963	1.65137	1.65137	0	3.25781	0	0	0	3.7916	0	0	0	0	1.65137	5.92972	0	0	3.25781	0	1.65137	2.40126	4.61792	2.40126	0	9.59623	6.89206	4.84986	4.34141	1.65137
Nc_AACCGCGCAAGCTGGA-27	4.32312	3.86624	0	1.894	2.68556	4.32312	4.50673	1.894	0	2.68556	2.68556	3.19377	3.19377	3.19377	0	1.894	0	0	2.68556	1.894	0	0	0	1.894	0	4.32312	0	0	1.894	0	2.68556	3.56884	1.894	1.894	3.19377	9.2256	6.77697	3.86624	3.19377	0
Nc_AGTGGGAGTGTCGCTG-13	3.7487	3.54409	0	2.18743	1.47377	4.48088	4.08722	2.66275	1.47377	1.47377	0	0	0	2.18743	0	0	0	0	3.01967	0	0	0	0	0	0	2.18743	0	0	4.59138	0	0	0	0	0	2.18743	8.76388	6.48982	3.54409	2.18743	3.30558
Nc_CATTATCGTGAGGCTA-13	3.12203	3.49504	0	0	0	3.79114	1.8354	3.12203	0	0	2.61763	0	0	2.61763	0	3.12203	0	0	0	0	0	0	0	0	2.61763	0	0	0	4.87065	0	0	0	0	2.61763	0	9.05724	6.83319	5.39573	5.20797	4.0367
Nc_CCATTCGAGTACGACG-13	1.77356	2.54546	0	0	1.77356	3.95548	2.54546	3.71092	3.41628	1.77356	1.77356	0	0	0	0	2.54546	0	0	2.54546	0	0	0	0	0	1.77356	1.77356	1.77356	1.77356	5.69483	0	2.54546	0	0	0	0	8.97075	6.77944	5.55337	3.71092	0
Nc_GACCAATAGCTTATCG-13	2.4274	3.57871	1.67339	1.67339	1.67339	4.21078	3.57871	2.4274	3.28666	3.82148	1.67339	0	0	4.02922	0	2.4274	2.4274	0	2.4274	0	0	0	0	0	0	0	3.57871	0	4.76953	0	2.4274	0	1.67339	0	1.67339	9.2468	6.87098	4.51704	4.6488	2.4274
Nc_GCGACCACAACACCCG-13	3.3652	3.3652	0	2.99609	2.49882	4.45517	2.49882	1.73384	2.49882	2.49882	0	0	0	0	0	1.73384	0	0	1.73384	1.73384	0	0	0	1.73384	0	0	0	1.73384	3.90272	0	0	0	0	0	0	9.6954	6.44405	4.73267	4.60058	3.3652
Nc_AAACCTGAGCGTCAAG-1	3.65008	2.76065	1.54877	1.54877	2.76065	4.80526	3.65008	2.27838	0	3.65008	2.76065	1.54877	1.54877	2.27838	0	2.76065	2.27838	2.27838	0	0	0	0	0	0	0	2.76065	2.27838	0	2.76065	0	2.27838	0	0	1.54877	1.54877	8.5785	6.42172	5.15632	4.34033	2.76065
Nc_AAACCTGAGTACCGGA-1	4.13899	3.751	2.36585	3.50924	3.21864	3.751	3.751	2.85436	1.62165	3.21864	0	1.62165	0	2.85436	0	3.751	0	2.85436	1.62165	1.62165	0	0	0	2.85436	0	0	0	0	4.13899	0	0	1.62165	0	1.62165	2.36585	9.6377	6.76843	5.26269	4.57592	3.21864
Nc_AAACCTGCAGCTGCTG-1	4.55722	4.25053	0	0	1.70234	4.68914	3.61723	3.3244	0	0	2.95659	2.95659	0	2.46168	0	1.70234	0	0	0	0	0	0	0	0	0	2.95659	0	0	4.92152	0	0	2.46168	0	0	0	9.6502	7.04164	4.92152	3.86054	2.95659
Nc_AAACCTGCATCACGAT-1	4.21701	3.6086	0	2.53586	2.53586	3.16972	3.40578	2.88733	0	3.78638	2.07021	0	2.53586	2.53586	0	1.37837	0	0	0	0	0	0	0	2.53586	0	2.07021	0	0	4.73313	0	2.53586	0	0	0	0	9.34184	6.55129	4.97247	4.08725	1.37837
Nc_AAACCTGCATTGGGCC-1	4.31163	3.38251	0	2.95139	2.95139	4.1013	3.71401	4.1013	2.67535	2.95139	1.23081	2.3337	0	0	0	2.3337	0	0	1.88517	0	0	0	0	2.3337	0	0	1.88517	0	3.38251	0	1.88517	0	1.23081	0	0	8.16946	6.20432	5.05864	4.65797	3.18299
Nc_AAACCTGGTCGCGTGT-1	4.02942	3.48797	0	2.9659	3.25042	4.7306	4.4222	2.61114	2.13966	1.43471	2.9659	0	0	2.9659	1.43471	2.9659	0	0	0	0	0	0	0	0	0	2.9659	1.43471	0	3.87049	0	2.13966	0	0	0	0	8.09553	6.24688	4.02942	4.53249	1.43471
Nc_AAACCTGGTTTCCACC-1	3.4394	3.4394	0	2.30432	2.30432	3.88632	3.4394	3.4394	2.78848	2.30432	1.5703	3.15034	0	1.5703	0	2.78848	0	0	0	0	0	0	0	1.5703	0	0	1.5703	0	4.22705	0	4.22705	1.5703	0	1.5703	1.5703	9.44355	6.66467	4.8367	3.6801	3.4394
Nc_AAACCTGTCATGCATG-1	3.6354	3.02535	1.27999	2.40193	3.25855	3.93392	3.79237	3.25855	0	1.94738	1.27999	1.94738	1.27999	3.6354	0	3.93392	0	1.94738	0	0	0	0	0	1.27999	0	2.74706	0	0	5.14081	0	2.40193	1.27999	0	1.94738	1.27999	9.09066	7.09482	5.19807	4.954	3.02535
Nc_AAACCTGTCGCAGGCT-1	3.34305	4.12643	1.50054	3.05623	1.50054	4.40084	3.58219	2.69788	1.50054	2.22002	2.69788	2.69788	0	1.50054	0	2.22002	0	1.50054	0	0	0	0	0	3.34305	0	3.05623	0	0	4.27015	0	2.22002	3.05623	0	0	0	8.95118	6.64086	4.6313	3.05623	2.69788
Nc_AAACGGGAGAACTCGG-1	4.79514	3.05298	0	1.77951	0	4.17246	4.35507	3.05298	3.4239	2.55242	0	0	0	1.77951	0	3.4239	0	0	0	0	0	0	0	0	0	3.96334	1.77951	0	3.71868	0	1.77951	1.77951	0	0	0	8.24176	6.84994	3.05298	2.55242	1.77951
Nc_AAACGGGCAGACGTAG-1	3.96778	3.78825	1.50123	3.05716	1.50123	4.63232	3.344	3.344	0	1.50123	1.50123	1.50123	0	0	0	1.50123	0	0	0	0	0	0	0	0	0	0	1.50123	0	4.12743	0	2.22084	0	0	1.50123	0	8.52029	6.9924	4.73507	2.69877	2.69877
Nc_AAACGGGCAGTCAGAG-1	3.82177	3.48806	0	1.9709	1.9709	5.0497	4.4223	3.05317	2.77405	1.9709	0	1.2987	0	2.42766	1.2987	3.96354	0	0	1.2987	2.42766	0	0	0	1.9709	0	2.42766	0	0	4.21107	0	1.9709	0	1.2987	1.9709	0	7.88308	6.56139	4.84505	3.66454	2.42766
Nc_AAACGGGGTAAGTGGC-1	4.67104	3.52225	1.45851	3.52225	1.45851	4.85659	2.99874	2.99874	2.1688	2.1688	0	1.45851	2.64265	2.99874	2.1688	0	0	1.45851	0	3.52225	0	0	0	0	0	1.45851	0	0	5.30238	0	3.52225	1.45851	0	1.45851	0	8.71624	7.47227	5.16852	3.72659	3.72659
Nc_AAACGGGGTACCGTAT-1	4.24383	2.31847	0	3.16608	1.58208	4.63971	3.90286	3.16608	3.4555	1.58208	1.58208	2.31847	0	2.31847	0	2.31847	1.58208	0	0	0	0	0	0	0	0	1.58208	0	0	4.3882	0	2.31847	0	0	0	1.58208	9.14289	6.8159	4.24383	0	2.31847
Nc_AAACGGGGTGATGATA-1	5.12538	3.53549	1.64113	0	2.87917	3.98492	4.3271	2.87917	2.87917	1.64113	0	0	2.38907	3.24433	0	4.16613	0	0	0	0	0	0	0	0	0	1.64113	1.64113	0	3.98492	0	3.77764	0	1.64113	2.87917	0	8.98112	7.22242	4.60348	4.93863	3.77764
Nc_AAACGGGGTTCCAACA-1	3.61246	3.8557	0	1.69874	1.69874	3.31972	4.40706	3.61246	1.69874	0	0	1.69874	0	2.45743	1.69874	2.45743	0	0	1.69874	0	0	0	0	1.69874	0	1.69874	0	0	3.8557	0	1.69874	0	0	0	0	9.1756	6.64143	4.91649	4.40706	3.31972
Nc_AAACGGGTCCGAACGC-1	5.61426	3.03522	0	2.53567	0	5.209	3.03522	3.94443	1.76521	1.76521	1.76521	0	0	0	0	3.70001	1.76521	0	1.76521	0	0	0	0	0	0	2.53567	0	0	3.94443	0	0	0	0	1.76521	0	8.83559	6.70275	4.33584	4.15337	2.53567
Nc_AAACGGGTCCTTGGTC-1	4.25448	3.77194	1.48987	0	0	3.77194	2.68391	2.68391	0	0	0	0	0	3.56704	1.48987	2.68391	1.48987	0	2.20705	0	0	0	0	0	1.48987	2.20705	0	6.2661	5.35015	0	2.20705	0	0	4.11085	0	8.35119	7.1505	5.87962	4.50486	3.77194
Nc_AAACGGGTCGGACAAG-1	5.86497	2.634	0	1.45197	1.45197	4.19834	3.89593	3.89593	2.98973	1.45197	1.45197	0	0	2.1608	1.45197	2.634	0	0	1.45197	0	0	0	0	1.45197	0	2.98973	0	0	3.89593	0	4.44822	0	0	1.45197	0	8.51381	6.78602	4.44822	3.89593	0
Nc_AAAGATGCAGCTGTGC-1	4.40142	4.40142	2.32958	4.09646	2.32958	3.46812	4.25698	3.91581	2.81555	2.32958	0	0	0	1.59134	0	3.17842	0	0	0	0	0	0	0	0	0	2.81555	0	0	4.65303	0	0	1.59134	0	0	0	9.09965	6.48518	3.70926	3.91581	2.32958
Nc_AAAGATGGTGTGAATA-1	4.12326	2.83999	1.61041	2.83999	0	3.94239	4.12326	4.12326	1.61041	2.35241	0	1.61041	1.61041	0	1.61041	2.35241	0	1.61041	0	0	0	0	0	2.35241	0	2.83999	0	0	4.28396	0	2.83999	0	1.61041	0	0	8.76924	6.98022	4.68036	3.49402	0
Nc_AAAGATGGTTCCACTC-1	3.01617	4.05297	0	1.27384	1.27384	3.24918	2.73815	3.62577	1.27384	1.93963	0	0	3.01617	1.93963	1.27384	1.27384	0	0	1.93963	0	0	0	0	0	0	1.27384	0	0	5.13064	0	0	2.73815	0	1.27384	2.39345	8.67234	6.8738	4.56612	4.8044	1.93963
Nc_AAAGATGGTTGCGTTA-1	4.51754	3.96373	1.29882	1.29882	1.97106	4.32075	4.51754	4.09281	3.05335	0	0	0	0	1.29882	0	3.66474	0	0	1.29882	0	0	0	0	0	0	1.97106	2.42783	0	3.48825	0	0	1.97106	0	0	0	8.1733	6.66902	4.69068	4.32075	2.77423
Nc_AAAGCAAAGAGGTACC-1	3.21784	2.85359	0	3.75017	0	3.75017	3.21784	3.50842	2.36512	2.85359	1.62105	0	1.62105	0	1.62105	2.85359	0	0	0	0	0	0	0	2.85359	0	2.36512	0	0	4.57506	0	3.50842	3.50842	0	0	0	9.08436	7.4198	4.90995	5.00629	3.21784
Nc_AAAGCAAAGGCGCTCT-1	2.96141	0	0	0	0	2.13568	0	2.13568	2.96141	0	3.48327	0	0	0	0	3.48327	0	2.13568	2.13568	0	0	0	0	0	0	2.13568	0	0	3.48327	0	0	2.96141	0	0	0	9.63535	7.52591	5.69812	4.81534	2.13568
Nc_AAAGCAAAGTGGAGAA-1	4.35107	1.77653	0	2.54893	3.04929	4.91227	3.7148	3.9594	1.77653	0	1.77653	0	0	1.77653	0	3.42008	0	0	0	0	0	0	0	0	0	1.77653	0	0	4.16849	0	0	0	0	1.77653	0	8.63096	6.87588	4.51312	4.35107	3.04929
Nc_AAAGCAACAAGTTCTG-1	4.70981	3.65726	2.28458	3.86322	3.12836	4.04342	4.20359	3.12836	1.55391	3.12836	0	0	0	2.28458	1.55391	3.12836	0	0	0	0	0	0	0	0	0	0	0	0	3.41691	0	0	0	0	0	0	9.24095	7.21086	4.47879	3.65726	2.7673
Nc_AAAGCAAGTAGCGATG-1	4.60394	2.58416	0	2.58416	2.11474	3.45856	3.45856	3.45856	2.93776	1.41444	0	2.11474	1.41444	2.11474	0	2.11474	0	1.41444	1.41444	0	0	0	0	1.41444	0	1.41444	1.41444	0	3.45856	0	1.41444	0	1.41444	1.41444	1.41444	8.52782	6.27827	4.14205	4.3914	0
Nc_AAAGCAAGTCATACTG-1	3.77291	4.11183	1.49055	2.20786	2.20786	4.11183	4.61644	3.568	2.20786	3.04261	0	0	0	2.68479	0	1.49055	0	0	0	0	0	0	0	2.20786	0	0	0	0	4.25547	0	1.49055	0	0	0	0	8.97257	6.70276	4.38609	3.568	2.20786
Nc_AAAGCAAGTCATGCCG-1	4.92272	2.2223	1.50242	1.50242	2.2223	3.78997	4.40361	2.70034	2.2223	1.50242	0	0	0	0	0	1.50242	0	0	0	0	0	0	0	1.50242	0	1.50242	1.50242	0	2.70034	0	0	1.50242	0	0	0	9.13431	6.44559	4.52345	3.05879	1.50242
Nc_AAAGCAAGTCGGCACT-1	3.71181	2.81792	1.32933	3.09833	3.86945	4.81923	4.47119	3.86945	3.09833	1.32933	0	2.00925	0	2.81792	0	3.09833	0	0	0	0	0	0	0	2.00925	0	2.46952	0	0	3.33302	0	0	2.81792	1.32933	2.00925	0	7.87024	6.49599	4.56638	3.86945	1.32933
Nc_AAAGTAGCAAGACACG-1	3.82707	3.38174	0	0	2.25378	4.77533	4.00695	3.38174	1.5284	2.25378	1.5284	1.5284	1.5284	2.25378	1.5284	2.25378	0	3.62152	0	0	0	0	0	1.5284	0	2.25378	2.25378	0	2.25378	0	3.09401	0	0	0	0	8.63219	6.88079	4.31082	2.73422	3.09401
Nc_AAAGTAGCAAGCCATT-1	5.26757	2.99065	1.91813	2.99065	3.22311	4.9806	4.02558	2.7134	0	1.91813	1.25681	2.7134	0	2.99065	0	2.36988	0	0	0	0	0	0	0	1.91813	1.25681	1.91813	1.25681	0	4.2529	0	2.36988	0	0	0	0	7.94005	6.39882	3.89691	2.7134	2.99065
Nc_AAAGTAGCACTGTCGG-1	3.87577	3.63226	0	2.97084	0	4.82577	4.26603	3.63226	2.47508	2.97084	0	0	2.97084	1.71369	1.71369	0	0	0	1.71369	0	0	0	0	2.47508	0	3.33913	1.71369	0	4.70486	0	3.33913	1.71369	0	1.71369	1.71369	8.7622	7.65563	5.22804	4.4276	2.47508
Nc_AAAGTAGCATGCTGGC-1	4.33011	2.63526	1.45292	2.16196	0	4.44966	4.05646	3.51421	2.63526	2.63526	0	0	0	0	0	1.45292	0	0	0	0	0	0	0	0	0	2.16196	0	0	4.75832	0	1.45292	0	0	1.45292	1.45292	8.72534	6.45748	4.84809	4.44966	2.99104
Nc_AAAGTAGGTATAGTAG-1	3.90325	3.1304	0	2.49928	2.03657	3.56796	4.04557	4.17511	2.03657	2.03657	0	0	0	0	0	2.84908	0	0	1.35126	0	0	0	0	0	0	0	2.03657	0	4.50582	0	0	2.84908	1.35126	1.35126	0	8.58565	7.24299	5.94258	5.13462	2.84908
Nc_AAAGTAGTCCAGGGCT-1	3.51719	3.22642	0	0	0	4.14722	1.62754	0	2.37288	0	1.62754	0	0	0	0	4.30807	1.62754	2.86187	1.62754	0	0	0	0	0	0	1.62754	0	0	5.34722	0	2.37288	0	0	1.62754	0	9.2105	6.83102	3.96616	3.51719	2.37288
Nc_AAAGTAGTCCTTTCGG-1	3.37361	3.13815	1.35659	2.50649	2.50649	4.30228	3.37361	3.75343	2.0432	1.35659	0	0	0	2.50649	1.35659	2.0432	0	0	0	1.35659	0	0	0	1.35659	0	2.0432	1.35659	0	4.0538	0	0	0	0	0	0	9.00265	6.41418	4.18339	3.75343	3.75343
Nc_AAAGTAGTCGTCCAGG-1	4.21467	3.58248	1.67621	2.43075	1.67621	4.37593	3.58248	2.92365	1.67621	0	2.43075	0	0	1.67621	0	4.03308	0	0	0	0	0	0	0	0	0	3.29035	0	0	4.37593	0	1.67621	0	0	0	0	8.84529	6.39991	3.58248	1.67621	3.29035
Nc_AAAGTAGTCTGAGGGA-1	4.26597	2.93214	1.4104	2.57877	0	3.83439	3.65612	3.45267	2.93214	1.4104	0	0	0	2.10976	1.4104	3.65612	0	0	0	0	0	0	0	1.4104	0	2.10976	1.4104	0	4.38524	0	2.57877	2.10976	0	0	0	8.34867	7.02605	3.83439	3.21576	1.4104
Nc_AAAGTAGTCTTACCTA-1	3.85249	3.51817	0	2.8023	0	4.4538	4.35194	3.85249	2.4546	3.08226	2.4546	0	0	2.4546	1.99558	2.4546	0	0	1.31839	0	0	0	0	1.31839	0	0	1.31839	0	3.99447	0	2.4546	1.31839	1.31839	0	0	8.70147	6.32509	4.24234	3.69499	1.31839
Nc_AAATGCCAGATCCTGT-1	5.05424	3.44833	1.79864	1.79864	1.79864	4.75642	3.44833	4.09702	3.07669	1.16315	1.16315	0	0	2.57479	0	1.16315	0	1.16315	1.16315	0	0	0	0	2.2383	0	1.16315	1.16315	0	4.1979	0	1.16315	0	0	1.16315	0	8.41199	6.16288	3.98856	3.74358	2.84746
Nc_AAATGCCAGTAACCCT-1	5.33398	4.08964	1.29683	1.29683	2.42509	4.31755	3.96058	3.28411	1.29683	1.96855	1.29683	1.29683	0	3.48519	0	3.05039	0	0	0	0	0	0	0	1.29683	0	1.29683	0	0	3.48519	0	1.29683	0	0	0	1.29683	9.00921	6.14833	3.81884	4.60348	3.28411
Nc_AAATGCCAGTGGGCTA-1	3.61881	3.61881	1.38522	2.54507	2.07869	3.95504	4.34664	2.89695	2.07869	2.54507	0	0	1.38522	2.07869	0	3.17961	0	0	0	0	0	0	0	0	0	1.38522	1.38522	0	4.90777	0	0	0	1.38522	0	0	8.50031	6.46033	4.55886	3.17961	2.89695
Nc_AAATGCCAGTTGTCGT-1	4.76266	3.55654	0	1.34369	2.83834	4.39189	4.39189	3.73378	2.48902	2.83834	0	2.48902	1.34369	2.83834	0	1.34369	0	2.02715	2.02715	0	0	0	0	2.02715	0	2.02715	0	0	4.03385	0	2.02715	2.02715	0	0	0	8.41968	6.63563	4.16333	3.35444	2.02715
Nc_AAATGCCCAGGGTTAG-1	4.10877	3.06828	0	2.44165	2.44165	4.53376	3.97961	3.06828	3.30236	3.30236	0	0	3.06828	2.44165	0	1.98371	0	0	0	0	0	0	0	1.98371	0	0	0	0	4.33686	0	0	1.30891	0	1.30891	0	8.50968	6.41312	4.33686	3.06828	2.44165
Nc_AAATGCCCATGAAGTA-1	4.00814	1.81356	0	2.5922	1.81356	4.21767	3.46733	1.81356	3.09513	1.81356	1.81356	2.5922	0	0	0	2.5922	0	0	0	0	0	0	0	0	0	0	0	0	4.21767	0	0	1.81356	0	0	1.81356	8.97011	7.29403	4.9626	3.09513	0
Nc_AAATGCCGTAAGAGGA-1	2.38389	1.63678	1.63678	0	1.63678	3.7717	1.63678	1.63678	1.63678	1.63678	0	0	0	2.38389	1.63678	0	3.23861	2.87364	1.63678	3.7717	0	0	0	0	4.16008	2.38389	0	0	5.20418	0	2.87364	0	0	2.87364	1.63678	8.38514	7.38945	5.28447	5.20418	2.38389
Nc_AAATGCCGTCGCTTCT-1	3.10607	4.01976	1.53734	3.10607	2.26459	3.83977	4.32379	4.01976	0	2.26459	1.53734	0	0	2.26459	0	4.17977	0	0	2.26459	0	0	0	0	2.26459	0	2.26459	0	0	3.63407	0	1.53734	0	0	0	0	9.13021	7.00533	4.17977	4.78849	3.10607
Nc_AAATGCCGTGGCGAAT-1	2.69621	2.69621	1.90322	4.12456	1.90322	3.58038	0	1.90322	3.58038	0	1.90322	1.90322	0	1.90322	0	1.90322	0	0	0	0	0	0	0	1.90322	0	1.90322	0	0	4.12456	0	0	0	0	0	0	9.48986	6.98939	4.82806	4.82806	2.69621
Nc_AAATGCCGTGGTAACG-1	4.17076	3.24872	1.64446	2.39303	2.88341	4.47658	3.53997	3.24872	1.64446	1.64446	2.39303	0	0	1.64446	0	2.88341	0	0	1.64446	0	0	0	0	0	0	2.88341	0	0	3.53997	0	0	0	0	0	0	8.87932	6.277	4.84006	3.98951	2.39303
Nc_AAATGCCTCACGCGGT-1	4.74774	3.50419	0	2.62604	3.50419	3.13092	4.43917	3.80046	1.84264	0	0	0	0	1.84264	0	1.84264	0	0	0	0	0	0	0	0	0	0	0	0	3.80046	0	0	0	0	0	0	8.87401	6.24817	4.74774	3.80046	3.13092
Nc_AAATGCCTCCGAACGC-1	4.24389	3.03188	0	1.48269	2.67447	4.24389	3.76158	3.76158	3.31809	1.48269	0	0	1.48269	0	0	1.48269	0	1.48269	0	0	0	0	0	3.03188	0	1.48269	1.48269	0	3.55681	0	1.48269	1.48269	0	0	0	9.04614	6.96386	4.37445	3.55681	2.1983
Nc_AAATGCCTCCGAATGT-1	4.98864	2.92392	0	0	3.29063	4.37623	3.58277	2.92392	0	2.43101	1.67643	0	0	1.67643	0	2.43101	0	1.67643	0	0	0	0	0	1.67643	0	2.43101	0	0	4.52127	0	1.67643	0	0	0	0	9.3023	6.5086	4.21497	4.21497	2.43101
Nc_AAATGCCTCCTTTCGG-1	4.09865	3.91798	0	0	0	3.47023	4.86945	3.71141	2.33144	3.47023	1.59289	1.59289	0	2.33144	0	3.47023	0	0	1.59289	0	0	0	0	3.47023	0	2.81754	0	0	5.14082	0	0	0	0	1.59289	0	7.88835	6.24054	4.96569	4.86945	2.81754
Nc_AACACGTCACCACCAG-1	3.16481	2.88255	1.37497	2.066	1.37497	4.21178	4.08204	3.78126	2.53129	2.88255	1.37497	0	0	2.53129	0	2.066	0	0	0	1.37497	0	0	0	0	0	2.88255	0	0	3.60352	0	0	1.37497	1.37497	0	1.37497	8.89452	6.96927	4.63833	4.21178	2.066
Nc_AACACGTGTAAGAGAG-1	4.83277	3.88253	0	2.48103	3.11074	4.66916	3.88253	3.54764	2.82997	2.01981	0	0	1.3378	2.82997	1.3378	3.88253	0	0	0	0	0	0	0	2.01981	0	0	0	0	4.15414	0	2.82997	0	1.3378	1.3378	1.3378	8.20866	6.7743	4.75329	3.88253	2.48103
Nc_AACACGTGTACTCGCG-1	3.00464	3.37402	0	0	1.74068	3.91184	3.00464	3.66785	3.37402	0	0	2.50687	0	2.50687	0	0	3.00464	3.00464	0	0	0	0	0	2.50687	0	1.74068	0	0	2.50687	0	1.74068	0	0	0	0	9.63465	6.91215	4.60994	4.12047	1.74068
Nc_AACACGTGTCTAGAGG-1	4.59476	4.13302	0	1.40846	2.57618	4.59476	4.59476	3.99012	1.40846	2.10738	0	0	0	2.10738	0	3.99012	0	0	1.40846	0	0	0	0	2.10738	0	2.57618	0	0	3.44985	0	0	0	0	0	0	8.40312	6.49737	4.26302	4.38228	3.65326
Nc_AACACGTGTCTAGCCG-1	5.73758	4.4254	0	2.47319	3.87363	2.47319	3.63014	1.71209	2.96884	2.96884	0	0	1.71209	2.96884	1.71209	1.71209	0	5.13526	0	0	0	0	0	0	0	1.71209	0	0	3.87363	0	2.96884	0	0	0	1.71209	9.59373	7.10414	5.13526	5.67468	2.96884
Nc_AACACGTGTGGCCCTA-1	4.53948	3.60022	1.51329	1.51329	2.71453	4.41958	3.98521	3.07355	2.71453	2.71453	0	0	0	1.51329	0	0	0	0	0	0	0	0	0	3.36079	0	0	0	0	4.65018	0	0	0	0	0	0	9.05872	6.49219	4.75298	4.53948	3.80552
Nc_AACACGTGTTACTGAC-1	4.4489	2.53835	1.38022	2.0725	2.0725	4.97538	3.61135	3.17239	2.88992	2.88992	0	0	0	1.38022	0	2.88992	0	2.0725	2.0725	0	0	0	0	2.0725	0	2.0725	1.38022	0	3.4085	0	1.38022	0	0	0	0	8.35061	6.71699	4.64652	3.61135	3.17239
Nc_AACACGTTCCACTGGG-1	4.24487	3.94184	1.48335	0	1.48335	4.1013	4.24487	3.55776	3.03279	2.67535	1.48335	0	0	0	0	3.31902	0	0	1.48335	0	0	0	0	1.48335	0	1.48335	0	0	4.80424	0	1.48335	0	0	0	1.48335	8.56967	6.22178	4.37544	1.48335	2.19911
Nc_AACACGTTCCCTAATT-1	4.45893	4.02389	2.74958	0	2.26807	4.18393	4.79273	2.26807	1.54022	2.26807	0	0	0	1.54022	0	4.45893	0	3.63812	0	0	0	0	0	3.63812	0	2.26807	1.54022	0	4.18393	0	0	0	1.54022	0	2.26807	9.03315	7.0518	4.57898	3.84386	2.74958
Nc_AACACGTTCTGTCAAG-1	4.9894	4.42697	1.09725	2.47454	2.14353	4.9367	4.57225	3.75854	2.47454	2.97027	0	0	1.09725	2.74359	1.09725	2.74359	0	1.09725	1.71323	0	0	0	0	0	0	2.74359	1.09725	0	3.98305	0	2.74359	0	1.09725	1.09725	0	8.18767	6.0433	4.50144	3.63165	3.16612
Nc_AACCATGAGCGTCTAT-1	2.38192	3.23643	0	3.76944	2.38192	3.23643	3.76944	4.46346	2.38192	2.38192	0	0	0	0	3.23643	2.38192	0	0	0	0	0	0	0	0	0	0	0	0	5.1168	0	0	0	0	0	0	9.42544	7.25402	4.15779	4.93008	2.38192
Nc_AACCATGCATACGCTA-1	3.92388	4.31496	0	3.01593	0	4.75448	3.92388	1.74973	2.5175	2.5175	2.5175	1.74973	0	1.74973	0	3.67973	0	3.01593	0	0	0	0	0	0	0	3.38568	0	0	4.31496	0	1.74973	0	0	0	0	9.37719	6.25954	3.38568	3.01593	3.38568
Nc_AACCATGCATCTACGA-1	4.30979	4.14893	2.37434	1.62877	2.86344	4.4545	4.4545	2.37434	0	2.37434	0	0	0	2.37434	0	0	0	0	0	0	0	0	0	1.62877	0	2.86344	2.37434	0	4.4545	0	0	0	0	0	0	9.11222	6.50743	4.30979	4.14893	2.37434
Nc_AACCATGGTGTATGGG-1	4.76381	1.59114	0	0	3.46785	4.2567	4.2567	2.32934	1.59114	0	0	0	0	2.32934	0	2.32934	0	3.17816	0	0	0	0	0	3.70899	0	2.32934	0	0	4.09618	0	1.59114	2.32934	0	0	0	8.69924	6.19896	5.21847	3.91554	2.8153
Nc_AACCATGGTGTGAATA-1	4.19751	2.51882	1.36571	2.05453	1.36571	4.52848	4.31647	3.1514	1.36571	2.86951	1.36571	0	0	2.86951	0	2.05453	0	0	0	1.36571	0	0	0	2.51882	0	3.1514	0	0	4.71329	0	0	0	0	0	0	8.5917	6.87898	4.19751	3.76726	2.86951
Nc_AACCATGTCCTAGAAC-1	4.59825	4.41409	0	2.7667	0	4.76154	3.27921	2.7667	2.7667	0	0	4.41409	0	0	0	3.27921	0	0	0	0	0	0	0	0	0	3.27921	0	0	5.37985	0	1.96449	0	0	0	1.96449	9.44037	7.1327	5.2756	4.90822	3.27921
Nc_AACCATGTCGCCGTGA-1	4.14637	3.22562	2.86109	0	2.37215	4.70391	4.30721	4.5834	2.37215	0	0	1.62693	1.62693	2.37215	0	2.37215	0	2.37215	0	0	0	0	0	0	0	1.62693	1.62693	0	4.45191	0	2.37215	0	0	0	2.86109	8.56616	6.43681	3.75823	3.75823	3.22562
Nc_AACCATGTCGGAGCAA-1	4.99674	3.49943	0	1.98021	1.98021	3.29815	3.97522	4.10436	1.98021	2.78472	1.30612	0	0	2.78472	1.30612	3.83337	0	0	1.30612	0	0	0	0	0	0	1.98021	1.30612	0	3.29815	0	1.98021	1.30612	0	0	0	8.38302	6.80034	4.33241	4.4342	2.43783
Nc_AACCATGTCTTAACCT-1	4.4531	3.41249	0	2.54199	3.1763	4.4531	4.3431	2.07586	2.89373	2.07586	0	2.07586	0	2.54199	0	2.54199	0	0	0	0	0	0	0	0	0	2.54199	0	0	4.22402	0	0	0	0	0	1.38293	8.64885	6.40284	4.90417	2.07586	0
Nc_AACCGCGAGAGAACAG-1	2.90321	3.42241	2.55106	3.18604	1.38969	4.8351	3.62545	4.66125	0	2.55106	0	0	2.08421	1.38969	0	4.56579	1.38969	1.38969	0	0	0	0	0	3.96181	0	3.62545	2.08421	0	5.19554	0	2.90321	1.38969	0	1.38969	0	8.93754	6.73219	3.96181	3.62545	1.38969
Nc_AACCGCGAGCCAGTAG-1	4.06806	3.28728	0	0	1.46076	4.34184	4.46143	4.46143	1.46076	0	0	0	0	2.17155	0	2.17155	0	0	1.46076	0	0	0	0	0	0	2.17155	0	0	4.34184	0	0	0	0	0	1.46076	9.25889	6.41146	4.57186	3.00183	2.17155
Nc_AACCGCGGTAAATGAC-1	4.31651	2.73931	1.53232	2.25852	2.25852	4.56743	4.56743	3.38716	2.73931	2.73931	0	0	1.53232	2.73931	1.53232	1.53232	0	1.53232	0	0	0	0	0	0	0	3.0993	1.53232	0	4.7811	0	2.25852	1.53232	0	0	0	9.10779	7.12053	5.27985	4.31651	3.62703
Nc_AACCGCGGTCATCGGC-1	4.48012	3.1296	2.28569	1.55483	2.76849	3.86452	4.20491	3.41818	2.28569	2.76849	1.55483	0	0	3.1296	0	2.76849	1.55483	0	0	0	0	0	0	0	0	2.28569	1.55483	0	4.91024	0	2.76849	0	0	0	0	8.61645	6.80045	4.34907	4.48012	4.04473
Nc_AACCGCGGTCTTCTCG-1	4.77992	3.21298	0	0	2.10738	4.944	3.44985	3.44985	1.40846	2.57618	0	1.40846	1.40846	2.92944	0	2.57618	0	0	0	1.40846	0	0	0	0	0	2.57618	2.10738	0	4.38228	0	3.21298	0	0	0	1.40846	8.74103	6.86811	4.26302	3.21298	1.40846
Nc_AACCGCGGTGATAAAC-1	4.05811	2.63673	0	0	3.51582	4.05811	4.76001	2.63673	3.51582	2.63673	0	2.63673	0	0	0	0	0	0	0	0	0	0	0	0	0	0	2.63673	0	4.05811	0	0	2.63673	0	0	0	8.69111	6.71951	4.05811	4.45133	2.63673
Nc_AACCGCGGTGATGATA-1	4.25896	3.9861	0	2.92571	1.40579	4.48833	4.12897	3.44595	1.40579	2.10408	1.40579	1.40579	0	3.64931	0	3.82751	0	2.10408	0	0	0	0	0	2.57261	0	1.40579	0	0	3.82751	0	0	1.40579	0	1.40579	1.40579	8.52695	6.88415	5.22078	4.68618	2.92571
Nc_AACCGCGTCCAAGTAC-1	4.74585	3.62073	0	2.54681	3.41776	4.90979	3.957	3.957	2.54681	0	1.38652	0	0	2.08029	1.38652	1.38652	1.38652	0	0	0	0	0	0	0	0	2.08029	0	0	3.18147	0	0	0	0	0	0	8.52154	6.56436	4.22952	4.22952	2.54681
Nc_AACCGCGTCTATCCTA-1	4.54358	1.69249	0	1.69249	2.94419	4.23704	3.84728	4.67545	2.45003	1.69249	0	0	1.69249	4.05528	0	2.94419	0	2.45003	0	0	0	0	0	0	0	2.45003	1.69249	0	4.05528	0	1.69249	0	0	0	0	9.062	6.84347	5.19827	4.79627	1.69249
Nc_AACCGCGTCTTGTATC-1	3.54523	2.8277	1.3362	0	3.1084	4.83022	3.72234	4.2704	1.3362	2.8277	0	0	0	2.8277	0	2.47886	0	0	0	0	0	0	0	1.3362	0	1.3362	0	0	4.38011	0	2.8277	1.3362	0	0	0	8.2282	6.60089	4.48207	3.72234	2.47886
Nc_AACGTTGAGACTAAGT-1	4.40133	3.70917	0	1.88135	2.3295	4.72792	3.17833	3.17833	1.2278	1.88135	1.2278	1.2278	1.2278	2.3295	1.2278	1.2278	0	0	0	0	0	0	0	1.2278	0	1.88135	1.2278	0	3.97848	0	2.3295	0	0	0	0	8.08802	6.60927	3.97848	3.55297	2.67093
Nc_AACGTTGAGTGGACGT-1	4.62526	3.38846	1.75189	0	3.01863	3.92675	3.38846	1.75189	2.52004	0	0	1.75189	0	2.52004	0	1.75189	0	0	0	1.75189	0	0	0	1.75189	0	3.01863	1.75189	0	4.47974	0	4.31787	0	0	0	0	9.06015	7.0872	5.28124	4.75744	2.52004
Nc_AACGTTGCAAGCCTAT-1	4.22712	3.30216	1.98355	2.44148	0	4.70678	3.83753	3.06809	2.78854	1.98355	0	0	0	1.30878	1.30878	3.50351	0	0	1.30878	0	0	0	0	0	0	2.78854	0	0	4.10857	0	0	0	0	0	0	8.72123	6.33584	4.53355	4.43846	2.44148
Nc_AACGTTGCAATCTACG-1	4.77288	3.28978	1.46254	1.46254	2.17372	4.94723	3.91144	4.07068	1.46254	2.64795	0	1.46254	0	0	1.46254	0	0	0	1.46254	0	0	0	0	0	0	2.64795	0	0	4.46409	0	1.46254	0	1.46254	0	0	8.95469	6.65947	5.10277	4.46409	3.00427
Nc_AACGTTGCACGACGAA-1	4.60394	3.45856	1.41444	3.66208	3.45856	4.87354	2.58416	2.93776	2.11474	2.11474	2.11474	0	2.58416	2.11474	0	3.66208	0	0	0	0	0	0	0	1.41444	0	2.11474	1.41444	0	4.27211	0	0	0	0	1.41444	1.41444	8.58526	6.7041	4.3914	4.14205	2.11474
Nc_AACGTTGCATGTCCTC-1	4.07535	2.8764	2.52541	2.06059	3.39434	3.77466	3.93283	2.8764	2.06059	2.52541	1.37061	0	0	2.52541	0	3.15849	0	2.52541	0	0	0	0	0	1.37061	0	1.37061	0	0	4.32405	0	2.06059	1.37061	0	2.06059	1.37061	9.0123	6.53878	4.80521	4.6315	2.8764
Nc_AACGTTGGTAGAGGAA-1	4.18001	4.18001	1.43969	1.43969	0	2.97278	4.31026	4.18001	1.43969	1.43969	1.43969	0	0	2.61774	0	4.18001	0	0	0	0	0	0	0	2.61774	0	2.97278	0	0	4.31026	0	2.61774	0	0	1.43969	1.43969	9.00302	6.78931	5.13965	4.31026	2.14576
Nc_AACGTTGGTGTCGCTG-1	3.16813	4.24602	2.32031	1.58362	2.32031	4.3904	4.3904	4.24602	1.58362	2.32031	0	1.58362	3.16813	3.4576	1.58362	0	0	2.32031	0	0	0	0	0	1.58362	0	1.58362	0	0	4.85603	0	0	0	1.58362	0	0	8.98383	7.13755	4.85603	4.3904	2.32031
Nc_AACGTTGGTTACAGAA-1	4.95071	2.93547	0	2.11271	2.93547	4.2696	4.13956	3.45616	2.58196	1.41279	1.41279	0	0	2.58196	0	2.93547	0	0	0	0	0	0	0	1.41279	0	2.58196	0	0	5.09804	0	1.41279	0	0	0	0	8.52519	6.11193	3.99662	2.93547	2.58196
Nc_AACGTTGTCCGTACAA-1	4.3544	3.13457	0	2.77327	2.29014	3.86974	4.3544	3.42326	2.77327	1.55852	2.29014	3.13457	0	0	2.29014	2.29014	0	0	0	0	0	0	0	0	1.55852	3.6637	0	0	4.3544	0	0	0	0	0	0	8.81512	6.7807	2.77327	2.29014	2.77327
Nc_AACGTTGTCTTTACAC-1	3.08714	3.99966	1.8071	0	1.8071	4.39197	4.70009	2.58466	3.75455	1.8071	2.58466	2.58466	0	1.8071	1.8071	3.08714	1.8071	0	0	0	0	0	0	0	0	2.58466	0	0	4.83254	0	0	0	0	0	0	8.68263	6.76119	4.83254	4.95385	3.99966
Nc_AACTCAGAGGCCATAG-1	3.98165	3.98165	1.40283	1.40283	2.10044	4.25445	3.98165	3.44164	3.64494	2.92159	2.10044	0	0	1.40283	0	2.56866	1.40283	0	0	0	0	0	0	0	0	2.92159	0	0	4.58609	0	2.10044	0	1.40283	1.40283	2.56866	8.2994	6.63882	4.77121	4.25445	1.40283
Nc_AACTCAGCAAGGACAC-1	4.60974	3.28997	1.3007	2.77693	2.77693	4.52057	4.09578	4.84831	2.77693	1.97342	0	0	0	1.3007	1.3007	1.3007	0	0	0	0	0	0	0	1.97342	0	1.97342	0	0	4.60974	0	2.77693	1.3007	1.3007	1.3007	0	8.41163	5.74646	4.32375	3.49114	1.97342
Nc_AACTCAGCACTTCGAA-1	5.65419	3.37876	2.17813	2.17813	3.2058	4.86816	4.4695	4.12542	2.7816	2.7816	1.12117	2.17813	2.17813	2.7816	0	3.00923	0	0	1.74436	0	0	0	0	2.17813	0	0	0	0	4.02485	0	2.17813	0	0	1.12117	1.12117	8.46584	6.29581	4.21943	4.12542	2.51119
Nc_AACTCAGGTGGTCCGT-1	3.81358	3.81358	1.66755	1.66755	2.9127	4.02124	4.02124	3.81358	1.66755	1.66755	1.66755	0	0	2.42048	0	4.36393	0	0	0	0	0	0	0	1.66755	0	0	0	0	4.36393	0	0	0	0	0	0	8.50984	6.53019	4.87272	4.87272	2.42048
Nc_AACTCAGGTTCAGTAC-1	6.01704	3.98441	0	2.7931	1.98754	3.50838	4.62789	3.8425	1.98754	1.31197	0	1.98754	0	2.44583	0	4.44355	1.31197	0	0	0	0	0	0	0	0	0	0	0	4.71191	0	0	1.31197	0	0	1.31197	8.73159	6.49134	4.53866	4.44355	5.07132
Nc_AACTCAGTCAGCGATT-1	4.78189	3.62778	0	3.10002	0	4.4482	3.10002	4.4482	2.25917	1.53286	1.53286	1.53286	0	3.10002	0	3.62778	1.53286	0	0	0	0	0	0	1.53286	0	3.8334	2.74001	0	4.679	0	1.53286	2.74001	0	1.53286	0	9.12338	6.86429	4.78189	4.01334	3.10002
Nc_AACTCAGTCCCTTGTG-1	4.49814	3.03552	1.95597	3.26893	3.03552	4.89713	4.07371	3.26893	3.80312	0	0	0	1.28681	0	1.28681	3.46978	0	0	0	0	0	0	0	1.28681	0	0	1.28681	0	4.67118	0	1.95597	1.28681	1.28681	0	1.28681	8.7629	6.32542	4.67118	2.75692	0
Nc_AACTCAGTCCGTAGTA-1	4.64164	3.45733	0	1.58343	2.32008	4.75267	3.69831	2.80538	2.32008	1.58343	0	0	1.58343	1.58343	0	3.16787	0	0	0	0	0	0	0	3.16787	0	2.32008	0	0	3.69831	0	0	0	0	0	2.80538	8.77578	6.62707	5.04216	4.39012	2.32008
Nc_AACTCAGTCCTGCAGG-1	5.19123	3.41839	0	2.89937	2.54739	4.23018	4.56154	4.10035	1.38695	0	1.38695	1.38695	0	0	0	3.62138	0	0	0	0	0	0	0	0	0	3.18209	2.08083	0	4.74653	0	0	0	0	0	0	8.7825	6.63706	4.657	4.23018	3.18209
Nc_AACTCCCAGGTGATTA-1	4.16175	3.37683	1.52486	1.52486	3.37683	4.55649	2.72961	2.24949	1.52486	2.24949	2.24949	0	2.24949	2.72961	0	2.72961	0	0	1.52486	0	0	0	0	2.72961	0	0	0	0	4.66724	0	0	0	0	1.52486	0	9.08646	7.08943	4.7701	4.00186	2.24949
Nc_AACTCCCCAAACCCAT-1	4.80125	3.31623	1.99525	0	0	4.63778	3.99406	3.69459	2.80193	0	1.99525	1.99525	2.80193	0	0	0	0	2.80193	0	0	0	0	0	3.69459	0	3.31623	1.99525	0	3.99406	0	0	0	0	0	1.99525	8.99086	6.59364	4.45339	4.24193	0
Nc_AACTCCCCAGAGTGTG-1	3.35284	3.64625	0	1.72428	1.72428	4.09837	2.98412	3.64625	2.98412	2.48756	0	0	1.72428	1.72428	1.72428	1.72428	0	0	0	0	0	0	0	0	0	0	0	0	4.4421	0	0	0	0	0	0	9.22901	7.1452	4.84045	3.64625	0
Nc_AACTCCCCAGCGTAAG-1	4.39541	3.46239	0	0	0	3.09033	3.09033	3.09033	1.80968	0	0	0	0	1.80968	0	3.09033	0	0	0	0	0	0	0	1.80968	2.58767	3.09033	0	0	4.21253	0	1.80968	0	0	2.58767	1.80968	9.32743	7.03665	4.70356	4.21253	3.46239
Nc_AACTCCCCAGCTCGCA-1	4.16296	3.98178	1.63885	2.87627	0	3.77452	2.87627	2.38635	1.63885	2.87627	1.63885	3.53242	0	2.38635	0	1.63885	0	0	0	0	0	0	0	0	0	2.38635	0	0	4.32391	0	0	0	0	2.38635	0	9.33026	6.58703	3.98178	2.87627	2.38635
Nc_AACTCCCGTACACCGC-1	5.15366	3.64756	2.10262	1.4046	2.10262	4.93801	3.20746	3.64756	3.20746	1.4046	0	1.4046	0	3.20746	0	4.58882	0	0	0	0	0	0	0	2.10262	0	2.92406	0	0	4.25715	0	2.92406	0	0	1.4046	1.4046	9.05387	6.68848	4.85831	3.82574	0
Nc_AACTCCCGTGCAGGTA-1	2.85294	3.13437	2.03997	2.50298	0	4.04979	3.36976	3.57207	3.13437	2.50298	1.35399	0	0	2.85294	1.35399	0	0	0	1.35399	0	0	0	0	0	0	2.85294	0	0	4.60542	0	2.50298	0	0	1.35399	0	8.50617	6.56027	5.13897	4.04979	2.85294
Nc_AACTCCCGTTGCCTCT-1	4.75739	2.32401	0	1.5867	0	4.64635	3.70284	3.70284	2.32401	0	0	1.5867	0	2.32401	0	1.5867	0	1.5867	0	0	0	0	0	1.5867	0	3.17224	0	0	4.52605	0	1.5867	0	0	0	0	9.37546	6.4783	3.70284	2.32401	2.32401
Nc_AACTCCCTCGCCAAAT-1	4.95597	3.20042	0	1.89947	2.69187	4.22881	3.40021	4.42496	2.69187	0	0	1.89947	0	2.69187	0	3.40021	0	0	1.24207	0	0	0	0	1.24207	0	0	0	0	3.20042	0	1.24207	1.89947	0	0	0	8.96788	6.55221	3.8732	4.22881	3.20042
Nc_AACTCTTAGATGCCTT-1	4.9867	3.2524	0	0	2.14137	3.69391	4.42431	3.48998	0	2.14137	2.14137	1.43611	0	2.61299	1.43611	3.2524	0	0	1.43611	0	0	0	0	2.96783	0	1.43611	0	0	4.03149	0	1.43611	1.43611	0	0	0	8.4114	6.82769	3.69391	4.63707	3.2524
Nc_AACTCTTAGTAGCCGA-1	6.11947	3.92388	1.74973	0	1.74973	3.67973	3.38568	3.38568	1.74973	0	3.67973	0	4.13263	3.38568	0	3.38568	0	0	0	3.38568	0	0	0	0	0	3.92388	1.74973	0	4.87555	0	4.47681	0	0	0	1.74973	9.13797	7.49653	5.5203	4.47681	3.92388
Nc_AACTCTTCAAACCCAT-1	4.64303	3.90608	1.58439	1.58439	2.80661	4.52273	3.69964	2.80661	2.80661	1.58439	2.80661	1.58439	0	0	0	2.32124	1.58439	0	0	0	0	0	0	1.58439	0	1.58439	0	0	4.08665	0	1.58439	0	0	0	1.58439	8.91502	7.05442	4.08665	3.45864	1.58439
Nc_AACTCTTCAACACGCC-1	4.16931	3.24735	2.39179	2.39179	0	3.24735	3.78076	4.16931	0	0	0	0	2.39179	2.39179	0	0	0	0	0	0	0	0	0	0	0	2.39179	0	0	5.29399	0	0	2.39179	0	0	0	9.59647	6.01617	3.24735	2.39179	0
Nc_AACTCTTCATAAGACA-1	4.7273	2.39179	0	0	2.39179	4.94189	3.78076	5.29399	2.39179	0	0	0	0	0	0	2.39179	0	0	0	0	0	0	0	0	0	0	2.39179	0	3.78076	0	2.39179	2.39179	2.39179	0	2.39179	9.32747	6.62507	4.94189	4.16931	0
Nc_AACTCTTGTAAGGATT-1	3.70321	2.53854	2.53854	2.53854	1.76766	3.94767	4.15664	3.70321	1.76766	1.76766	3.03826	3.70321	0	1.76766	0	3.03826	0	0	0	0	0	0	0	1.76766	0	0	3.03826	0	4.64674	0	2.53854	1.76766	0	0	0	9.27959	7.10941	4.15664	3.70321	2.53854
Nc_AACTCTTGTGCCTTGG-1	5.11124	4.15239	0	3.40463	3.40463	4.89579	3.40463	3.40463	1.76448	1.76448	2.53481	0	0	3.03431	0	3.40463	1.76448	3.03431	0	0	0	0	0	0	0	0	0	0	3.94346	0	0	3.40463	0	0	0	9.58534	6.59843	3.94346	3.94346	2.53481
Nc_AACTCTTGTTAAGACA-1	4.95676	2.58717	0	3.46184	2.11751	4.00248	4.14546	3.6654	2.11751	0	0	1.41669	2.11751	2.9409	1.41669	2.9409	0	2.11751	2.58717	0	0	0	0	0	0	2.11751	0	0	4.14546	0	2.11751	0	0	0	0	8.9761	6.48374	4.6074	2.9409	2.9409
Nc_AACTCTTTCTGACCTC-1	3.71799	3.89687	0	1.4526	2.63484	3.27576	3.51376	3.71799	3.27576	1.4526	1.4526	1.4526	0	2.16158	0	3.51376	1.4526	0	0	0	0	0	0	0	0	0	0	0	4.6621	0	0	1.4526	0	1.4526	0	8.69491	6.97803	5.47331	4.55957	1.4526
Nc_AACTGGTAGATCCCAT-1	4.32391	3.24133	1.63885	0	2.38635	3.77452	3.53242	4.32391	1.63885	1.63885	0	0	0	1.63885	0	1.63885	0	0	0	0	0	0	0	1.63885	0	1.63885	0	0	4.16296	0	2.38635	0	0	0	0	9.19629	7.04525	5.20714	3.24133	1.63885
Nc_AACTGGTAGTCCCACG-1	4.03598	3.00033	1.26325	3.233	2.72278	4.03598	4.36493	4.15416	1.26325	1.26325	0	2.37881	0	3.233	0	3.233	0	0	0	0	0	0	0	1.26325	0	1.26325	0	0	3.233	0	1.26325	1.92628	1.92628	1.26325	1.92628	7.87566	6.82055	4.45979	3.4333	3.233
Nc_AACTGGTCAAGTTCTG-1	4.59619	3.36107	2.03269	1.34814	2.03269	4.68557	3.89845	3.56326	0	2.49506	2.49506	0	0	0	0	0	0	0	0	0	0	0	0	2.03269	0	3.12584	1.34814	0	3.89845	0	1.34814	0	0	0	0	8.47166	6.29079	4.17026	3.74057	2.03269
Nc_AACTGGTCAGGTCCAC-1	4.04744	3.5965	0	3.5965	2.44322	4.04744	3.83951	3.30408	0	0	0	0	0	1.68673	1.68673	1.68673	1.68673	0	0	0	0	0	0	0	0	1.68673	2.44322	0	3.83951	0	1.68673	0	0	0	0	9.13564	6.94321	4.04744	4.53559	1.68673
Nc_AACTGGTGTTCGCTAA-1	4.09182	2.89153	1.38136	2.53988	3.41018	4.6483	4.09182	3.61305	2.07391	2.89153	1.38136	1.38136	0	2.89153	1.38136	2.53988	0	1.38136	0	0	0	0	0	0	0	2.53988	1.38136	0	4.90171	0	2.07391	1.38136	0	0	2.07391	8.66354	6.62809	4.90171	2.89153	2.89153
Nc_AACTGGTTCACATGCA-1	4.2142	2.77687	0	1.56131	2.2935	4.05396	3.87367	1.56131	0	1.56131	1.56131	0	0	2.2935	0	3.42708	0	2.2935	0	0	0	1.56131	0	2.2935	0	1.56131	0	0	3.1383	0	2.2935	0	0	1.56131	0	8.67527	7.04146	4.48951	4.8236	3.42708
Nc_AACTTTCAGGACCACA-1	3.9629	3.42347	1.39041	3.18708	2.08511	4.83623	2.90422	3.80449	2.08511	2.90422	0	0	0	1.39041	0	2.55203	0	1.39041	1.39041	0	0	0	0	2.90422	0	1.39041	0	0	4.66238	0	0	0	0	0	0	8.63762	6.44197	3.9629	3.62653	2.55203
Nc_AACTTTCCAAGGTTCT-1	4.40706	2.95206	2.45743	0	1.69874	4.24561	3.61246	2.45743	0	0	0	0	1.69874	3.61246	0	1.69874	1.69874	2.45743	1.69874	4.40706	0	0	0	0	2.95206	3.61246	0	6.09562	5.01999	0	0	0	0	3.61246	1.69874	8.85709	7.13199	4.24561	4.06379	3.31972
Nc_AACTTTCCAATCCAAC-1	4.79402	2.11863	0	1.4176	2.11863	4.50641	3.46315	3.66674	2.94216	0	2.94216	0	0	1.4176	1.4176	4.00384	0	0	0	0	0	0	0	0	0	2.58837	1.4176	0	4.50641	0	2.11863	0	0	2.11863	0	9.03383	6.51184	3.46315	2.58837	2.94216
Nc_AACTTTCCAGACGCAA-1	4.60535	3.4367	1.78952	3.0654	1.78952	4.80875	4.60535	4.08496	2.83643	2.2282	0	1.15607	1.78952	1.78952	1.15607	2.2282	0	1.78952	0	0	0	0	0	1.78952	0	1.15607	0	0	4.45184	0	0	0	0	1.15607	1.78952	8.25582	6.40153	3.97655	3.97655	3.0654
Nc_AACTTTCGTAGCAAAT-1	3.89406	2.98798	2.15924	2.15924	2.63232	4.65922	3.51101	3.71521	2.63232	0	2.15924	2.15924	0	1.4507	0	3.27307	0	0	1.4507	0	0	0	0	2.63232	0	1.4507	2.63232	0	3.51101	0	0	1.4507	0	0	0	8.73364	6.69029	4.55669	4.84471	2.63232
Nc_AACTTTCGTTGTACAC-1	4.45957	4.35769	1.32201	2.45955	3.52369	5.26693	4.00014	3.70057	1.32201	2.00011	1.32201	2.00011	1.32201	2.80748	0	3.70057	0	1.32201	0	0	0	0	0	3.08759	0	1.32201	0	0	1.32201	0	1.32201	0	1.32201	0	0	8.6222	6.60006	4.88278	4.55473	1.32201
Nc_AACTTTCTCATAAAGG-1	4.64054	2.66005	0	1.87195	0	4.78674	2.66005	0	1.87195	3.16685	2.66005	4.78674	0	1.87195	0	0	0	0	0	0	0	0	0	1.87195	0	2.66005	0	0	4.2944	0	2.66005	2.66005	0	0	0	9.60326	6.97766	4.91949	2.66005	2.66005
Nc_AACTTTCTCATCGATG-1	3.58045	4.88277	0	1.67469	2.92172	4.51885	4.031	4.031	1.67469	2.42895	2.92172	0	2.42895	2.92172	0	2.42895	0	4.37382	0	3.82324	0	0	0	1.67469	0	2.42895	0	0	4.031	0	2.92172	0	0	0	0	9.65401	6.67037	4.77136	4.51885	1.67469
Nc_AACTTTCTCGTTTGCC-1	4.52218	3.05762	0	0	3.05762	3.96828	3.96828	3.42868	3.72356	0	0	0	0	1.78325	0	0	0	1.78325	0	0	0	0	0	2.5568	0	2.5568	0	0	5.95536	0	0	0	0	0	1.78325	9.61633	7.18069	4.36008	3.72356	3.05762
Nc_AACTTTCTCTCGCTTG-1	4.67205	4.23369	1.69005	3.3084	2.94111	4.05196	2.94111	3.3084	2.94111	0	1.69005	0	0	1.69005	0	2.94111	0	0	0	0	0	0	0	0	0	1.69005	0	0	4.23369	0	0	0	1.69005	0	0	8.90609	7.25185	5.0078	4.67205	0
Nc_AAGACCTCATCTGGTA-1	4.47361	2.93176	1.2179	1.86875	2.93176	3.96226	2.93176	3.83399	1.2179	1.2179	1.2179	0	0	2.65634	0	2.31564	0	1.2179	1.2179	1.86875	0	0	0	1.2179	0	2.65634	0	0	4.47361	0	1.2179	0	1.2179	1.2179	0	8.58586	6.40162	4.91523	3.16294	2.93176
Nc_AAGACCTGTACGCACC-1	4.52067	3.05623	1.50054	1.50054	2.69788	4.40084	4.52067	3.34305	2.22002	2.22002	0	0	0	2.69788	0	3.78727	0	0	1.50054	0	0	0	0	3.34305	0	0	0	0	3.58219	0	0	0	1.50054	1.50054	0	8.64983	6.64086	4.73405	4.27015	1.50054
Nc_AAGACCTGTCGACTAT-1	4.75973	3.04394	1.29248	3.65488	1.29248	5.03952	4.41229	4.08273	1.96309	1.96309	0	0	1.29248	1.96309	0	3.04394	0	0	0	0	0	0	0	0	0	1.29248	1.29248	0	3.27753	0	1.96309	0	0	1.29248	0	8.13315	6.97333	3.95372	4.08273	3.65488
Nc_AAGACCTGTCGCGAAA-1	4.53259	3.35428	0	3.35428	1.50861	3.79883	4.53259	4.28196	2.22981	0	1.50861	2.22981	0	1.50861	0	1.50861	0	0	1.50861	0	0	0	0	2.22981	0	1.50861	0	0	3.97846	0	0	0	0	0	0	8.83543	6.65319	5.2444	4.41271	2.22981
Nc_AAGACCTGTCTTGCGG-1	4.38488	3.25174	1.94175	0	1.94175	3.25174	3.92681	3.62841	2.74059	0	1.94175	0	0	1.94175	0	1.94175	0	0	1.94175	0	0	0	0	0	0	2.74059	0	0	4.87859	0	0	0	0	0	0	9.48606	6.87664	4.73202	3.62841	3.25174
Nc_AAGACCTGTTCGTCTC-1	4.29848	3.37	1.51993	2.24352	0	4.54925	3.815	3.60959	2.24352	2.72318	0	1.51993	0	0	2.24352	2.72318	1.51993	1.51993	0	0	0	0	0	2.72318	0	2.72318	0	0	4.42931	0	3.08254	0	0	1.51993	0	8.87018	7.43324	5.18933	3.815	1.51993
Nc_AAGCCGCAGGCCCTTG-1	5.09688	3.53242	0	1.32776	2.81567	4.00909	3.33066	4.25712	2.00728	3.53242	1.32776	1.32776	0	2.00728	0	3.33066	0	0	0	0	0	0	0	0	0	0	0	0	4.36678	0	1.32776	0	0	0	1.32776	8.95073	6.56418	3.09602	3.09602	1.32776
Nc_AAGCCGCCAATAGAGT-1	3.74436	2.84818	0	4.29298	2.36007	3.21224	0	2.84818	0	1.61681	0	0	0	1.61681	0	1.61681	0	0	0	0	0	0	0	2.36007	0	0	0	0	4.13223	0	0	1.61681	0	0	0	9.907	6.45636	3.50269	3.21224	1.61681
Nc_AAGCCGCGTCGCGTGT-1	4.96049	2.59039	0	1.81201	1.81201	4.21561	4.0061	3.76091	0	0	3.09321	0	1.81201	0	0	3.76091	0	0	0	0	0	0	0	1.81201	0	2.59039	1.81201	0	3.46535	0	3.09321	0	0	0	0	9.05225	6.55333	3.76091	3.76091	3.09321
Nc_AAGCCGCGTCTCCATC-1	4.30175	2.50603	0	1.73997	4.11952	4.11952	3.37311	3.66691	3.00375	3.00375	0	0	0	3.00375	0	1.73997	0	0	0	0	0	0	0	1.73997	0	0	0	0	4.46352	0	2.50603	1.73997	0	1.73997	0	10.1076	7.045	4.97378	4.86212	2.50603
Nc_AAGCCGCGTTACGGAG-1	4.88216	3.10389	1.53572	2.74373	2.74373	4.57241	4.32145	4.17744	3.83747	0	0	2.26263	0	3.10389	1.53572	4.01745	0	0	0	0	0	0	0	1.53572	0	0	0	0	1.53572	0	3.83747	1.53572	0	1.53572	1.53572	8.5514	6.55562	4.45238	4.68321	2.26263
Nc_AAGCCGCTCACCTTAT-1	4.79532	2.86754	2.0528	2.86754	3.38506	4.52631	4.4242	3.92324	2.0528	1.36432	4.19536	3.14939	0	3.58759	0	2.51694	0	0	0	0	0	0	0	0	0	2.86754	0	0	3.14939	0	1.36432	1.36432	1.36432	0	1.36432	9.00206	6.60062	5.09025	3.92324	2.86754
Nc_AAGCCGCTCCAAATGC-1	4.64303	3.45864	0	0	1.58439	3.90608	3.90608	3.90608	2.80661	2.80661	1.58439	0	1.58439	2.32124	1.58439	3.69964	0	0	0	4.64303	0	0	0	2.32124	0	0	0	0	3.90608	0	0	0	0	1.58439	0	9.15142	6.84463	5.04355	4.64303	2.32124
Nc_AAGCCGCTCTTGCCGT-1	4.06396	3.34669	0	1.85634	1.85634	5.13223	2.9169	4.45727	2.9169	0	1.20817	1.20817	0	2.30198	0	2.64196	0	0	0	0	0	0	0	1.85634	0	2.9169	1.20817	0	2.9169	0	1.85634	0	1.85634	0	0	8.58857	5.99777	4.17279	3.6774	2.9169
Nc_AAGGAGCAGGCGACAT-1	5.30238	3.99614	0	0	2.88952	4.73558	3.99614	4.17744	2.39876	0	0	0	1.64927	2.88952	0	3.25505	0	0	0	0	0	0	0	0	0	1.64927	0	0	4.95021	0	1.64927	0	0	0	0	8.40347	6.86276	3.99614	3.54643	2.88952
Nc_AAGGAGCGTCTAAACC-1	5.09862	2.98732	1.25459	0	2.36681	4.61836	4.24929	4.14013	0	2.36681	1.25459	0	0	1.25459	0	4.24929	0	0	0	0	0	0	0	1.91533	0	2.71017	1.91533	0	4.14013	0	1.25459	0	0	0	1.25459	7.9525	6.57362	4.97691	3.89336	3.41981
Nc_AAGGAGCGTTCCACAA-1	4.69949	2.4705	1.70981	0	1.70981	3.62713	3.87057	3.3341	1.70981	0	0	1.70981	0	2.4705	1.70981	3.3341	3.3341	0	1.70981	0	0	0	0	0	3.3341	1.70981	0	5.30779	5.85249	0	2.96598	3.3341	1.70981	3.3341	0	8.55361	7.4207	6.15798	5.96167	1.70981
Nc_AAGGAGCGTTTAGCTG-1	4.00809	3.65623	0	2.16424	2.76635	4.59785	3.78329	3.51688	1.11154	2.16424	1.11154	0	0	1.73185	0	1.11154	0	0	1.73185	0	0	0	0	1.11154	0	1.73185	1.11154	0	4.45245	0	1.11154	1.11154	1.73185	0	0	8.12114	6.25644	4.52698	4.96255	2.76635
Nc_AAGGAGCTCACCATAG-1	4.62297	3.01653	1.75021	0	1.75021	4.98791	3.68036	2.51806	0	2.51806	2.51806	0	0	0	0	3.01653	0	3.3863	0	4.13327	0	0	0	0	0	2.51806	0	0	4.3156	0	1.75021	1.75021	0	0	0	9.17451	6.80879	4.3156	4.13327	1.75021
Nc_AAGGAGCTCCCATTAT-1	4.20839	4.36962	2.42535	0	2.42535	4.20839	3.28439	4.02685	2.91789	2.42535	1.67165	3.5764	0	0	0	1.67165	0	0	0	0	0	0	0	1.67165	0	2.91789	0	0	5.25393	0	0	0	0	0	0	8.98276	6.7268	5.25393	3.28439	2.91789
Nc_AAGGCAGAGATTACCC-1	3.87866	1.56486	0	0	2.78145	4.72575	4.059	3.43194	2.29777	0	0	0	0	2.29777	0	3.67253	0	0	0	0	0	0	0	3.14305	0	2.78145	0	0	3.67253	0	0	0	1.56486	0	1.56486	8.77393	6.81549	4.72575	3.67253	1.56486
Nc_AAGGCAGAGGAGTTTA-1	4.47788	2.82393	0	1.33355	2.82393	4.74651	4.1475	4.66241	2.01451	0	1.33355	0	1.33355	0	1.33355	4.26623	0	0	0	1.33355	0	0	0	0	0	2.01451	1.33355	0	3.33932	0	0	2.01451	0	0	0	8.49702	6.42848	4.1475	3.10452	2.82393
Nc_AAGGCAGCAGGATCGA-1	4.25243	3.4397	2.0988	0	2.91973	5.21408	4.37164	3.64297	2.0988	3.82111	0	0	0	3.20302	0	2.0988	0	1.4015	0	0	0	0	0	1.4015	0	1.4015	0	0	3.64297	0	0	0	1.4015	0	0	8.37067	6.66032	3.97965	3.82111	1.4015
Nc_AAGGCAGGTAGAAGGA-1	4.34774	3.61988	0	0	0	4.55998	4.74496	3.79778	1.38594	2.07958	0	0	0	3.18064	2.07958	1.38594	0	0	0	1.38594	0	0	0	2.07958	0	1.38594	1.38594	0	3.95613	0	1.38594	0	0	2.07958	0	8.21854	6.2936	5.05608	3.95613	2.54604
Nc_AAGGCAGGTAGGACAC-1	4.4826	3.17129	0	3.17129	2.66426	3.84273	4.08891	3.54573	2.66426	0	3.84273	2.66426	0	0	0	3.54573	1.87559	0	0	0	0	0	0	0	0	1.87559	0	0	3.54573	0	0	0	0	0	0	8.59025	6.67866	3.54573	4.08891	3.17129
Nc_AAGGCAGGTCTCTCTG-1	3.93947	3.16481	0	2.88255	2.066	4.44076	4.21178	3.93947	2.88255	1.37497	2.066	0	0	2.066	0	2.88255	0	0	2.066	0	0	0	0	3.40078	0	0	0	0	4.54292	0	0	0	0	1.37497	0	8.71467	6.66389	3.60352	3.60352	3.40078
Nc_AAGGCAGTCAAACAAG-1	4.796	3.44872	0	1.57712	1.99117	4.1588	4.51229	3.8959	1.99117	2.31251	0	0	0	2.31251	0.994121	4.1588	0	0	0	0	0	0	0	0	0	1.57712	0	0	2.9897	0	0.994121	0	0	0	0	8.22188	6.07585	4.796	2.9897	3.44872
Nc_AAGGCAGTCCAAGTAC-1	4.61789	4.45529	1.85484	1.85484	0	4.27201	4.61789	3.5196	0	1.85484	1.85484	0	0	1.85484	0	2.64021	0	0	0	0	0	0	0	0	0	1.85484	2.64021	0	4.27201	0	0	0	0	1.85484	0	8.05164	7.25543	4.27201	3.5196	1.85484
Nc_AAGGCAGTCGTCTGAA-1	4.54641	2.24119	0	1.518	3.60687	4.75996	3.60687	4.15181	2.72067	0	0	1.518	0	1.518	0	3.81224	0	0	0	0	0	0	0	0	0	1.518	1.518	0	4.29567	0	0	0	1.518	0	1.518	9.00968	6.6136	4.65713	4.15181	1.518
Nc_AAGGCAGTCTCTGCTG-1	5.34541	4.21917	0	1.67948	2.92778	4.21917	4.88951	3.29462	2.43463	0	0	0	1.67948	1.67948	0	4.52552	0	0	0	1.67948	0	0	0	0	0	1.67948	0	0	2.92778	0	0	0	2.43463	0	0	9.34145	6.93277	4.77808	4.65732	2.43463
Nc_AAGGTTCAGGGTTTCT-1	3.10099	2.74094	0	1.53357	2.74094	4.17434	3.83442	2.74094	1.53357	3.10099	0	0	0	0	1.53357	1.53357	0	0	0	0	0	0	0	0	0	3.38889	0	0	5.35033	0	3.83442	0	0	0	0	9.53886	6.76839	4.78294	3.38889	2.26004
Nc_AAGGTTCCATGTTGAC-1	4.96127	3.3285	1.32631	3.3285	2.46541	5.02945	3.3285	3.53023	3.09391	1.32631	0	0	0	2.46541	1.32631	2.81362	0	0	1.32631	0	0	0	0	1.32631	0	3.3285	0	0	4.3645	0	1.32631	2.46541	0	0	0	8.62383	6.39092	3.86478	2.81362	2.00548
Nc_AAGGTTCTCCCTCTTT-1	4.19356	3.80457	0	0	2.4126	3.56204	4.01213	2.90429	0	1.66091	1.66091	0	0	2.4126	0	3.56204	0	0	0	0	0	0	0	2.4126	0	2.4126	0	0	4.01213	0	2.90429	2.4126	0	0	2.4126	9.51106	6.79792	3.56204	2.90429	2.90429
Nc_AAGGTTCTCCTATGTT-1	4.76338	3.02403	0	3.39403	1.75622	4.32373	4.14134	3.93251	2.52513	0	1.75622	1.75622	0	0	0	3.39403	0	0	0	0	0	0	0	0	0	1.75622	0	0	4.48563	0	1.75622	0	0	0	0	9.21226	6.98914	4.63117	4.48563	1.75622
Nc_AAGGTTCTCTGATACG-1	4.32362	2.3861	0	1.63864	2.3861	4.16267	5.12182	4.16267	2.3861	3.24106	0	0	0	2.3861	0	3.77424	0	1.63864	0	0	0	0	0	2.87601	0	2.87601	1.63864	0	3.77424	0	1.63864	1.63864	0	0	0	8.55935	6.97395	4.83179	4.93508	3.24106
Nc_AAGTCTGCACAGACAG-1	4.19592	3.80689	0	0	0	4.19592	3.80689	1.66262	2.41463	2.41463	1.66262	0	2.90645	2.90645	0	1.66262	0	0	1.66262	0	0	0	0	0	0	2.41463	1.66262	0	4.50202	0	1.66262	2.41463	1.66262	1.66262	1.66262	9.10628	7.05659	5.0656	4.63372	2.41463
Nc_AAGTCTGCACCGATAT-1	5.39204	3.73309	0	1.60862	2.35027	4.28143	2.8377	3.73309	1.60862	1.60862	2.35027	0	0	0	0	2.8377	0	1.60862	0	0	0	0	0	3.20138	0	0	0	0	4.6778	0	1.60862	1.60862	0	0	0	8.90255	6.66435	4.426	3.9399	2.8377
Nc_AAGTCTGGTAAGCACG-1	4.66013	2.55009	2.08332	2.9022	2.9022	3.96071	4.66013	2.55009	1.38897	0	2.08332	2.08332	0	0	0	3.80232	0	0	0	0	0	0	0	0	0	1.38897	0	0	2.9022	0	0	0	0	0	1.38897	8.54438	6.73103	3.80232	4.46243	1.38897
Nc_AAGTCTGTCAGCGACC-1	4.83949	3.35194	0	2.48674	3.35194	4.09743	3.88902	3.88902	3.64533	1.72358	0	0	0	1.72358	1.72358	2.48674	0	0	0	0	0	0	0	0	0	2.98325	2.48674	0	3.64533	0	1.72358	1.72358	1.72358	0	0	9.39026	6.99594	5.32709	4.09743	3.35194
Nc_AAGTCTGTCGGAATCT-1	4.21527	2.17471	2.17471	3.00538	2.17471	4.67833	3.52917	3.00538	2.17471	0	2.17471	0	0	0	0	0	0	0	0	0	0	0	0	0	0	0	0	0	3.00538	0	0	0	0	0	0	9.70397	6.82627	4.67833	5.02832	2.17471
Nc_AAGTCTGTCTTCTGGC-1	4.50274	3.56501	1.48845	1.89095	2.68204	4.31916	4.38298	3.76989	1.48845	1.48845	1.89095	1.89095	0.928226	2.68204	0	2.20531	0	3.19005	1.89095	0	0	0	0	2.87195	0	1.89095	0.928226	0	3.03975	0	1.89095	0	0	0.928226	0	8.95626	7.05342	4.90178	4.10876	2.46328
Nc_AATCCAGAGCTAGTGG-1	4.07695	4.25887	0	3.33233	2.96426	4.25887	4.25887	4.4204	1.70845	0	1.70845	0	0	0	0	0	1.70845	0	0	0	0	0	0	0	0	1.70845	0	0	3.86874	0	0	0	0	0	0	8.48928	6.80911	5.13016	4.07695	1.70845
Nc_AATCCAGAGTGAACGC-1	4.36048	4.22998	1.47327	0	1.47327	4.69328	4.22998	3.019	2.6621	3.019	2.18683	0	1.47327	2.6621	0	3.74799	0	0	0	0	0	0	0	2.18683	0	3.019	0	0	3.74799	0	0	1.47327	0	2.18683	0	8.95091	6.92841	4.78909	4.59064	2.18683
Nc_AATCCAGCAAGCCTAT-1	5.5932	2.71408	0	0	0	3.89766	2.71408	2.71408	3.59973	0	0	0	0	3.89766	0	1.91872	0	0	1.91872	5.1031	0	0	0	0	0	3.59973	0	0	3.89766	0	0	3.59973	1.91872	1.91872	0	9.9241	6.88015	4.98138	4.84843	3.89766
Nc_AATCCAGCATCCCATC-1	5.02646	3.23643	0	0	1.63513	4.93008	3.52741	4.3187	0	1.63513	3.52741	1.63513	1.63513	2.87154	0	2.87154	0	0	0	0	0	0	0	1.63513	0	0	0	0	4.59501	0	2.87154	0	0	0	0	9.50286	6.44877	4.46346	4.3187	3.23643
Nc_AATCCAGCATGAGCGA-1	3.44466	2.57143	1.4049	2.10299	2.57143	4.85877	4.25761	3.44466	2.10299	2.10299	1.4049	3.98476	0	2.57143	0	2.57143	0	0	1.4049	0	0	0	0	0	0	0	0	0	4.12762	0	2.92447	0	0	1.4049	0	7.68195	6.49172	4.93847	4.68481	2.57143
Nc_AATCCAGTCAATCACG-1	4.65024	3.52964	2.00499	2.46488	3.09333	4.25423	3.86417	3.09333	2.46488	2.46488	1.32592	0	0	2.46488	0	2.46488	0	0	0	0	0	0	0	0	0	1.32592	0	0	3.86417	0	0	0	0	1.32592	0	8.99958	6.53796	4.88907	4.56096	3.09333
Nc_AATCCAGTCATTGCCC-1	4.96588	3.67409	1.42259	1.42259	3.23318	4.61644	4.15435	3.85254	1.42259	2.59503	0	2.12477	0	1.42259	0	4.40382	0	0	0	0	0	0	0	0	0	1.42259	0	0	3.85254	0	2.12477	0	0	0	0	8.99979	6.35177	3.85254	4.61644	2.12477
Nc_AATCCAGTCCCATTTA-1	5.3774	3.98868	0	2.33822	1.23405	5.17628	3.86023	3.56293	2.9563	0	2.68011	2.9563	0	3.18802	1.23405	1.23405	0	1.88929	0	0	0	0	0	1.23405	0	2.68011	0	0	4.10661	0	1.88929	0	1.23405	0	0	8.93419	6.45195	4.87762	3.56293	1.88929
Nc_AATCGGTAGTGTTAGA-1	2.92172	3.82324	0	1.67469	2.92172	3.82324	3.82324	4.65062	2.42895	2.42895	1.67469	1.67469	0	2.42895	1.67469	2.42895	0	0	0	0	0	0	0	0	0	3.28836	1.67469	0	5.08268	0	0	0	0	1.67469	0	8.25625	6.50609	3.28836	3.82324	0
Nc_AATCGGTCAACGATGG-1	4.77362	4.07139	1.46302	2.17431	2.64859	4.94797	3.91215	2.64859	3.00493	2.17431	0	2.64859	0	1.46302	0	4.21479	0	0	0	0	0	0	0	2.17431	0	1.46302	1.46302	0	3.73313	0	0	1.46302	0	0	0	8.99573	6.3543	4.21479	3.52871	2.64859
Nc_AATCGGTCACCTGGTG-1	4.28846	2.03218	0	2.84408	2.84408	4.28846	4.04012	3.73995	2.84408	0	0	0	0	2.03218	0	4.50027	0	3.36046	0	0	0	0	0	2.84408	0	0	0	0	3.36046	0	3.36046	0	0	0	0	9.59537	7.46877	3.36046	4.04012	2.03218
Nc_AATCGGTTCCGAGCCA-1	4.94198	1.35907	0	2.50984	1.35907	4.51807	2.86012	3.75719	2.50984	1.35907	0	0	0	2.04627	0	3.14175	0	2.04627	0	0	0	0	0	2.86012	0	1.35907	0	0	3.14175	0	2.04627	0	1.35907	1.35907	1.35907	8.39211	6.54452	3.14175	3.91521	3.14175
Nc_AATCGGTTCGCGGATC-1	5.65997	3.1085	0	3.39658	3.6366	4.68822	3.1085	3.39658	1.53914	2.26677	1.53914	0	0	3.84233	0	4.5774	0	1.53914	0	0	0	0	0	3.39658	0	2.26677	1.53914	0	4.5774	0	2.74817	0	0	0	0	8.93366	7.13087	4.02234	3.1085	1.53914
Nc_ACACCAAAGGCCATAG-1	4.44353	3.99932	1.10653	2.98543	2.98543	3.89134	3.50836	3.77463	2.15698	1.72532	0	0	1.10653	1.72532	1.10653	3.89134	0	0	0	0	0	0	0	0	0	2.15698	0	0	4.51804	0	2.75838	0	0	1.10653	1.10653	8.44827	6.31147	4.09978	3.77463	3.35419
Nc_ACACCAAGTCAAACTC-1	3.51341	3.13988	1.84994	0	0	4.05564	2.63452	2.63452	1.84994	1.84994	2.63452	0	2.63452	1.84994	0	0	4.44882	1.84994	2.63452	0	0	0	0	0	1.84994	3.13988	0	4.89012	5.12362	0	0	3.51341	0	2.63452	1.84994	9.48125	7.55879	5.65798	5.32455	3.51341
Nc_ACACCAAGTCGGATCC-1	5.31323	2.81889	0	1.14486	2.54719	4.78907	4.85093	4.26067	2.54719	2.21217	0	1.14486	0	2.21217	0	3.71286	0	0	0	0	0	0	0	0	0	2.21217	1.14486	0	3.84033	0	2.81889	0	0	0	0	8.33624	6.10495	4.34907	4.06576	1.77504
Nc_ACACCAAGTGTGTGCC-1	4.06219	4.83205	0	2.78435	3.14606	4.22248	3.67565	3.43502	2.30047	2.78435	0	1.5671	0	3.43502	0	0	0	1.5671	0	0	0	0	0	0	0	2.30047	0	0	4.06219	0	0	0	0	0	0	9.04196	7.37417	5.33134	4.83205	2.30047
Nc_ACACCAAGTTGTCGCG-1	5.07055	3.6604	1.73502	0	2.50021	3.90429	3.90429	3.6604	2.99756	2.50021	2.99756	0	0	1.73502	0	2.50021	0	0	1.73502	0	0	0	0	1.73502	0	2.50021	0	0	2.99756	0	1.73502	0	0	0	1.73502	8.55437	6.36648	4.11285	2.99756	0
Nc_ACACCAATCAGTTTGG-1	4.13946	4.13946	0	2.46826	1.32841	4.96464	4.46973	4.01012	2.46826	2.0081	1.32841	1.32841	0	2.0081	0	3.09699	0	2.81661	0	0	0	0	0	2.46826	0	1.32841	0	0	3.86803	0	1.32841	0	0	0	0	8.92515	6.75888	4.96464	4.01012	2.46826
Nc_ACACCAATCGGTGTCG-1	4.74651	4.37593	1.33355	2.47526	3.33932	3.87597	4.37593	2.82393	2.01451	0	1.33355	0	0	0	1.33355	3.33932	0	2.82393	0	0	0	0	0	0	0	2.82393	0	0	4.57309	0	1.33355	0	0	1.33355	0	8.44133	6.76733	3.87597	3.10452	3.10452
Nc_ACACCCTAGACTAGGC-1	3.33262	2.96455	0	0	2.46916	3.33262	4.25918	3.62562	3.33262	2.46916	0	1.70867	2.46916	1.70867	0	2.96455	0	3.62562	0	4.93035	0	0	0	2.46916	0	0	1.70867	0	4.07726	0	2.46916	1.70867	0	1.70867	0	9.2663	6.74986	5.03388	4.42071	3.33262
Nc_ACACCCTAGCCCAACC-1	4.37865	0	1.48552	2.20175	1.48552	4.37865	3.94499	3.94499	2.20175	2.67819	0	1.48552	0	0	0	3.32206	0	0	0	0	0	0	0	0	0	1.48552	0	0	4.80749	0	0	0	1.48552	0	1.48552	8.8343	6.04016	4.37865	3.32206	2.67819
Nc_ACACCCTAGTTACCCA-1	4.83618	2.02247	0	2.48393	2.48393	3.72805	3.11386	3.88582	0	2.02247	1.33993	2.02247	1.33993	2.48393	1.33993	3.88582	0	0	1.33993	0	0	1.33993	0	2.83301	0	2.83301	1.33993	0	4.15747	0	2.83301	2.02247	0	0	0	8.99272	6.46417	5.11648	3.72805	2.83301
Nc_ACACCCTCAGGATTGG-1	4.10695	2.5532	1.39128	1.39128	1.39128	4.56825	2.90544	3.18833	2.08618	1.39128	1.39128	2.08618	1.39128	0	0	1.39128	0	0	2.08618	0	0	0	0	0	0	2.90544	1.39128	0	4.46601	0	1.39128	1.39128	0	0	0	8.71343	6.27214	3.18833	2.90544	2.5532
Nc_ACACCCTGTGACTCAT-1	4.55151	3.23553	0	0	2.3811	4.71458	3.00281	4.03863	2.72519	1.92836	0	0	1.26491	2.72519	0	3.61175	0	0	1.26491	0	0	0	0	0	0	1.26491	1.26491	0	3.76851	0	1.26491	1.26491	1.26491	1.92836	0	8.77733	6.26244	3.43587	3.00281	2.72519
Nc_ACACCCTGTGTGACCC-1	4.0887	3.34358	0	1.71713	2.47913	4.27071	3.34358	2.47913	2.47913	1.71713	0	0	0	1.71713	0	2.97516	0	4.0887	0	0	0	0	0	2.97516	0	3.34358	0	0	1.71713	0	0	1.71713	0	0	0	8.99769	6.66766	5.04567	5.04567	3.34358
Nc_ACACCGGAGCTAGCCC-1	3.12836	3.12836	0	0	0	4.34774	3.65726	3.41691	2.28458	0	2.28458	0	0	2.28458	0	2.7673	0	0	2.28458	0	0	0	0	0	0	3.12836	1.55391	0	4.34774	0	0	0	0	0	1.55391	8.88695	6.91932	5.23978	3.12836	2.7673
Nc_ACACCGGAGCTAGTCT-1	4.91126	3.95842	1.49476	4.118	2.69032	4.118	3.33498	4.26167	2.21299	0	0	0	2.69032	2.21299	0	3.57399	0	0	0	1.49476	0	0	0	2.21299	0	1.49476	1.49476	0	3.57399	0	1.49476	0	0	1.49476	0	8.82568	6.43387	3.57399	4.39232	3.04836
Nc_ACACCGGAGGATATAC-1	4.3715	3.3153	0	2.19587	2.19587	5.20229	3.93797	3.55397	2.19587	1.48069	0	0	0	2.19587	0	3.3153	0	1.48069	2.19587	0	0	0	0	0	0	0	1.48069	0	4.89012	0	2.19587	0	0	0	0	8.61909	6.71243	5.27081	4.89012	2.19587
Nc_ACACCGGAGTCTCAAC-1	3.96137	3.62502	1.3894	0	2.08386	4.23394	3.96137	3.80298	2.08386	2.08386	0	1.3894	0	2.55068	0	2.9028	0	0	0	0	0	0	0	0	0	2.9028	0	0	3.18563	0	2.55068	0	1.3894	0	0	8.40044	6.61738	5.19508	4.23394	2.08386
Nc_ACACCGGCAAGTCTGT-1	3.79332	2.40277	0	0	0	3.79332	3.79332	1.65264	1.65264	1.65264	3.79332	2.8938	0	1.65264	0	0	0	0	0	0	0	0	0	0	0	0	1.65264	0	3.79332	0	1.65264	0	0	0	0	8.63537	6.63848	4.48805	3.79332	2.40277
Nc_ACACCGGCACCTCGTT-1	3.64453	4.2999	0	2.75551	1.28583	3.9432	4.49655	3.80158	2.40998	2.75551	1.28583	0	0	1.28583	1.28583	3.46827	0	1.28583	1.28583	0	0	0	0	1.28583	0	1.28583	0	0	4.89552	0	1.95474	0	0	0	0	8.28382	6.42384	4.58566	3.03406	2.75551
Nc_ACACCGGCACGTAAGG-1	3.87149	3.87149	3.33498	0	0	3.87149	2.96683	2.47131	1.71049	1.71049	3.33498	3.62803	0	3.33498	0	0	0	0	0	0	0	0	0	0	1.71049	1.71049	0	0	4.42321	0	1.71049	0	1.71049	0	0	9.06975	7.02841	5.03642	4.56847	3.33498
Nc_ACACCGGCACTGCCAG-1	4.29029	3.63521	1.27987	1.94723	1.94723	3.45906	4.39192	3.63521	2.40176	1.27987	1.27987	0	0	2.74688	0	2.40176	0	1.94723	1.27987	0	0	0	0	1.27987	0	1.94723	0	0	3.79218	0	1.94723	0	0	1.27987	0	8.44312	6.46136	4.39192	3.25837	2.74688
Nc_ACACCGGCATGGTCAT-1	4.22624	3.14959	0	2.78775	0	4.22624	4.22624	3.88553	2.30364	1.56974	0	4.06592	0	1.56974	0	1.56974	0	2.30364	0	2.30364	0	0	0	2.30364	0	3.14959	0	0	4.06592	0	3.14959	0	0	0	0	8.79413	6.66382	4.22624	4.37052	2.30364
Nc_ACACCGGGTGCATCTA-1	3.99281	2.93193	1.41025	3.21554	2.93193	4.49517	4.13572	4.38501	2.57857	2.57857	2.10958	0	0	3.21554	0	2.57857	0	0	0	0	0	0	0	0	0	2.57857	1.41025	0	4.13572	0	1.41025	0	0	1.41025	0	8.9989	6.6022	4.69306	4.38501	3.21554
Nc_ACACCGGTCCACTGGG-1	3.55516	3.75991	1.48152	0	0	4.89137	4.09862	4.09862	0	1.48152	0	0	0	2.67295	0	3.03029	0	3.75991	0	0	0	0	0	3.93918	0	2.67295	0	0	3.55516	0	1.48152	0	0	0	0	9.14368	6.76216	4.49244	4.49244	1.48152
Nc_ACACCGGTCCGCATAA-1	4.79895	2.35863	0	2.84664	3.21064	3.94962	3.50106	3.7427	2.35863	2.35863	0	0	0	0	0	3.21064	0	2.35863	0	0	0	0	0	0	0	2.84664	0	0	3.50106	0	2.84664	0	1.61561	2.35863	0	9.49894	6.55303	4.68778	4.4359	2.35863
Nc_ACACTGAAGACGCACA-1	4.37956	3.82884	0	2.10518	2.10518	4.59201	4.37956	3.98744	0	2.5738	1.40668	1.40668	0	3.21043	0	3.65062	0	2.10518	1.40668	0	0	0	0	3.21043	0	0	0	0	5.28462	0	1.40668	0	0	0	0	8.59149	6.41302	3.98744	3.65062	0
Nc_ACACTGAAGAGTTGGC-1	4.50671	4.20056	1.29211	2.76456	2.41861	4.97389	3.95313	4.50671	2.76456	3.04339	2.76456	2.41861	1.29211	1.96263	0	2.76456	0	0	0	0	0	0	0	0	0	1.29211	1.29211	0	3.81144	0	2.41861	2.41861	1.29211	1.29211	0	7.79879	6.90456	4.50671	4.08214	3.04339
Nc_ACACTGACAAATACAG-1	3.80155	3.06978	1.51051	2.71091	1.51051	4.53539	4.4155	4.53539	1.51051	1.51051	0	1.51051	1.51051	2.23212	1.51051	1.51051	1.51051	0	2.71091	3.35693	0	0	0	0	0	2.23212	0	0	4.64607	0	2.23212	0	0	1.51051	0	9.07439	6.89897	4.64607	3.9812	1.51051
Nc_ACACTGACAAGCCATT-1	4.49889	2.67863	1.48585	2.67863	3.32253	4.60945	3.56132	3.56132	3.03621	2.20215	2.20215	0	0	2.67863	0	2.20215	2.20215	0	1.48585	0	0	0	0	1.48585	0	1.48585	0	0	4.60945	0	0	0	1.48585	0	1.48585	9.19542	6.47963	4.37914	4.37914	2.67863
Nc_ACACTGAGTCTGCAAT-1	4.71702	2.87285	2.87285	0	1.63616	4.15922	2.87285	3.77085	2.38315	2.38315	1.63616	0	0	3.5288	0	3.97807	0	2.87285	0	2.38315	0	0	0	3.97807	0	3.5288	0	0	4.32015	0	2.38315	0	0	0	0	8.90569	6.51822	4.59646	4.15922	2.87285
Nc_ACACTGATCAGTACGT-1	4.61449	2.86109	0	2.51077	2.04713	4.30721	2.86109	3.14275	3.14275	0	0	1.35976	0	1.35976	1.35976	2.86109	0	0	0	0	0	0	0	0	0	0	0	0	2.86109	0	1.35976	1.35976	0	0	2.04713	8.49696	6.90746	4.30721	4.18829	2.51077
Nc_ACACTGATCCAAAGTC-1	4.05953	3.93065	0	2.74408	2.74408	4.73597	3.63218	3.45606	2.74408	1.94479	0	2.3991	1.94479	3.02229	0	2.3991	0	0	1.27793	0	0	0	0	1.94479	0	2.3991	1.27793	0	3.93065	0	1.94479	0	0	1.94479	1.27793	8.40388	6.65454	4.28716	3.93065	3.02229
Nc_ACACTGATCCGTCAAA-1	4.70009	2.58466	1.8071	3.08714	2.58466	3.99966	3.75455	3.75455	3.08714	0	1.8071	3.4591	0	3.4591	1.8071	3.08714	0	0	0	0	0	0	0	2.58466	0	2.58466	0	0	4.70009	0	2.58466	0	0	0	2.58466	9.01784	6.82619	5.16957	4.20911	2.58466
Nc_ACACTGATCCTTCAAT-1	4.03949	3.12466	1.83754	2.62012	0	3.7939	4.03949	3.7939	2.62012	1.83754	3.12466	0	0	1.83754	0	4.03949	0	4.43243	0	0	0	0	0	2.62012	0	1.83754	1.83754	0	4.03949	0	1.83754	0	0	0	0	9.31465	7.04739	4.87352	3.7939	1.83754
Nc_ACAGCCGAGATGGCGT-1	5.26225	2.4323	0	1.67752	2.4323	4.03487	3.58422	3.82707	2.4323	2.9253	1.67752	2.4323	1.67752	1.67752	0	1.67752	0	1.67752	0	0	0	0	0	1.67752	0	2.9253	0	0	3.58422	0	1.67752	1.67752	1.67752	0	0	8.92103	7.10144	4.88674	4.21647	2.9253
Nc_ACAGCCGAGCAGCGTA-1	3.9552	3.50651	2.36343	1.61963	0	3.21597	4.29695	3.50651	2.85178	0	1.61963	1.61963	0	3.21597	0	4.29695	0	0	0	0	0	0	0	1.61963	0	1.61963	1.61963	0	3.21597	0	1.61963	0	0	0	0	8.80312	6.39092	3.74823	4.29695	2.36343
Nc_ACAGCCGAGTAGCGGT-1	3.36951	3.99426	0	2.2431	3.08207	3.81449	4.1541	3.81449	2.2431	1.51957	0	2.2431	0	0	0	2.2431	0	3.36951	0	0	0	0	0	2.2431	0	2.2431	0	0	3.99426	0	1.51957	2.72273	0	0	0	8.5628	6.6699	4.65946	4.65946	2.2431
Nc_ACAGCCGAGTCATCCA-1	4.6092	3.32229	0	1.48569	3.56108	4.3789	3.56108	3.94524	3.03598	2.20195	2.67841	1.48569	0	1.48569	0	2.20195	1.48569	1.48569	2.20195	0	0	0	0	2.20195	0	2.20195	0	0	3.56108	0	0	0	1.48569	0	0	8.36847	6.50819	4.3789	4.24831	1.48569
Nc_ACAGCCGCAAAGCGGT-1	3.98833	3.82972	1.40727	2.92778	0	4.4906	4.13122	3.44812	3.21128	2.5746	0	1.40727	0	1.40727	0	3.6515	0	1.40727	1.40727	0	0	0	0	0	0	2.10591	0	0	4.94215	0	1.40727	1.40727	0	0	0	8.2132	6.64589	4.13122	4.59293	3.21128
Nc_ACAGCCGGTCGGGTCT-1	3.72655	1.60387	1.60387	1.60387	2.34458	3.93329	3.72655	3.48515	2.34458	0	3.48515	2.83161	1.60387	1.60387	0	2.34458	0	0	0	0	0	0	0	2.34458	0	1.60387	0	0	4.671	0	0	0	0	0	0	8.52404	7.34097	4.11408	2.83161	2.83161
Nc_ACAGCCGTCAGCGATT-1	5.38108	3.12886	2.28502	2.28502	4.04395	4.20412	3.65777	2.76778	2.76778	2.28502	2.28502	2.28502	0	2.76778	1.55427	3.65777	1.55427	2.76778	0	0	0	0	0	2.28502	0	2.28502	0	0	4.20412	0	2.28502	0	1.55427	0	0	9.31792	6.46203	4.71035	3.41742	1.55427
Nc_ACAGCCGTCCATGAAC-1	3.93583	3.77764	1.37257	2.06303	2.87917	4.53919	4.20809	3.16134	2.52806	2.52806	2.06303	3.39724	0	3.16134	0	3.77764	0	0	0	0	0	0	0	0	0	2.06303	1.37257	0	3.39724	0	0	0	0	0	2.06303	8.8564	6.27216	2.52806	3.77764	0
Nc_ACAGCCGTCCGCGTTT-1	4.22812	2.78945	2.78945	0	3.68115	2.78945	4.22812	3.68115	0	0	0	0	0	0	0	2.78945	2.78945	3.68115	0	0	0	0	0	2.78945	0	0	2.78945	0	4.62379	0	0	0	0	0	0	9.70533	8.02902	5.76083	5.91017	3.68115
Nc_ACAGCTAAGTGTCTCA-1	5.14874	2.89997	0	2.89997	3.79994	3.79994	3.79994	4.18885	1.65751	0	0	1.65751	2.40855	3.26586	0	3.55748	1.65751	1.65751	0	0	0	0	0	3.55748	0	0	1.65751	0	3.55748	0	0	0	0	0	0	8.82492	6.76468	5.05834	4.9619	2.40855
Nc_ACAGCTAAGTGTGGCA-1	4.73151	3.57977	3.05391	0	0	4.26765	3.96433	3.05391	2.21794	0	0	0	0	3.57977	0	3.05391	0	0	0	0	0	0	0	0	0	3.96433	0	0	5.08197	0	2.21794	0	0	0	0	9.83617	6.92512	3.57977	2.21794	3.05391
Nc_ACAGCTACAGCATACT-1	4.36809	3.43631	0	2.78556	3.43631	3.43631	4.22382	4.36809	0	0	0	0	0	1.56804	1.56804	1.56804	1.56804	0	1.56804	0	0	0	0	0	0	1.56804	1.56804	0	4.06352	0	1.56804	1.56804	0	0	0	9.61663	7.32343	4.92957	4.06352	1.56804
Nc_ACAGCTAGTTGTACAC-1	4.80658	3.75003	1.02707	1.62095	2.6298	4.51068	3.50828	3.95702	2.04042	2.6298	1.62095	0	1.02707	1.62095	1.02707	3.21771	0	0	1.02707	0	0	0	0	2.365	0	3.3703	1.62095	0	4.05035	0	2.04042	1.02707	0	0	1.02707	8.81839	6.44533	4.69539	4.05035	3.75003
Nc_ACAGCTATCGAGCCCA-1	3.09801	2.59493	1.8159	0	0	3.76596	1.8159	3.09801	2.59493	1.8159	0	0	0	3.4703	0	3.4703	0	1.8159	0	0	0	0	0	0	0	4.22076	0	5.68414	4.4037	0	2.59493	0	0	2.59493	2.59493	9.10469	6.67005	4.56603	5.27843	4.22076
Nc_ACAGCTATCGCATGGC-1	4.11297	2.34364	0	2.8306	1.60308	4.66987	3.72546	3.72546	2.34364	0	0	0	1.60308	2.34364	0	0	1.60308	2.34364	0	0	0	0	0	0	0	0	1.60308	0	3.72546	0	0	2.34364	0	0	0	9.03546	7.2843	4.98042	3.93219	3.19403
Nc_ACAGCTATCTTCTGGC-1	3.01683	3.92484	1.75045	0	3.01683	4.13359	3.68068	3.92484	0	1.75045	1.75045	0	0	0	0	3.3866	1.75045	0	2.51835	0	0	0	0	0	0	2.51835	1.75045	0	3.68068	0	0	0	0	0	0	9.03877	7.03402	4.13359	3.92484	2.51835
Nc_ACATACGGTACCAGTT-1	4.6373	3.69414	1.43626	2.6132	0	3.69414	4.17488	2.96805	3.69414	0	2.6132	0	0	2.6132	0	2.96805	0	0	0	0	0	0	0	0	0	1.43626	1.43626	0	4.42454	0	2.14156	1.43626	1.43626	0	1.43626	9.17416	6.31261	4.53484	4.42454	3.87278
Nc_ACATACGTCACGCATA-1	3.85369	3.31778	0	2.45566	1.99654	3.31778	4.24356	3.0834	3.51935	1.31916	1.99654	0	0	2.45566	1.31916	3.0834	0	0	1.31916	0	0	0	0	1.31916	0	1.99654	1.31916	0	4.12494	0	3.85369	0	0	0	0	8.63926	6.63929	5.14527	3.85369	3.0834
Nc_ACATCAGAGACTCGGA-1	4.05264	3.42581	0	2.29238	2.77567	4.05264	2.77567	4.05264	0	2.77567	0	0	2.29238	3.87236	0	2.29238	0	0	0	2.29238	0	0	0	1.56038	0	2.77567	1.56038	0	4.48816	0	0	0	0	1.56038	1.56038	8.41016	6.95195	5.17344	3.13706	3.13706
Nc_ACATCAGAGGGAAACA-1	3.94832	3.40934	1.76815	1.76815	2.53911	4.50179	2.53911	3.40934	3.40934	2.53911	2.53911	0	0	1.76815	0	1.76815	0	0	0	0	0	0	0	2.53911	0	2.53911	0	0	3.70385	0	0	0	0	0	1.76815	9.24066	6.80327	4.50179	4.50179	0
Nc_ACATCAGAGTGGGTTG-1	3.77827	3.16195	0	3.16195	2.87977	4.20874	3.93647	3.39787	0	1.373	0	0	0	0	0	2.06356	0	0	1.373	0	0	0	0	2.87977	0	2.06356	0	0	3.93647	0	1.373	0	0	0	0	8.17395	6.66071	4.964	4.32775	3.39787
Nc_ACATCAGCACTTAACG-1	3.91418	4.25533	0	1.59017	1.59017	4.25533	4.25533	1.59017	2.32818	0	1.59017	3.17687	0	1.59017	0	3.17687	0	0	0	0	0	0	0	0	0	0	0	0	4.25533	0	0	0	0	0	1.59017	8.69779	6.82792	4.25533	4.86552	1.59017
Nc_ACATCAGCAGACAGGT-1	4.98567	3.66551	0	3.28789	1.29932	4.69149	3.66551	3.48902	3.48902	2.77495	1.29932	0	0	1.29932	0	3.28789	0	0	0	0	0	0	0	1.97169	0	2.42852	0	0	4.69149	0	1.29932	0	1.29932	0	0	8.47003	6.78901	5.22991	4.4233	2.42852
Nc_ACATCAGGTACGACCC-1	3.76186	3.22912	0	1.62959	1.62959	4.92217	3.51994	3.76186	2.37531	2.37531	2.37531	0	0	1.62959	0	2.86448	0	3.51994	1.62959	0	0	0	0	1.62959	0	2.86448	2.37531	0	3.96898	0	1.62959	0	0	0	0	8.88965	6.60489	3.76186	2.86448	2.37531
Nc_ACATCAGTCTTAGAGC-1	5.50474	3.55067	0	1.3398	2.0223	4.67234	4.02783	3.11367	2.0223	0	0	1.3398	2.48375	2.83282	2.0223	3.34865	1.3398	0	2.0223	0	0	0	0	0	0	2.48375	0	0	4.27604	0	0	0	0	2.0223	1.3398	9.01829	6.41301	4.15727	3.88562	0
Nc_ACATGGTAGAAACCTA-1	4.56377	3.62352	1.52982	1.52982	3.38371	4.44378	3.38371	3.38371	2.73607	2.2555	0	0	0	1.52982	0	3.82909	0	3.09593	0	0	0	0	0	0	0	0	0	0	4.00899	0	0	0	0	0	0	8.89679	6.73742	4.44378	4.44378	2.2555
Nc_ACATGGTAGCAACGGT-1	4.71531	3.16668	1.87182	2.31901	1.22031	3.83791	3.83791	3.16668	1.87182	2.93543	1.87182	0	0	1.22031	1.22031	1.87182	1.22031	1.87182	1.22031	0	0	0	0	0	0	1.87182	1.87182	0	3.96621	0	1.22031	0	0	1.22031	1.22031	8.43238	6.3598	4.64035	4.56129	2.65989
Nc_ACATGGTCATACGCTA-1	4.98989	2.51976	1.75165	3.01833	3.38815	4.31755	1.75165	2.51976	0	0	0	1.75165	0	2.51976	0	2.51976	0	0	0	0	0	0	0	1.75165	0	0	0	0	3.92643	0	1.75165	1.75165	0	0	0	9.57164	6.89931	5.73019	4.87819	0
Nc_ACATGGTCATTTGCCC-1	4.59919	3.36389	2.03505	0	4.04368	4.04368	4.5039	4.17321	2.49763	2.03505	0	0	0	2.84734	0	4.17321	0	0	0	0	0	0	0	1.35004	0	2.84734	0	0	4.5039	0	1.35004	0	0	1.35004	0	8.76925	6.48065	4.17321	4.92764	3.12861
Nc_ACATGGTGTCTCTCGT-1	4.99386	2.1471	2.1471	0	0	3.49673	4.43136	0	0	2.1471	2.1471	0	2.1471	2.97429	0	2.1471	3.49673	4.82959	0	6.19015	0	0	0	0	0	2.1471	0	6.99872	4.43136	0	2.97429	0	2.1471	2.97429	0	9.24792	7.71555	6.04784	5.97105	2.97429
Nc_ACATGGTTCGAATGCT-1	5.03611	2.96655	1.71027	1.71027	0	4.56816	3.33469	3.62773	3.33469	0	0	2.47104	1.71027	1.71027	0	0	0	1.71027	0	0	0	0	0	0	0	2.47104	0	0	3.62773	0	1.71027	1.71027	0	0	1.71027	9.52145	6.97695	5.22324	4.07942	2.47104
Nc_ACCAGTAAGAGTAATC-1	4.0608	2.86305	0	1.36114	1.36114	3.76033	3.91837	4.19043	2.51264	2.04885	0	0	0	1.36114	2.51264	4.7903	0	0	2.04885	0	0	0	0	0	0	2.86305	0	0	3.58281	0	1.36114	0	1.36114	0	0	9.08701	6.52348	4.30936	4.30936	2.86305
Nc_ACCAGTAAGTACCGGA-1	4.77362	3.73313	2.17431	2.64859	2.17431	4.77362	5.10351	3.91215	2.17431	1.46302	0	1.46302	1.46302	3.00493	1.46302	3.91215	0	0	1.46302	0	0	0	0	1.46302	0	1.46302	1.46302	0	3.52871	0	3.29046	2.17431	0	0	0	8.7878	6.75713	4.67784	4.07139	1.46302
Nc_ACCAGTAAGTTAGCGG-1	4.58295	4.3319	1.54294	1.54294	2.7531	4.46288	3.84771	4.18784	1.54294	0	2.27135	2.7531	0	0	0	1.54294	0	4.3319	1.54294	0	0	0	0	3.11362	0	2.7531	0	0	3.64192	0	2.27135	0	0	0	0	8.5769	6.62363	4.58295	4.3319	2.7531
Nc_ACCAGTACAATCAGAA-1	4.11134	3.04215	0	1.49021	0	4.61594	3.77242	3.32862	1.49021	0	2.68435	2.20746	1.49021	2.20746	0	2.20746	0	0	0	0	0	0	0	1.49021	0	1.49021	1.49021	0	5.14473	0	2.68435	1.49021	0	0	0	9.04304	6.79918	3.56752	2.20746	3.77242
Nc_ACCAGTACACCACGTG-1	5.02304	2.54806	0	0	1.77578	5.12678	4.51211	3.04836	1.77578	1.77578	1.77578	0	0	0	0	3.04836	0	2.54806	0	0	0	0	0	2.54806	0	2.54806	1.77578	0	3.71383	0	2.54806	3.04836	0	1.77578	0	9.53215	6.93324	5.22356	4.16749	1.77578
Nc_ACCAGTACAGATCGGA-1	4.24053	2.61237	1.83088	2.61237	3.11647	4.4236	3.78531	4.0308	1.83088	0	2.61237	0	0	3.11647	0	4.24053	0	2.61237	1.83088	0	0	0	0	0	0	1.83088	0	0	4.4236	0	0	1.83088	1.83088	0	0	8.69809	6.9213	4.86458	4.24053	0
Nc_ACCAGTACAGATTGCT-1	4.88272	3.19272	0	2.34246	0	5.06924	2.34246	3.19272	3.7241	3.7241	0	0	0	2.34246	0	0	0	0	0	0	0	0	0	3.19272	0	0	0	0	3.7241	0	3.19272	0	0	0	0	8.05343	7.12346	2.34246	4.66846	0
Nc_ACCAGTACATGGGAAC-1	4.62351	3.88712	0	1.57087	2.305	4.62351	3.68089	3.44018	1.57087	3.1511	0	1.57087	0	3.1511	0	3.44018	0	0	1.57087	0	0	0	0	0	0	0	0	0	3.44018	0	0	3.44018	0	0	0	9.32091	6.60838	4.37214	4.62351	2.305
Nc_ACCAGTAGTCTCATCC-1	4.63172	3.15869	0	2.65233	0	3.15869	2.65233	3.15869	3.15869	0	0	1.86529	0	0	0	3.82955	0	0	1.86529	0	0	0	0	0	0	2.65233	0	0	4.28569	0	2.65233	1.86529	0	0	0	9.96989	6.99869	4.63172	4.07557	3.53277
Nc_ACCAGTAGTTGTCTTT-1	5.15362	2.75828	0	2.27618	0	4.69964	4.69964	3.119	2.27618	3.119	1.54694	3.119	1.54694	1.54694	0	0	0	0	1.54694	0	0	0	0	3.64752	0	0	0	0	4.19359	0	3.40733	1.54694	0	0	0	9.51441	6.6846	4.03349	2.27618	2.75828
Nc_ACCAGTATCATTGCCC-1	3.94242	4.29911	0	2.40931	1.28534	4.9628	4.40078	2.40931	2.40931	2.40931	0	0	0	1.28534	0	1.95412	0	1.95412	1.28534	1.28534	0	0	0	1.28534	0	1.95412	1.95412	0	4.58487	0	0	3.2667	0	1.28534	0	9.01008	6.24308	4.66879	3.64376	3.03334
Nc_ACCCACTAGTCACGCC-1	4.04744	2.44322	0	1.68673	2.93693	4.53559	3.30408	2.44322	2.44322	1.68673	3.5965	0	0	1.68673	0	2.93693	0	2.44322	0	0	0	0	0	0	0	2.93693	1.68673	0	3.5965	0	1.68673	1.68673	0	0	0	9.25048	6.99433	3.5965	3.30408	2.93693
Nc_ACCCACTCACCAGTTA-1	4.31043	3.14576	2.0497	3.14576	2.51357	4.79139	4.06187	3.38137	2.51357	0	2.0497	1.36183	0	3.38137	0	3.14576	0	1.36183	0	0	0	0	0	1.36183	0	1.36183	0	0	3.91943	0	0	0	0	1.36183	0	8.60876	6.49978	3.38137	1.36183	3.14576
Nc_ACCCACTCATCACGTA-1	4.93496	3.38799	0	2.51961	3.2149	4.93496	4.22909	2.51961	2.51961	2.79033	0	0	0	0	0	4.55384	0	0	1.12669	0	0	0	0	2.18609	0	2.79033	1.12669	0	4.47925	0	0	0	0	0	1.12669	8.97054	6.09727	4.81876	3.80934	3.01818
Nc_ACCCACTGTCTGGTCG-1	4.35841	3.42708	2.55534	0	2.55534	4.6662	3.72193	3.96663	3.42708	1.782	1.782	1.782	0	2.55534	0	0	0	0	0	0	0	0	0	0	0	1.782	1.782	0	3.72193	0	0	0	0	0	0	9.31647	6.54971	3.72193	2.55534	3.05608
Nc_ACCCACTGTGACTACT-1	5.49424	2.56002	0	0	0	3.4322	3.97191	4.36378	2.56002	0	0	2.56002	0	0	0	0	0	0	0	0	0	0	0	0	0	0	2.56002	0	2.56002	0	0	0	0	0	0	8.17957	5.14078	3.4322	0	0
Nc_ACCCACTGTTCAGCGC-1	4.50954	3.39612	0	0	1.23946	4.8867	3.99748	3.99748	2.68805	3.39612	1.89616	0	1.89616	1.89616	1.23946	1.89616	1.23946	0	1.23946	0	0	0	0	0	0	2.96449	0	0	4.11547	0	1.23946	0	1.23946	0	0	8.70091	6.19255	4.22453	2.68805	1.23946
Nc_ACCCACTGTTCGAATC-1	4.78687	3.74586	0	1.4718	3.30282	5.25728	3.74586	4.08433	1.4718	0	0	0	0	1.4718	0	2.18503	0	0	0	0	0	0	0	1.4718	0	1.4718	0	0	4.35829	0	1.4718	0	0	0	0	8.42341	6.62282	3.74586	3.74586	2.18503
Nc_ACCCACTTCCCTCTTT-1	5.19727	3.75393	0	2.66751	1.47739	3.31066	2.66751	3.54925	2.66751	2.19184	2.19184	0	1.47739	1.47739	0	2.19184	1.47739	0	1.47739	0	0	0	0	2.66751	0	0	0	0	4.5968	0	2.66751	1.47739	0	0	0	9.78839	7.07503	4.5968	3.75393	2.19184
Nc_ACCCACTTCCGGGTGT-1	4.23321	3.10964	1.82533	1.82533	1.82533	4.02355	2.60591	3.77815	0	2.60591	0	0	0	2.60591	0	3.48227	1.82533	0	0	0	0	0	0	0	0	0	0	0	4.57863	0	0	0	1.82533	0	0	9.09115	6.68307	4.23321	3.48227	4.23321
Nc_ACCCACTTCGAATGCT-1	4.67128	4.7824	1.60406	2.83187	3.48542	3.48542	3.72682	4.275	3.19534	3.48542	0	1.60406	0	2.83187	0	2.34482	0	0	0	0	0	0	0	0	0	1.60406	1.60406	0	3.93356	0	0	0	0	0	0	9.08107	6.43762	5.38542	4.55089	0
Nc_ACCCACTTCGTTGCCT-1	4.91475	3.80341	0	0	2.55106	3.62545	3.96181	2.90321	2.08421	2.08421	0	3.18604	0	3.18604	0	3.42241	0	0	0	0	0	0	0	0	0	1.38969	1.38969	0	4.23438	0	1.38969	1.38969	0	1.38969	0	9.09116	6.73219	4.66125	4.23438	2.90321
Nc_ACCCACTTCTGACCTC-1	4.42431	1.60743	1.60743	0	1.60743	4.27975	4.11908	0	0	1.60743	2.34885	4.27975	0	2.83618	2.83618	3.73145	0	0	0	0	0	0	0	1.60743	2.34885	4.27975	0	0	4.78723	0	3.1998	2.34885	0	0	1.60743	8.94938	7.0886	4.9867	4.11908	3.48998
Nc_ACCCACTTCTTAGAGC-1	3.97939	1.88206	0	3.37865	1.88206	4.30758	4.30758	2.94767	2.67175	1.22836	0	1.22836	0	2.67175	0	4.09728	0	0	0	0	0	0	0	0	0	2.33027	0	0	4.72885	0	0	1.22836	0	1.88206	0	8.3606	6.30185	4.65387	3.71007	3.851
Nc_ACCGTAAAGAGTACCG-1	4.16387	3.95483	0	1.77307	1.77307	3.71028	4.16387	4.34642	3.71028	0	3.04499	0	0	0	0	2.54488	1.77307	0	1.77307	0	0	0	0	0	0	2.54488	0	0	3.41565	0	0	1.77307	0	0	0	8.89144	6.68015	4.16387	4.50844	3.41565
Nc_ACCGTAAAGCAGGCTA-1	4.31098	3.95411	1.29273	1.9634	3.81241	4.83533	2.76545	4.08313	1.29273	1.29273	1.9634	3.2779	0	1.9634	1.9634	2.76545	1.29273	0	1.29273	0	0	0	0	0	0	2.41946	0	0	4.83533	0	1.9634	0	1.9634	0	0	8.28207	6.81561	4.31098	3.95411	2.41946
Nc_ACCGTAACACATTTCT-1	4.98504	2.89856	0	2.89856	3.41755	3.95679	2.89856	4.2293	1.38637	0	2.08012	0	0	1.38637	0	2.54661	0	0	0	0	0	0	0	2.54661	0	2.08012	2.08012	0	3.95679	0	0	0	0	0	0	9.10707	6.51405	4.74563	4.82992	3.41755
Nc_ACCGTAAGTCTCTCTG-1	4.27978	2.9074	1.0592	2.08791	0	4.10908	5.06666	3.27355	2.68232	1.0592	1.0592	0	0	2.41552	1.0592	0	0	1.0592	0	0	0	0	0	0	0	1.66337	0	0	1.66337	0	2.41552	0	0	0	0	8.23979	6.26424	4.27978	4.19695	3.10206
Nc_ACCGTAAGTGCCTGCA-1	4.48755	4.58279	2.83263	2.48356	2.83263	4.9111	4.15706	3.55047	2.02214	1.33966	0	1.33966	0	2.83263	0	4.15706	0	2.48356	0	0	0	0	0	1.33966	0	2.48356	0	0	4.27583	0	2.48356	0	1.33966	0	2.02214	8.81237	6.48854	5.40378	4.67213	2.83263
Nc_ACCGTAATCGATCCCT-1	3.56079	3.18594	1.23271	2.67814	3.18594	4.10441	4.31477	3.98649	2.33635	1.88758	0	0	0	1.23271	1.23271	4.31477	0	0	0	0	0	0	0	1.88758	0	1.88758	1.23271	0	3.71706	0	2.67814	1.23271	0	1.88758	0	8.63634	6.76826	4.49833	3.85805	1.88758
Nc_ACCTTTAAGATGTCGG-1	2.35695	4.28931	1.61421	2.35695	1.61421	2.84485	3.49916	3.20879	1.61421	0	0	0	0	0	1.61421	1.61421	0	0	0	0	0	0	0	2.35695	0	1.61421	0	0	4.90014	0	1.61421	1.61421	3.20879	0	1.61421	9.23587	7.24303	4.79694	4.56534	0
Nc_ACCTTTAAGTGGAGAA-1	4.52928	3.97522	0	0	0	3.06415	3.06415	3.06415	3.97522	0	0	0	0	3.06415	0	3.97522	0	0	0	0	0	0	0	4.52928	0	3.97522	0	0	3.06415	0	0	0	0	0	0	7.74517	6.80034	3.06415	0	3.06415
Nc_ACCTTTACAAACTGCT-1	3.08492	2.72547	0	0	1.52168	2.24565	3.08492	3.08492	1.52168	0	0	0	0	1.52168	1.52168	2.24565	0	0	2.24565	0	0	0	0	0	1.52168	0	0	0	4.55183	0	1.52168	0	1.52168	3.9973	0	9.08657	7.18077	4.95141	5.11614	2.72547
Nc_ACCTTTACAAGCGAGT-1	4.88149	3.92963	0	1.75405	2.52258	4.3208	4.3208	3.02132	1.75405	1.75405	1.75405	0	0	0	0	3.02132	1.75405	0	1.75405	0	0	0	0	0	1.75405	3.39124	0	0	4.13843	0	0	1.75405	0	0	0	9.11353	6.68707	4.76041	4.13843	3.39124
Nc_ACCTTTAGTAGAAAGG-1	4.62928	3.05437	1.49918	2.69609	0	4.62928	3.34114	3.96482	2.21836	0	0	1.49918	1.49918	1.49918	0	2.69609	1.49918	0	1.49918	0	0	0	0	1.49918	0	2.21836	2.21836	0	3.05437	0	1.49918	0	0	0	0	8.54562	6.69072	4.62928	3.96482	3.05437
Nc_ACCTTTAGTCCGCTGA-1	4.41649	4.76396	1.96636	0	2.76885	4.91065	0	1.96636	3.28147	1.96636	2.76885	0	0	2.76885	0	2.76885	0	0	0	0	0	0	0	0	0	1.96636	0	0	4.91065	0	1.96636	0	1.96636	1.96636	0	9.51919	6.83801	4.20531	4.20531	2.76885
Nc_ACCTTTAGTGCAGACA-1	3.28722	3.28722	2.42792	0	3.28722	4.02981	3.28722	3.82207	2.42792	2.42792	1.67382	0	0	0	0	1.67382	0	0	1.67382	0	0	0	0	0	0	3.57929	0	0	3.28722	0	1.67382	0	1.67382	0	0	9.36233	6.89835	4.64941	4.02981	2.92063
Nc_ACCTTTATCCCATTTA-1	5.12323	3.49866	0	2.78399	2.78399	4.43339	3.49866	3.83258	1.97958	3.29739	0	1.97958	0	2.78399	0	3.06341	0	0	0	0	0	0	0	1.30561	0	1.97958	1.30561	0	4.85628	0	2.78399	0	0	1.30561	0	8.58932	6.38242	4.61766	4.3316	2.43714
Nc_ACGAGCCCAATGAAAC-1	4.84979	4.25499	0	2.37166	2.99258	4.91779	4.1458	3.75767	1.91975	2.37166	0	0	1.25809	1.25809	1.25809	3.22508	0	0	1.25809	0	0	0	0	1.91975	0	1.25809	0	0	3.89897	0	2.37166	0	1.25809	1.25809	1.25809	8.47535	6.66119	4.70333	4.54031	0
Nc_ACGAGCCCAGCATACT-1	4.6886	2.18303	0	0	3.92261	3.92261	3.92261	3.53894	3.01474	0	0	2.18303	0	0	0	3.01474	2.18303	0	2.18303	0	0	0	0	2.18303	0	3.01474	0	0	4.4755	0	0	0	0	0	0	9.26947	6.59409	4.87424	3.01474	3.01474
Nc_ACGAGCCTCTATCCCG-1	4.61763	3.25754	0	0	1.65116	2.89193	2.40101	0	1.65116	2.40101	0	1.65116	3.54897	0	1.65116	4.84956	0	0	0	0	0	0	0	0	3.79132	2.40101	1.65116	0	5.13971	0	1.65116	2.89193	0	2.40101	0	8.86947	7.08613	5.52225	4.18006	3.79132
Nc_ACGAGCCTCTGATTCT-1	3.76495	2.51675	0	2.05263	1.36418	4.31409	3.76495	3.76495	2.86735	1.36418	0	2.05263	0	2.05263	2.05263	0	0	0	1.36418	0	0	0	0	0	0	1.36418	0	0	3.58738	0	1.36418	0	0	1.36418	0	9.18468	6.52841	4.19514	3.76495	1.36418
Nc_ACGAGCCTCTGGGCCA-1	3.75823	3.91626	0	3.75823	1.35976	4.18829	2.86109	4.05868	1.35976	0	0	0	0	2.86109	1.35976	2.51077	0	0	2.04713	1.35976	0	0	0	0	0	2.04713	1.35976	0	4.61449	0	2.51077	2.04713	1.35976	0	0	9.16568	6.99864	4.94307	4.41707	1.35976
Nc_ACGAGCCTCTGGTTCC-1	3.46304	2.86141	1.17213	1.81019	2.86141	3.61836	4.30755	3.28897	2.25106	2.58827	2.25106	2.86141	0	2.25106	0	3.46304	0	4.00372	1.17213	0	0	0	0	2.25106	0	2.25106	1.17213	0	3.28897	0	0	0	0	1.81019	0	8.44379	6.95231	4.3961	4.30755	2.25106
Nc_ACGAGGAAGAATAGGG-1	4.7829	2.50631	1.35645	3.13795	1.35645	4.6093	4.41191	4.18317	2.85643	2.04303	2.04303	0	0	1.35645	1.35645	1.35645	0	0	1.35645	0	0	0	0	2.50631	0	1.35645	0	0	3.57578	0	2.50631	0	1.35645	1.35645	0	8.43413	6.58787	5.00948	4.51398	2.04303
Nc_ACGAGGAAGAGGTAGA-1	4.7597	3.07969	2.24098	3.81199	3.07969	3.60662	3.81199	3.60662	2.24098	2.72044	0	2.24098	2.24098	3.81199	0	2.72044	0	0	0	0	0	0	0	0	0	3.36708	1.51782	0	3.60662	0	2.72044	0	0	0	0	8.34547	6.99688	4.7597	3.81199	2.24098
Nc_ACGAGGAAGGTGTTAA-1	3.87738	2.61732	0	1.43938	2.14537	4.99171	4.64204	3.25704	2.14537	2.97235	0	2.61732	1.43938	2.14537	1.43938	0	0	0	0	0	0	0	0	1.43938	0	1.43938	1.43938	0	4.03636	0	0	2.97235	1.43938	0	1.43938	8.49397	7.03469	4.03636	3.69869	2.97235
Nc_ACGAGGAAGTGCCATT-1	4.39944	3.46623	2.12123	2.12123	2.12123	4.39944	4.28011	3.84826	2.59119	1.41971	0	2.9451	0	2.59119	0	1.41971	0	0	0	0	0	0	0	0	0	1.41971	0	0	4.15001	0	2.9451	0	1.41971	0	1.41971	8.6609	6.66561	4.00701	4.39944	2.12123
Nc_ACGAGGACAGTATCTG-1	4.29419	3.74553	0	2.49947	1.3514	4.17532	4.60133	3.13059	3.13059	2.49947	0	1.3514	0	0	0	0	0	2.03674	0	0	0	0	0	0	0	0	0	0	4.50603	0	0	0	0	0	0	7.95247	6.60286	4.50603	3.74553	2.84927
Nc_ACGAGGATCCGTACAA-1	4.39507	3.0509	0	1.49663	2.69276	4.72822	3.33759	2.69276	1.49663	1.49663	0	2.69276	0	2.21526	0	2.69276	0	0	1.49663	0	0	0	0	0	0	1.49663	0	0	4.72822	0	0	0	1.49663	0	2.21526	8.82277	6.92173	4.39507	3.78165	2.21526
Nc_ACGAGGATCCTCGCAT-1	3.63893	2.48103	1.71873	0	0	3.34567	3.34567	1.71873	2.48103	2.97717	2.48103	4.09088	0	2.97717	0	3.34567	0	1.71873	1.71873	0	0	0	0	0	0	2.97717	1.71873	0	3.88253	0	1.71873	0	0	1.71873	0	8.82881	6.38359	5.14454	4.09088	2.48103
Nc_ACGATACCAGGTTTCA-1	4.4122	3.59312	0	0	2.22939	3.97796	4.64275	2.70797	2.70797	2.70797	3.06673	1.50827	0	2.22939	1.50827	3.06673	0	0	0	0	0	0	0	2.22939	0	2.22939	0	0	4.4122	0	0	0	0	0	1.50827	8.60817	6.77921	4.74553	3.06673	0
Nc_ACGATACGTAGCGATG-1	3.57519	3.04952	1.49561	0	1.49561	4.26291	4.11923	4.91252	2.21402	2.69142	2.21402	0	0	2.69142	0	3.78019	0	1.49561	0	0	0	0	0	3.57519	0	2.69142	2.21402	0	3.04952	0	0	0	0	0	0	9.11434	6.73539	4.51337	4.26291	2.21402
Nc_ACGATACGTGATGTGG-1	3.70706	3.70706	1.7706	2.54199	1.7706	3.95157	3.70706	5.62174	2.54199	0	0	1.7706	0	1.7706	0	1.7706	0	0	1.7706	0	0	0	0	0	0	2.54199	1.7706	0	0	0	0	3.41249	0	0	0	8.19401	7.00937	4.65074	4.90417	0
Nc_ACGATACGTGGCCCTA-1	4.37485	2.30727	0	0	1.57276	4.73722	4.23055	3.88977	1.57276	0	2.30727	0	0	2.79164	0	1.57276	0	2.30727	1.57276	0	0	0	0	0	0	0	0	0	4.0702	0	0	0	0	0	0	8.85513	6.58175	4.23055	3.44276	2.30727
Nc_ACGATACGTGGTCCGT-1	4.09431	3.34895	0	2.48402	0	2.48402	4.27636	3.88593	0	3.34895	0	0	0	2.48402	0	3.64228	0	0	0	0	0	0	0	0	0	1.72127	1.72127	0	2.48402	0	1.72127	0	1.72127	0	0	9.18539	7.04378	3.88593	4.71534	2.98035
Nc_ACGATACTCCGCAAGC-1	3.69115	4.07799	0	1.57826	1.57826	2.79873	3.16098	2.79873	1.57826	1.57826	1.57826	3.16098	1.57826	2.31388	0	2.31388	2.31388	0	0	0	0	0	0	0	0	2.31388	0	1.57826	4.7452	0	1.57826	1.57826	0	0	0	8.9118	6.75821	5.11951	4.6342	1.57826
Nc_ACGATGTCAACACCCG-1	3.79683	3.50062	1.19524	2.89707	3.92487	4.6728	3.50062	3.65631	2.62276	0	1.83982	1.19524	0	1.83982	0	4.34677	0	0	1.19524	0	0	0	0	0	0	1.19524	0	0	3.92487	0	1.83982	1.19524	1.19524	0	0	8.47974	6.49182	4.74397	4.34677	3.12746
Nc_ACGATGTCAGAGTGTG-1	4.48098	3.78645	0	2.88739	2.39677	3.99383	4.33614	4.17511	2.88739	0	1.64759	0	0	2.88739	0	3.25284	0	0	1.64759	0	0	0	0	0	0	0	0	0	3.78645	0	2.39677	1.64759	0	0	0	8.68144	6.75028	5.13462	4.33614	2.39677
Nc_ACGATGTGTCATCGGC-1	4.11085	2.68391	1.89257	0	0	4.66771	3.86442	1.89257	1.89257	2.68391	3.19202	2.68391	0	1.89257	0	3.56704	0	1.89257	0	0	0	0	0	0	0	1.89257	0	0	4.32126	0	0	3.56704	0	0	0	8.92666	6.73885	4.32126	1.89257	3.19202
Nc_ACGATGTGTCGAAAGC-1	3.80037	0	0	2.08172	3.41945	3.80037	3.80037	2.08172	0	3.41945	0	3.80037	0	0	0	0	0	0	0	0	0	0	0	0	0	2.90038	0	0	2.08172	0	0	2.90038	0	0	0	8.36971	7.25697	4.10144	2.08172	3.41945
Nc_ACGATGTGTTACCGAT-1	4.86275	3.56147	0	1.66048	3.26977	4.3541	3.26977	3.80399	2.90375	0	0	0	2.41209	2.41209	0	0	0	0	0	0	0	0	0	0	0	1.66048	0	0	4.01155	0	3.56147	0	0	1.66048	0	9.17504	7.07677	4.86275	3.80399	2.90375
Nc_ACGATGTGTTCCCGAG-1	3.94572	4.2181	2.53682	3.40683	2.88832	4.33716	4.08833	4.08833	3.94572	2.07109	1.37908	2.07109	0	2.53682	1.37908	2.88832	1.37908	0	0	0	0	0	0	0	0	0	0	0	4.08833	0	2.53682	0	0	0	1.37908	8.60751	6.02328	4.08833	3.40683	2.88832
Nc_ACGATGTTCCACGTGG-1	4.20412	1.55427	0	0	2.28502	5.24033	3.86374	3.65777	3.65777	1.55427	3.12886	0	0	2.28502	0	3.12886	0	0	0	0	0	1.55427	0	1.55427	0	2.28502	0	0	4.04395	0	1.55427	0	0	1.55427	0	8.95663	6.52407	3.65777	3.12886	2.28502
Nc_ACGATGTTCTGGTTCC-1	3.94572	2.67885	0	2.67885	2.67885	4.10521	3.32276	3.76639	1.48602	0	0	3.03643	0	2.67885	0	2.67885	0	0	0	0	0	0	0	2.67885	0	2.20236	0	0	4.37939	0	3.56156	1.48602	0	0	0	8.60751	6.72065	4.71238	4.49913	3.03643
Nc_ACGCAGCAGGGTCGAT-1	0	2.84908	2.03657	0	3.36571	4.04557	3.74532	3.74532	2.84908	0	0	2.03657	0	2.03657	2.03657	3.36571	3.36571	3.36571	2.03657	3.36571	0	0	0	0	0	3.36571	0	0	4.04557	0	2.03657	2.03657	2.03657	2.03657	2.03657	9.46845	7.10348	5.25672	2.84908	2.03657
Nc_ACGCAGCCATCTCCCA-1	4.14523	3.13599	1.07927	1.07927	2.44675	4.31618	2.44675	4.14523	3.13599	1.07927	0	0	0	0	1.07927	2.71476	0	0	0	0	0	0	0	1.07927	0	2.94069	0	0	3.30797	0	1.07927	1.07927	0	1.07927	0	8.48935	6.15212	4.53974	4.14523	2.71476
Nc_ACGCAGCGTCCCTTGT-1	5.96002	3.55407	1.05282	2.40553	0	3.79648	3.41565	4.26812	2.07852	2.40553	1.65496	1.65496	1.05282	3.0912	0	2.40553	0	0	1.05282	2.07852	0	0	0	0	0	2.89675	1.05282	0	4.0975	0	1.65496	2.07852	0	0	1.05282	9.0402	6.51198	5.00732	4.18533	3.0912
Nc_ACGCAGCGTTAAGATG-1	3.93246	3.19429	0	2.34387	2.34387	4.41841	4.67015	3.19429	1.60327	2.34387	0	0	0	2.34387	0	3.19429	0	2.83086	1.60327	0	0	0	0	0	0	1.60327	1.60327	1.60327	3.48434	0	1.60327	1.60327	0	1.60327	0	8.83789	6.59695	5.15589	4.41841	3.19429
Nc_ACGCAGCTCGCGTAGC-1	3.81876	3.6133	0	3.6133	3.99856	4.95271	4.55312	2.72662	2.24672	2.24672	0	0	0	1.52256	1.52256	3.6133	0	2.24672	2.24672	0	0	0	0	2.24672	0	1.52256	0	0	3.08611	0	1.52256	0	0	0	0	8.89707	6.93953	4.55312	4.43317	1.52256
Nc_ACGCAGCTCGGACAAG-1	4.80335	4.15595	0	1.42366	2.95058	3.23469	4.01291	4.01291	2.59645	3.23469	2.12608	1.42366	2.12608	3.47196	0	3.23469	0	2.12608	0	0	0	0	0	1.42366	0	2.59645	1.42366	0	4.51567	0	3.67565	0	0	2.12608	1.42366	8.44836	6.64784	4.28608	2.59645	3.47196
Nc_ACGCCAGAGCGATTCT-1	4.20465	2.76825	3.12935	1.55464	0	4.34881	3.65829	4.04447	2.28547	2.76825	0	0	0	3.41793	0	3.41793	0	0	0	0	0	0	0	2.76825	0	3.12935	0	0	3.41793	0	2.76825	0	0	0	0	8.55802	6.39775	4.47986	4.04447	2.28547
Nc_ACGCCAGCATACAGCT-1	4.23875	2.19406	0	2.6699	1.4792	4.70217	3.9358	2.6699	2.19406	2.6699	1.4792	1.4792	0	2.6699	0	2.6699	1.4792	2.6699	0	0	0	0	0	1.4792	0	1.4792	0	0	4.36929	0	0	1.4792	0	1.4792	0	9.03581	7.07784	4.97247	3.55185	3.31321
Nc_ACGCCAGGTCGCATCG-1	4.72635	3.48394	0	0	2.13624	4.98027	3.86638	3.86638	0	2.60745	1.43193	0	0	1.43193	0	2.96205	0	0	1.43193	0	0	0	0	0	0	1.43193	0	0	4.41799	0	0	0	0	1.43193	0	8.75025	6.56063	3.6878	3.24647	2.96205
Nc_ACGCCAGGTGGTACAG-1	3.99124	3.99124	1.51747	2.71999	2.71999	4.65636	3.8115	4.54564	3.07922	2.24055	0	0	0	0	0	3.60613	0	1.51747	0	0	0	0	0	2.24055	0	2.24055	1.51747	0	4.15105	0	1.51747	0	0	1.51747	1.51747	8.47902	7.01725	4.94515	3.60613	2.24055
Nc_ACGCCAGGTTAAGACA-1	4.10827	3.47953	0	2.33963	2.82632	3.92753	3.92753	2.82632	0	0	0	0	0	1.59973	0	3.47953	1.59973	1.59973	2.33963	0	0	0	0	2.33963	0	2.82632	1.59973	0	4.41337	0	2.33963	0	0	0	0	9.2865	6.84208	4.54471	3.92753	3.47953
Nc_ACGCCAGTCAAACGGG-1	5.26132	2.92447	0	0	4.37684	3.82618	4.77441	2.43153	0	1.67686	1.67686	2.43153	0	3.2912	0	2.43153	1.67686	0	0	0	0	0	0	1.67686	0	0	0	0	3.82618	0	0	2.43153	0	0	1.67686	8.5907	6.36283	4.37684	3.58335	2.92447
Nc_ACGCCAGTCACCTCGT-1	4.19281	3.8526	2.27552	1.54639	2.75757	4.89787	2.75757	4.4679	2.27552	2.75757	0	0	0	2.27552	0	3.11827	0	2.27552	0	0	0	0	0	2.27552	0	2.75757	0	0	3.64676	0	0	1.54639	0	1.54639	0	9.10927	6.4502	4.69884	4.03271	2.27552
Nc_ACGCCAGTCAGCAACT-1	4.20729	3.9598	1.96793	1.96793	3.28335	2.77064	1.96793	1.96793	0	1.96793	2.77064	0	0	2.77064	0	3.9598	0	0	0	0	0	0	0	0	0	1.96793	1.96793	0	4.60267	0	0	0	0	0	0	9.5098	7.19577	4.41849	4.20729	3.66086
Nc_ACGCCAGTCATGTAGC-1	4.14659	2.94195	2.11844	2.11844	2.11844	4.60856	4.39599	4.14659	2.94195	2.94195	0	2.11844	2.11844	2.94195	0	0	0	0	0	0	0	0	0	2.11844	0	0	0	0	4.79379	0	0	2.11844	0	0	0	8.91374	6.45776	4.60856	4.14659	2.94195
Nc_ACGCCAGTCCAGAGGA-1	4.43846	2.84895	1.61742	1.61742	2.36079	3.95213	4.29383	2.36079	2.36079	1.61742	1.61742	0	0	2.36079	0	3.21304	0	0	0	0	0	0	0	1.61742	0	2.84895	0	0	4.80154	0	0	0	0	0	0	8.55211	5.88047	5.09136	3.21304	2.36079
Nc_ACGCCAGTCTATCCTA-1	4.74134	3.68746	2.31068	2.31068	3.68746	4.37892	2.7953	2.31068	0	2.31068	2.7953	3.15743	0	1.5756	0	4.37892	1.5756	0	0	0	0	0	0	3.15743	0	2.31068	0	0	4.63035	0	1.5756	2.31068	1.5756	0	2.31068	9.05474	7.06285	4.07422	3.68746	4.07422
Nc_ACGCCAGTCTGGGCCA-1	0	0	2.97602	4.43325	3.8813	4.8315	3.8813	4.43325	0	0	0	2.97602	0	0	0	0	0	0	0	0	0	0	0	0	0	3.8813	2.97602	0	0	0	0	0	0	0	0	9.39677	6.49643	2.97602	2.97602	2.97602
Nc_ACGCCGAAGCACAGGT-1	1.56317	2.29574	1.56317	2.29574	2.77928	3.67018	3.67018	3.42964	1.56317	0	1.56317	0	2.77928	0	0	0	0	0	0	0	0	0	0	0	0	1.56317	1.56317	0	3.1408	0	0	2.29574	0	1.56317	0	9.86659	6.68176	5.45978	5.39423	0
Nc_ACGCCGAAGCCAGTAG-1	4.60224	3.02961	0	2.19628	3.31576	4.09788	4.24144	2.19628	1.48103	3.93845	1.48103	0	0	2.19628	0	2.19628	1.48103	0	0	0	0	0	0	2.67229	0	0	0	0	3.31576	0	1.48103	1.48103	0	2.19628	1.48103	8.73934	7.00219	4.4917	2.67229	2.19628
Nc_ACGCCGACACACATGT-1	4.1393	3.48914	1.18815	2.88617	3.11631	4.24035	4.73184	4.1393	2.27376	1.18815	0	1.18815	0	1.18815	0	3.78514	0	0	0	0	0	0	0	1.18815	0	2.61222	1.83075	0	4.33479	0	0	0	0	1.18815	1.83075	8.62502	6.49989	4.8644	3.9131	2.27376
Nc_ACGCCGACAGTTTACG-1	3.79591	1.65454	0	1.65454	2.40503	4.18474	4.18474	3.26197	2.89621	1.65454	1.65454	0	0	1.65454	0	2.40503	0	0	0	0	0	0	0	1.65454	0	1.65454	1.65454	0	4.00339	0	0	0	0	0	0	8.73589	7.22137	4.49072	4.34583	2.89621
Nc_ACGCCGAGTATCGCAT-1	4.85708	3.52271	0	0	2.64307	4.85708	3.72705	3.72705	2.1692	2.1692	0	1.45884	0	2.99918	1.45884	3.52271	0	0	0	0	0	0	0	2.64307	0	2.99918	0	0	4.20857	0	1.45884	0	0	0	0	8.60454	6.52263	4.85708	4.33896	2.99918
Nc_ACGCCGAGTGAGTGAC-1	4.33431	3.16808	0	1.37723	2.06881	5.11068	2.88573	3.40411	2.88573	0	1.37723	0	1.37723	1.37723	0	1.37723	0	0	0	0	0	0	0	2.06881	0	1.37723	0	0	3.94292	0	0	1.37723	0	1.37723	0	8.85902	6.8976	4.64186	3.94292	2.06881
Nc_ACGCCGATCAAAGACA-1	4.46848	3.86681	1.32762	2.46719	3.09583	4.56367	3.70919	3.33046	2.46719	2.81549	2.00712	0	0	3.70919	0	2.46719	0	0	1.32762	0	0	0	0	0	0	3.33046	2.00712	0	4.00889	0	3.09583	1.32762	0	0	0	8.80225	6.31314	4.8165	4.13822	2.00712
Nc_ACGCCGATCATAACCG-1	4.99075	3.4938	1.43875	3.69778	2.14461	4.53861	3.69778	3.87646	3.25615	3.4938	2.14461	2.97149	1.43875	1.43875	0	3.25615	1.43875	0	0	0	0	0	0	0	0	2.14461	0	0	4.64109	0	2.97149	2.14461	0	1.43875	0	8.77802	6.74246	4.99075	4.30885	3.4938
Nc_ACGGAGAAGGCGCTCT-1	4.18743	3.37749	0	1.3592	0	4.51829	4.18743	3.37749	2.51003	2.04645	1.3592	1.3592	0	3.75739	0	3.37749	0	1.3592	1.3592	0	0	0	0	3.37749	0	2.04645	1.3592	0	3.91542	0	1.3592	0	1.3592	1.3592	0	8.39904	6.33695	4.61362	4.05783	2.86032
Nc_ACGGAGATCCTTGGTC-1	3.19551	3.57063	0	0	4.11454	4.50861	3.19551	3.86807	1.89544	0	0	0	0	3.19551	1.89544	0	0	0	0	0	0	0	0	0	0	3.86807	0	0	3.57063	0	0	0	0	0	0	8.9225	6.84868	4.67147	3.19551	1.89544
Nc_ACGGAGATCCTTTCGG-1	3.80921	3.56661	1.66433	1.66433	0	4.63612	2.90862	0	2.41666	0	0	0	0	0	1.66433	2.41666	0	0	0	0	0	0	0	0	0	1.66433	1.66433	0	4.01682	0	0	0	0	0	0	8.81417	6.55912	4.35945	4.19829	1.66433
Nc_ACGGCCAAGACAGACC-1	4.31177	4.50851	1.96403	3.04505	2.42014	4.20234	3.95489	3.47965	2.76617	1.29322	0	0	0	3.27865	0	1.96403	0	0	0	1.96403	0	0	0	1.29322	0	1.29322	1.29322	0	4.41349	0	1.96403	0	1.29322	1.29322	0	8.19279	6.90642	4.50851	3.65604	2.42014
Nc_ACGGCCAAGGCATTGG-1	4.82047	3.79812	0	3.03079	2.75233	4.49299	3.93971	3.03079	0	2.75233	0	1.28363	1.95197	1.95197	0	4.06864	0	1.28363	0	0	0	0	0	1.95197	0	1.28363	1.28363	0	4.29636	0	0	0	0	1.28363	0	8.76229	7.08581	5.14683	4.49299	2.75233
Nc_ACGGCCACACAACGTT-1	3.67848	3.38445	1.74877	3.01474	3.01474	3.92261	4.62101	1.74877	2.51638	0	0	0	0	0	0	0	0	0	1.74877	0	0	0	0	0	0	2.51638	0	0	4.31366	0	0	1.74877	0	1.74877	0	9.22463	6.80676	4.87424	3.92261	0
Nc_ACGGCCACAGATAATG-1	3.43477	3.43477	0	2.09464	3.43477	4.57883	3.81606	3.43477	0	2.09464	0	0	0	0	2.09464	3.43477	2.09464	0	2.09464	0	0	0	0	4.11735	0	2.09464	0	0	4.36647	0	0	2.09464	0	0	2.91502	9.3341	7.36246	4.76391	4.92793	3.43477
Nc_ACGGCCAGTAATAGCA-1	4.79751	3.46645	1.41986	1.41986	2.12142	5.10903	3.46645	3.67007	1.41986	2.12142	0	0	2.59139	2.94531	1.41986	1.41986	0	0	0	0	0	0	0	1.41986	0	3.46645	0	0	4.50988	0	0	1.41986	0	1.41986	0	8.64311	6.43389	4.28034	4.39967	3.22928
Nc_ACGGCCAGTAGTAGTA-1	2.71476	2.71476	0	0	0	4.14523	0	2.71476	0	0	2.71476	0	0	2.71476	0	2.71476	0	2.71476	0	3.60047	0	0	0	2.71476	0	2.71476	0	0	2.71476	0	0	3.60047	0	0	0	10.2391	7.48442	5.10387	4.14523	0
Nc_ACGGCCAGTGACGGTA-1	3.78817	3.45513	0	2.39826	3.02138	4.81013	3.78817	2.74321	1.27733	0	0	1.27733	1.27733	1.27733	1.27733	2.74321	0	0	0	0	0	0	0	1.27733	0	2.39826	0	0	4.48274	0	1.94403	0	1.27733	0	1.27733	8.65807	6.63298	4.88156	1.27733	1.94403
Nc_ACGGCCATCATTGCGA-1	4.63406	1.31581	0	3.07846	3.31275	4.94432	3.31275	4.44969	1.99235	0	1.31581	3.07846	0	2.79861	0	3.31275	0	1.31581	0	0	0	0	0	1.99235	0	2.45109	1.31581	0	4.7181	0	1.31581	0	1.31581	0	0	8.37353	6.34747	4.79751	3.07846	3.31275
Nc_ACGGCCATCTGAGGGA-1	3.28486	3.96137	1.96918	2.77208	3.28486	3.28486	0	3.28486	3.28486	0	0	0	0	1.96918	0	2.77208	1.96918	0	0	0	0	0	0	0	0	0	0	0	4.60429	0	1.96918	0	1.96918	0	0	9.10094	6.46701	3.28486	3.96137	3.28486
Nc_ACGGCCATCTTGTTTG-1	4.87142	3.47209	1.59426	2.81929	3.47209	2.81929	4.26112	3.91988	3.1823	1.59426	1.59426	0	0	1.59426	0	4.26112	0	0	0	0	0	0	0	1.59426	0	2.33307	0	0	4.10056	0	0	0	0	0	0	8.54915	7.02504	5.05789	4.76829	2.33307
Nc_ACGGGCTAGAGACTAT-1	5.28803	3.24188	1.26906	2.38684	2.38684	5.00094	3.91651	1.26906	3.44232	1.26906	0	0	0	1.26906	1.26906	3.91651	0	0	0	0	0	0	0	1.26906	0	2.38684	0	0	3.44232	0	1.9336	1.26906	0	0	0	8.36431	6.32125	4.27281	2.73122	3.24188
Nc_ACGGGCTAGAGGTACC-1	4.12047	3.66785	0	1.74068	1.74068	4.74207	4.12047	3.37402	0	2.50687	0	1.74068	0	2.50687	0	0	0	1.74068	0	0	0	0	0	2.50687	0	3.37402	0	0	5.26569	0	0	0	0	1.74068	0	8.31968	6.56494	3.66785	3.37402	2.50687
Nc_ACGGGCTAGGATGTAT-1	3.42122	3.66164	0	2.28836	2.28836	4.60348	3.66164	3.42122	1.55704	2.77136	0	0	1.55704	1.55704	0	1.55704	1.55704	0	1.55704	0	0	0	0	1.55704	0	0	0	0	3.42122	0	3.13258	1.55704	0	1.55704	0	8.54674	6.85309	5.08842	4.60348	3.42122
Nc_ACGGGCTAGTACGCCC-1	4.44188	2.36367	0	3.50678	0	3.95548	4.29723	2.85204	2.36367	1.61983	0	3.21624	1.61983	0	0	2.85204	0	0	1.61983	0	0	0	0	2.85204	0	2.36367	0	0	4.44188	0	0	1.61983	0	0	1.61983	9.67215	7.1069	5.26007	3.7485	2.36367
Nc_ACGGGCTAGTGCGTGA-1	3.3244	2.20378	0	2.20378	3.3244	3.56323	4.25053	4.25053	2.20378	2.68039	2.68039	0	0	1.48719	1.48719	3.3244	0	0	0	1.48719	0	0	0	0	0	3.3244	0	0	4.61144	0	3.03803	1.48719	0	0	0	8.34703	6.84066	4.81	4.98451	2.20378
Nc_ACGGGCTCAAACTGTC-1	3.8526	4.4679	1.54639	0	0	4.58798	3.40658	3.11827	3.40658	1.54639	0	0	0	2.75757	0	2.27552	0	0	0	0	0	0	0	0	0	2.75757	1.54639	0	4.80178	0	0	0	0	0	0	8.35556	6.41815	5.43493	4.58798	3.8526
Nc_ACGGGCTCAACACGCC-1	4.48186	1.33607	0	2.82751	2.82751	4.66641	2.82751	3.34309	3.10821	2.47868	2.01765	0	0	1.33607	0	0	0	0	0	0	0	0	0	0	0	2.01765	2.01765	0	3.72214	0	2.47868	0	0	1.33607	0	8.84521	6.45785	4.27019	4.27019	3.10821
Nc_ACGGGCTCACTCTGTC-1	4.91543	2.08475	1.39012	2.08475	1.39012	4.10518	3.18667	3.18667	3.42305	1.39012	0	2.55165	0	2.08475	0	0	0	0	1.39012	2.08475	0	0	0	0	0	2.90382	0	0	3.42305	0	2.55165	1.39012	1.39012	2.08475	0	8.62536	6.66537	4.66193	3.96246	0
Nc_ACGGGCTCAGTGACAG-1	4.18006	3.25754	0	0	0	4.18006	3.25754	3.99874	1.65116	2.40101	3.25754	3.25754	0	0	2.89193	1.65116	0	1.65116	0	0	0	0	0	3.54897	0	3.25754	0	0	4.61763	0	1.65116	2.40101	0	0	0	8.5696	7.13089	4.84956	4.61763	1.65116
Nc_ACGGGCTCATACTCTT-1	3.40826	1.90598	1.24721	2.35655	0	3.74032	2.69939	2.35655	2.69939	0	1.90598	0	0	1.90598	0	2.69939	1.90598	2.35655	0	5.25145	0	0	0	0	0	2.35655	0	5.65699	3.58382	0	0	0	0	1.24721	0	9.4145	7.09811	4.68531	3.74032	2.69939
Nc_ACGGGCTGTCATCGGC-1	4.94307	2.79751	0	2.31274	2.79751	3.89616	4.38137	3.68983	1.57731	2.79751	0	1.57731	0	2.79751	0	4.38137	0	1.57731	0	0	0	0	0	0	0	1.57731	3.15971	0	4.07665	0	1.57731	1.57731	0	0	0	8.50817	7.02202	5.11812	4.23704	2.31274
Nc_ACGGGCTGTCCGACGT-1	6.09612	3.29168	2.77856	0	1.97483	4.61157	4.21607	2.77856	0	0	2.77856	0	0	3.29168	0	2.77856	0	0	1.97483	0	0	0	0	1.97483	0	3.29168	0	0	3.29168	0	0	0	0	0	0	9.16116	6.73484	3.96847	3.6694	3.6694
Nc_ACGGGCTGTTTGTTTC-1	3.76158	2.04988	2.04988	0	0	3.38158	3.76158	0	2.04988	2.04988	0	2.86422	2.04988	2.86422	2.04988	5.27383	0	0	0	0	0	0	0	0	2.04988	3.76158	2.04988	0	5.58828	0	4.52262	2.04988	0	0	0	9.90053	7.24559	5.49089	4.87117	2.86422
Nc_ACGGGTCAGCGACGTA-1	3.87283	4.11936	2.69154	0	0	3.20007	4.11936	3.57531	1.89918	0	0	0	0	1.89918	0	1.89918	1.89918	0	0	0	0	0	0	0	0	4.11936	0	0	3.20007	0	1.89918	0	0	1.89918	0	8.85291	7.36457	4.51349	4.82273	3.57531
Nc_ACGGGTCAGGTGATTA-1	5.20547	3.22901	1.76265	1.13527	1.13527	4.95024	3.82402	4.56897	2.80385	2.19843	0	2.19843	1.13527	2.80385	0	2.19843	0	0	0	0	0	0	0	1.13527	0	1.76265	0	0	4.56897	0	1.13527	0	1.13527	0	0	7.81227	6.34292	4.33239	3.40229	1.76265
Nc_ACGGGTCAGTGTACTC-1	3.95826	3.04821	1.14533	2.81964	3.04821	5.12661	3.57383	3.24547	1.77566	1.77566	0	0	0	1.77566	0	3.84114	0	0	0	0	0	0	0	0	0	2.21286	0	0	4.2615	0	0	0	1.14533	1.14533	1.14533	8.03108	6.22748	4.51194	3.57383	2.21286
Nc_ACGGGTCCAAATTGCC-1	3.1339	4.25918	3.1339	0	0	3.1339	1.84506	3.1339	2.62886	1.84506	4.44238	4.44238	0	0	1.84506	3.1339	0	0	1.84506	0	0	0	0	0	0	1.84506	0	0	5.00505	0	2.62886	1.84506	0	0	0	9.79393	7.00047	4.25918	3.80358	3.50726
Nc_ACGGGTCCAACACCTA-1	4.52117	2.69833	1.50088	1.50088	2.22043	4.40134	3.78776	3.78776	0	3.0567	0	0	1.50088	1.50088	0	3.58267	0	0	1.50088	0	0	1.50088	0	1.50088	0	3.0567	1.50088	0	4.40134	0	1.50088	1.50088	0	1.50088	0	8.77613	6.79194	4.63181	3.96729	2.69833
Nc_ACGGGTCGTAAGCACG-1	4.56377	3.86691	1.70709	0	1.70709	3.86691	2.46728	3.62352	1.70709	2.46728	3.62352	2.96255	0	0	0	1.70709	0	0	1.70709	0	0	0	0	0	0	2.46728	0	0	4.41853	0	2.46728	0	0	0	1.70709	8.52329	6.68545	4.25701	2.96255	0
Nc_ACGGGTCGTAAGGATT-1	3.95688	3.74989	0	0	1.62084	4.44331	4.69525	4.44331	1.62084	0	0	0	0	2.36488	1.62084	0	0	0	0	0	0	0	0	0	0	2.36488	0	0	4.57477	0	2.36488	0	1.62084	1.62084	0	8.95727	6.79447	4.29865	3.74989	0
Nc_ACGGGTCGTCATTAGC-1	6.09189	2.18184	0	0	0	2.18184	4.22393	3.0134	2.18184	0	2.18184	0	2.18184	2.18184	0	3.0134	0	2.18184	0	2.18184	0	0	0	0	0	3.92118	0	0	4.47404	0	3.0134	0	0	0	0	9.90098	7.22465	6.01506	5.84792	3.92118
Nc_ACGGGTCGTGCAGGTA-1	5.16513	3.84956	0	2.67044	0	4.30611	4.09582	4.48961	3.55244	2.67044	3.84956	1.88093	0	0	0	1.88093	0	0	0	1.88093	0	0	0	0	0	3.17782	0	0	4.48961	0	1.88093	2.67044	0	1.88093	0	8.76708	6.89551	4.93142	4.48961	1.88093
Nc_ACGGGTCGTGGCTCCA-1	3.84608	4.11723	1.99042	3.31043	2.44898	4.44723	3.31043	4.44723	2.7964	2.44898	1.31427	0	0	1.31427	1.31427	3.98802	0	0	1.99042	0	0	0	0	0	0	1.99042	0	0	4.3454	0	0	0	0	0	0	7.63474	6.47118	4.23582	3.84608	3.31043
Nc_ACGGGTCTCACCATAG-1	4.46346	3.23643	0	0	2.38192	3.23643	4.93008	4.46346	2.38192	0	0	0	0	0	0	3.76944	0	0	0	0	0	0	0	0	0	2.38192	2.38192	0	4.46346	0	0	0	0	0	3.23643	9.63102	6.84213	4.71555	3.23643	2.38192
Nc_ACGGGTCTCTGGCGTG-1	4.19716	4.05387	2.15983	2.63295	2.15983	4.19716	2.63295	4.44703	2.63295	2.15983	0	1.45117	1.45117	3.27374	0	3.27374	0	0	0	0	0	0	0	2.15983	0	2.98863	1.45117	0	4.05387	0	1.45117	0	0	0	0	7.9398	6.76191	4.75567	3.89476	2.98863
Nc_ACGTCAAAGGAGCGTT-1	3.69006	2.96419	2.13814	2.6095	1.43348	4.72871	4.1707	2.96419	2.13814	2.13814	0	0	1.43348	1.43348	0	2.13814	0	0	0	0	0	0	0	3.48618	0	3.24866	1.43348	0	4.3009	0	1.43348	0	0	1.43348	0	8.01037	7.00644	5.13008	4.63306	2.6095
Nc_ACGTCAACAATCGGTT-1	3.14222	4.45133	0	0	0	4.05811	4.45133	4.26808	0	0	0	0	0	0	0	4.05811	0	0	0	0	0	0	0	0	0	2.63673	0	0	3.51582	0	1.85184	0	0	0	0	9.32859	6.71951	4.89266	4.26808	1.85184
Nc_ACGTCAAGTAAGTGGC-1	4.31289	2.2555	0	3.09593	0	4.16893	2.73607	3.09593	2.2555	2.2555	0	0	1.52982	2.73607	1.52982	2.2555	0	0	0	5.34474	0	0	0	1.52982	0	3.38371	0	0	5.20409	0	4.96348	0	1.52982	0	0	8.3965	7.28332	5.27613	4.00899	0
Nc_ACGTCAAGTCGATTGT-1	5.18785	2.49158	1.34557	3.73665	2.49158	4.28508	3.55939	4.39486	2.84101	2.84101	2.02949	0	1.34557	2.49158	0	4.6815	0	0	0	0	0	0	0	0	0	2.49158	0	0	3.8945	0	2.02949	0	1.34557	2.02949	0	8.36999	6.34248	4.39486	4.28508	3.35725
Nc_ACGTCAAGTTTGCATG-1	5.19218	4.04096	1.34827	1.34827	1.34827	4.28931	4.17047	4.3991	2.84485	2.49524	0	0	0	2.84485	0	1.34827	0	0	1.34827	0	0	0	0	0	0	1.34827	1.34827	0	3.74077	0	1.34827	0	0	2.49524	0	8.22589	6.40067	4.50112	4.3991	2.49524
Nc_ACTATCTGTAGTGAAT-1	4.81335	3.70618	1.32566	1.32566	2.00467	4.36347	4.00583	3.70618	1.32566	1.32566	0	1.32566	2.46452	2.81269	0	3.70618	0	0	0	0	0	0	0	2.81269	0	2.00467	0	0	4.25382	0	2.46452	0	1.32566	2.46452	0	8.85169	6.51394	4.96021	3.70618	2.46452
Nc_ACTATCTGTTACGGAG-1	3.74458	3.07764	0	2.57569	0	3.44931	3.44931	0	1.79941	2.57569	0	0	0	1.79941	0	0	0	0	0	0	0	0	0	0	0	1.79941	0	0	4.82214	0	2.57569	0	0	0	0	9.54155	6.68246	5.1591	4.38171	0
Nc_ACTGAACAGAGGTAGA-1	4.02157	3.39583	1.5386	1.5386	4.02157	4.18159	3.84156	3.84156	1.5386	3.10777	0	0	0	1.5386	0	0	0	0	0	0	0	0	0	0	0	2.74747	0	0	5.35782	0	0	0	0	2.26611	1.5386	8.74062	6.12069	4.68743	4.32562	0
Nc_ACTGAACCATGTCGAT-1	3.59444	3.59444	2.93498	2.44139	2.93498	4.38835	2.44139	4.04533	2.93498	0	1.68519	0	0	2.93498	0	4.04533	0	0	0	0	0	0	0	1.68519	0	1.68519	0	0	3.30207	0	1.68519	0	0	1.68519	1.68519	8.34212	6.71622	5.0975	3.59444	0
Nc_ACTGAACGTCAATGTC-1	3.84668	3.22756	0	1.41865	2.11993	2.94363	4.39782	3.22756	2.58978	1.41865	1.41865	0	0	1.41865	2.11993	1.41865	0	0	0	0	1.41865	0	0	0	0	2.11993	0	0	3.46469	0	0	0	0	0	0	8.56036	7.00198	4.50803	4.39782	1.41865
Nc_ACTGAACGTTAGAACA-1	3.84822	4.02829	0	1.5433	2.75357	4.69432	2.75357	3.40232	2.75357	3.40232	0	0	1.5433	3.84822	0	2.27179	0	0	0	0	0	0	0	0	0	3.11411	0	0	4.79725	0	0	0	1.5433	0	0	8.40891	6.70582	4.02829	1.5433	3.11411
Nc_ACTGAACTCAGCATGT-1	4.42995	4.24683	0	1.83567	2.61794	4.59242	3.49537	4.73843	0	2.61794	0	1.83567	0	1.83567	0	1.83567	0	0	0	0	0	0	0	1.83567	0	1.83567	0	0	4.24683	0	1.83567	0	0	0	0	8.81583	6.76704	4.24683	4.59242	3.79149
Nc_ACTGAACTCGTGTAGT-1	3.4806	1.60052	1.60052	1.60052	0	4.26998	4.10937	3.72193	2.34057	2.34057	0	1.60052	3.19063	1.60052	1.60052	1.60052	0	0	0	0	0	0	0	0	0	0	0	0	4.88045	0	1.60052	1.60052	0	0	0	8.60441	6.59288	5.06696	4.7773	2.34057
Nc_ACTGAGTCAACTTGAC-1	4.15435	3.23318	1.26337	1.92642	1.92642	3.76607	4.26358	3.43348	3.23318	1.92642	1.26337	0	0	1.26337	1.26337	2.37898	0	0	0	0	0	0	0	0	0	1.26337	0	0	3.90743	0	0	0	0	0	0	8.27856	6.36164	4.03617	3.90743	2.72296
Nc_ACTGAGTCAATGGACG-1	3.98543	3.20852	0	1.40534	2.57202	3.98543	3.82685	3.64865	2.10353	2.10353	0	0	2.10353	1.40534	1.40534	2.10353	0	0	0	0	0	0	0	0	0	1.40534	1.40534	0	4.7751	0	2.92509	0	0	0	0	9.12914	6.84257	3.98543	3.82685	3.64865
Nc_ACTGAGTCACAACGTT-1	5.45072	3.09449	2.5916	0	0	3.46667	3.09449	3.76226	1.81304	1.81304	1.81304	1.81304	1.81304	3.09449	0	1.81304	2.5916	0	0	3.09449	0	0	0	0	0	2.5916	0	0	3.09449	0	2.5916	1.81304	1.81304	2.5916	1.81304	9.64457	6.43413	4.3999	5.07381	3.46667
Nc_ACTGAGTCAGAAGCAC-1	4.34708	3.41628	0	3.0456	2.54546	4.50911	4.65476	3.95548	3.0456	1.77356	1.77356	0	0	3.0456	0	0	0	0	0	0	0	0	0	0	0	2.54546	0	0	3.95548	0	0	1.77356	0	0	0	9.0119	6.93013	4.50911	4.16453	3.41628
Nc_ACTGAGTGTGCTTCTC-1	4.07299	3.59469	1.36906	0	2.87423	3.15626	3.59469	3.77233	3.15626	1.36906	0	0	0	2.05868	1.36906	4.43158	0	0	0	0	0	0	0	2.05868	0	3.15626	1.36906	0	4.53371	0	2.52333	0	1.36906	1.36906	0	8.49957	6.35287	4.32167	4.71855	4.07299
Nc_ACTGAGTGTGTGCCTG-1	4.98875	3.119	0	0	0	4.03349	3.119	3.64752	2.27618	1.54694	1.54694	0	2.75828	3.119	0	3.119	0	0	0	0	1.54694	0	0	1.54694	0	2.27618	0	0	4.89867	0	2.75828	0	1.54694	0	0	8.83449	7.30926	5.22949	4.03349	3.119
Nc_ACTGAGTTCAAACCGT-1	4.30438	3.61529	1.52397	1.52397	0	4.00059	4.16047	3.61529	2.72846	2.24843	0	3.37561	0	1.52397	1.52397	0	0	2.24843	0	0	0	0	0	1.52397	0	1.52397	0	0	4.43523	0	1.52397	0	0	1.52397	2.24843	9.4794	6.56668	4.30438	3.37561	2.24843
Nc_ACTGAGTTCAGCACAT-1	4.35999	3.01855	0	2.66167	2.18643	4.35999	3.74751	3.54291	2.66167	2.66167	2.18643	3.01855	0	1.47295	0	2.66167	0	0	0	0	0	0	0	0	0	2.18643	0	0	4.47966	0	1.47295	0	0	0	1.47295	8.65231	6.43033	3.30443	3.01855	2.18643
Nc_ACTGAGTTCCAGTAGT-1	4.02157	3.63584	0	3.10777	1.5386	4.57661	4.02157	2.26611	2.26611	2.74747	3.39583	3.84156	1.5386	1.5386	0	3.84156	0	0	1.5386	0	0	0	0	3.63584	0	2.26611	1.5386	0	4.45657	0	0	2.74747	1.5386	0	0	8.81573	6.84934	2.74747	3.63584	2.74747
Nc_ACTGAGTTCTTAGCCC-1	3.68961	3.48573	1.43317	3.24822	2.13776	4.17024	4.63259	3.86821	2.60909	2.13776	0	0	1.43317	2.60909	1.43317	3.68961	0	2.60909	0	0	0	0	0	2.13776	0	2.60909	1.43317	0	4.63259	0	1.43317	0	1.43317	0	0	8.76918	6.56257	4.30044	2.96376	2.60909
Nc_ACTGAGTTCTTTAGTC-1	5.27895	2.31663	0	3.16404	2.31663	4.74851	3.69433	3.90071	1.58055	0	2.31663	3.69433	2.31663	2.31663	0	3.16404	0	1.58055	0	0	0	0	0	1.58055	0	2.80168	2.80168	0	4.51723	0	2.31663	2.80168	0	1.58055	2.31663	9.34433	6.6228	4.6375	2.80168	3.69433
Nc_ACTGATGAGTCCGTAT-1	4.67404	3.72948	0	3.35025	1.34087	4.27772	4.38746	3.88727	2.83434	2.4852	0	1.34087	0	2.83434	0	1.34087	0	0	1.34087	0	0	0	0	0	0	2.4852	0	0	4.02949	0	1.34087	1.34087	0	0	0	8.27212	6.44046	4.27772	3.35025	1.34087
Nc_ACTGATGAGTGTCCAT-1	4.94224	3.15895	1.57674	1.57674	0	4.38055	3.68904	3.15895	2.31205	2.31205	0	1.57674	2.79677	1.57674	1.57674	2.31205	0	1.57674	0	0	0	0	0	1.57674	0	3.68904	2.31205	0	4.94224	0	1.57674	0	0	2.31205	0	8.7459	6.97643	4.51175	4.23623	2.31205
Nc_ACTGATGCAAGGTGTG-1	3.8601	3.41388	1.5517	1.5517	2.76444	3.8601	2.76444	3.1254	3.1254	2.76444	1.5517	1.5517	0	1.5517	0	2.76444	0	0	0	0	0	0	0	2.28192	0	2.76444	0	0	3.1254	0	0	0	0	0	0	8.81101	6.57968	4.99575	2.28192	1.5517
Nc_ACTGATGCAGTGGAGT-1	4.68962	3.21235	2.10683	2.10683	0	3.6526	4.13234	3.4492	2.10683	1.40801	2.92882	0	0	3.21235	0	3.83083	0	2.57559	0	0	0	0	0	2.57559	0	1.40801	0	0	3.21235	0	2.92882	1.40801	0	0	1.40801	8.4441	6.71677	5.22426	4.59407	3.4492
Nc_ACTGATGCATTGGGCC-1	5.29806	2.61176	0	1.83035	1.18784	5.04234	4.03011	3.48864	2.27332	2.88569	1.18784	1.18784	1.83035	1.83035	1.18784	2.61176	1.18784	0	1.18784	0	0	0	0	2.27332	0	1.18784	1.18784	0	5.04234	0	2.61176	1.83035	1.18784	1.83035	0	8.47183	6.80988	4.86387	4.13878	2.61176
Nc_ACTGATGGTAGGCATG-1	3.74989	3.37016	0	2.85333	2.04031	5.26153	2.04031	3.37016	3.37016	0	2.04031	2.04031	0	0	0	2.04031	0	2.85333	0	0	0	0	0	3.74989	0	2.04031	2.04031	0	2.85333	0	2.04031	2.04031	2.04031	0	0	9.04208	7.37509	5.66713	3.74989	0
Nc_ACTGATGTCCAAATGC-1	3.17678	3.84848	0	0	0	4.09473	1.88008	4.305	0	0	1.88008	0	0	0	0	1.88008	0	3.17678	2.66946	5.164	0	0	0	3.17678	0	1.88008	0	0	3.17678	0	0	0	1.88008	0	1.88008	9.02544	6.79337	4.65126	4.305	2.66946
Nc_ACTGCTCAGACGCAAC-1	4.54762	3.50238	1.4447	2.1519	2.1519	4.04427	4.1875	3.88523	2.1519	2.1519	1.4447	2.1519	0	2.62438	0	3.26458	0	1.4447	0	0	0	0	0	2.1519	0	2.62438	2.62438	0	4.31779	0	0	0	1.4447	1.4447	0	8.55616	6.86267	4.54762	2.1519	1.4447
Nc_ACTGCTCCACGCATCG-1	4.32223	3.63256	1.53626	3.63256	3.10462	4.17822	2.74443	4.45316	2.26329	1.53626	0	0	0	3.3926	1.53626	3.10462	0	0	1.53626	0	0	0	0	0	0	0	0	0	3.3926	0	0	0	0	1.53626	0	8.97903	7.0249	3.3926	4.32223	3.83824
Nc_ACTGCTCGTAGGCTGA-1	5.43163	1.58863	1.58863	2.81206	1.58863	4.95951	4.09263	4.39755	2.32632	0	0	1.58863	1.58863	3.17481	0	2.81206	0	0	1.58863	0	0	0	0	1.58863	0	2.32632	0	0	4.86328	0	0	0	0	0	0	8.98562	6.54459	4.39755	4.52882	2.32632
Nc_ACTGCTCGTGCATCTA-1	4.57274	3.429	1.39418	2.55709	2.08977	4.47048	4.11136	4.11136	2.08977	2.9095	1.39418	1.39418	0	2.08977	0	3.63213	0	0	0	0	0	0	0	1.39418	0	0	0	0	3.63213	0	2.9095	0	0	2.08977	0	8.27038	6.24615	3.96861	4.11136	2.08977
Nc_ACTGTCCAGCGATTCT-1	4.43384	3.12598	1.19429	2.28243	2.28243	4.34518	4.14961	3.12598	3.12598	2.62136	1.19429	1.19429	2.89562	1.19429	0	2.28243	0	0	0	2.89562	0	0	0	1.19429	0	1.19429	0	0	3.79528	0	2.28243	1.19429	0	0	1.19429	8.67282	5.81757	3.79528	3.79528	1.83861
Nc_ACTGTCCCATATGAGA-1	4.84388	3.35604	0	0	2.49048	5.12422	4.03552	3.55817	2.02849	3.12092	0	0	2.02849	3.35604	0	2.02849	1.34476	0	0	0	0	0	0	0	0	1.34476	2.02849	0	4.165	0	2.49048	0	0	0	0	8.60381	6.724	4.76437	4.76437	1.34476
Nc_ACTGTCCCATCGGTTA-1	4.23599	3.11223	1.82744	4.02631	3.11223	3.48495	1.82744	3.11223	3.11223	2.60837	1.82744	1.82744	0	3.11223	0	2.60837	0	0	1.82744	0	0	0	0	1.82744	0	3.11223	0	0	1.82744	0	1.82744	1.82744	0	0	2.60837	9.00384	6.61272	4.72741	4.58145	1.82744
Nc_ACTGTCCCATTGAGCT-1	3.53335	3.29502	1.46626	1.46626	2.65286	4.58012	3.91689	2.17827	1.46626	2.65286	3.29502	2.65286	0	1.46626	1.46626	3.29502	0	2.17827	0	0	0	0	0	3.53335	0	1.46626	1.46626	0	4.35004	0	1.46626	0	0	0	1.46626	9.2341	6.66525	5.24884	3.53335	1.46626
Nc_ACTGTCCGTCTAGTGT-1	4.28199	3.49214	0	1.60902	2.35075	4.42656	2.83821	3.20191	0	2.35075	1.60902	0	0	2.83821	0	1.60902	0	0	0	0	0	0	0	1.60902	0	1.60902	0	0	4.67837	0	1.60902	1.60902	0	0	0	8.24038	6.77707	4.89269	3.94046	0
Nc_ACTGTCCGTGCCTGCA-1	5.37136	3.41881	1.38724	4.10078	1.38724	4.45976	3.95809	3.79973	2.89977	2.89977	0	1.38724	2.89977	2.08118	2.08118	2.08118	0	0	0	1.38724	0	0	0	0	0	3.18251	0	0	4.65744	0	1.38724	0	0	0	0	8.73999	6.95185	5.4266	3.41881	1.38724
Nc_ACTGTCCTCCTAGGGC-1	4.60115	3.79994	0	0	2.62557	4.15435	4.15435	4.04561	2.28643	2.28643	2.28643	1.19713	0	2.89997	0	2.62557	0	2.62557	0	0	0	0	0	1.84223	0	1.19713	1.19713	0	4.60115	0	1.19713	0	0	0	1.84223	8.54432	6.79299	4.25547	4.67602	2.28643
Nc_ACTGTCCTCTGAGTGT-1	4.47453	0	0	0	2.3913	3.78019	4.16873	2.3913	2.3913	3.2468	2.3913	0	0	3.78019	0	0	0	0	0	0	0	0	0	0	0	2.3913	3.2468	0	3.78019	0	0	0	2.3913	0	0	9.66541	6.62446	4.94129	5.29339	4.16873
Nc_ACTTACTAGACTAGAT-1	5.03586	2.72524	0	0	2.24544	4.30079	4.1569	4.1569	1.52151	1.52151	1.52151	0	0	0	0	3.61181	0	1.52151	2.72524	0	0	0	0	1.52151	0	3.61181	0	0	3.81725	0	2.24544	0	0	0	0	8.89546	6.56293	4.30079	4.1569	3.61181
Nc_ACTTACTCACTCTGTC-1	4.06891	2.51976	0	2.05539	2.51976	4.19858	3.92643	2.51976	2.05539	1.36641	2.05539	3.59072	0	0	1.36641	4.06891	0	2.87049	0	0	0	0	0	2.87049	0	1.36641	0	0	3.59072	0	2.51976	2.05539	0	0	0	8.55095	6.48194	5.09356	3.15241	3.38815
Nc_ACTTACTGTTCGCTAA-1	5.32988	2.37914	0	2.37914	3.00068	4.03636	3.43367	3.23336	2.37914	1.26349	0	1.26349	0	2.37914	0	3.60952	0	0	0	0	0	0	0	0	0	1.26349	1.26349	0	4.03636	0	1.92657	0	0	0	0	8.77951	6.43373	3.60952	3.60952	3.23336
Nc_ACTTGTTAGCGTGTCC-1	4.98336	3.24932	1.43394	2.13871	2.13871	4.42103	4.90358	4.53131	2.96483	2.13871	1.43394	1.43394	0	1.43394	0	2.61011	0	0	0	0	0	0	0	0	0	1.43394	0	0	4.63376	0	0	0	0	1.43394	2.13871	9.09167	6.51092	3.86935	3.24932	2.13871
Nc_ACTTGTTCAGATGGGT-1	3.82836	3.23318	1.76594	2.20209	1.13782	4.15435	3.40652	4.05365	1.76594	3.03613	1.13782	0	1.76594	2.53653	0	1.13782	0	0	0	0	0	0	0	1.13782	0	2.53653	0	0	4.24847	0	1.13782	0	0	0	0	7.98357	6.60048	4.57344	3.9454	1.76594
Nc_ACTTGTTCAGCCACCA-1	4.57414	4.01915	0	2.47616	2.01534	4.47892	3.10549	3.10549	1.33421	2.47616	1.33421	0	0	2.47616	0	2.01534	0	0	1.33421	0	0	0	0	0	0	2.47616	0	0	4.26727	0	0	0	0	2.01534	1.33421	8.49203	6.78841	4.90237	2.82487	3.10549
Nc_ACTTGTTCAGTCGTGC-1	4.00909	3.53242	0	1.32776	1.32776	4.36678	3.33066	3.53242	0	0	0	1.32776	0	0	0	3.33066	1.32776	0	2.00728	0	0	0	0	0	0	0	0	0	4.13843	0	2.46737	0	0	0	0	8.38688	6.04297	3.53242	3.70939	2.46737
Nc_ACTTGTTCATCGATGT-1	4.86401	3.99983	1.52344	3.0873	0	2.72777	4.1597	4.1597	2.24779	1.52344	0	2.24779	0	0	0	1.52344	1.52344	0	1.52344	0	0	0	0	2.24779	0	3.0873	0	0	3.0873	0	0	0	1.52344	0	0	8.60391	7.10704	4.86401	3.99983	2.72777
Nc_ACTTGTTGTCAATGTC-1	4.42111	3.36224	2.23675	1.51433	1.51433	5.10517	3.6017	3.80701	3.80701	2.23675	0	0	0	0	0	2.23675	0	3.07496	1.51433	0	0	0	0	3.07496	0	1.51433	1.51433	0	4.42111	0	0	0	0	0	0	8.39685	6.33694	3.98671	3.80701	0
Nc_ACTTGTTTCGATGAGG-1	3.9999	3.5501	2.893	2.893	0	3.9999	4.18123	3.25864	1.65201	2.893	0	0	0	1.65201	1.65201	0	1.65201	0	0	0	0	0	0	0	0	2.40201	0	0	5.52346	0	1.65201	1.65201	2.40201	0	1.65201	8.43453	7.41171	5.38237	4.9541	2.40201
Nc_ACTTTCAAGAGACGAA-1	4.84534	4.5359	2.71136	2.71136	0	2.71136	0	2.71136	3.59679	0	2.71136	0	0	2.71136	0	0	0	0	0	0	0	0	0	0	0	0	0	0	5.09998	0	0	0	0	0	0	8.09233	6.94353	5.31635	4.84534	3.59679
Nc_ACTTTCAAGGACAGCT-1	2.88713	2.07004	0	2.07004	3.78617	4.33584	3.40557	2.07004	2.07004	2.07004	0	0	0	0	2.07004	4.33584	0	0	0	0	0	0	0	2.07004	0	2.07004	0	0	3.40557	0	0	0	0	0	2.07004	9.18788	6.64628	3.40557	2.88713	3.40557
Nc_ACTTTCAAGGCCGAAT-1	4.83232	3.67591	0	1.56729	2.3007	4.06245	3.43528	3.88209	3.14632	1.56729	0	0	2.3007	2.3007	0	3.67591	0	0	1.56729	0	0	0	0	0	0	3.67591	1.56729	0	3.14632	0	1.56729	1.56729	0	0	1.56729	9.49112	6.20259	5.10346	2.7846	2.3007
Nc_ACTTTCACAGAGCCAA-1	4.55242	3.40976	1.38107	2.89112	3.40976	4.82164	4.09138	3.17362	2.07356	1.38107	1.38107	0	0	2.07356	0	2.89112	0	2.07356	0	0	0	0	0	2.07356	0	1.38107	1.38107	0	4.64785	0	1.38107	0	0	0	0	8.96589	6.53081	5.04843	3.94875	2.89112
Nc_ACTTTCAGTCGCATAT-1	6.11009	3.90343	1.45707	0	2.64074	4.33632	3.28207	4.20594	0	2.16704	1.45707	0	0	2.64074	0	2.64074	0	1.45707	1.45707	0	0	0	0	1.45707	0	2.64074	0	0	3.90343	0	1.45707	0	0	2.16704	0	8.86203	6.46394	4.8544	4.0626	1.45707
Nc_ACTTTCAGTTTGACTG-1	3.70017	1.99978	0	2.80711	3.32167	3.70017	4.24765	3.32167	0	2.80711	1.99978	0	0	1.99978	0	3.70017	0	0	0	0	0	0	0	0	0	1.99978	0	0	4.45916	0	0	0	0	0	0	9.02208	6.59963	5.08718	4.24765	1.99978
Nc_ACTTTCATCGTTTGCC-1	4.51142	2.68971	1.24059	2.9662	1.24059	4.74933	3.19814	3.57333	2.34734	1.89759	0	1.89759	0	2.9662	1.89759	1.89759	1.24059	0	1.24059	0	0	0	0	0	0	2.34734	0	0	4.42252	0	2.68971	2.34734	0	1.24059	0	8.87189	6.52854	4.42252	3.72973	3.72973
Nc_AGAATAGAGAAAGTGG-1	4.13535	4.13535	0	0	2.81287	4.96042	3.70638	2.00483	2.4647	2.4647	0	0	0	3.32772	0	2.4647	0	2.81287	0	0	0	0	0	3.09314	0	3.09314	0	0	3.70638	0	2.00483	0	0	0	1.32579	7.96351	6.51416	4.88886	4.36367	2.00483
Nc_AGAATAGAGCTCCTCT-1	4.14195	4.53641	1.51121	1.51121	0	5.17629	3.07072	3.80254	0	2.23296	2.23296	2.23296	0	2.23296	0	3.07072	0	1.51121	0	0	0	0	0	2.23296	0	3.80254	2.23296	0	3.07072	0	2.23296	0	0	1.51121	1.51121	8.54997	6.48901	4.41652	4.41652	1.51121
Nc_AGAATAGAGGACAGAA-1	4.89562	1.48435	0	2.67666	2.67666	4.37692	3.94329	3.03416	1.48435	0	0	0	1.48435	1.48435	1.48435	4.24634	0	0	0	0	0	0	0	0	0	2.20033	2.20033	0	3.03416	0	1.48435	0	0	0	0	8.72011	6.79016	4.98023	4.60721	3.32042
Nc_AGAATAGAGTAATCCC-1	3.39758	2.74911	0	2.74911	3.10947	4.68928	3.39758	4.02338	1.53986	1.53986	2.26764	0	0	0	0	3.84335	1.53986	1.53986	2.26764	0	0	0	0	2.74911	0	2.74911	2.26764	0	4.32745	0	1.53986	0	0	0	0	8.66329	6.40833	3.84335	3.10947	2.26764
Nc_AGAATAGAGTTAAGTG-1	4.28171	2.83796	2.02681	0	0	4.49347	4.9887	4.03344	0	2.02681	0	0	0	4.49347	0	0	0	0	0	0	0	0	0	0	0	0	0	0	3.73337	0	3.73337	0	0	0	0	7.85566	6.67914	4.49347	4.03344	0
Nc_AGAATAGCACTCTGTC-1	4.24383	2.80365	1.58208	1.58208	2.31847	4.24383	4.0834	1.58208	1.58208	3.4555	2.31847	0	0	2.80365	1.58208	1.58208	0	0	0	0	0	0	0	0	0	2.80365	0	0	4.3882	0	1.58208	0	0	0	0	9.11722	6.22455	4.0834	4.0834	0
Nc_AGAATAGCAGGTGGAT-1	4.39605	3.93778	1.95044	3.63919	2.40528	4.18504	3.93778	1.95044	0	1.95044	1.95044	0	0	1.28242	0	2.75057	0	2.75057	0	0	0	0	0	2.75057	0	2.40528	1.95044	0	1.95044	0	1.28242	0	0	1.28242	0	8.00793	6.77961	4.58011	4.39605	1.95044
Nc_AGAATAGGTACTTGAC-1	3.60247	4.21069	1.37426	3.16379	3.39974	4.32972	4.08096	3.39974	2.06513	2.88155	0	0	0	2.06513	1.37426	2.06513	0	0	0	0	0	0	0	0	0	2.53034	1.37426	0	4.43967	0	1.37426	1.37426	0	1.37426	0	9.06617	6.51986	4.54182	4.08096	2.88155
Nc_AGAATAGGTTACGGAG-1	3.77238	3.10413	0	0	0	4.7186	3.10413	1.82086	2.60071	1.82086	0	0	0	2.60071	1.82086	2.60071	0	0	0	0	0	0	0	0	1.82086	2.60071	0	0	5.75999	0	0	0	0	1.82086	0	8.93621	7.51862	5.46139	4.01771	3.4766
Nc_AGAATAGGTTATGTGC-1	5.60915	3.72894	1.15442	1.78738	1.78738	5.14267	4.08213	2.83384	2.56163	1.78738	1.15442	0	0	1.78738	0	3.43396	0	1.15442	0	0	0	0	0	1.15442	0	1.15442	0	0	4.67349	0	1.15442	0	0	1.15442	0	8.50244	6.12211	4.86773	3.43396	3.06275
Nc_AGAATAGTCGAGCCCA-1	4.09716	3.55374	0	3.02893	3.31507	4.09716	4.2407	3.02893	3.02893	1.48053	2.19567	2.67164	0	2.19567	0	3.75847	0	0	0	0	0	0	0	0	0	1.48053	1.48053	0	4.49096	0	2.67164	1.48053	0	1.48053	0	8.72031	6.44202	3.75847	3.55374	0
Nc_AGAATAGTCGGTGTCG-1	3.77424	2.87601	0	2.87601	3.77424	2.87601	4.72053	2.87601	0	0	2.87601	2.87601	0	0	3.77424	2.87601	0	0	0	0	0	0	0	0	0	0	2.87601	0	3.77424	0	0	2.87601	0	0	0	9.96997	7.31767	6.00925	4.72053	2.87601
Nc_AGAATAGTCTCAAACG-1	4.76031	3.35224	0	3.11719	0	4.03156	3.88933	3.35224	2.48702	2.83624	0	0	0	3.11719	0	1.34221	0	0	0	0	0	0	0	0	0	2.02531	1.34221	0	3.73152	0	1.34221	0	1.34221	0	1.34221	8.97902	6.54107	4.58682	3.35224	3.11719
Nc_AGAATAGTCTTCGAGA-1	4.11802	2.91563	2.56296	2.09518	1.39857	4.57951	2.91563	3.63862	0	0	0	1.39857	0	2.09518	1.39857	3.1988	2.09518	0	0	0	0	0	0	0	0	1.39857	2.09518	0	4.36714	0	2.09518	0	0	2.09518	0	8.7473	6.89264	4.36714	4.24795	2.56296
Nc_AGAATAGTCTTTAGTC-1	5.04529	3.17075	1.37908	2.53682	2.07109	4.81851	3.40683	4.44714	2.07109	0	0	1.37908	0	3.78745	1.37908	3.40683	0	0	2.07109	0	0	0	0	3.60966	0	0	2.07109	0	3.78745	0	0	0	1.37908	0	0	8.86696	6.62443	4.33716	4.2181	3.17075
Nc_AGACGTTAGATCTGCT-1	4.63906	3.53976	1.87084	0	2.65876	5.03955	3.16549	3.53976	3.83666	1.87084	0	1.87084	0	0	0	1.87084	0	0	0	0	0	0	0	0	0	3.16549	0	0	4.918	0	0	1.87084	0	0	0	9.09217	6.67219	4.63906	2.65876	3.53976
Nc_AGACGTTAGCGAGAAA-1	3.13417	3.90722	1.35385	2.85275	2.0398	5.00534	4.29802	3.57187	2.0398	1.35385	1.35385	0	2.50279	1.35385	1.35385	2.50279	0	0	0	0	0	0	0	0	0	1.35385	2.0398	0	4.40784	0	3.74926	2.0398	1.35385	2.0398	0	8.86006	6.85971	4.50989	4.9337	3.13417
Nc_AGACGTTCAATAGAGT-1	2.95376	2.95376	0	2.95376	2.95376	0	4.40891	3.85751	0	3.85751	0	0	0	0	2.95376	2.95376	0	0	0	0	0	0	0	0	0	0	0	0	3.85751	0	0	0	0	0	0	9.29584	4.40891	0	3.85751	0
Nc_AGACGTTCACCCTATC-1	4.24469	2.95122	1.69807	3.31885	1.69807	3.61157	4.80405	3.31885	2.45663	2.45663	0	0	0	3.31885	0	2.45663	0	0	0	0	0	0	0	0	0	2.45663	0	0	4.80405	0	2.95122	0	1.69807	0	0	9.73805	7.28431	3.61157	4.80405	2.45663
Nc_AGACGTTCAGCCACCA-1	5.5439	3.16022	1.57769	0	1.57769	4.07718	3.16022	4.07718	2.3132	0	0	1.57769	1.57769	1.57769	0	3.69036	0	0	0	3.16022	0	0	0	0	0	2.3132	1.57769	0	2.3132	0	2.798	2.798	0	0	0	9.32225	6.5891	4.51312	4.51312	2.798
Nc_AGACGTTCAGCGTCCA-1	4.85625	2.9222	1.40327	0	2.56925	3.98232	3.98232	3.20555	2.56925	1.40327	2.56925	1.40327	1.40327	3.20555	0	1.40327	0	0	0	0	0	0	0	2.10098	0	2.56925	0	0	3.82376	0	2.10098	0	0	2.10098	0	8.60445	6.66314	4.6823	3.98232	2.10098
Nc_AGACGTTGTAAGTTCC-1	4.33584	3.5811	0	0	2.69688	3.87872	3.87872	1.9038	3.2057	2.69688	0	2.69688	0	0	0	3.5811	0	1.9038	0	0	0	0	0	0	0	2.69688	0	0	4.82882	0	0	0	0	0	0	8.7894	7.13792	5.39677	4.68245	2.69688
Nc_AGACGTTGTCTTGCGG-1	4.51051	3.81513	1.29446	1.96558	1.29446	5.04277	3.81513	3.81513	1.29446	1.96558	0	1.29446	1.29446	2.42185	0	2.42185	0	0	0	0	0	0	0	1.96558	0	1.29446	0	0	4.59966	0	2.42185	0	0	0	0	8.40115	6.36387	4.20432	3.81513	2.42185
Nc_AGACGTTTCGGCTACG-1	4.12858	3.74077	0	3.20879	2.35695	3.94767	2.35695	3.49916	2.35695	0	0	1.61421	2.35695	1.61421	0	2.35695	0	1.61421	0	0	0	0	0	1.61421	0	2.35695	0	0	4.12858	0	1.61421	1.61421	0	0	0	9.19586	6.58234	5.1717	4.56534	2.35695
Nc_AGAGCGACAAGTCTAC-1	4.84611	4.1422	0	2.71204	3.35813	4.1422	3.35813	3.80279	3.59752	2.23317	2.23317	2.23317	0	2.23317	0	3.80279	1.51138	0	0	0	0	0	0	1.51138	0	2.23317	0	0	3.98245	0	0	0	1.51138	0	0	8.77411	6.26461	4.1422	3.35813	2.71204
Nc_AGAGCGACATCACGAT-1	4.70196	3.57888	0	0	2.04559	3.91436	3.75635	4.05677	3.75635	2.04559	1.35851	1.35851	1.35851	2.04559	0	2.85934	0	1.35851	0	0	0	0	0	2.5091	0	0	1.35851	0	3.37647	0	2.04559	0	0	0	0	8.41784	6.82811	4.94111	4.18637	1.35851
Nc_AGAGCGAGTCTTCGTC-1	4.20148	3.12639	0	4.04132	2.7654	3.86114	3.6552	3.12639	1.55243	2.7654	1.55243	2.2828	1.55243	2.7654	0	2.7654	0	0	0	0	0	0	0	0	0	3.6552	0	0	5.3097	0	3.12639	0	1.55243	1.55243	2.2828	9.03583	7.00658	4.81063	4.20148	2.7654
Nc_AGAGCGATCAGATAAG-1	4.61843	2.64069	1.20731	3.52012	2.91559	5.07582	4.45583	3.81667	3.1464	1.85525	0	0	0	2.91559	0	3.1464	0	0	0	0	0	0	0	1.20731	0	1.20731	0	0	3.81667	0	2.30077	0	0	0	0	8.13515	6.6509	4.76455	3.34533	3.34533
Nc_AGAGCGATCGAATGCT-1	4.76775	3.08707	1.52327	2.24757	2.24757	3.99958	4.4342	3.99958	2.24757	2.72754	0	0	0	3.81976	0	2.72754	0	0	2.24757	0	0	0	0	2.72754	0	3.99958	0	0	3.37463	0	1.52327	0	1.52327	1.52327	0	8.10153	6.59388	5.1185	4.30335	3.08707
Nc_AGAGCTTAGCAGCCTC-1	5.03204	2.75852	1.95736	1.28792	1.95736	4.49993	4.30325	3.27061	2.75852	1.28792	0	0	0	2.75852	0	2.41285	1.28792	0	1.28792	0	1.28792	0	0	0	0	1.28792	0	0	4.30325	0	1.28792	1.95736	1.95736	0	1.28792	8.83477	5.68542	3.64778	3.47148	2.41285
Nc_AGAGCTTAGGGTGTTG-1	3.92547	3.01743	1.27468	1.27468	2.39461	4.47843	3.78398	4.05432	1.94069	3.01743	3.25046	1.94069	0	3.01743	0	1.27468	0	1.94069	0	0	0	0	0	3.25046	0	3.45103	1.27468	0	4.73064	0	1.27468	0	0	0	0	8.33	6.78525	5.29738	3.25046	3.25046
Nc_AGAGCTTGTCATATGC-1	4.43199	2.47886	0	3.6365	1.7169	4.83022	3.34328	4.7093	2.47886	2.47886	0	0	0	2.47886	1.7169	2.97487	0	0	0	0	0	0	0	2.47886	0	2.97487	0	0	3.88007	0	0	0	1.7169	0	0	8.82617	6.63449	4.43199	3.6365	2.47886
Nc_AGAGCTTGTCGGCTCA-1	3.23209	3.60823	0	3.23209	1.92553	4.99034	3.60823	2.72193	1.92553	2.72193	0	2.72193	0	1.92553	0	2.72193	1.92553	0	0	0	0	0	0	1.92553	0	2.72193	1.92553	0	4.54783	0	0	0	1.92553	0	1.92553	9.24872	6.81955	5.3285	2.72193	3.23209
Nc_AGAGTGGAGCTGCAAG-1	3.31043	3.31043	0	2.44898	2.94307	4.54235	3.84608	2.44898	3.31043	0	0	2.44898	0	2.94307	0	2.94307	0	0	0	0	0	0	0	0	0	1.6916	2.44898	0	4.39721	0	0	1.6916	0	0	0	8.58716	7.29564	4.23582	4.23582	2.94307
Nc_AGAGTGGAGGGATCTG-1	3.76776	2.38045	1.63389	3.2348	2.38045	3.76776	3.76776	1.63389	1.63389	2.86997	2.38045	3.52575	0	1.63389	0	2.86997	0	0	0	0	0	0	0	3.2348	0	0	1.63389	0	4.46172	0	3.2348	0	0	0	0	9.34647	7.12753	4.46172	3.2348	3.2348
Nc_AGAGTGGCAAAGTCAA-1	4.23514	3.68798	1.57598	1.57598	3.44717	3.8943	3.44717	2.31114	0	0	0	2.31114	1.57598	2.79579	0	2.79579	0	0	0	0	0	0	0	2.31114	0	0	0	0	4.07476	0	0	0	0	0	0	8.70421	6.88143	3.68798	3.15793	2.31114
Nc_AGAGTGGCAGCTGTGC-1	5.55574	3.82309	0	2.92159	2.10044	4.58609	2.92159	4.12449	0	2.10044	3.82309	4.77121	0	0	0	3.44164	0	0	0	0	0	0	0	2.10044	0	0	0	0	4.77121	0	2.10044	2.10044	0	0	0	9.26662	6.37868	3.82309	2.92159	3.44164
Nc_AGAGTGGCATAAAGGT-1	4.72259	4.16469	0	4.37554	2.73225	3.24297	4.72259	3.6194	1.9345	2.73225	0	0	0	0	2.73225	2.73225	0	0	0	0	0	0	0	0	0	2.73225	1.9345	0	4.86911	0	1.9345	0	0	0	0	9.31301	6.90139	4.72259	4.72259	3.24297
Nc_AGAGTGGCATACTCTT-1	4.04645	2.38783	0	1.26977	2.38783	4.86911	4.04645	4.37554	2.38783	1.26977	0	0	1.26977	2.38783	0	2.73225	0	1.26977	1.26977	0	0	0	0	2.38783	0	3.01009	1.26977	0	5.00212	0	1.26977	1.26977	0	1.26977	0	8.55066	6.64077	4.72259	2.73225	1.26977
Nc_AGAGTGGCATCACGAT-1	4.58889	3.99932	0	2.98543	1.72532	4.65642	4.28187	3.50836	2.98543	3.18156	1.10653	0	0	1.72532	1.10653	3.18156	0	0	1.10653	0	0	0	0	1.10653	1.10653	1.10653	0	0	4.28187	0	2.48879	0	0	0	0	8.37499	6.52526	4.58889	4.44353	2.48879
Nc_AGAGTGGGTTATGCGT-1	3.44336	3.64668	0	0	1.40401	4.25625	3.82486	3.98343	1.40401	2.57024	1.40401	1.40401	0	0	0	1.40401	0	2.10189	0	1.40401	0	0	0	1.40401	0	2.10189	1.40401	0	3.82486	0	1.40401	0	0	1.40401	0	8.54333	6.5422	4.68344	4.4856	2.10189
Nc_AGAGTGGGTTCCATGA-1	3.88941	2.15537	0	0	0	2.98361	2.62813	2.15537	0	0	0	1.44753	0	1.44753	1.44753	2.15537	2.15537	0	0	0	0	0	0	0	2.15537	3.50646	0	3.7106	5.72308	0	2.62813	2.15537	0	3.26859	0	8.51367	6.8016	4.75014	4.55191	2.62813
Nc_AGAGTGGGTTCGTCTC-1	4.89043	3.58772	0	0	1.68014	4.38137	3.58772	2.92861	2.92861	0	0	1.68014	0	2.43541	1.68014	1.68014	0	0	0	0	0	0	0	3.29548	0	0	0	0	2.92861	0	2.92861	2.92861	0	0	0	9.25661	6.85348	4.38137	3.58772	2.43541
Nc_AGAGTGGTCAGCACAT-1	4.51987	2.62354	0	2.89788	1.84049	4.99891	4.25317	3.50147	1.84049	1.84049	0	0	1.19576	2.2845	1.19576	2.89788	0	0	1.19576	0	0	0	0	2.2845	1.19576	2.2845	1.19576	0	3.50147	0	1.84049	0	0	0	1.19576	8.75084	6.55347	4.6737	3.92573	2.2845
Nc_AGAGTGGTCATAACCG-1	5.19467	1.94479	1.27793	2.74408	1.94479	4.88255	3.25542	3.25542	1.94479	0	1.27793	1.94479	0	3.02229	0	3.25542	0	0	0	0	0	0	0	0	0	1.27793	0	0	4.05953	0	1.27793	1.27793	0	1.27793	0	8.53158	6.33619	4.28716	4.28716	2.3991
Nc_AGATCTGAGCCAGTTT-1	4.91179	2.71	0	2.36665	2.36665	4.97672	3.21953	3.41963	3.41963	1.25448	0	0	0	0	0	3.21953	0	0	1.25448	0	0	0	0	2.71	0	1.25448	0	0	1.25448	0	1.91518	0	0	1.25448	0	8.82706	6.07722	4.02183	4.02183	1.91518
Nc_AGATCTGAGGAGTAGA-1	4.08964	4.33848	1.37993	1.37993	0	4.55065	4.08964	3.40808	1.37993	2.53797	1.37993	1.37993	1.37993	2.07215	1.37993	4.21942	0	0	0	0	0	0	0	2.88952	0	1.37993	1.37993	0	4.97493	0	2.53797	2.07215	0	2.07215	0	8.21662	7.01352	5.04663	4.08964	2.07215
Nc_AGATCTGAGGGTATCG-1	3.12977	4.04491	1.19671	2.28584	2.28584	4.34925	4.04491	3.9273	2.28584	0	1.19671	1.19671	1.19671	2.28584	1.19671	3.65872	0	0	0	0	0	0	0	0	0	1.8417	1.19671	0	4.25476	0	3.79925	1.19671	0	2.62495	0	8.37414	6.4944	3.79925	4.25476	3.32842
Nc_AGATCTGCACAGACTT-1	4.2157	3.60733	0	3.16849	2.53472	4.89568	3.7851	3.60733	0	0	0	0	1.37752	3.16849	1.37752	2.88613	0	0	0	0	0	0	0	1.37752	0	2.06916	1.37752	0	3.16849	0	1.37752	0	0	0	0	8.48784	6.85887	4.33475	4.08594	2.88613
Nc_AGATCTGCATGGTTGT-1	4.59224	3.65084	1.72776	2.49167	2.49167	4.7243	4.28519	4.44687	2.98849	1.72776	0	0	0	1.72776	0	0	0	0	0	0	0	0	0	0	0	2.98849	1.72776	0	4.95688	0	0	0	0	0	2.49167	8.68846	5.98704	4.10308	3.65084	2.49167
Nc_AGATCTGGTAACGTTC-1	4.32994	3.02976	0	2.53053	3.02976	3.02976	3.02976	2.53053	2.53053	0	1.76082	0	1.76082	3.02976	1.76082	1.76082	2.53053	0	0	0	0	0	0	0	0	3.39995	0	0	4.63745	0	0	1.76082	0	0	0	9.15371	6.6966	4.76967	3.93861	1.76082
Nc_AGATCTGGTGGCGAAT-1	5.04769	3.38322	0	0	2.7356	3.38322	2.25507	4.00848	2.25507	2.7356	0	0	0	0	1.52947	2.25507	0	1.52947	1.52947	0	0	0	0	2.25507	0	2.25507	0	0	4.00848	0	2.25507	1.52947	0	0	0	8.10111	7.28278	4.96295	4.16841	0
Nc_AGATCTGTCAACGAAA-1	4.12302	4.12302	2.5091	1.74257	2.5091	4.46707	4.30528	3.67034	2.5091	1.74257	0	3.00701	0	2.5091	0	0	0	1.74257	3.00701	0	0	0	0	0	0	3.00701	1.74257	0	5.08102	0	0	0	0	0	1.74257	8.98813	7.04869	4.97738	4.46707	1.74257
Nc_AGATCTGTCAGATAAG-1	5.33673	3.31576	2.19628	1.48103	0	4.60224	3.02961	3.75919	0	3.31576	0	2.67229	0	2.19628	0	1.48103	0	0	1.48103	0	0	0	0	2.67229	0	1.48103	0	0	3.02961	0	3.31576	0	0	0	0	8.51751	6.63707	5.27131	4.24144	2.19628
Nc_AGATCTGTCCCTAATT-1	3.788	3.05693	0	1.50105	2.22064	4.2709	3.34376	2.69855	2.22064	1.50105	0	2.69855	2.69855	1.50105	0	3.34376	0	1.50105	0	0	0	0	0	0	0	3.05693	0	0	4.40159	0	0	0	1.50105	0	0	9.61217	6.97124	4.40159	4.63206	3.34376
Nc_AGATCTGTCGATGAGG-1	5.77163	4.12942	1.61481	2.84561	1.61481	3.49998	3.49998	2.84561	3.20958	2.35767	1.61481	0	2.35767	1.61481	1.61481	2.84561	0	2.84561	0	0	0	0	0	4.12942	0	2.84561	0	0	3.7416	0	2.84561	2.35767	1.61481	0	0	8.81593	6.96304	5.32882	4.29016	2.84561
Nc_AGATCTGTCGTTGCCT-1	4.99583	2.72673	0	0	1.92971	4.36936	3.91159	2.72673	1.92971	1.92971	0	1.92971	1.92971	1.92971	1.92971	3.23716	0	0	0	0	0	0	0	0	0	3.23716	1.92971	0	4.36936	0	0	0	0	0	0	9.27415	6.46112	4.15855	2.72673	1.92971
Nc_AGATTGCCACAGGTTT-1	3.56318	3.56318	0	0	0	4.0133	3.80573	2.41361	2.41361	3.80573	4.19474	0	0	0	0	2.41361	0	2.90537	0	0	0	0	0	2.90537	0	1.66176	0	0	4.63252	0	0	1.66176	0	1.66176	0	9.04719	6.34108	4.7532	4.19474	2.90537
Nc_AGATTGCGTGCCTGTG-1	3.34567	3.94519	1.20753	1.20753	3.34567	4.45619	4.45619	3.34567	2.30107	3.14673	0	0	0	2.641	1.20753	2.30107	0	0	0	0	0	0	0	0	0	1.85552	0	0	4.17172	0	1.20753	0	0	0	0	8.87179	5.87318	4.0629	1.85552	0
Nc_AGATTGCGTTTAGCTG-1	4.12593	4.12593	1.5002	3.34257	1.5002	4.26965	3.9663	3.5817	2.69743	0	1.5002	2.2196	0	2.2196	0	2.2196	0	0	1.5002	0	0	0	0	1.5002	0	3.5817	0	0	4.40034	0	0	1.5002	1.5002	0	0	8.79897	7.28956	5.08401	3.9663	2.69743
Nc_AGATTGCTCAAAGACA-1	4.24242	3.03052	0	3.55539	3.03052	4.09886	3.31669	3.76015	2.67317	2.19708	0	0	0	2.19708	0	2.19708	0	0	1.48169	0	0	0	0	2.19708	0	1.48169	2.19708	0	5.27232	0	1.48169	0	0	1.48169	0	8.62064	6.8547	4.60323	4.37298	2.19708
Nc_AGATTGCTCGCAAGCC-1	4.77201	3.46304	0	1.81019	2.25106	4.70426	4.21321	3.75857	2.58827	2.58827	1.17213	0	1.17213	2.25106	0	0	1.17213	0	1.17213	0	0	0	0	0	0	2.25106	0	0	4.89866	0	1.17213	1.81019	0	0	0	8.28473	6.84629	4.63317	4.70426	2.25106
Nc_AGATTGCTCGGCCGAT-1	3.91547	3.29365	0	3.91547	3.00804	4.21815	4.07473	4.34859	0	1.46529	0	2.65158	0	2.65158	1.46529	2.17708	0	0	0	0	0	0	0	0	0	3.53196	1.46529	0	4.46821	0	1.46529	0	1.46529	0	2.17708	8.66559	5.79693	2.65158	3.29365	3.00804
Nc_AGCAGCCAGCAAATCA-1	4.44846	3.31159	1.99139	0	2.79751	3.68983	2.79751	3.31159	0	0	1.99139	1.99139	0	0	0	3.31159	1.99139	1.99139	0	0	0	0	0	0	0	3.68983	0	0	3.98923	0	1.99139	0	0	0	0	9.58098	6.94279	4.63282	4.23704	3.31159
Nc_AGCAGCCAGCGACGTA-1	4.74327	3.1592	1.57693	0	3.1592	4.74327	3.6893	3.44846	1.57693	2.31228	3.1592	1.57693	0	3.1592	0	2.79702	0	0	0	0	0	0	0	0	0	2.79702	0	0	4.51202	0	1.57693	0	0	0	0	8.85524	6.72951	4.2365	2.79702	1.57693
Nc_AGCAGCCAGGATGGTC-1	4.65946	2.82129	0	0	0	4.01524	3.33656	4.01524	3.33656	0	0	2.0122	0	0	0	2.0122	0	0	0	0	0	0	0	0	0	2.82129	0	0	4.47495	0	0	0	2.0122	0	0	8.99636	7.16588	4.96992	3.71545	2.82129
Nc_AGCAGCCAGTGGGCTA-1	4.21359	2.64753	0	0	2.64753	5.17417	4.0702	3.00383	0	1.46221	0	0	0	2.17333	0	2.17333	0	0	2.17333	0	0	0	0	1.46221	0	3.00383	1.46221	0	4.4636	0	0	0	0	0	1.46221	8.52301	7.01277	4.0702	4.34401	2.17333
Nc_AGCAGCCCAAATACAG-1	5.08276	0	0	1.40298	2.10062	4.93548	4.12471	3.98187	0	1.40298	0	2.10062	0	2.10062	2.10062	2.10062	0	0	1.40298	1.40298	0	0	0	1.40298	0	2.10062	0	0	3.98187	0	2.10062	1.40298	0	1.40298	0	9.00583	6.32074	4.58632	3.20513	2.10062
Nc_AGCAGCCCACGGCCAT-1	4.50212	3.56442	2.2048	1.48803	2.68149	3.56442	3.94864	3.94864	3.94864	0	0	1.48803	0	2.2048	0	3.94864	0	0	1.48803	0	0	0	0	0	0	2.2048	2.2048	0	4.50212	0	1.48803	0	0	0	1.48803	8.87748	6.9721	4.50212	4.10815	3.03918
Nc_AGCAGCCGTCTTTCAT-1	4.62297	2.05384	1.36516	1.36516	3.3863	4.19665	3.1506	4.3156	0	0	1.36516	0	0	2.51806	0	2.51806	0	0	0	0	0	0	0	2.51806	0	2.51806	1.36516	0	3.76642	0	3.1506	0	0	0	0	8.97207	6.736	4.06699	4.4255	2.05384
Nc_AGCAGCCGTGATGCCC-1	3.39161	2.7435	0	1.53554	2.26242	4.78585	1.53554	3.10365	2.26242	1.53554	0	1.53554	1.53554	1.53554	0	2.7435	0	0	0	0	0	0	0	2.26242	0	2.7435	1.53554	0	4.57214	0	1.53554	1.53554	0	1.53554	1.53554	8.87082	6.1161	4.32119	4.01719	2.7435
Nc_AGCAGCCGTGTGGCTC-1	5.31933	3.8555	1.998	1.32033	2.45725	4.6413	3.69798	4.2454	3.08511	1.998	0	0	0	3.08511	0	3.08511	0	0	0	0	0	0	0	1.998	0	1.32033	1.32033	0	4.72535	0	1.32033	0	0	1.32033	0	8.31475	5.81756	4.12677	3.08511	2.45725
Nc_AGCAGCCGTTCCCTTG-1	4.44595	3.13722	1.84777	1.84777	1.84777	3.80706	3.80706	3.13722	1.84777	0	3.13722	1.84777	0	1.84777	0	2.632	0	0	0	0	0	0	0	1.84777	0	3.51067	0	0	4.44595	0	0	3.13722	0	0	0	9.16861	6.74922	3.80706	3.80706	2.632
Nc_AGCAGCCTCAGCACAT-1	4.973	1.53626	0	0	1.53626	4.57319	4.01822	3.10462	2.74443	0	1.53626	1.53626	0	0	0	1.53626	0	0	0	0	0	0	0	0	0	1.53626	0	0	4.57319	0	0	0	1.53626	0	0	9.20489	6.58528	4.88295	3.83824	3.3926
Nc_AGCAGCCTCCAGATCA-1	4.08144	3.74302	0	2.65758	3.53847	3.53847	3.74302	3.30006	2.18264	0	0	0	2.18264	2.18264	0	3.30006	0	0	0	0	0	0	0	0	0	2.18264	0	0	2.65758	0	2.18264	1.46984	0	0	2.18264	8.90883	6.23527	4.78391	4.35537	3.53847
Nc_AGCATACCACATCCGG-1	3.26169	3.26169	3.26169	0	3.26169	4.95739	0	0	3.26169	0	3.79562	0	0	3.26169	0	0	0	0	0	0	0	0	0	0	0	0	0	0	4.49042	0	2.40478	2.40478	0	2.40478	0	10.3231	7.06783	4.74272	5.59248	2.40478
Nc_AGCATACGTAAGTAGT-1	4.05767	3.43066	0	1.56392	1.56392	4.49328	3.43066	2.78025	3.87735	1.56392	1.56392	0	0	1.56392	0	2.78025	0	3.1418	1.56392	0	0	0	0	2.29664	0	2.78025	0	0	3.1418	0	0	0	0	1.56392	0	9.32372	6.65513	4.61346	3.87735	2.29664
Nc_AGCATACGTACAGTGG-1	5.10212	3.51362	1.6249	3.22293	2.36972	4.14353	4.14353	3.96249	2.8585	2.8585	0	0	0	0	0	1.6249	0	0	1.6249	0	0	0	0	2.36972	0	3.22293	0	0	4.30435	0	1.6249	0	0	0	0	9.26152	6.32552	5.01181	4.14353	2.8585
Nc_AGCATACGTAGTAGTA-1	4.43885	3.37904	2.25142	1.52645	2.25142	4.16405	4.43885	3.09137	2.25142	2.25142	1.52645	2.25142	0	3.37904	0	3.09137	0	2.25142	0	0	0	0	0	1.52645	0	3.37904	0	0	4.55883	0	1.52645	0	0	0	0	8.44684	6.8069	4.30798	4.55883	2.25142
Nc_AGCATACGTCAAAGCG-1	2.6912	3.19972	2.6912	3.19972	2.6912	4.32947	4.11899	3.57495	2.6912	1.89889	1.89889	3.19972	0	0	0	1.89889	0	0	0	0	0	0	0	0	0	2.6912	0	0	4.82235	0	0	0	1.89889	0	0	9.4949	6.55144	4.95521	3.87246	0
Nc_AGCATACGTTTGTGTG-1	4.66925	1.78425	2.55797	1.78425	0	3.9696	3.72486	3.05887	0	0	2.55797	0	0	3.05887	0	1.78425	0	0	0	0	0	0	0	0	0	3.9696	0	0	4.36143	0	4.17877	0	0	0	0	9.26909	6.76226	4.80159	5.03462	2.55797
Nc_AGCATACTCTCGCTTG-1	0	2.57569	0	1.79941	0	3.98956	2.57569	0	1.79941	1.79941	0	0	0	3.07764	0	3.74458	3.44931	3.07764	2.57569	0	0	0	0	0	2.57569	3.74458	0	0	5.25594	0	0	0	0	0	0	9.23205	7.02237	4.94342	3.74458	1.79941
Nc_AGCATACTCTCTGCTG-1	4.38744	2.44061	0	2.44061	1.68453	2.44061	3.30121	4.04443	2.44061	1.68453	0	0	0	3.30121	0	2.44061	1.68453	0	0	0	0	0	0	0	0	2.44061	0	0	2.44061	0	1.68453	0	0	0	1.68453	9.29384	7.04053	4.66436	4.04443	3.30121
Nc_AGCCTAAAGGCAAAGA-1	4.59384	3.32222	0	2.28037	2.28037	4.80767	3.92087	4.34271	2.89337	1.83674	1.19283	0	0	1.19283	0	2.61919	0	0	0	0	0	0	0	1.83674	0	0	0	0	4.03844	0	2.28037	0	0	0	0	7.96116	6.05716	4.14715	3.92087	2.28037
Nc_AGCCTAACAATTCCTT-1	3.89783	3.89783	0	2.49451	2.84408	4.16963	3.36046	3.12525	1.34773	2.03218	0	2.49451	0	2.03218	0	2.03218	0	0	0	0	0	0	0	2.03218	0	0	0	0	4.16963	0	0	1.34773	0	0	0	8.06773	6.77028	4.68492	3.56265	2.84408
Nc_AGCCTAACACGAAACG-1	4.29823	3.90743	0	3.36976	1.35399	4.60542	4.60542	3.90743	0	2.85294	1.35399	1.35399	0	2.85294	0	3.90743	0	0	0	0	0	0	0	0	0	2.03997	0	0	4.40805	0	3.36976	0	0	2.03997	0	9.01149	6.35617	4.85854	4.04979	2.85294
Nc_AGCCTAACAGCCTTTC-1	4.66891	3.42964	0	1.784	3.256	4.36109	2.22209	4.27265	3.05856	1.784	1.784	1.15179	0	1.784	1.15179	3.256	0	0	0	0	0	0	0	1.15179	0	1.15179	1.15179	0	3.85208	0	0	1.15179	1.784	0	0	9.25438	6.67832	4.52319	3.96927	2.82974
Nc_AGCCTAATCTGAAAGA-1	4.31813	2.87101	1.63472	0	2.87101	4.71497	4.59442	3.76888	2.87101	3.23589	0	0	0	2.87101	0	2.38143	0	0	0	0	0	0	0	1.63472	0	2.38143	0	0	5.49859	0	0	0	0	0	0	8.55358	6.6431	3.97607	2.38143	2.38143
Nc_AGCGGTCAGCTGGAAC-1	4.59571	3.1254	0	1.5517	0	4.80955	4.20042	4.34456	0	0	2.28192	1.5517	0	2.28192	1.5517	3.1254	0	0	0	0	0	0	0	0	0	3.1254	0	0	3.1254	0	1.5517	0	0	0	0	9.15202	6.57968	4.04028	2.76444	2.76444
Nc_AGCGGTCAGGTCATCT-1	5.17376	3.3728	0	3.91058	1.73973	4.30143	4.30143	3.00346	1.73973	3.00346	4.1192	3.00346	0	3.00346	0	2.50575	0	0	0	0	0	0	0	1.73973	0	2.50575	0	0	3.6666	0	2.50575	1.73973	0	0	2.50575	9.14179	6.79399	4.30143	3.3728	3.00346
Nc_AGCGGTCAGTACATGA-1	3.94669	3.56251	0	2.67973	2.20317	4.61069	3.03735	3.76735	1.48669	3.56251	1.48669	0	0	1.48669	0	4.10619	0	0	0	0	0	0	0	0	0	3.3237	2.20317	0	4.24979	0	1.48669	0	0	0	0	8.73599	6.61959	4.38038	3.3237	4.10619
Nc_AGCGGTCCAATCAGAA-1	4.86833	3.00938	1.74447	3.37892	2.51133	3.67284	2.51133	3.67284	1.74447	0	0	0	0	2.51133	0	2.51133	0	0	0	0	0	0	0	0	0	2.51133	1.74447	0	4.61514	0	0	0	0	0	0	8.87281	6.76995	4.86833	4.61514	3.00938
Nc_AGCGGTCGTAGCTTGT-1	5.24933	2.65329	0	0	1.86612	5.03325	4.28677	5.24933	3.15971	3.53381	2.65329	0	1.86612	3.15971	0	3.15971	0	0	0	0	0	0	0	1.86612	0	1.86612	1.86612	0	4.07665	0	2.65329	0	0	0	0	7.83613	6.66575	5.43723	5.03325	0
Nc_AGCGGTCGTTCATGGT-1	5.20465	3.41402	1.25089	1.91064	2.98174	4.69141	3.58965	4.1341	2.36167	2.70477	0	1.25089	0	1.91064	0	3.41402	0	0	0	0	0	0	0	2.36167	0	2.98174	1.25089	0	3.21401	0	2.70477	0	1.25089	0	0	8.36978	6.18495	4.4395	4.01602	2.36167
Nc_AGCGGTCTCAACGGCC-1	4.87108	3.62127	1.52822	2.25357	0	4.87108	3.62127	4.16661	3.38149	1.52822	0	1.52822	0	3.09377	0	2.73399	0	0	0	0	0	0	0	1.52822	0	1.52822	0	0	3.62127	0	3.38149	1.52822	1.52822	0	0	9.50847	6.65633	5.2017	4.96111	3.62127
Nc_AGCGGTCTCAGGCCCA-1	4.19643	3.76621	1.36502	1.36502	2.86853	5.09135	4.42528	3.58863	3.15039	0	0	2.86853	1.36502	2.86853	0	1.36502	0	0	0	0	0	0	0	2.05366	0	0	0	0	3.15039	0	2.05366	0	0	0	0	8.79887	6.52976	4.87599	3.38609	2.05366
Nc_AGCGGTCTCTCCAACC-1	4.65655	3.41797	2.08047	0	2.08047	3.62095	3.95722	3.79886	2.89896	2.08047	1.38666	2.08047	0	2.547	0	3.18168	0	1.38666	0	0	0	0	0	2.08047	0	2.547	0	0	4.22974	0	1.38666	2.547	0	0	1.38666	8.97493	6.91277	4.34885	4.22974	3.41797
Nc_AGCGGTCTCTCTAGGA-1	3.95101	3.21197	0	3.50242	1.61661	4.2927	3.95101	3.50242	1.61661	0	1.61661	2.35983	0	0	0	2.35983	0	2.35983	0	0	0	0	0	2.84792	0	1.61661	1.61661	0	4.9036	0	2.84792	1.61661	0	0	0	8.99841	6.89231	4.2927	4.13195	1.61661
Nc_AGCGGTCTCTGAGTGT-1	4.90485	3.41312	0	2.54257	0	3.95222	3.41312	3.7939	2.07639	3.17692	1.38336	2.07639	2.54257	2.07639	1.38336	1.38336	2.07639	0	0	0	0	0	0	2.07639	0	3.17692	2.07639	0	4.65141	0	2.54257	2.07639	0	3.61604	0	9.00616	7.87202	5.99416	5.05203	3.17692
Nc_AGCGTATAGCAGGCTA-1	4.27604	2.48375	0	2.48375	1.72104	3.88562	3.64197	3.88562	3.88562	1.72104	1.72104	0	0	2.48375	0	1.72104	0	0	0	0	0	0	0	0	0	1.72104	0	0	4.43767	0	0	0	0	0	0	8.90995	6.50101	4.583	3.64197	1.72104
Nc_AGCGTATAGCCGCCTA-1	3.88222	4.64703	0	2.97689	2.97689	3.49943	3.88222	4.18445	0	2.1494	0	0	0	0	0	4.18445	0	0	0	0	0	0	0	0	0	2.97689	0	0	3.49943	0	0	0	2.1494	0	0	9.56418	6.74858	4.4342	2.1494	2.1494
Nc_AGCGTATGTAAGAGGA-1	4.26074	2.96598	1.70981	0	3.62713	4.69949	4.0788	4.69949	2.96598	0	0	1.70981	0	1.70981	1.70981	2.4705	0	2.4705	2.4705	0	0	0	0	1.70981	0	0	1.70981	0	3.62713	0	0	1.70981	0	0	0	7.78989	6.24696	4.56753	3.3341	2.4705
Nc_AGCGTATGTCTCGTTC-1	4.55621	3.51056	1.45038	2.15886	2.15886	5.0842	3.71475	4.0527	2.6319	3.71475	1.45038	2.15886	1.45038	0	1.45038	2.15886	0	2.98754	0	0	0	0	0	1.45038	0	2.6319	0	1.45038	4.32631	0	2.15886	1.45038	0	0	0	8.9907	6.89276	4.32631	4.92873	2.6319
Nc_AGCGTATGTGCGAAAC-1	6.21156	3.44354	0	1.57332	2.79237	3.6843	4.23136	2.30795	0	1.57332	0	2.30795	0	4.23136	1.57332	2.30795	0	0	0	0	0	1.57332	0	2.30795	0	1.57332	0	0	4.23136	0	1.57332	0	1.57332	0	0	8.04327	6.17257	4.73804	4.37566	2.79237
Nc_AGCGTATTCAGATAAG-1	5.17128	3.28666	0	1.67339	2.4274	3.57871	4.02922	3.57871	2.92008	1.67339	1.67339	0	0	2.92008	0	1.67339	1.67339	1.67339	0	3.82148	0	0	0	0	0	2.4274	0	0	3.57871	0	0	1.67339	0	0	0	8.4203	6.81597	5.08084	4.21078	2.4274
Nc_AGCGTATTCGGAAATA-1	4.47909	4.13488	0	0	0	2.51947	3.38784	1.75141	0	1.75141	2.51947	0	0	3.68193	1.75141	4.31723	0	1.75141	0	2.51947	0	0	0	2.51947	0	3.68193	1.75141	0	3.68193	0	2.51947	2.51947	0	0	0	9.21695	6.30572	4.62461	4.75678	2.51947
Nc_AGCGTCGCAACAACCT-1	4.54667	3.60712	0	2.06898	2.06898	4.21548	2.53453	3.78488	2.53453	1.37738	1.37738	0	0	2.53453	1.37738	2.06898	0	0	1.37738	0	0	0	0	0	0	2.06898	0	0	4.33453	0	0	1.37738	0	0	0	8.46168	6.33803	3.94313	4.21548	2.88593
Nc_AGCGTCGCAGGGCATA-1	4.0661	1.85799	0	1.85799	2.64386	4.83606	3.67949	4.27613	2.30379	2.30379	0	1.20946	0	3.34874	0	3.34874	0	0	0	0	0	0	0	0	0	2.64386	0	0	4.0661	0	1.20946	1.20946	0	1.20946	1.20946	8.00528	6.4094	4.83606	2.91887	2.64386
Nc_AGCGTCGGTCAGTGGA-1	3.34061	0	0	2.47643	0	4.82736	2.97228	1.71483	1.71483	1.71483	3.63377	0	0	1.71483	0	3.34061	0	2.47643	0	0	0	0	0	3.34061	0	3.63377	0	0	4.93893	0	0	0	0	1.71483	0	8.83768	6.52831	5.47148	3.8773	2.97228
Nc_AGCGTCGGTCATCCCT-1	5.49538	2.29044	1.84587	1.19997	1.84587	4.26025	3.66405	4.05035	3.1349	1.84587	1.84587	0	1.19997	2.90434	0	3.33363	0	0	1.19997	0	0	0	0	1.19997	0	1.84587	0	0	4.35476	0	1.84587	0	0	0	0	8.07442	6.52065	3.93271	3.33363	2.6298
Nc_AGCGTCGGTGAAAGAG-1	4.44274	3.16665	0	2.533	0	5.17433	4.44274	3.94141	2.533	2.533	0	1.37624	0	3.16665	0	3.16665	0	0	2.06758	0	0	0	0	3.16665	0	1.37624	0	0	4.21374	0	1.37624	0	0	0	1.37624	8.31554	6.49779	4.54491	3.60542	2.06758
Nc_AGCGTCGGTTATCACG-1	4.80974	3.45476	0	2.74286	1.94372	5.0764	3.92931	4.2858	2.74286	1.94372	0	2.39793	0	2.39793	0	3.02102	0	1.27708	0	0	0	0	0	0	0	1.94372	0	0	4.48235	0	0	1.27708	0	1.94372	0	7.89919	6.43311	4.57142	3.02102	2.39793
Nc_AGCGTCGGTTGTGGCC-1	4.64547	2.91707	1.671	2.91707	2.42458	4.20749	4.02596	2.91707	0	2.42458	1.671	0	0	1.671	0	0	0	2.91707	0	0	0	0	0	2.42458	0	1.671	1.671	0	4.76619	0	0	0	0	2.42458	0	8.81691	7.06873	5.07747	4.20749	2.91707
Nc_AGCGTCGTCAATACCG-1	4.59448	3.35946	1.72939	2.99053	1.72939	4.10528	4.4491	3.35946	3.35946	0	0	0	0	2.99053	0	2.99053	0	0	0	0	0	0	0	1.72939	0	1.72939	0	0	3.653	0	0	0	0	1.72939	0	8.72278	7.17577	4.4491	3.89679	1.72939
Nc_AGCGTCGTCATATCGG-1	3.09665	3.09665	0	2.25615	1.53036	4.87424	4.31366	3.82985	3.38445	1.53036	2.25615	0	0	3.09665	0	0	0	1.53036	0	0	0	0	0	0	0	0	0	0	4.1697	0	2.25615	0	0	0	0	8.17967	6.57635	3.09665	3.82985	0
Nc_AGCGTCGTCCTTGACC-1	4.82803	2.58076	0	2.58076	3.75022	4.54976	3.08302	3.75022	1.80376	2.58076	1.80376	1.80376	3.45485	3.08302	3.08302	4.82803	0	0	1.80376	0	0	0	0	0	3.99527	4.38752	0	0	5.59498	0	4.69559	3.45485	0	0	1.80376	8.91978	6.65322	5.73652	4.94932	3.08302
Nc_AGCTCCTAGATAGCAT-1	4.36181	3.09142	0	2.4631	3.52765	4.55888	4.13351	3.86215	2.8112	2.4631	2.00336	0	0	3.09142	0	4.0042	0	0	0	0	0	0	0	2.00336	0	2.00336	0	0	3.32596	0	0	0	0	0	0	8.32865	6.94108	5.52794	5.27115	2.4631
Nc_AGCTCCTAGGTTCCTA-1	4.60348	3.31693	0	1.48186	2.19729	4.802	4.24266	4.49294	2.67338	0	1.48186	0	0	3.03074	0	4.24266	0	0	0	0	0	0	0	0	0	2.19729	0	0	3.76039	0	0	0	0	0	0	8.92223	6.44407	4.24266	3.76039	2.67338
Nc_AGCTCCTCACAGCGTC-1	4.67824	3.84998	0	2.94671	1.6945	5.01404	3.60682	2.94671	2.4524	0	1.6945	1.6945	0	1.6945	0	2.94671	0	0	0	0	0	0	0	1.6945	0	3.84998	1.6945	0	4.23979	0	0	1.6945	1.6945	0	0	9.04059	7.03039	4.54636	3.3142	2.4524
Nc_AGCTCCTCAGGATCGA-1	3.48971	3.73118	0	2.34861	2.83592	4.78694	4.42402	3.19954	2.83592	1.60723	1.60723	2.34861	0	2.34861	0	1.60723	0	4.1188	1.60723	0	0	0	0	2.34861	0	3.73118	1.60723	0	3.73118	0	0	0	0	0	1.60723	8.9961	7.15198	4.42402	2.83592	2.34861
Nc_AGCTCCTTCCAGTAGT-1	4.65514	2.98427	1.44801	2.62876	2.15595	5.00493	3.8901	4.19244	2.15595	0	0	1.44801	1.44801	0	0	2.98427	0	1.44801	0	0	0	0	0	0	0	2.62876	1.44801	0	2.98427	0	0	0	0	0	0	9.00163	6.3616	4.44226	3.71129	2.62876
Nc_AGCTCCTTCGTGTAGT-1	0	2.35528	2.35528	0	0	4.89813	0	2.35528	2.35528	0	0	3.20693	0	2.35528	0	0	0	4.43193	2.35528	2.35528	0	0	0	2.35528	0	3.20693	0	0	2.35528	0	2.35528	0	0	0	2.35528	9.46147	7.1393	5.08472	4.68378	4.12662
Nc_AGCTCCTTCTTTCCTC-1	4.62035	3.01414	2.1825	1.1242	2.1825	4.62035	4.31302	3.53832	1.74829	1.74829	0	1.1242	1.1242	2.78639	1.1242	3.38383	0	0	1.1242	0	0	0	0	2.1825	0	1.1242	1.1242	0	4.31302	0	1.74829	1.1242	0	0	0	8.45212	6.46443	3.67785	3.80507	1.74829
Nc_AGCTCTCCAGTTCCCT-1	4.85005	2.5998	2.5998	1.82008	3.47561	4.22628	3.10316	4.22628	1.82008	0	0	0	0	0	0	0	0	1.82008	0	0	0	0	0	0	0	0	0	0	4.57162	0	0	1.82008	1.82008	0	0	9.16241	6.26548	4.01668	3.77136	2.5998
Nc_AGCTCTCCATACGCCG-1	2.86187	0	0	0	0	2.86187	3.75907	0	2.04782	0	2.04782	0	0	2.04782	0	2.04782	0	0	3.37912	0	0	0	0	0	0	2.86187	0	0	5.84364	0	0	0	0	2.04782	0	9.81488	7.41176	5.14905	5.14905	4.05953
Nc_AGCTCTCGTCTAGTGT-1	4.26109	4.26109	1.26184	2.37686	2.72073	3.76364	4.15187	4.15187	2.37686	2.37686	1.26184	1.26184	1.26184	2.72073	1.92449	2.37686	0	1.92449	0	0	0	0	0	2.37686	0	1.92449	1.26184	0	3.76364	0	2.99821	0	0	2.37686	0	7.70946	6.66757	4.856	4.36262	2.37686
Nc_AGCTCTCTCAAACGGG-1	4.09681	4.27887	0	2.4862	2.4862	3.8884	4.71789	2.4862	1.72312	2.98267	0	0	0	1.72312	0	3.35134	0	0	0	0	0	0	0	0	0	1.72312	0	0	5.15066	0	0	2.98267	0	0	0	9.09396	7.29922	5.15066	3.8884	3.64472
Nc_AGCTCTCTCCTATGTT-1	3.00286	3.66598	2.5052	3.37219	0	3.90995	3.66598	2.5052	2.5052	3.37219	0	0	0	2.5052	0	2.5052	0	3.37219	1.73926	0	0	0	0	3.37219	0	0	1.73926	0	4.30079	0	3.37219	0	1.73926	0	0	9.69094	7.09424	4.608	4.11856	2.5052
Nc_AGCTTGAAGCACCGCT-1	4.21352	2.53281	1.3761	2.0674	1.3761	4.89345	4.54469	3.60521	1.3761	2.88414	0	2.53281	2.53281	3.60521	2.0674	3.94119	0	0	1.3761	0	0	0	0	2.53281	0	2.88414	1.3761	0	4.44252	0	1.3761	1.3761	0	0	1.3761	8.82708	6.64286	5.10889	2.88414	2.0674
Nc_AGCTTGAAGGGCATGT-1	3.8312	1.68058	2.92916	1.68058	0	2.43593	3.8312	4.52704	1.68058	1.68058	0	0	0	0	1.68058	2.43593	0	0	0	0	0	0	0	2.43593	0	1.68058	0	0	4.38198	0	2.92916	0	0	1.68058	0	9.19888	6.70958	4.77961	4.65885	2.92916
Nc_AGCTTGACACGGACAA-1	4.722	2.87732	2.38734	0	3.24242	4.60143	3.98292	3.24242	2.38734	0	1.63967	0	0	1.63967	0	3.24242	0	0	0	0	0	0	0	1.63967	0	3.24242	0	0	3.98292	0	3.53353	0	0	0	0	9.18183	6.82204	5.03295	4.722	1.63967
Nc_AGCTTGAGTTCCACGG-1	4.35314	3.6362	1.09989	3.17051	1.71667	4.82991	4.27009	4.18195	2.7478	0	0	0	0	1.71667	0	3.49703	0	0	0	0	0	0	0	0	0	2.97458	0	0	3.6362	0	1.09989	0	0	0	0	8.21498	6.14458	4.18195	3.34299	2.14735
Nc_AGCTTGATCTTATCTG-1	3.46579	3.6694	0	2.12086	3.46579	4.70716	4.14955	3.22864	2.59079	2.59079	2.12086	0	0	2.12086	1.41941	2.12086	0	0	0	0	0	0	0	2.12086	0	2.59079	0	0	4.96096	0	2.12086	0	0	1.41941	1.41941	8.46913	6.71198	5.17672	4.61157	3.6694
Nc_AGGCCACAGAATCTCC-1	4.30861	4.30861	0	1.4386	0	4.17837	4.0352	3.87623	1.4386	1.4386	1.4386	2.14442	2.14442	1.4386	0	4.17837	0	2.14442	2.97127	0	0	0	0	1.4386	0	2.97127	0	0	4.64085	0	2.14442	0	0	1.4386	2.61629	8.74938	6.46335	5.20641	4.30861	3.49357
Nc_AGGCCACCAGCAGTTT-1	4.14004	3.68698	0	3.93123	3.02283	4.32243	4.48432	4.88315	0	1.75526	0	2.52399	0	0	0	3.68698	0	0	0	0	0	0	0	0	0	0	1.75526	0	4.76206	0	0	0	0	0	1.75526	8.97923	6.65515	5.19527	4.88315	1.75526
Nc_AGGCCACCATATGAGA-1	4.85529	3.74636	0	3.36672	0	4.29504	4.04663	4.29504	1.35194	2.85004	2.03742	3.90429	3.13139	3.13139	1.35194	3.56899	1.35194	0	1.35194	2.50021	0	0	0	1.35194	0	3.13139	2.03742	0	4.50689	0	4.40485	2.03742	0	1.35194	2.03742	8.68799	6.83714	4.50689	3.90429	2.03742
Nc_AGGCCACCATTCACTT-1	4.27065	3.78776	0	2.22043	1.50088	4.12693	3.96729	3.78776	2.22043	1.50088	0	0	0	2.69833	0	4.27065	1.50088	0	0	0	0	0	0	0	0	2.22043	0	0	4.92042	0	2.22043	0	0	0	0	9.06942	6.50268	3.96729	3.96729	3.0567
Nc_AGGCCACGTAAGTGGC-1	4.21234	3.13656	2.29193	0	1.56001	4.48762	3.66577	2.77519	1.56001	1.56001	0	0	0	2.29193	1.56001	0	0	3.87183	1.56001	1.56001	0	0	0	3.13656	0	2.29193	0	0	4.35654	0	2.29193	0	0	0	0	9.27308	6.97393	5.63558	4.7187	3.13656
Nc_AGGCCACTCCAAATGC-1	4.59938	2.38561	1.63822	0	2.38561	4.1621	3.77367	2.87548	2.38561	1.63822	1.63822	0	0	1.63822	0	3.24051	0	1.63822	2.38561	0	0	0	0	2.87548	0	0	1.63822	0	3.98092	0	1.63822	0	1.63822	0	0	9.50323	6.05523	3.53158	3.24051	2.38561
Nc_AGGCCGTAGAGTGACC-1	4.45191	2.37215	1.25844	2.9931	1.92019	4.70391	3.22562	3.89953	2.37215	1.92019	2.37215	2.37215	1.92019	1.92019	0	1.25844	0	0	0	0	0	0	0	0	0	0	0	0	4.54089	0	1.92019	0	0	1.25844	0	8.31497	6.35328	4.70391	3.60157	1.92019
Nc_AGGCCGTAGTAGCGGT-1	3.9484	2.68127	0	4.25151	2.2046	4.71514	3.32533	3.32533	1.48786	2.2046	0	0	0	3.03895	0	3.03895	0	1.48786	1.48786	0	0	0	0	2.68127	0	0	0	0	4.25151	0	0	0	1.48786	0	0	8.41062	6.77193	5.21314	4.1079	3.32533
Nc_AGGCCGTCAATCGGTT-1	4.41495	2.13379	0	2.13379	2.13379	4.41495	3.68486	4.02229	2.13379	2.13379	2.60479	1.42993	1.42993	1.42993	0	4.52522	0	0	1.42993	0	0	0	0	2.13379	0	2.60479	2.13379	0	4.89742	0	1.42993	0	0	2.13379	0	8.78636	6.5832	3.68486	4.62765	3.24362
Nc_AGGCCGTCACCCATTC-1	4.42648	2.72067	0	0	1.518	4.15181	3.60687	2.24119	2.24119	2.24119	2.24119	0	2.24119	3.36732	0	4.85594	0	0	1.518	0	0	0	0	1.518	0	2.72067	1.518	0	4.15181	0	2.72067	0	0	1.518	1.518	9.06595	6.76961	4.65713	4.15181	3.36732
Nc_AGGCCGTGTAATTGGA-1	3.51353	2.16138	0	2.99038	2.99038	4.19906	4.19906	2.16138	2.16138	2.16138	2.99038	0	2.16138	0	0	2.16138	2.99038	2.16138	0	0	0	0	0	2.99038	0	2.16138	0	0	2.16138	0	3.51353	0	0	0	2.16138	9.35316	6.80928	5.01171	4.84737	2.99038
Nc_AGGCCGTGTCTAGCGC-1	4.87713	2.73931	0	0	0	3.62703	3.62703	4.17253	0	3.0993	1.53232	0	1.53232	0	0	1.53232	0	0	0	0	0	0	0	1.53232	0	3.62703	0	0	4.01257	0	1.53232	1.53232	0	0	0	8.92327	6.79136	4.31651	3.62703	0
Nc_AGGCCGTGTTACCGAT-1	4.42736	2.97063	2.14385	3.69687	1.43813	4.30791	3.87554	4.0345	2.97063	0	1.43813	1.43813	0	2.97063	1.43813	3.4929	1.43813	1.43813	0	1.43813	0	0	0	0	0	2.14385	2.14385	0	4.30791	0	1.43813	2.14385	0	1.43813	1.43813	9.36838	7.22635	5.13725	4.73582	2.97063
Nc_AGGCCGTTCAGTTAGC-1	4.44066	3.62052	1.52769	0	1.52769	4.56065	4.30979	3.09305	2.25292	3.09305	0	0	0	0	0	1.52769	0	3.38076	0	0	0	0	0	2.25292	0	1.52769	1.52769	0	4.56065	0	1.52769	0	0	0	1.52769	9.00349	6.78435	4.00593	4.00593	2.25292
Nc_AGGCCGTTCCCGGATG-1	4.94418	2.31365	0	0	3.16073	5.03436	4.38246	4.38246	2.79849	1.57807	0	0	0	2.79849	0	3.89723	0	0	0	0	0	0	0	0	0	2.79849	1.57807	0	4.07772	0	2.31365	0	0	0	0	9.11637	6.36481	4.51366	3.69089	3.69089
Nc_AGGCCGTTCCTCAACC-1	4.63348	2.52711	2.06216	2.52711	2.52711	4.20701	3.77657	4.43595	1.37187	3.39621	1.37187	0	0	2.52711	0	3.16032	1.37187	0	0	0	0	0	0	0	0	3.16032	1.37187	0	4.8072	0	2.87818	0	0	1.37187	0	8.90867	6.58922	4.20701	3.77657	1.37187
Nc_AGGCCGTTCTCAAGTG-1	5.39699	3.67279	0	3.1433	1.56504	4.82904	3.4322	2.78169	1.56504	2.29799	1.56504	3.87893	0	3.1433	0	1.56504	0	0	0	0	0	0	0	1.56504	0	1.56504	0	0	4.72603	0	0	0	0	0	1.56504	8.40056	6.88913	4.82904	3.87893	2.29799
Nc_AGGGAGTAGCGTGTCC-1	4.7156	3.29149	0	2.92475	2.10323	4.52218	4.45148	3.71016	1.06963	2.10323	1.67708	0	1.06963	0	0	2.43178	0	2.43178	0	0	0	0	0	1.67708	1.06963	1.67708	0	0	4.98956	0	1.06963	0	0	1.06963	0	8.21773	5.91506	3.71016	3.44495	1.67708
Nc_AGGGAGTCACAGCCCA-1	3.49521	2.89193	2.27904	2.61779	1.83554	4.59224	3.32072	4.03688	1.83554	2.61779	1.19189	2.89193	0	3.79132	1.19189	2.61779	0	3.1222	0	4.34112	0	0	0	1.19189	0	2.89193	1.19189	0	4.59224	0	2.27904	0	0	0	0	8.15421	6.52671	4.24666	2.89193	2.27904
Nc_AGGGAGTCAGGGATTG-1	4.20843	3.08651	0	2.58406	1.80658	4.39129	3.45845	3.45845	0	1.80658	0	0	0	1.80658	1.80658	2.58406	0	3.08651	0	0	0	0	0	3.08651	0	2.58406	0	0	4.55355	0	0	1.80658	1.80658	0	0	9.49777	6.72685	4.39129	4.39129	0
Nc_AGGGAGTCAGTCCTTC-1	4.53396	4.10897	0	3.06846	1.98387	4.70719	3.68056	3.30255	0	1.98387	1.98387	0	0	2.7889	0	3.97981	0	1.30904	0	0	0	0	0	1.98387	0	1.30904	0	0	3.68056	0	0	1.30904	0	0	0	7.77945	6.53327	4.33706	4.33706	0
Nc_AGGGAGTGTGAGCGAT-1	4.66114	4.05505	2.1608	2.1608	3.27487	4.55861	3.27487	4.66114	2.1608	2.634	0	0	0	2.98973	0	3.27487	0	0	0	0	0	0	0	0	0	2.98973	0	0	4.05505	0	2.1608	1.45197	0	0	0	8.01067	6.592	5.08663	4.44822	2.634
Nc_AGGGATGAGACTAGGC-1	4.69352	3.62142	0	2.96056	2.96056	4.56158	3.86478	1.7055	2.46541	0	1.7055	0	1.7055	2.96056	0	3.62142	0	0	0	0	0	0	0	0	0	2.96056	1.7055	0	1.7055	0	2.96056	1.7055	1.7055	0	0	8.39099	6.94388	4.07296	4.25485	1.7055
Nc_AGGGATGAGGGCACTA-1	4.21068	4.09221	1.29845	1.29845	1.97059	3.82138	4.21068	3.66416	3.28656	2.42732	0	1.97059	0	1.97059	0	1.29845	0	0	0	0	0	0	0	3.0528	0	0	0	0	4.6061	0	0	0	1.29845	0	0	8.158	6.87984	4.76943	4.51694	2.77369
Nc_AGGGATGCAGAAGCAC-1	3.90032	3.74243	0	2.84638	0	3.90032	4.17216	3.74243	1.34936	0	0	0	0	2.84638	2.03421	2.49671	0	2.03421	0	0	0	0	0	1.34936	0	2.03421	0	0	5.19392	0	0	1.34936	1.34936	0	0	8.95073	7.16405	4.4008	4.4008	2.03421
Nc_AGGGATGCAGACGCAA-1	4.01337	3.23513	1.42396	1.42396	2.951	4.61854	3.6761	4.01337	2.951	2.12646	0	0	0	2.951	0	2.951	0	1.42396	0	0	0	0	0	2.59685	0	2.59685	0	0	4.15641	0	1.42396	0	1.42396	0	1.42396	8.06949	6.62391	4.28654	3.23513	2.951
Nc_AGGGATGGTGCTCTTC-1	5.87885	4.50411	0	3.04101	0	3.04101	3.04101	3.04101	0	0	0	3.04101	0	3.04101	0	0	0	0	0	0	0	0	0	3.04101	0	3.04101	0	0	0	0	0	0	0	0	3.95059	8.5584	6.04605	3.95059	3.95059	3.04101
Nc_AGGGATGGTGTAATGA-1	4.14608	2.86083	1.62673	0	0	4.45162	3.96503	3.51609	1.62673	3.22535	1.62673	1.62673	0	2.3719	1.62673	1.62673	0	3.22535	0	0	0	0	0	2.3719	0	1.62673	0	0	3.51609	0	3.96503	0	1.62673	0	0	8.29562	6.21109	4.45162	3.51609	1.62673
Nc_AGGGTGAAGCTCCTTC-1	4.10817	4.10817	2.44113	3.06771	1.98323	5.54793	4.53315	4.10817	2.78817	1.98323	0	1.98323	0	2.44113	1.98323	2.78817	0	2.78817	0	0	0	0	0	0	0	0	1.30853	0	2.78817	0	1.98323	1.30853	0	1.30853	1.98323	8.3934	6.28166	4.861	2.78817	3.30178
Nc_AGGGTGAGTAATCGTC-1	5.03357	3.33233	2.46889	0	0	4.4204	4.4204	3.62532	0	1.70845	0	1.70845	1.70845	2.46889	2.46889	4.4204	0	0	2.46889	0	0	0	0	0	3.86874	1.70845	1.70845	0	3.86874	0	2.46889	0	0	0	0	8.80675	6.92135	4.8185	4.25887	1.70845
Nc_AGGGTGATCCAGTATG-1	4.38492	3.89964	0	0	0	4.08015	3.69327	3.69327	4.08015	2.31572	2.31572	1.57979	3.16302	2.8007	1.57979	4.85048	0	0	0	0	0	0	0	0	0	3.45237	2.31572	0	4.6364	0	1.57979	1.57979	1.57979	1.57979	0	8.5659	7.24967	5.12174	4.51613	2.31572
Nc_AGGGTGATCGCAAACT-1	4.09236	3.37393	0	1.87826	3.17455	4.4861	3.84614	2.94312	3.17455	1.87826	0	0	0	1.87826	0	4.39727	0	0	0	0	0	0	0	1.87826	0	1.22537	0	0	3.70524	0	0	0	0	0	1.22537	8.50636	6.16836	4.09236	3.54908	3.37393
Nc_AGGGTGATCGTAGGTT-1	4.38858	3.57039	2.20991	2.687	2.20991	4.25794	3.57039	3.33144	2.687	1.49223	2.20991	0	1.49223	3.33144	0	1.49223	0	0	0	0	0	0	0	0	0	0	0	0	4.72166	0	0	0	1.49223	0	0	8.39424	6.36799	4.38858	4.25794	2.687
Nc_AGGGTGATCTGGTATG-1	4.24082	3.80972	1.39389	1.39389	1.39389	4.92132	3.80972	4.24082	2.9091	2.08941	0	0	1.39389	2.9091	0	3.19209	0	0	0	0	0	0	0	0	0	1.39389	2.9091	0	3.6317	0	2.08941	0	0	0	1.39389	9.16083	6.52608	4.35997	4.57229	2.5567
Nc_AGGTCATAGCTAAACA-1	3.71637	3.71637	0	3.51216	2.16021	3.27419	4.93043	3.51216	2.63337	1.45149	0	0	0	0	1.45149	1.45149	1.45149	0	0	0	0	0	0	0	0	2.63337	1.45149	0	4.55789	0	2.16021	0	0	1.45149	0	8.77543	6.97629	2.98907	4.32797	2.16021
Nc_AGGTCATAGGACGAAA-1	5.0115	3.66914	1.56243	2.29485	1.56243	4.36002	3.42862	2.29485	3.1398	2.29485	1.56243	0	0	2.29485	2.29485	1.56243	0	0	0	0	0	0	0	1.56243	0	1.56243	0	0	4.2158	0	3.1398	0	0	0	1.56243	8.54736	6.47424	2.29485	3.66914	2.29485
Nc_AGGTCATAGTGGGATC-1	5.08337	3.40557	1.24549	1.9038	3.40557	3.87872	3.40557	4.51953	2.69688	1.24549	0	1.24549	0	0	0	3.87872	1.24549	0	0	0	0	0	0	1.24549	0	2.35416	0	0	2.9736	0	1.24549	0	0	0	0	8.04565	6.44911	4.43061	3.2057	3.2057
Nc_AGGTCATCACTTAACG-1	4.10496	3.42283	1.38998	2.90361	2.08457	4.99069	4.23482	4.23482	1.38998	1.38998	0	0	0	2.55145	0	2.90361	0	0	2.55145	0	0	0	0	2.08457	0	1.38998	0	0	4.10496	0	2.90361	0	0	1.38998	1.38998	8.24059	6.7105	4.83555	3.62588	2.55145
Nc_AGGTCATCAGATGGCA-1	4.98384	2.61052	1.43425	1.43425	2.61052	4.98384	3.48729	4.17186	0	1.43425	0	1.43425	0	2.61052	0	2.96526	0	0	1.43425	0	0	0	0	1.43425	0	1.43425	0	0	4.53178	0	2.61052	0	0	1.43425	0	8.42999	6.42829	3.69119	2.61052	2.96526
Nc_AGGTCATGTACCGTAT-1	4.97141	3.10316	0	3.83671	1.53518	4.78532	3.63105	2.26198	2.74303	2.26198	1.53518	0	0	3.83671	1.53518	1.53518	0	1.53518	0	0	0	0	0	0	0	2.74303	2.26198	0	4.57162	0	0	0	1.53518	0	0	8.24233	6.82014	4.57162	4.45159	2.74303
Nc_AGGTCATGTGGTAACG-1	4.54723	3.72329	0	2.82858	2.82858	4.77872	2.82858	3.72329	2.82858	2.82858	1.6015	2.34175	0	1.6015	0	3.19193	0	0	0	0	0	0	0	0	0	3.48194	1.6015	0	3.92999	0	0	1.6015	0	0	0	8.21941	6.56363	3.72329	3.72329	0
Nc_AGGTCATTCTAACTTC-1	4.83013	2.78266	1.56579	0	3.14431	4.36485	3.67383	4.22061	2.29889	2.29889	2.29889	2.78266	0	0	0	3.67383	0	0	1.56579	0	0	0	0	1.56579	0	2.78266	0	0	2.78266	0	0	0	0	2.78266	0	9.29537	6.12131	3.67383	3.87998	3.14431
Nc_AGGTCCGCAGCCTGTG-1	3.77636	2.87798	0	2.06199	2.06199	4.32579	4.32579	2.87798	0	0	0	0	0	3.396	0	0	2.06199	3.77636	0	0	0	0	0	3.77636	0	2.87798	0	0	3.77636	0	2.06199	0	2.06199	0	0	9.53317	6.84952	4.72273	5.03369	0
Nc_AGGTCCGGTACATGTC-1	4.82887	4.03775	0	3.25837	2.61856	4.31119	4.54098	3.87876	2.61856	1.44031	0	0	0	3.70006	0	3.87876	0	0	0	0	0	0	0	0	0	0	0	0	3.87876	0	0	0	0	0	0	8.5293	7.01719	4.54098	5.14061	2.97365
Nc_AGGTCCGGTCCATCCT-1	3.59716	2.7117	0	0	0	4.14182	4.14182	0	1.91665	3.22132	0	2.7117	3.22132	1.91665	1.91665	0	2.7117	3.22132	1.91665	0	0	0	0	1.91665	0	1.91665	1.91665	0	3.89504	0	3.89504	2.7117	0	0	0	10.107	6.80759	3.59716	3.22132	2.7117
Nc_AGGTCCGTCACGGTTA-1	3.22497	4.27576	1.41684	4.27576	2.94111	3.46206	3.46206	4.60763	2.58737	0	2.1177	0	1.41684	1.41684	0	2.58737	0	1.41684	0	0	0	0	0	0	0	1.41684	2.58737	0	3.22497	0	0	1.41684	0	1.41684	0	8.89264	6.56255	5.41786	4.70322	2.1177
Nc_AGGTCCGTCCGCGGTA-1	1.8584	5.02293	1.8584	4.06663	2.64434	4.06663	3.82072	1.8584	2.64434	0	0	0	0	1.8584	0	2.64434	0	0	0	0	0	0	0	0	0	2.64434	1.8584	0	3.82072	0	0	0	0	0	0	9.4339	6.61712	4.62261	3.15026	2.64434
Nc_AGGTCCGTCTGGTATG-1	3.06634	3.73271	1.79028	0	2.56502	3.97754	3.97754	4.3695	2.56502	1.79028	1.79028	0	0	0	0	2.56502	0	0	0	0	0	0	0	0	0	0	0	0	5.04285	0	0	0	0	1.79028	0	8.68518	6.07442	4.3695	3.43766	1.79028
Nc_AGTAGTCAGGTTACCT-1	4.61644	3.4975	1.30485	3.06228	3.29624	5.18166	3.97323	3.67409	2.7829	1.30485	1.97863	1.30485	0	1.30485	0	3.4975	0	1.30485	1.30485	0	0	0	0	1.30485	0	2.4361	0	0	4.85505	0	1.30485	0	1.30485	0	0	8.84032	6.79823	5.23897	4.10236	1.97863
Nc_AGTAGTCCACCACGTG-1	4.59909	4.46753	0	2.38536	3.24024	4.16181	3.77339	3.24024	2.87522	0	3.24024	2.38536	1.63802	0	0	0	0	0	1.63802	0	0	0	0	2.87522	0	2.38536	0	0	4.59909	0	3.24024	0	1.63802	1.63802	0	8.55033	6.70745	4.71965	4.71965	3.77339
Nc_AGTAGTCCACGGCTAC-1	4.07181	3.68509	1.57389	2.30863	3.15514	4.62789	4.23217	4.50765	3.44431	2.30863	0	0	0	1.57389	1.57389	3.68509	0	0	1.57389	0	0	0	0	0	0	0	0	0	3.44431	0	0	0	0	0	0	8.84448	6.64174	4.73887	2.7931	3.68509
Nc_AGTAGTCCACTGTCGG-1	4.06734	5.02366	2.64498	2.64498	3.52478	4.06734	4.46071	2.64498	0	0	0	0	4.06734	0	0	4.46071	0	0	0	0	0	0	0	0	0	0	0	0	4.46071	0	0	2.64498	0	2.64498	0	10.0461	7.95407	5.2397	5.87783	2.64498
Nc_AGTAGTCGTCTGATCA-1	4.87114	2.81904	1.59406	0	2.33284	4.5366	3.47182	3.47182	1.59406	2.33284	2.33284	0	2.81904	2.81904	0	2.33284	0	0	0	1.59406	0	0	0	1.59406	0	0	1.59406	0	4.10029	0	0	0	0	0	1.59406	8.77847	6.83368	4.96738	4.26084	2.33284
Nc_AGTAGTCGTGCAGTAG-1	3.97238	4.31438	1.63204	3.52326	2.37824	4.31438	4.82241	3.76523	2.86761	1.63204	1.63204	2.86761	1.63204	2.37824	0	2.37824	0	1.63204	0	0	0	0	0	1.63204	0	3.23236	0	0	4.45911	0	1.63204	0	0	1.63204	1.63204	8.31301	6.93984	5.02205	2.86761	1.63204
Nc_AGTAGTCGTTCAGTAC-1	4.57162	3.10316	0	1.33262	2.01336	4.14605	4.01668	3.87454	2.474	2.474	1.33262	0	0	3.33794	1.33262	4.37447	0	0	0	0	0	0	0	1.33262	0	3.71686	1.33262	0	4.14605	0	1.33262	2.01336	1.33262	0	0	8.43347	6.40127	4.89983	4.97141	3.33794
Nc_AGTAGTCTCAGCACAT-1	3.86033	3.52587	0	3.3242	0	4.25032	4.64628	2.80952	2.0019	2.0019	1.32344	0	0	3.08969	0	2.0019	1.32344	0	0	0	0	0	0	1.32344	0	1.32344	0	0	3.86033	0	0	0	1.32344	0	0	8.48028	6.55709	3.52587	3.3242	2.4615
Nc_AGTAGTCTCCTACAGA-1	3.20007	2.91686	1.39945	1.39945	1.39945	4.92998	3.20007	2.91686	2.56414	2.56414	0	0	2.09626	1.39945	0	2.91686	0	0	2.09626	0	0	0	0	2.09626	0	2.91686	0	0	3.81803	0	2.91686	0	1.39945	0	0	8.62848	7.14841	4.76596	4.24929	2.09626
Nc_AGTAGTCTCGTGACAT-1	4.24589	2.98418	0	1.25251	1.91269	4.84052	4.24589	3.2165	1.91269	1.25251	0	0	0	1.91269	0	0	0	0	0	0	0	0	0	1.25251	0	2.36392	0	0	4.34736	0	0	0	0	1.25251	0	7.57296	5.98219	3.2165	3.74878	0
Nc_AGTAGTCTCGTTACGA-1	5.18735	4.04473	0	2.44087	1.68475	4.53284	4.22641	4.22641	0	1.68475	1.68475	0	0	2.93443	1.68475	2.93443	0	0	0	0	0	0	0	2.93443	1.68475	0	1.68475	0	4.38775	0	3.59386	1.68475	0	0	0	8.68986	7.01637	4.66467	4.78545	0
Nc_AGTAGTCTCTGACCTC-1	4.53713	3.30552	0	2.44452	2.44452	4.53713	4.23065	2.93832	2.44452	0	0	0	0	3.59797	0	2.93832	0	2.44452	0	0	0	0	0	1.68783	0	3.30552	0	0	4.78977	0	0	1.68783	0	2.44452	1.68783	8.80596	6.65789	4.53713	3.841	2.44452
Nc_AGTCTTTAGAATGTTG-1	5.28522	2.77513	1.97185	0	3.05428	4.0938	3.96472	3.48921	0	0	1.29945	1.29945	0	2.42869	0	3.66571	0	0	0	0	0	0	0	0	0	3.28808	1.29945	1.29945	3.82295	0	1.97185	0	0	0	0	8.60629	6.2666	3.48921	3.48921	3.48921
Nc_AGTCTTTCACTGTCGG-1	4.57451	2.7456	0	1.53716	1.53716	3.63382	3.63382	4.17951	2.26437	1.53716	1.53716	1.53716	0	1.53716	0	2.26437	0	0	1.53716	0	0	0	0	0	0	0	0	0	4.17951	0	2.26437	0	0	0	0	8.84372	6.82313	4.97433	3.63382	3.39385
Nc_AGTCTTTGTCCATGAT-1	3.6304	3.96685	0	2.08833	1.39302	3.80841	3.80841	2.55553	3.4273	2.55553	0	1.39302	0	2.55553	0	2.08833	0	2.08833	2.08833	0	0	0	0	1.39302	0	2.08833	1.39302	0	5.38049	0	2.08833	0	0	0	0	8.34265	7.08726	4.75598	3.6304	2.08833
Nc_AGTCTTTGTCGCTTTC-1	3.8253	3.38002	0	1.52716	3.09233	4.16507	4.00517	4.00517	3.09233	2.25228	0	2.25228	0	2.25228	0	3.09233	1.52716	0	0	0	0	0	0	1.52716	0	2.25228	0	0	4.77349	0	2.25228	0	0	0	0	8.9597	6.57151	4.67063	4.43988	3.09233
Nc_AGTCTTTTCACAAACC-1	4.21197	2.42843	0	0	1.67425	4.03041	4.03041	4.88216	2.42843	1.67425	0	0	0	1.67425	0	3.57987	0	0	0	0	0	0	0	1.67425	0	2.42843	0	0	3.82265	0	0	0	0	0	0	8.92282	7.04977	4.88216	4.65001	2.42843
Nc_AGTCTTTTCTCTTATG-1	4.38797	3.21832	2.11197	2.93463	2.58116	4.38797	3.65876	3.45529	2.93463	2.11197	1.41219	0	2.11197	1.41219	1.41219	2.11197	0	0	0	0	0	0	0	0	0	0	1.41219	0	4.60049	0	2.93463	0	0	0	0	8.76914	6.85346	4.13866	2.11197	2.58116
Nc_AGTGAGGAGCTAGTCT-1	4.3994	3.2654	1.95305	2.75357	1.95305	4.3994	4.18836	3.2654	3.03206	0	1.28449	1.95305	0	2.40813	0	1.95305	0	0	1.28449	0	0	0	0	0	0	1.95305	0	0	4.89332	0	1.28449	0	0	0	0	8.01944	6.85644	4.7467	3.4662	1.95305
Nc_AGTGAGGCAAAGCAAT-1	4.81305	2.76754	1.55409	3.41717	2.2848	4.20386	3.65751	3.12861	2.2848	0	0	0	0	2.2848	1.55409	2.2848	0	0	0	0	0	0	0	0	0	1.55409	0	0	3.12861	0	0	0	0	1.55409	1.55409	8.4171	6.66814	2.76754	3.86348	1.55409
Nc_AGTGAGGGTCTCCACT-1	4.47836	3.43648	0	2.56394	2.09608	4.47836	4.24907	4.47836	2.91666	2.56394	0	2.09608	0	1.3993	1.3993	2.09608	0	2.09608	0	0	0	0	0	1.3993	0	2.91666	0	0	3.43648	0	3.19986	0	0	0	0	8.83898	6.6332	4.47836	2.56394	3.19986
Nc_AGTGAGGTCATGCTCC-1	4.66441	3.02934	1.28266	1.28266	3.02934	4.39645	4.49141	4.06709	3.02934	2.75092	0	0	0	3.26262	0	3.93816	0	0	0	0	0	0	0	0	0	2.40561	2.40561	0	3.93816	0	3.02934	0	0	1.95074	1.28266	8.44193	6.55668	4.66441	4.06709	1.95074
Nc_AGTGAGGTCTACTTAC-1	4.41666	4.07327	0	2.96084	1.70573	3.62172	3.86509	2.46568	2.46568	2.46568	0	1.70573	2.46568	2.96084	0	1.70573	0	0	0	0	0	0	0	0	0	1.70573	1.70573	0	4.5619	0	1.70573	2.96084	0	0	0	8.83892	6.94421	3.3288	3.62172	2.46568
Nc_AGTGAGGTCTTCCTTC-1	4.59224	4.13054	1.40682	2.10536	2.574	3.82906	4.94146	3.82906	0	0	0	1.40682	0	3.82906	0	3.44747	0	1.40682	0	0	0	0	0	3.44747	0	3.44747	0	0	4.37978	0	0	2.10536	0	0	0	8.54784	6.71488	4.48992	4.37978	3.21064
Nc_AGTGGGACACGGTAGA-1	5.09667	3.33046	2.00712	2.81549	0	4.36657	3.86681	4.56367	1.32762	2.81549	0	0	0	3.09583	1.32762	3.86681	0	0	2.00712	0	0	0	0	0	0	3.33046	1.32762	0	4.36657	0	2.46719	1.32762	0	1.32762	0	8.41246	6.67472	4.73704	3.86681	3.33046
Nc_AGTGGGACATGGGAAC-1	4.16215	4.01908	1.42778	3.24057	1.42778	4.62437	2.60193	2.13115	1.42778	2.60193	0	0	0	3.24057	0	2.13115	0	0	1.42778	0	0	0	0	2.13115	0	0	0	0	4.52195	0	0	0	0	1.42778	0	7.91305	6.44637	4.97389	4.16215	2.13115
Nc_AGTGGGATCGCGGATC-1	3.49425	3.69823	2.14499	2.14499	2.97192	4.91143	4.30932	3.2566	2.14499	2.14499	0	0	2.14499	2.61691	0	3.49425	0	0	0	0	0	0	0	3.49425	0	1.43906	1.43906	0	4.42877	0	1.43906	0	1.43906	1.43906	1.43906	8.02868	6.57182	4.42877	4.64156	0
Nc_AGTGTCACAAGGTTCT-1	4.33037	3.1644	1.37469	3.1644	2.06565	4.63789	3.6031	2.88215	2.88215	2.06565	1.37469	0	1.37469	2.06565	1.37469	2.06565	0	1.37469	0	0	0	0	0	2.53091	0	1.37469	0	0	2.06565	0	2.88215	0	0	1.37469	0	8.45732	6.87403	4.81163	5.23426	2.88215
Nc_AGTGTCACACATCCAA-1	4.95076	2.98296	0	2.48647	0	2.48647	2.98296	4.27919	0	2.48647	0	0	0	2.48647	0	3.64502	0	0	0	0	0	0	0	1.72335	0	3.35164	0	0	3.88871	0	0	0	0	0	0	8.68215	6.80086	5.05434	5.24155	2.98296
Nc_AGTGTCACAGGAATCG-1	4.36324	3.1428	1.56467	3.43169	3.67226	4.92464	4.219	3.8784	2.78121	1.56467	0	0	0	0	0	3.1428	0	0	1.56467	0	0	0	0	0	0	2.29754	1.56467	0	3.43169	0	0	1.56467	0	0	0	8.27789	6.50894	5.09962	4.49436	1.56467
Nc_AGTGTCACATGTCGAT-1	4.06961	3.46582	1.28424	2.4078	1.95274	4.06961	3.79908	3.46582	2.4078	1.28424	0	1.95274	1.95274	1.95274	1.28424	3.0317	0	0	0	0	0	0	0	0	0	1.28424	0	0	4.667	0	3.0317	0	0	0	0	8.31404	7.00858	4.39901	3.26503	1.95274
Nc_AGTTGGTAGATATGGT-1	4.51011	3.77703	0	1.49341	2.68854	3.77703	2.68854	3.95646	3.57207	2.68854	0	1.49341	0	0	2.21135	2.68854	0	0	0	0	0	0	0	0	0	2.21135	0	0	4.11602	0	0	0	0	1.49341	0	8.45697	6.3698	3.95646	3.77703	3.3331
Nc_AGTTGGTAGGGCTTGA-1	4.27109	2.34152	1.6013	2.34152	1.6013	3.48167	3.48167	3.92972	1.6013	1.6013	0	1.6013	0	3.19167	0	2.82833	0	1.6013	1.6013	2.34152	0	0	0	1.6013	0	2.34152	0	0	4.77843	0	0	1.6013	0	1.6013	0	8.52023	6.43355	4.88159	4.11048	1.6013
Nc_AGTTGGTCACTGTGTA-1	5.79552	3.37158	0	2.0415	3.57392	4.51204	3.57392	4.18126	3.13616	2.50464	0	0	0	1.35522	1.35522	3.13616	0	0	1.35522	0	0	0	0	2.85468	0	2.0415	1.35522	0	4.69676	0	3.13616	0	0	0	0	8.64364	6.27351	5.00752	4.40998	2.85468
Nc_AGTTGGTCATTGAGCT-1	4.54611	4.41477	0	0	2.82758	4.66648	4.41477	3.7222	2.34081	2.82758	3.48087	0	0	0	0	1.60071	0	0	0	0	0	0	0	0	0	3.48087	0	0	4.88074	0	0	0	1.60071	0	0	8.20836	6.65268	5.06725	4.27026	0
Nc_AGTTGGTGTCTCTCGT-1	4.71885	4.09775	0	2.98354	0	3.88933	2.98354	3.64564	1.72381	2.48702	2.48702	3.35224	0	2.48702	0	2.98354	0	3.88933	0	1.72381	0	0	0	2.98354	0	1.72381	1.72381	0	2.48702	0	2.48702	0	0	0	1.72381	9.08886	7.07231	4.83981	4.71885	2.48702
Nc_AGTTGGTGTTTGTGTG-1	4.2567	2.92365	1.40431	2.10226	0	3.8253	4.48605	2.10226	0	2.92365	0	1.40431	2.57064	2.57064	0	2.92365	0	0	0	0	0	0	0	2.57064	0	1.40431	0	0	4.77349	0	2.10226	0	0	1.40431	0	8.3894	6.71087	4.93755	4.48605	2.57064
Nc_AGTTGGTTCAAACGGG-1	3.9207	3.7141	0	2.33377	0	4.53771	4.65806	3.9207	2.82004	1.59484	0	0	0	0	0	2.33377	0	0	0	0	0	0	0	0	0	2.33377	0	0	3.47288	0	0	0	1.59484	0	1.59484	8.1594	6.83484	4.65806	3.18308	2.82004
Nc_AGTTGGTTCAACTCTT-1	6.0698	3.53451	1.86667	0	1.86667	3.53451	3.16039	3.16039	1.86667	0	2.65393	0	0	2.65393	1.86667	3.83132	1.86667	1.86667	0	3.16039	0	0	0	0	0	3.53451	0	0	3.53451	0	3.53451	0	0	1.86667	1.86667	9.65876	6.97044	5.14607	4.91246	4.07736
Nc_AGTTGGTTCCGCATCT-1	3.69428	3.02976	1.76082	3.93861	2.53053	4.32994	3.69428	4.89079	1.76082	0	0	0	0	2.53053	0	2.53053	0	0	0	0	0	0	0	0	0	2.53053	0	0	3.93861	0	0	0	0	0	1.76082	9.21878	6.44296	0	2.53053	3.39995
Nc_ATAACGCAGCTAGGCA-1	4.12181	4.12181	2.09826	1.40106	2.09826	3.97898	3.82045	4.12181	2.91912	1.40106	0	0	0	1.40106	0	1.40106	0	0	2.09826	0	0	0	0	1.40106	0	2.91912	0	0	4.85281	0	3.43906	1.40106	0	0	0	8.71234	6.5876	4.37097	4.25176	3.20239
Nc_ATAACGCCAATCTACG-1	4.04847	4.44155	1.44753	3.50646	2.98361	3.88941	4.32204	2.98361	0	2.15537	1.44753	2.15537	0	1.44753	0	2.62813	2.15537	2.62813	0	0	0	0	0	3.26859	0	2.98361	2.62813	0	3.50646	0	2.62813	0	0	2.62813	0	9.35687	6.98983	5.15171	5.52082	1.44753
Nc_ATAACGCGTCGCATCG-1	4.39049	4.14114	0	2.114	2.114	4.78822	4.60302	0	0	0	0	0	0	0	0	3.45768	0	2.93693	0	0	0	0	0	2.93693	0	2.114	2.114	0	4.14114	0	2.114	0	0	2.114	0	9.15543	7.32901	5.09967	4.14114	0
Nc_ATAACGCTCGGACAAG-1	4.7511	4.01126	1.66027	1.66027	1.66027	4.86245	1.66027	4.01126	2.41184	0	0	0	2.90348	1.66027	0	2.41184	1.66027	0	1.66027	0	0	0	0	3.26949	0	0	0	0	4.7511	0	3.26949	0	1.66027	0	0	8.55831	6.82476	5.06227	2.41184	3.26949
Nc_ATAACGCTCTTATCTG-1	4.19251	3.44315	0	1.79458	2.57004	5.04871	4.19251	3.7383	1.79458	1.79458	0	0	0	0	0	0	0	2.57004	0	0	0	0	0	2.57004	0	0	0	0	3.44315	0	0	1.79458	0	0	2.57004	9.08802	7.2676	4.8156	5.34007	2.57004
Nc_ATAAGAGAGGTAGCTG-1	4.94619	1.51817	0	1.51817	3.36757	4.29593	4.76022	4.29593	2.7209	2.2414	0	0	0	1.51817	0	3.08017	0	0	0	0	0	0	0	0	0	1.51817	0	0	3.08017	0	0	0	1.51817	0	0	8.21636	6.20373	4.15206	3.60712	2.7209
Nc_ATAAGAGCAAGTCATC-1	4.68004	3.29251	0	3.5308	3.29251	4.21695	4.34738	4.46699	3.5308	2.17609	0	0	0	2.17609	0	4.21695	0	0	0	0	0	0	0	0	0	0	0	0	4.34738	0	0	0	0	0	0	8.18656	6.41722	4.77581	5.24612	2.17609
Nc_ATAAGAGCAATAGCAA-1	4.93392	2.85294	1.35399	3.74947	2.50298	4.40805	3.36976	3.36976	2.03997	2.03997	0	2.03997	1.35399	2.50298	0	1.35399	0	2.50298	0	0	0	0	0	0	0	2.85294	0	0	4.51011	0	0	2.03997	0	2.50298	1.35399	8.00994	6.85993	4.04979	4.17935	2.50298
Nc_ATAAGAGCAGCTGCAC-1	4.8085	3.76663	1.48619	3.03666	3.03666	4.60994	4.10545	3.76663	2.20256	0	0	0	0	1.48619	0	3.32299	0	0	1.48619	0	0	0	0	0	0	1.48619	0	0	4.24905	0	1.48619	0	0	1.48619	0	8.22035	6.81624	4.8085	4.37964	2.20256
Nc_ATAAGAGGTCCTCTTG-1	4.0702	1.70347	0	1.70347	3.32586	4.81157	3.32586	4.41356	0	1.70347	1.70347	1.70347	0	2.46301	0	2.958	0	0	1.70347	0	0	0	0	0	0	2.46301	1.70347	0	4.25207	0	0	0	0	0	0	8.97159	6.64818	4.55877	3.61872	2.46301
Nc_ATAAGAGGTCTGCAAT-1	4.41822	4.0748	2.46701	0	2.46701	4.6954	4.56346	4.2567	2.96227	0	0	2.96227	0	3.86661	0	2.96227	0	0	0	0	0	0	0	1.70686	0	0	0	0	4.41822	0	2.46701	1.70686	1.70686	0	0	9.26899	6.28527	4.92782	3.62322	1.70686
Nc_ATAAGAGGTTAGTGGG-1	3.53428	3.01027	0	0	0	2.17906	3.01027	3.53428	2.17906	2.17906	0	0	0	3.53428	0	3.01027	3.53428	2.17906	2.17906	5.65536	0	0	0	0	3.01027	4.22055	0	0	5.43773	0	2.17906	2.17906	2.17906	0	0	9.08853	7.25483	4.47063	4.22055	3.01027
Nc_ATAAGAGGTTCAGGCC-1	5.23472	4.49576	1.65814	3.55833	2.90078	3.2667	4.18973	2.90078	3.2667	2.40931	1.65814	0	0	3.80081	0	3.2667	0	3.2667	0	0	0	0	0	0	0	1.65814	0	0	3.55833	0	2.90078	0	0	1.65814	0	8.75562	6.7656	4.35084	4.35084	1.65814
Nc_ATAAGAGTCCGAACGC-1	3.69274	3.45185	0	1.57941	1.57941	3.69274	3.45185	4.24002	0	0	0	0	3.16251	3.16251	1.57941	1.57941	0	0	1.57941	0	0	0	0	1.57941	0	2.31526	1.57941	0	4.24002	0	2.31526	1.57941	0	0	1.57941	9.25611	7.40956	5.20134	4.51558	2.31526
Nc_ATAAGAGTCTGACCTC-1	4.0574	3.43041	1.56373	3.43041	1.56373	4.61319	3.14155	2.78	0	3.43041	1.56373	1.56373	1.56373	2.78	0	3.43041	0	0	0	2.78	0	0	0	2.78	0	1.56373	0	0	4.61319	0	3.43041	1.56373	0	1.56373	0	9.16039	7.28113	4.61319	3.87708	2.29642
Nc_ATAGACCAGGTGCACA-1	4.26167	3.21171	0	0	2.10628	4.13167	3.83017	2.10628	2.57499	2.10628	0	1.40757	2.10628	2.92819	0	1.40757	1.40757	0	0	0	0	0	0	2.57499	0	0	0	0	4.86291	0	3.21171	1.40757	0	0	0	8.53624	6.46929	5.08992	4.26167	2.10628
Nc_ATAGACCCACTCGACG-1	5.27327	2.81306	0	2.46488	2.00499	3.86417	3.86417	3.70658	2.81306	2.46488	2.46488	0	0	2.00499	1.32592	3.09333	0	0	0	0	0	0	0	2.46488	0	0	0	0	4.65024	0	2.00499	0	0	0	0	8.54385	6.49039	4.36388	4.36388	3.32792
Nc_ATAGACCCAGGTGGAT-1	4.07641	4.07641	0	1.46642	1.46642	4.4699	4.21983	3.0096	2.65308	2.65308	0	0	1.46642	3.0096	0	3.91713	0	3.29525	0	0	0	0	0	2.17846	0	1.46642	1.46642	0	3.73807	0	0	0	1.46642	0	0	8.6611	6.71477	4.86857	3.29525	2.65308
Nc_ATAGACCCATTCTCAT-1	4.61625	2.70831	1.91372	1.25332	2.70831	3.41782	3.75007	2.9854	2.9854	2.36504	0	1.25332	1.25332	1.25332	1.25332	2.9854	0	0	1.25332	0	0	0	0	0	0	2.70831	1.25332	0	4.24721	0	2.36504	0	0	0	0	8.72481	6.65306	4.4435	4.34869	2.9854
Nc_ATAGACCGTCCGAGTC-1	4.99656	3.12614	2.28258	2.28258	1.55225	3.12614	3.41464	2.28258	3.65494	2.28258	2.76516	3.12614	0	2.76516	0	0	0	0	0	0	0	0	0	1.55225	0	1.55225	0	0	4.70739	0	0	0	0	1.55225	1.55225	8.5092	6.42695	4.47639	2.76516	3.65494
Nc_ATAGACCTCATTGCCC-1	3.46865	1.95505	1.28608	2.75586	2.75586	4.40197	3.64491	3.26781	1.95505	2.75586	0	0	0	1.95505	0	1.28608	1.28608	0	0	0	0	0	0	1.28608	0	2.75586	1.28608	0	5.36744	0	3.03443	1.28608	0	1.28608	0	9.22409	6.7282	5.02902	3.03443	0
Nc_ATAGACCTCTTTAGGG-1	4.80656	3.85721	0	2.95347	2.45875	3.32118	4.24714	2.45875	3.32118	1.69987	0	0	0	1.69987	0	2.45875	0	2.95347	1.69987	0	0	0	0	0	0	2.45875	1.69987	0	4.24714	0	0	0	0	0	2.45875	9.02362	7.1336	4.4086	3.32118	2.95347
Nc_ATCACGAAGAAGCCCA-1	4.51933	3.50096	1.84009	2.62308	3.12779	4.4358	4.4358	3.12779	2.89739	2.89739	0	0	0	3.12779	1.19545	2.28406	0	1.19545	0	0	0	0	0	3.32641	0	2.28406	1.19545	0	4.4358	0	1.19545	0	1.19545	1.84009	0	8.18629	5.91521	4.04281	4.34712	2.28406
Nc_ATCACGACAACTGGCC-1	5.22329	2.75286	0	0	3.40157	4.18758	3.84745	2.75286	0	1.54276	1.54276	0	0	3.64167	1.54276	3.11337	0	0	2.27113	0	0	0	0	0	0	2.27113	0	0	3.64167	0	0	0	1.54276	1.54276	0	8.88764	6.705	4.02751	4.89252	3.40157
Nc_ATCACGAGTACTTGAC-1	4.06531	3.32118	1.69987	0	2.95347	4.24714	4.4086	4.06531	2.95347	0	1.69987	0	0	2.45875	0	2.45875	0	1.69987	0	0	0	0	0	1.69987	0	0	1.69987	0	4.4086	0	1.69987	0	0	0	0	9.5676	5.894	4.55379	3.32118	2.45875
Nc_ATCACGAGTGTGCCTG-1	4.47093	3.19293	1.39448	0	2.09013	4.57319	3.42943	4.11181	2.90991	1.39448	0	0	0	2.55748	0	1.39448	0	1.39448	1.39448	0	0	0	0	0	0	2.09013	0	0	4.36087	0	2.55748	0	0	0	0	8.25555	6.47512	4.57319	3.19293	0
Nc_ATCACGATCACCAGGC-1	5.31246	3.59312	0	2.98505	1.91342	5.20833	4.34831	3.59312	3.41746	0	0	0	0	2.70797	0	2.98505	0	0	1.91342	0	0	0	0	1.91342	0	0	0	0	4.24683	0	0	1.91342	1.25309	0	0	8.11019	6.34418	4.90947	3.21739	3.59312
Nc_ATCACGATCGGGAGTA-1	3.68075	3.68075	0	1.98403	1.98403	4.78678	3.83813	2.442	2.78908	2.78908	1.30916	2.442	0	2.442	1.30916	3.06865	0	1.98403	0	0	0	0	0	3.50409	0	1.98403	1.30916	0	4.10917	0	2.442	0	0	1.30916	0	8.46254	6.70679	4.43907	2.78908	1.30916
Nc_ATCATCTAGATGTGGC-1	4.18263	4.0226	1.53932	3.10874	4.0226	1.53932	3.63685	3.39683	2.7484	3.39683	0	0	1.53932	0	0	4.0226	0	3.39683	0	3.84258	0	0	0	3.39683	0	3.10874	0	0	4.0226	0	0	0	0	1.53932	0	8.93394	7.09135	5.35889	5.06229	2.26698
Nc_ATCATCTAGTGCTGCC-1	4.6561	2.71976	2.24034	3.07898	0	3.81125	3.81125	4.1508	2.24034	1.5173	2.24034	0	0	2.71976	0	3.36635	0	2.24034	0	0	0	0	0	2.71976	0	2.24034	0	0	4.54538	0	3.07898	2.24034	0	0	0	9.70314	6.81702	3.99099	3.81125	3.60588
Nc_ATCATCTAGTGGGCTA-1	4.89301	3.40203	1.37582	0	2.53243	5.10845	4.54424	4.44208	3.40203	0	2.88374	3.16603	1.37582	3.78253	0	4.44208	0	0	2.06705	1.37582	0	0	0	1.37582	0	3.16603	0	0	3.94076	0	2.06705	0	0	1.37582	0	8.45916	6.39142	4.08334	3.16603	3.60479
Nc_ATCATCTAGTTAGCGG-1	3.74657	3.36692	1.35208	2.50039	2.03759	4.50711	4.6024	3.74657	2.85024	2.85024	0	0	2.03759	2.50039	0	2.50039	0	0	1.35208	0	0	0	0	1.35208	0	1.35208	1.35208	0	4.77597	0	3.13159	2.50039	0	1.35208	1.35208	8.27615	6.71476	4.6024	4.40506	1.35208
Nc_ATCATCTCAAGACGTG-1	3.22562	4.70391	2.71578	2.71578	3.22562	3.22562	3.89953	2.71578	1.92019	3.60157	1.92019	0	0	1.92019	0	1.92019	0	0	0	0	0	0	0	2.71578	0	3.22562	1.92019	0	4.85037	0	0	0	0	0	0	9.01948	7.29412	4.98332	4.35707	1.92019
Nc_ATCATCTCAATCAGAA-1	4.18499	4.07611	1.21551	1.8657	1.21551	5.19771	3.53329	2.92811	2.65281	2.31228	0	0	0	1.8657	0	1.21551	0	1.21551	0	0	0	0	0	2.92811	0	0	0	0	3.95833	0	1.8657	0	0	1.21551	0	8.28412	6.4638	4.18499	3.35834	1.8657
Nc_ATCATCTCAATTCCTT-1	4.10837	3.0679	1.30865	0	2.78836	4.62256	3.67997	3.30197	1.98339	1.30865	0	0	0	1.30865	0	3.30197	1.30865	0	1.30865	0	0	0	0	1.30865	0	2.4413	1.30865	0	3.30197	0	0	1.30865	0	0	1.30865	8.65382	6.33563	4.70657	4.10837	2.78836
Nc_ATCATCTGTGCTAGCC-1	5.1916	3.47971	1.42901	1.42901	2.60356	4.29417	3.86205	3.24231	2.958	2.13266	0	2.13266	1.42901	2.13266	0	2.60356	0	0	0	0	0	0	0	1.42901	0	0	0	0	3.68351	0	2.958	1.42901	0	0	0	8.93214	6.13745	4.81157	3.68351	2.60356
Nc_ATCATCTTCCGAAGAG-1	3.80271	3.66215	2.28881	2.62808	1.19881	4.04842	3.93079	4.15717	2.28881	1.84439	1.19881	1.84439	0	2.28881	1.19881	3.5064	0	0	0	0	0	0	0	2.28881	0	0	1.19881	0	4.60402	0	3.93079	0	0	1.19881	1.19881	8.16645	6.55882	4.15717	3.33178	2.62808
Nc_ATCATCTTCGGTTAAC-1	4.52269	3.78923	0	2.22167	2.22167	4.40285	3.58413	4.27215	2.69967	2.22167	0	0	0	0	0	0	0	0	1.50191	0	0	0	0	1.50191	0	2.22167	0	0	4.27215	0	0	1.50191	0	0	0	8.75953	6.10414	3.96877	3.78923	2.22167
Nc_ATCATGGAGAGGTAGA-1	3.97191	3.97191	0	2.09247	1.39637	4.36378	4.2446	3.97191	1.39637	2.09247	2.09247	0	0	0	0	2.56002	0	0	0	0	0	0	0	0	0	0	0	0	4.2446	0	0	0	0	1.39637	1.39637	8.18767	6.65214	4.76119	4.47385	3.19565
Nc_ATCATGGAGTCTTGCA-1	4.74947	3.34209	0	0	2.01683	4.48081	3.87884	3.34209	3.34209	2.01683	1.3354	0	0	3.34209	1.3354	2.47778	0	0	1.3354	0	0	0	0	0	0	3.10724	1.3354	0	3.10724	0	2.47778	0	0	1.3354	1.3354	8.56536	6.15136	4.1504	4.1504	4.1504
Nc_ATCATGGCAAGTAATG-1	4.12494	2.51077	0	3.3783	2.51077	3.3783	3.3783	3.3783	0	2.51077	1.744	3.00879	0	1.744	0	3.00879	0	1.744	0	0	0	0	0	0	0	2.51077	0	0	3.91626	0	3.67221	1.744	0	0	0	8.87214	6.63929	5.08299	4.61449	1.744
Nc_ATCATGGGTAATCGTC-1	4.47185	2.65479	0	3.01139	2.18005	4.22176	3.29708	3.73995	2.65479	1.46772	0	0	0	2.18005	0	3.53544	0	3.29708	2.18005	0	0	0	0	0	0	2.65479	0	0	4.78072	0	0	0	0	0	1.46772	8.37162	6.45165	3.29708	3.91903	2.18005
Nc_ATCATGGGTTCGGGCT-1	4.11429	3.77533	0	2.20991	3.04491	5.21974	3.57039	3.77533	1.49223	3.04491	0	0	0	2.687	0	1.49223	0	0	2.20991	0	0	0	0	2.687	0	1.49223	0	0	3.95474	0	0	0	0	0	0	8.96997	6.51825	4.25794	3.33144	2.687
Nc_ATCATGGTCAACTCTT-1	4.21473	4.05449	0	2.77736	1.56168	4.49004	2.77736	1.56168	1.56168	1.56168	1.56168	1.56168	2.29395	2.77736	1.56168	2.29395	0	0	0	0	0	0	0	0	0	2.77736	0	0	4.05449	0	1.56168	0	0	0	1.56168	9.6946	7.14509	5.32336	4.49004	2.77736
Nc_ATCATGGTCATGGTCA-1	3.82486	2.10189	1.40401	1.40401	2.10189	5.15273	3.82486	3.64668	2.57024	1.40401	2.10189	2.92323	2.10189	2.10189	0	4.37548	0	0	0	0	0	0	0	0	0	2.10189	0	0	4.68344	0	1.40401	0	0	0	1.40401	9.14809	6.94053	3.82486	2.57024	2.10189
Nc_ATCATGGTCTTGAGGT-1	3.80623	3.42517	0	1.39157	0	4.23726	4.46645	3.62825	3.18875	0	0	0	0	2.08654	0	2.08654	0	2.08654	2.55359	2.55359	0	0	0	3.80623	0	2.08654	0	0	3.62825	0	2.08654	2.08654	0	2.08654	0	8.68573	6.59686	5.1985	4.66418	2.90584
Nc_ATCCACCAGCTAGCCC-1	4.18258	4.03937	2.14786	2.14786	1.44141	4.54264	2.62001	3.70166	1.44141	2.14786	2.14786	3.25992	1.44141	2.14786	0	3.25992	0	0	0	0	0	0	0	1.44141	0	1.44141	0	1.44141	4.43231	0	0	0	0	0	0	9.30085	6.65133	4.03937	4.31284	3.25992
Nc_ATCCACCAGTTCCACA-1	5.07316	0	0	3.36915	0	3.9068	3.36915	4.60477	3.9068	0	0	0	0	3.36915	0	2.50242	0	0	0	0	0	0	0	0	0	3.36915	0	0	4.60477	0	0	0	0	0	0	9.54616	4.60477	4.29759	3.36915	3.36915
Nc_ATCCACCCAAAGGCGT-1	3.57015	3.33121	0	2.20971	3.57015	4.8173	3.04468	3.77509	2.20971	0	3.04468	2.20971	1.49206	2.20971	0	3.57015	0	0	0	0	0	0	0	0	0	1.49206	1.49206	0	4.99184	0	2.20971	0	1.49206	0	0	8.96971	6.6798	5.07178	3.57015	1.49206
Nc_ATCCACCCACACCGAC-1	4.09728	3.1792	0	0	0	4.09728	3.55385	4.30758	1.88206	1.88206	0	0	0	0	0	1.88206	0	0	0	0	0	0	0	0	1.88206	1.88206	1.88206	0	4.30758	0	0	2.67175	0	1.88206	0	9.63673	7.5624	4.30758	3.1792	2.67175
Nc_ATCCACCCACATTAGC-1	3.73118	3.93797	2.34861	0	1.60723	2.83592	3.19954	1.60723	3.19954	1.60723	0	0	0	0	1.60723	1.60723	1.60723	0	0	4.78694	0	0	0	0	0	2.83592	0	0	4.89012	0	1.60723	2.83592	1.60723	2.83592	0	9.0528	7.23272	4.67581	3.73118	2.34861
Nc_ATCCACCCACGTTGGC-1	3.76635	3.76635	1.63286	2.86866	1.63286	3.52437	3.52437	3.97352	2.37922	0	1.63286	0	0	1.63286	0	2.37922	0	0	0	0	0	0	0	0	0	3.23345	1.63286	0	4.46027	0	0	1.63286	0	0	0	9.35887	7.21033	3.97352	4.92685	2.37922
Nc_ATCCACCGTAAACCTC-1	4.68866	3.28524	1.29757	1.29757	2.77244	4.68866	4.20928	3.96176	2.42612	1.29757	0	0	0	1.96949	0	2.77244	0	0	1.29757	0	0	0	0	1.29757	0	2.42612	1.96949	0	3.48634	0	0	1.29757	0	0	0	8.78582	6.51421	5.5299	4.68866	1.29757
Nc_ATCCACCGTCCGTGAC-1	5.01192	3.20598	0	3.20598	2.56965	3.64603	3.8242	3.8242	0	1.40357	0	2.56965	0	3.64603	0	2.10135	0	2.10135	2.10135	0	0	0	0	3.64603	0	0	1.40357	0	4.58723	0	2.10135	1.40357	1.40357	0	0	9.01598	6.7097	4.8567	4.12561	1.40357
Nc_ATCCACCGTCTTGCGG-1	3.4806	3.86296	0	2.13341	2.13341	4.62718	2.95886	4.02183	2.95886	2.95886	0	0	0	1.42963	1.42963	3.86296	0	1.42963	0	0	0	0	0	2.60438	0	2.13341	1.42963	0	4.72282	0	0	0	1.42963	2.13341	1.42963	8.95297	6.60799	4.52475	4.16492	3.68441
Nc_ATCCACCGTGTGCGTC-1	4.56039	3.38051	1.52751	3.09281	2.73306	4.00568	3.82581	3.82581	0	1.52751	2.25271	2.25271	0	2.73306	0	2.25271	0	0	1.52751	0	0	0	0	2.25271	0	1.52751	0	0	4.30953	0	2.25271	1.52751	1.52751	2.25271	0	8.63083	6.62804	5.46944	3.82581	1.52751
Nc_ATCCACCTCCCAGGTG-1	4.49864	3.40636	0	2.53639	2.20195	4.41992	3.56108	3.56108	1.76582	2.20195	0	0	0	2.20195	0	3.40636	0	0	1.13772	0	0	0	0	2.53639	0	2.8077	0	0	3.40636	0	1.76582	0	0	0	0	8.29594	6.48904	3.70081	4.05349	2.20195
Nc_ATCCGAACAGGAACGT-1	4.24152	3.31584	1.99493	0	3.6942	3.31584	3.31584	2.80156	1.99493	2.80156	0	2.80156	0	0	0	0	0	0	0	0	0	0	0	0	0	2.80156	1.99493	0	5.0809	0	2.80156	0	0	0	0	9.32864	6.76148	3.99366	4.24152	2.80156
Nc_ATCCGAACATGATCCA-1	3.13536	3.75051	0	0	2.5039	4.05084	2.04082	3.5731	0	1.35467	1.35467	0	2.04082	1.35467	2.85391	1.35467	0	0	0	0	0	0	0	0	0	2.5039	0	0	4.78008	0	0	0	0	1.35467	0	9.14947	6.53739	4.29929	0	2.5039
Nc_ATCCGAATCCGATATG-1	3.9292	3.15504	0	1.36823	3.15504	4.32036	3.15504	3.15504	1.36823	2.05764	1.36823	0	0	1.36823	1.36823	1.36823	0	0	0	0	0	0	0	0	0	3.39083	1.36823	0	4.95648	0	2.87305	2.05764	0	1.36823	0	8.73081	6.48487	4.95648	3.77106	2.05764
Nc_ATCGAGTAGATGTGTA-1	3.71909	2.82468	2.47598	3.1053	2.82468	3.34012	4.01894	4.37677	1.33408	1.33408	0	2.01517	0	2.01517	0	2.01517	0	1.33408	0	0	0	0	0	0	0	3.1053	0	0	4.37677	0	2.01517	0	0	0	1.33408	8.43588	7.1698	4.74736	4.57393	1.33408
Nc_ATCGAGTCAATCGAAA-1	5.05533	3.26308	1.65539	0	2.40603	3.55464	4.85554	2.40603	2.89728	0	1.65539	0	0	2.40603	0	3.26308	0	1.65539	1.65539	0	0	0	0	0	0	2.89728	2.89728	0	3.55464	0	0	0	1.65539	2.40603	0	9.23606	6.8979	4.85554	4.4919	2.89728
Nc_ATCGAGTGTGACTCAT-1	4.05129	3.50919	0	2.15769	0	4.55477	4.4444	4.4444	2.63064	1.44943	0	0	0	2.15769	1.44943	0	0	1.44943	0	0	0	0	0	3.27128	0	2.98623	0	0	3.27128	0	1.44943	0	0	0	0	8.67778	6.58804	4.05129	4.19456	2.98623
Nc_ATCGAGTGTTAGGGTG-1	4.25732	3.86722	1.32789	2.00744	1.32789	4.73746	3.7096	3.33086	2.46755	2.46755	0	0	0	2.46755	0	2.00744	0	0	2.46755	0	0	0	0	2.46755	0	2.00744	1.32789	0	4.56408	0	1.32789	0	0	1.32789	1.32789	8.2363	6.75802	4.81692	3.53262	2.46755
Nc_ATCGAGTTCAGCTGGC-1	4.19923	3.76895	1.36683	3.92707	1.36683	4.06956	4.19923	4.06956	2.52032	1.36683	1.36683	0	0	2.05591	0	1.36683	0	0	1.36683	0	0	0	0	0	0	1.36683	0	0	3.92707	0	0	0	0	0	0	8.05678	6.20233	4.53022	4.19923	2.87108
Nc_ATCGAGTTCCACTGGG-1	4.24905	3.32299	1.48619	2.20256	2.67907	4.8085	3.94597	3.5618	2.20256	3.32299	0	1.48619	0	3.5618	1.48619	2.20256	0	1.48619	0	0	0	0	0	3.32299	0	3.03666	2.20256	0	5.34456	0	3.03666	1.48619	1.48619	0	0	8.97617	7.04993	4.49938	3.94597	2.20256
Nc_ATCGAGTTCCGTAGTA-1	3.10753	3.39559	2.74723	2.26589	2.74723	3.8413	4.45631	4.02131	1.53842	2.74723	1.53842	1.53842	0	2.26589	0	2.26589	0	0	0	0	0	0	0	2.26589	0	2.26589	2.26589	0	4.57635	0	0	0	0	2.26589	0	8.88104	6.64454	5.06095	4.02131	2.74723
Nc_ATCGAGTTCTAACCGA-1	5.69926	3.00516	0	2.17451	2.64881	4.34545	3.52894	4.07163	2.17451	0	1.46318	1.46318	2.17451	2.64881	0	3.52894	0	0	0	0	0	0	0	2.64881	0	1.46318	0	0	5.02808	0	1.46318	1.46318	0	0	0	9.11048	6.70974	4.46506	3.73337	3.00516
Nc_ATCGAGTTCTTACCGC-1	2.95928	3.48105	2.13379	2.13379	2.95928	4.41495	4.16538	4.16538	2.95928	2.13379	0	0	0	2.13379	2.13379	3.48105	0	0	0	0	0	0	0	0	0	2.13379	0	0	5.12461	0	2.13379	0	0	0	0	9.16412	6.53129	4.62765	4.97719	0
Nc_ATCTACTAGAGACTTA-1	4.49015	2.5742	0	2.10554	2.10554	4.68801	0	2.92737	0	0	2.10554	2.92737	1.40697	2.92737	0	2.92737	0	1.40697	0	0	0	0	0	0	0	1.40697	0	0	4.26076	0	1.40697	2.10554	0	0	0	9.08864	6.88604	4.49015	2.92737	2.10554
Nc_ATCTACTCAGCCAATT-1	5.21802	2.51713	0	3.76537	0	3.92346	3.5878	3.92346	2.51713	0	0	2.51713	0	1.36446	0	3.14959	0	0	0	0	0	0	0	0	0	3.14959	1.36446	0	4.42441	0	0	0	0	0	0	8.46017	6.37312	4.62188	3.38527	2.51713
Nc_ATCTACTGTGCACGAA-1	4.0519	3.13636	2.50483	0	2.50483	4.93609	4.30036	2.85488	2.04167	0	0	0	0	1.35536	0	2.50483	1.35536	0	0	0	0	0	0	0	0	2.04167	0	0	5.07599	0	0	2.04167	0	0	0	8.33821	6.08789	5.00774	3.57413	0
Nc_ATCTACTTCGTGGGAA-1	3.76735	3.94669	1.48669	1.48669	1.48669	4.50013	3.03735	3.56251	0	2.67973	1.48669	1.48669	0	3.03735	1.48669	3.03735	0	1.48669	1.48669	0	0	0	0	3.3237	0	1.48669	0	0	3.3237	0	0	0	0	0	0	8.1588	6.61959	4.10619	3.76735	2.67973
Nc_ATCTGCCCACCTATCC-1	3.34051	2.82506	0	0	3.34051	4.57435	3.8772	3.54241	2.0155	1.33434	0	0	0	2.0155	0	2.82506	0	0	0	0	0	0	0	0	0	2.0155	2.0155	0	4.37719	0	0	0	0	0	0	9.05126	6.74836	4.47913	4.14875	2.47634
Nc_ATCTGCCCAGGAACGT-1	4.30541	2.72938	0	2.24928	3.08898	4.16149	4.00161	4.00161	1.52468	0	0	0	0	3.08898	0	1.52468	0	0	0	0	0	0	0	0	0	2.72938	0	0	3.82177	0	0	1.52468	0	1.52468	0	8.65366	6.82825	4.95586	3.08898	2.24928
Nc_ATCTGCCGTCCAGTAT-1	3.99124	3.60613	2.24055	1.51747	2.24055	4.75918	4.29491	2.71999	3.07922	1.51747	1.51747	1.51747	0	2.24055	0	0	1.51747	0	1.51747	0	0	0	0	0	0	0	2.24055	0	3.8115	0	0	0	0	0	1.51747	9.21738	6.6128	4.65636	3.8115	0
Nc_ATCTGCCTCAGTCAGT-1	4.01285	1.90816	1.24893	1.24893	2.70191	4.3415	3.58655	2.97879	2.70191	1.24893	1.24893	1.24893	1.24893	2.70191	0	2.97879	0	0	0	0	0	0	0	1.90816	0	1.24893	0	0	3.74307	0	0	0	0	1.24893	0	8.66928	6.75994	4.3415	3.88426	2.35895
Nc_ATCTGCCTCTACTCAT-1	3.6938	4.24111	0	2.80119	3.90018	3.6938	3.16353	4.63695	2.31617	2.31617	0	1.58017	0	2.31617	1.58017	1.58017	0	0	1.58017	0	0	0	0	0	0	0	0	0	4.74796	0	0	0	0	0	1.58017	9.22404	7.19253	4.63695	3.45289	3.16353
Nc_ATGAGGGAGACCACGA-1	3.80081	3.41987	1.38796	0	2.90078	4.10188	2.08207	4.5631	3.80081	1.38796	1.38796	0	0	1.38796	1.38796	3.95918	1.38796	0	1.38796	0	0	0	0	0	0	0	0	0	3.41987	0	0	0	0	0	0	8.18218	5.84794	4.23173	3.95918	2.90078
Nc_ATGAGGGAGCCAGAAC-1	3.32762	3.86387	1.70482	1.70482	1.70482	2.95971	3.86387	3.62052	1.70482	1.70482	0	0	0	2.46461	0	1.70482	1.70482	2.95971	0	1.70482	0	0	0	2.95971	0	3.62052	0	0	4.07204	0	2.95971	0	0	0	0	8.71108	7.23029	4.41542	3.62052	0
Nc_ATGAGGGAGTCTTGCA-1	4.64691	2.81008	2.00238	2.00238	3.09027	4.95727	4.64691	4.36057	1.32384	2.46203	0	0	0	2.46203	0	2.46203	0	0	0	0	0	0	0	0	0	3.09027	2.00238	0	4.73098	0	0	0	0	0	0	8.55776	6.30692	4.55763	3.09027	2.81008
Nc_ATGAGGGCAACGATCT-1	4.10993	4.27054	0	2.82783	2.82783	4.88102	3.72247	3.48114	2.82783	2.34104	0	0	0	1.60091	0	2.34104	0	0	0	0	0	0	0	1.60091	0	1.60091	1.60091	0	4.41505	0	1.60091	0	0	0	0	8.96339	6.94252	5.30865	4.54639	1.60091
Nc_ATGAGGGCAAGGGTCA-1	4.81881	3.33262	0	2.21094	2.6881	4.25918	3.33262	2.6881	2.21094	1.49307	0	0	0	1.49307	1.49307	0	0	0	0	0	0	0	0	0	0	2.21094	0	0	4.6202	0	1.49307	0	0	0	0	8.38775	6.57552	4.38982	3.33262	2.6881
Nc_ATGAGGGCATCCTTGC-1	4.29542	3.60662	0	0	3.07969	4.29542	5.11039	4.54616	2.24098	3.07969	0	2.24098	0	3.07969	2.24098	2.24098	0	0	0	0	0	0	0	0	0	0	0	0	3.60662	0	2.24098	0	0	0	0	7.54966	6.16624	4.54616	5.39228	3.07969
Nc_ATGAGGGGTTGATTCG-1	5.06994	3.46304	1.81019	0	3.09097	3.75857	3.75857	4.00372	1.81019	0	0	0	0	0	1.81019	0	0	0	0	0	0	0	0	0	0	1.81019	0	0	3.75857	0	0	0	0	0	0	9.06331	6.38763	4.21321	4.21321	3.09097
Nc_ATGAGGGGTTTGACAC-1	4.46307	4.03921	1.26526	0	3.43642	4.71516	3.76907	3.00334	1.26526	1.26526	0	1.26526	0	1.92881	0	2.7257	0	0	2.38159	0	0	0	0	1.26526	0	3.00334	1.26526	0	2.7257	0	1.26526	0	0	0	0	7.72489	6.7317	4.63593	4.71516	3.43642
Nc_ATGCGATAGAGCTATA-1	4.08933	4.08933	2.47967	3.63741	2.97573	4.08933	4.57825	3.88099	3.34418	0	0	2.47967	0	2.47967	0	3.63741	0	0	0	0	0	0	0	0	0	0	2.97573	0	3.34418	0	1.71758	1.71758	0	0	0	9.07994	7.01319	3.88099	3.88099	2.97573
Nc_ATGCGATAGAGTACCG-1	3.15836	3.15836	0	0	3.15836	4.28532	4.28532	3.53242	3.15836	1.86501	1.86501	0	0	1.86501	0	1.86501	1.86501	4.28532	1.86501	0	0	0	0	0	0	1.86501	1.86501	0	3.15836	0	0	1.86501	0	0	0	8.78034	7.34168	5.24785	4.63136	2.65201
Nc_ATGCGATAGCGTAGTG-1	4.08486	2.88513	1.37681	2.06828	2.06828	4.89457	3.78403	3.40349	2.06828	0	0	0	0	3.16747	0	3.78403	0	2.88513	1.37681	0	0	0	0	2.53376	0	2.06828	0	0	4.73069	0	2.06828	0	0	0	1.37681	7.93859	6.81744	4.21461	4.44362	2.53376
Nc_ATGCGATCAGGTGCCT-1	3.76103	0	0	2.37458	0	4.45479	4.45479	2.37458	2.37458	0	2.37458	1.62897	0	2.37458	0	0	0	3.96814	0	0	0	0	0	1.62897	0	1.62897	0	0	3.22831	0	1.62897	1.62897	0	0	0	9.09054	7.03079	4.70681	4.45479	0
Nc_ATGCGATGTTGTACAC-1	4.66221	3.59151	2.43878	2.43878	1.68299	4.22399	3.59151	3.2992	2.43878	0	0	0	0	2.93221	0	2.93221	0	0	1.68299	0	0	0	0	0	0	2.43878	0	0	5.0944	0	0	0	0	0	1.68299	8.79894	6.71305	4.99788	3.83446	3.2992
Nc_ATGCGATTCAAGAAGT-1	4.24266	3.03074	1.48186	2.67338	3.31693	3.93966	4.37322	2.67338	2.67338	2.67338	0	0	0	3.31693	0	2.19729	0	0	0	0	0	0	0	1.48186	0	2.19729	0	0	4.37322	0	0	0	0	0	0	8.41652	6.61215	4.60348	4.0991	2.67338
Nc_ATGCGATTCCCTTGTG-1	4.71614	3.77001	0	0	2.38241	3.52797	3.52797	3.77001	3.23697	2.87206	2.87206	3.23697	0	0	0	2.38241	1.63554	3.77001	0	0	0	0	0	1.63554	0	0	2.87206	0	4.31928	0	0	2.38241	0	0	1.63554	9.25251	6.94495	4.31928	3.77001	2.38241
Nc_ATGGGAGAGAGAACAG-1	3.59288	3.35356	0	2.22918	2.22918	3.59288	3.06649	4.13742	2.70775	3.59288	3.59288	1.50809	0	2.22918	1.50809	3.59288	0	0	1.50809	0	0	0	0	0	0	2.70775	0	0	4.93118	0	3.06649	0	0	0	0	8.49444	6.39224	3.59288	3.59288	0
Nc_ATGGGAGAGAGTACCG-1	4.55597	2.00108	0	2.00108	2.00108	4.64524	2.80859	4.13064	2.00108	0	1.32279	0	0	2.46061	0	2.80859	0	0	0	0	0	0	0	0	0	2.00108	0	0	4.46081	0	1.32279	1.32279	0	0	0	8.4792	6.66677	4.80875	4.13064	2.46061
Nc_ATGGGAGAGATCCGAG-1	4.35895	4.21473	0	3.1388	3.66811	5.09524	4.05449	2.77736	2.29395	2.29395	0	1.56168	0	3.42759	0	3.1388	0	0	0	0	0	0	0	2.77736	0	2.29395	2.77736	0	4.21473	0	1.56168	1.56168	0	0	1.56168	8.75618	6.37475	4.82414	3.66811	2.29395
Nc_ATGGGAGCAAGCCGTC-1	4.27071	3.34358	2.47913	2.47913	0	4.43231	3.6368	3.6368	1.71713	2.97516	2.47913	0	0	3.34358	0	2.97516	0	2.47913	1.71713	0	0	0	0	1.71713	0	2.47913	1.71713	0	4.57761	0	2.97516	0	0	0	1.71713	9.12728	7.18122	4.83054	4.57761	1.71713
Nc_ATGGGAGCAATCGGTT-1	3.39037	2.74233	0	1.53465	3.10244	4.68163	4.01591	1.53465	2.26133	2.74233	2.26133	2.26133	0	2.26133	0	1.53465	0	0	0	0	0	0	0	0	0	3.10244	0	0	3.39037	0	0	0	0	0	0	8.28603	7.00125	4.78453	3.39037	2.26133
Nc_ATGGGAGCACCCTATC-1	4.89813	4.05398	1.13801	1.76619	2.20236	4.83883	3.82868	3.40683	2.53682	2.20236	1.13801	0	1.76619	3.23349	1.13801	3.56156	0	0	2.20236	0	0	0	0	0	0	1.13801	0	0	4.33716	0	3.23349	0	0	0	0	8.46771	6.72065	4.83883	4.89813	2.20236
Nc_ATGGGAGCAGCGTTCG-1	4.57563	3.75072	1.62145	2.3656	1.62145	4.57563	4.29951	4.13871	3.50896	1.62145	0	2.3656	0	0	0	2.8541	1.62145	0	0	0	0	0	0	1.62145	0	1.62145	1.62145	0	4.8073	0	1.62145	0	0	0	1.62145	7.90591	6.59298	4.91053	4.29951	2.3656
Nc_ATGGGAGGTACGCACC-1	3.09545	4.56325	0	0	3.09545	3.09545	4.96295	4.00848	0	0	3.09545	3.09545	0	0	0	3.09545	0	0	0	0	0	0	0	4.00848	0	4.00848	0	0	4.56325	0	0	0	0	0	0	8.16888	5.93963	0	3.09545	4.56325
Nc_ATGGGAGGTATATCCG-1	3.52547	2.64561	1.46076	0	2.17155	4.06806	4.21143	4.57186	3.00183	3.28728	0	2.17155	0	2.64561	0	2.17155	0	0	0	0	0	0	0	0	0	1.46076	0	0	3.52547	0	1.46076	0	0	1.46076	0	8.24883	6.18694	4.67444	3.90884	3.28728
Nc_ATGGGAGGTCTCTTAT-1	3.65669	3.65669	2.49689	0	2.49689	4.29122	4.10906	4.10906	0	0	2.99404	0	0	1.7322	0	3.36308	0	0	0	0	0	0	0	0	0	1.7322	0	0	3.65669	0	0	1.7322	1.7322	0	1.7322	9.15475	6.87181	4.45293	3.65669	1.7322
Nc_ATGGGAGTCTTGTACT-1	4.43853	2.30443	1.5704	3.15047	1.9836	4.43853	4.06685	3.68023	2.30443	2.56673	0.989089	0	1.9836	2.30443	0	3.97947	0	0.989089	0.989089	0	0	0	0	1.9836	0	2.30443	0.989089	0	2.98085	0	0.989089	0	0	0.989089	1.9836	8.1481	6.73319	4.67938	4.14924	1.9836
Nc_ATGTGTGAGACAAGCC-1	4.99439	3.23583	0.952802	2.24565	2.50542	4.43188	3.61206	3.9102	1.92861	1.92861	0.952802	1.92861	0.952802	2.72547	0.952802	4.4931	0.952802	0	0.952802	1.52168	0	0	0	1.52168	0	2.24565	0	0	4.43188	0	1.92861	0	0.952802	0	0	8.67572	6.71225	4.76541	3.71844	1.52168
Nc_ATGTGTGAGGTGATTA-1	3.54784	3.7525	1.4764	2.19063	3.93171	4.69796	4.88365	3.02328	2.19063	4.09109	0	0	0	0	0	2.19063	0	0	0	1.4764	0	0	0	3.02328	0	2.66621	0	0	5.26428	0	3.02328	0	0	0	0	8.36968	6.75424	4.09109	3.30927	2.66621
Nc_ATGTGTGAGTCACGCC-1	4.04016	4.26761	0	1.92956	2.72656	4.46404	4.86264	2.72656	1.26585	1.26585	0	0	0	2.72656	0	3.00422	0	3.23697	1.26585	0	0	0	0	0	0	2.38241	1.26585	0	4.04016	0	0	0	0	0	0	8.43108	6.94495	5.05779	4.6369	1.92956
Nc_ATGTGTGAGTGACATA-1	2.95822	3.68374	1.42916	2.95822	3.47993	5.0516	2.60377	3.68374	2.60377	0	0	1.42916	1.42916	1.42916	0	3.47993	0	0	1.42916	0	0	0	0	2.13284	0	1.42916	0	0	4.52405	0	2.60377	0	0	0	0	8.47093	6.60727	4.62648	3.24253	1.42916
Nc_ATGTGTGCACAGGCCT-1	3.7486	1.91254	1.91254	1.25239	2.70696	4.53093	3.7486	3.59203	0	3.59203	0	1.25239	0	1.91254	1.25239	2.98401	1.25239	0	0	0	0	0	0	1.25239	0	1.25239	1.25239	0	4.2457	0	0	0	0	0	1.25239	8.14467	6.29301	3.7486	3.41637	2.98401
Nc_ATGTGTGCAGCGAACA-1	4.43357	4.27196	0	3.34477	2.48021	4.27196	2.97631	3.63802	0	2.97631	0	0	0	2.48021	0	1.71804	0	0	0	0	0	0	0	0	0	2.97631	0	0	2.48021	0	0	0	1.71804	0	1.71804	8.87784	6.90779	5.31934	5.14358	3.34477
Nc_ATGTGTGCAGTAACGG-1	3.6368	3.6368	1.71713	1.71713	2.97516	4.43231	3.88038	3.6368	2.47913	1.71713	0	1.71713	1.71713	2.47913	0	3.88038	0	5.31805	2.47913	3.6368	0	0	0	0	0	2.47913	2.47913	0	2.97516	0	2.47913	0	0	0	0	8.8624	7.43117	5.31805	4.43231	2.47913
Nc_ATGTGTGTCGTACGGC-1	4.9241	3.97085	0	0	2.78073	3.67174	3.97085	3.67174	2.78073	0	0	0	0	1.97673	1.97673	2.78073	0	0	0	0	0	0	0	0	0	1.97673	1.97673	0	5.05727	0	1.97673	0	1.97673	0	0	8.99961	6.56912	3.97085	3.29396	1.97673
Nc_ATTACTCAGAGCTGGT-1	3.76798	2.59675	1.81747	0	0	3.76798	4.01326	4.22283	0	1.81747	0	0	0	0	0	3.09994	0	0	0	0	0	0	0	0	0	2.59675	1.81747	0	1.81747	0	1.81747	2.59675	0	0	0	8.95369	6.67221	4.84653	3.47229	2.59675
Nc_ATTACTCAGCGATGAC-1	4.44878	2.49331	0	0	0	4.28709	3.35916	3.35916	2.49331	0	3.35916	1.72916	0	0	1.72916	0	1.72916	0	0	0	0	0	0	0	0	2.49331	0	0	3.65269	0	0	0	0	0	0	8.90075	6.68475	3.65269	3.65269	2.49331
Nc_ATTACTCAGCTAACAA-1	2.97949	3.70624	0	0	2.1517	4.31755	3.70624	2.1517	1.44454	2.62417	1.44454	0	2.1517	0	0	1.44454	0	0	0	0	0	0	0	1.44454	0	0	0	0	4.54738	0	2.1517	0	0	0	0	9.00586	6.35619	4.64988	4.18726	2.1517
Nc_ATTACTCCAAGAGTCG-1	4.61238	4.21687	1.56317	2.29574	3.1408	4.72331	3.42964	4.36109	2.29574	3.1408	2.29574	1.56317	2.77928	2.29574	0	2.29574	0	0	0	0	0	0	0	1.56317	0	1.56317	0	0	3.67018	0	1.56317	0	1.56317	1.56317	0	8.54848	6.73568	4.82632	3.87629	2.77928
Nc_ATTACTCCACAGAGGT-1	4.68988	3.21259	2.36039	0	0	4.01453	3.58819	3.21259	1.24997	2.36039	1.90947	1.24997	3.41258	2.98035	2.36039	2.98035	0	0	1.24997	0	0	0	0	1.90947	2.70342	3.21259	0	0	4.61071	0	3.41258	1.24997	0	1.90947	1.90947	8.13344	6.83321	4.43799	3.41258	2.36039
Nc_ATTACTCCAGAGCCAA-1	4.23558	3.54878	0	3.02418	3.02418	4.09206	4.3661	3.02418	2.19144	2.19144	0	0	0	2.19144	0	3.02418	0	0	0	0	0	0	0	1.47706	0	3.3102	0	0	4.88464	0	0	1.47706	0	0	0	8.40906	7.07452	5.26528	4.09206	1.47706
Nc_ATTACTCCAGGGAGAG-1	3.99326	3.45289	1.41054	0	1.41054	4.38547	3.83461	2.57897	2.10995	2.10995	0	1.41054	1.41054	3.21597	2.10995	4.38547	0	0	0	0	0	0	0	1.41054	2.10995	3.45289	2.57897	0	4.94723	0	1.41054	0	0	2.57897	0	8.4753	6.50068	5.22821	4.2662	2.10995
Nc_ATTACTCCAGTATAAG-1	5.07525	3.26436	0	2.1517	2.1517	4.91982	3.70624	4.74558	2.97949	2.1517	2.1517	0	1.44454	0	0	2.62417	0	0	1.44454	0	0	0	0	2.97949	0	2.97949	1.44454	0	3.70624	0	2.1517	0	0	0	0	9.52731	6.86243	4.43704	4.43704	2.1517
Nc_ATTACTCCATTTGCTT-1	3.89486	3.42126	1.25552	1.25552	2.98872	4.25081	4.44712	4.14164	2.98872	2.71153	0	1.25552	0	1.25552	1.25552	3.75359	0	0	0	0	0	0	1.25552	0	0	2.3681	0	0	3.89486	0	1.91651	0	0	1.91651	0	8.58482	5.85522	3.75359	3.42126	2.3681
Nc_ATTACTCGTATGGTTC-1	4.1696	2.88235	0	0	2.39204	4.1696	3.98836	3.98836	1.64362	2.39204	2.88235	0	0	2.39204	0	1.64362	1.64362	1.64362	0	0	0	0	0	3.53885	0	3.24762	0	0	4.1696	0	0	0	0	0	0	9.1121	6.62537	4.1696	3.98836	2.39204
Nc_ATTACTCGTATTCTCT-1	4.7072	3.22867	1.26043	1.92271	2.37491	3.90272	4.14959	3.22867	2.37491	1.26043	0	0	0	1.92271	0	2.37491	0	0	0	0	0	0	0	0	0	2.71868	1.92271	0	4.7072	0	1.26043	0	0	1.26043	0	9.0229	6.35666	4.62798	3.90272	1.26043
Nc_ATTACTCGTCCTGCTT-1	3.92007	2.51413	1.36224	0	2.86461	4.31108	4.31108	3.38199	1.36224	1.36224	0	1.36224	0	2.05022	0	2.05022	0	0	2.05022	0	0	0	0	2.86461	1.36224	1.36224	0	1.36224	4.31108	0	2.05022	0	0	0	0	8.68296	6.93021	3.762	3.14637	2.86461
Nc_ATTACTCGTGCAGGTA-1	5.20486	3.61038	1.69718	0	0	3.85359	4.06165	4.06165	0	2.45557	1.69718	1.69718	0	3.31768	0	2.95009	0	0	0	0	0	0	0	0	0	2.95009	1.69718	0	4.55007	0	3.31768	0	0	0	2.45557	8.46392	6.27147	4.24346	3.31768	3.61038
Nc_ATTACTCGTTATCGGT-1	4.58145	3.11223	0	0	3.11223	4.41904	3.48495	3.48495	1.82744	2.60837	0	0	0	0	0	1.82744	0	0	0	0	0	1.82744	0	0	0	2.60837	0	0	3.48495	0	0	0	0	0	0	8.98944	7.31327	4.58145	3.78087	3.11223
Nc_ATTACTCTCATTGCCC-1	3.79074	3.54841	1.65074	1.65074	2.40051	4.61703	4.61703	2.89139	2.89139	0	1.65074	1.65074	0	1.65074	0	3.79074	0	0	0	0	0	0	0	0	0	0	1.65074	0	3.79074	0	0	0	0	0	0	8.77331	7.03933	4.73766	4.17948	3.54841
Nc_ATTACTCTCCAATGGT-1	4.46807	4.00848	3.09545	0	3.09545	5.21825	3.09545	4.2565	2.46684	2.00679	0	1.32736	0	3.70879	1.32736	2.46684	0	0	1.32736	1.32736	0	0	0	2.46684	0	2.00679	2.00679	0	4.13781	0	0	0	0	1.32736	1.32736	8.48678	6.28505	4.81608	3.33007	2.81511
Nc_ATTATCCAGATAGTCA-1	4.46288	3.18542	0	2.55048	2.9026	4.46288	3.62481	4.10386	2.08368	0	3.18542	1.38925	0	0	0	2.55048	1.38925	2.08368	0	0	0	0	0	0	0	2.55048	0	0	4.35284	0	2.55048	1.38925	0	1.38925	0	8.7649	6.66398	3.80276	3.62481	2.08368
Nc_ATTATCCAGCAAATCA-1	4.87198	4.76885	1.59465	2.81979	2.81979	4.10111	3.18282	3.47262	1.59465	1.59465	0	0	0	0	0	2.33354	0	0	0	0	0	0	0	1.59465	0	0	0	0	4.26167	0	1.59465	1.59465	0	0	0	9.32963	7.13334	5.50603	4.65778	2.81979
Nc_ATTATCCAGGAATCGC-1	3.7579	3.7579	1.80968	0	0	3.7579	4.21253	0	0	0	1.80968	0	0	2.58767	1.80968	2.58767	1.80968	2.58767	0	0	0	0	0	0	0	2.58767	0	0	4.5577	0	3.46239	0	0	0	0	8.93546	6.95159	4.39541	4.39541	3.46239
Nc_ATTATCCCAAGCGCTC-1	5.13213	4.11713	1.89745	2.96603	2.34719	4.42234	4.51123	3.39772	2.34719	1.24048	1.89745	0	1.24048	3.72954	1.24048	3.19796	0	0	0	0	0	0	0	1.24048	0	2.68954	0	0	3.87063	0	1.24048	0	0	2.34719	1.24048	8.46743	6.6311	4.3276	4.11713	1.89745
Nc_ATTATCCCACGGTAAG-1	4.56242	3.09468	0	2.00614	2.46612	4.00766	4.13699	3.53103	1.32684	3.09468	2.46612	1.32684	2.00614	2.46612	1.32684	0	0	0	1.32684	0	0	0	0	2.46612	0	1.32684	1.32684	0	3.86559	0	2.00614	2.00614	1.32684	0	0	8.31876	6.36563	4.6517	4.13699	1.32684
Nc_ATTATCCGTCCGAAGA-1	4.06884	3.79831	0	1.95212	1.95212	4.29656	3.03097	3.26428	1.28376	1.28376	0	0	1.95212	1.95212	1.95212	2.75251	0	0	0	0	0	0	0	0	0	2.40712	0	0	4.58229	0	1.95212	0	1.28376	0	0	8.52469	6.5364	4.89212	4.29656	1.95212
Nc_ATTATCCGTGTTCTTT-1	3.90837	3.52501	0	2.64519	3.52501	5.17147	3.72939	3.00139	2.17116	0	1.46044	1.46044	0	0	0	2.17116	0	3.00139	1.46044	0	0	0	0	2.64519	0	2.64519	1.46044	0	4.57138	0	0	1.46044	1.46044	0	0	8.67666	6.3503	4.85951	3.00139	2.17116
Nc_ATTATCCTCAGGTAAA-1	4.68105	2.62996	2.29059	1.84601	1.84601	3.93289	4.15929	3.66422	1.20008	3.3338	1.20008	1.20008	0	1.84601	0	3.50845	0	1.84601	1.20008	1.20008	0	0	0	1.20008	0	3.13506	1.84601	0	4.52719	0	1.84601	1.84601	1.20008	1.20008	1.20008	9.23303	6.72927	5.45346	4.26042	3.8048
Nc_ATTATCCTCGGTGTCG-1	4.75158	2.62938	0	0	0	3.8908	4.04988	3.8908	1.44848	2.62938	0	0	0	2.15653	0	1.44848	0	0	0	0	0	0	0	0	0	2.15653	0	0	4.65586	0	1.44848	0	0	0	0	9.17199	6.63756	4.75158	3.71198	2.62938
Nc_ATTCTACAGGAGTTGC-1	4.51753	2.95227	0	3.47372	2.12758	3.67745	3.23643	3.47372	1.42488	1.42488	0	1.42488	0	2.59807	0	2.12758	0	0	0	2.12758	0	0	0	0	0	0	1.42488	0	3.85593	0	1.42488	1.42488	0	0	2.12758	9.0362	6.64976	3.67745	3.85593	2.12758
Nc_ATTCTACAGGCTAGCA-1	3.1102	3.84412	0	3.1102	2.26829	4.32823	3.39832	3.39832	2.26829	0	0	0	0	2.74981	0	3.84412	0	1.5404	0	0	0	0	0	1.5404	0	0	0	0	4.32823	0	0	0	0	0	1.5404	8.74336	7.26398	5.06389	4.18419	0
Nc_ATTCTACAGGTGACCA-1	4.81629	2.86213	0	1.62775	3.22669	4.58456	3.22669	4.1475	2.37312	3.51747	1.62775	0	0	3.96644	1.62775	3.51747	0	0	1.62775	0	0	0	0	2.37312	0	2.37312	0	0	4.30835	0	0	0	1.62775	0	0	8.99136	6.25268	4.30835	3.22669	1.62775
Nc_ATTCTACAGTACATGA-1	4.54134	3.92424	1.59738	1.59738	2.8233	4.26554	3.18646	3.7176	2.8233	2.8233	2.33682	1.59738	1.59738	0	0	1.59738	0	0	0	0	0	0	0	0	0	2.33682	0	0	4.10496	0	1.59738	0	0	0	0	8.90424	6.75988	5.14734	4.41002	1.59738
Nc_ATTCTACCATATGGTC-1	2.99565	2.99565	2.16606	0	2.16606	2.16606	0	2.99565	2.99565	3.51903	0	0	0	2.99565	0	0	0	0	0	0	0	0	0	0	0	0	0	0	4.66765	0	0	0	0	0	0	9.75243	7.3034	4.66765	3.51903	0
Nc_ATTCTACCATGATCCA-1	4.21527	2.17471	0	1.46334	2.17471	3.7336	4.34569	4.21527	3.00538	0	0	0	1.46334	2.64902	1.46334	3.52917	0	0	0	0	0	0	0	2.17471	0	1.46334	0	0	3.91263	0	2.17471	0	0	0	2.17471	8.85554	6.60971	4.67833	3.52917	2.64902
Nc_ATTCTACTCATGCATG-1	4.09122	1.29782	0	1.29782	0	4.84363	3.28562	3.66319	1.29782	1.29782	0	1.29782	0	2.77279	1.29782	3.05187	1.29782	0	1.29782	0	0	0	0	0	0	1.29782	1.96981	0	4.20968	0	3.05187	1.96981	0	0	0	8.76221	6.44387	4.31915	3.28562	1.96981
Nc_ATTCTACTCATTGCCC-1	4.27793	3.19809	1.01591	2.0238	1.60614	4.48966	3.614	4.11727	1.60614	1.60614	1.01591	0	1.60614	0	0	1.60614	0	0	0	0	0	0	0	0	0	2.0238	1.60614	0	3.93645	0	0	1.01591	0	2.0238	0	8.89577	6.26005	4.35201	3.19809	1.60614
Nc_ATTGGACCACTCAGGC-1	4.05771	3.31391	1.69427	2.45214	3.60652	3.84968	4.40089	3.84968	4.05771	3.60652	0	1.69427	0	1.69427	0	3.60652	0	1.69427	1.69427	0	0	0	0	2.45214	0	4.23948	1.69427	0	4.91024	0	0	0	0	0	0	8.76424	7.29948	4.23948	3.60652	2.45214
Nc_ATTGGACGTTCGGCAC-1	4.94897	0	1.8035	1.8035	2.58046	2.58046	3.99494	2.58046	0	1.8035	0	0	0	3.45452	0	0	1.8035	0	1.8035	0	0	0	0	1.8035	0	1.8035	0	0	4.82768	0	0	0	0	0	0	8.91942	6.8212	4.54942	4.38718	3.0827
Nc_ATTGGACGTTTGACTG-1	4.4719	4.3271	0	1.64113	2.38907	3.53549	3.77764	4.16613	3.24433	1.64113	1.64113	0	0	3.24433	0	2.87917	0	0	0	0	0	0	0	0	0	2.38907	0	0	5.12538	0	1.64113	0	0	0	0	9.11396	6.71198	4.93863	4.4719	3.24433
Nc_ATTGGACTCGGCGGTT-1	3.39434	2.52541	0	3.02433	2.19157	4.82553	3.39434	4.04102	2.19157	2.52541	0	0	2.52541	1.75646	1.1305	0	0	0	0	1.75646	0	0	0	0	0	1.1305	1.1305	0	3.93283	0	1.1305	1.75646	0	0	0	8.2549	6.31282	4.32405	3.81586	2.79633
Nc_ATTGGTGAGTAGCGGT-1	4.39259	3.70071	0	3.17018	1.58515	4.08773	3.45969	3.45969	0	1.58515	0	1.58515	0	1.58515	0	1.58515	1.58515	1.58515	0	0	0	0	0	1.58515	0	2.32216	0	0	3.90716	0	1.58515	2.32216	0	0	1.58515	8.54332	6.53944	4.52384	2.8076	3.70071
Nc_ATTGGTGTCTCCAGGG-1	4.69724	3.64523	1.5453	1.5453	3.1168	3.64523	4.33532	2.2742	3.1168	1.5453	1.5453	2.2742	0	1.5453	1.5453	1.5453	0	0	0	0	0	0	0	0	0	2.2742	1.5453	0	4.46631	0	2.75616	0	0	0	0	9.19993	6.76081	4.19123	3.1168	2.2742
Nc_ATTTCTGCAACGATCT-1	3.61529	2.72846	0	3.61529	3.61529	3.61529	4.16047	3.82077	2.72846	1.52397	0	0	0	0	0	3.37561	0	0	0	0	0	0	0	0	0	2.72846	1.52397	0	4.55519	0	1.52397	0	0	0	0	9.02404	7.27442	4.95481	3.08802	1.52397
Nc_ATTTCTGCACCCTATC-1	4.92829	2.84792	1.35044	3.12921	2.03556	4.59983	4.50454	3.56674	3.36449	0	0	0	0	2.49818	0	2.03556	0	2.03556	0	0	0	0	0	2.49818	0	2.84792	0	0	4.59983	0	2.03556	1.35044	0	0	0	9.09016	6.50612	4.85291	2.84792	2.49818
Nc_ATTTCTGCAGGGCATA-1	3.39031	3.02042	0	2.52173	2.52173	3.02042	3.68446	2.52173	2.52173	1.75333	1.75333	0	0	2.52173	0	2.52173	0	0	0	0	0	0	0	1.75333	0	1.75333	0	0	4.75942	0	0	0	0	0	0	8.88539	6.75102	5.09588	3.92867	1.75333
Nc_ATTTCTGTCAACTCTT-1	4.64275	3.32089	1.32124	0	1.99913	4.24683	3.69937	3.52251	0	1.32124	1.32124	0	0	2.80637	0	1.32124	0	0	0	0	0	0	0	0	0	2.45849	0	0	3.08644	0	0	1.99913	0	0	1.32124	9.2083	7.07032	4.88153	4.45833	2.80637
Nc_ATTTCTGTCCAGAGGA-1	3.39351	3.39351	2.0599	3.77382	2.0599	4.43311	3.77382	3.77382	2.0599	2.87561	0	0	0	2.52466	1.37004	1.37004	0	0	0	0	0	0	0	0	0	2.52466	0	0	4.53524	0	2.52466	1.37004	0	0	0	8.77611	6.72241	5.16452	3.93197	0
Nc_CAACCAACACCTTGTC-1	4.15817	3.61305	0	2.72639	3.23679	4.15817	1.92941	3.61305	0	0	0	0	0	0	0	0	0	0	1.92941	0	0	0	0	0	0	1.92941	0	0	4.99543	0	2.72639	0	1.92941	0	0	9.36261	6.50601	4.71594	4.55286	0
Nc_CAACCAACAGCTGCAC-1	5.41074	2.70899	0	0	0	3.89206	3.21846	2.70899	3.21846	0	0	0	0	2.70899	0	0	3.21846	0	0	0	0	0	0	0	0	2.70899	0	0	3.21846	0	0	1.9143	0	1.9143	0	9.95882	6.83973	5.50173	4.53322	3.89206
Nc_CAACCAAGTAAGAGAG-1	3.21277	0	0	0	0	3.88611	4.34339	1.90962	1.90962	2.70359	0	0	0	1.90962	0	0	1.90962	1.90962	0	5.40451	0	0	0	0	1.90962	2.70359	0	6.18358	3.88611	0	3.21277	2.70359	0	0	2.70359	9.08053	7.2277	5.49549	5.09107	2.70359
Nc_CAACCAAGTACGAAAT-1	4.91892	2.29283	0	2.77615	2.29283	4.4887	3.13755	3.42632	1.56075	1.56075	2.29283	4.2134	2.29283	3.13755	0	3.66681	0	0	0	0	0	0	0	1.56075	0	2.29283	0	0	4.05317	0	1.56075	1.56075	1.56075	0	0	8.86145	7.04062	4.4887	4.05317	2.29283
Nc_CAACCAAGTCATACTG-1	4.11553	3.04606	0	2.6881	2.6881	5.0733	3.57159	2.21094	3.04606	2.21094	0	0	0	1.49307	0	3.33262	0	2.21094	1.49307	0	0	0	0	3.57159	0	1.49307	1.49307	0	4.38982	0	0	1.49307	0	0	0	8.90728	6.40062	3.33262	2.6881	1.49307
Nc_CAACCAATCAGTTTGG-1	4.0694	2.30659	1.57219	1.57219	0	3.68272	3.88898	3.15287	0	2.79091	0	0	0	2.79091	1.57219	3.15287	0	0	1.57219	0	0	0	0	1.57219	0	2.79091	1.57219	0	3.44198	0	0	0	0	0	1.57219	8.89073	6.45675	3.44198	4.37403	2.79091
Nc_CAACCAATCCTCAACC-1	3.92796	3.25284	1.94266	3.62954	1.94266	4.38605	3.45345	4.17511	1.27624	3.01976	1.94266	0	0	1.27624	1.27624	3.01976	0	0	0	0	0	0	0	2.39677	0	1.27624	0	0	4.65393	0	0	0	0	0	0	9.16871	6.87786	4.05682	4.28443	2.39677
Nc_CAACCAATCTGGCGTG-1	4.57694	3.63616	0	2.74776	1.28047	5.01979	3.93469	3.02608	2.74776	1.28047	1.94799	1.94799	1.28047	1.28047	0	2.4026	0	0	1.28047	0	0	0	0	1.94799	0	2.74776	0	0	4.57694	0	1.28047	1.28047	0	0	1.28047	8.45594	6.36568	4.29126	2.74776	1.94799
Nc_CAACCTCAGCGTCTAT-1	4.89813	3.40683	2.07109	2.53682	1.37908	4.73424	4.64474	3.60966	1.37908	0	2.07109	2.88832	1.37908	2.53682	0	1.37908	0	0	0	0	0	0	0	2.07109	0	2.88832	0	0	3.94572	0	3.17075	1.37908	0	1.37908	0	8.67688	6.64765	4.08833	3.94572	2.07109
Nc_CAACCTCAGGCTAGAC-1	3.57669	4.36992	0	2.91816	1.67187	3.57669	3.81943	2.4256	0	1.67187	0	2.4256	0	2.91816	0	3.81943	0	0	1.67187	0	0	0	0	0	0	3.28467	2.91816	0	2.4256	0	0	1.67187	0	0	0	9.53556	6.66631	5.16914	3.57669	1.67187
Nc_CAACCTCAGTGAACGC-1	4.95517	3.52448	0	2.80822	2.00076	5.08844	3.85892	3.70137	2.00076	2.00076	1.32253	0	2.00076	1.32253	1.32253	3.52448	0	1.32253	0	0	0	0	0	2.46026	0	2.00076	0	0	3.52448	0	1.32253	1.32253	0	0	0	9.39868	6.66634	4.72889	4.35851	2.80822
Nc_CAACCTCCAATTCCTT-1	4.93996	3.80651	1.51398	2.23632	3.36175	3.98621	3.6012	4.28982	3.07449	2.23632	0	0	1.51398	3.36175	0	2.23632	0	0	0	0	0	0	0	1.51398	0	2.23632	1.51398	0	2.23632	0	0	0	1.51398	0	0	8.81425	6.36917	5.18045	3.98621	1.51398
Nc_CAACCTCCATTCACTT-1	4.5663	2.16704	2.99675	1.45707	1.45707	4.45589	4.5663	3.52017	2.16704	2.16704	0	0	1.45707	2.16704	0	2.64074	0	0	0	0	0	0	0	2.64074	0	1.45707	1.45707	0	4.93893	0	1.45707	0	0	1.45707	0	8.83471	6.62568	4.45589	3.28207	2.64074
Nc_CAACCTCTCCACGTTC-1	4.34535	3.41464	0	3.41464	2.28258	3.86088	3.65494	3.65494	0	1.55225	0	0	0	2.28258	0	2.28258	0	0	0	0	0	0	0	0	0	2.76516	0	0	3.41464	0	0	0	0	0	0	9.27491	6.52103	5.16146	4.20122	3.12614
Nc_CAACCTCTCCTCAACC-1	3.83467	2.26025	1.53375	3.10123	1.53375	4.31859	3.38914	3.38914	3.10123	2.26025	0	0	0	0	0	3.38914	0	0	0	0	0	0	0	0	0	1.53375	0	0	3.10123	0	1.53375	0	1.53375	0	0	9.42045	6.81797	4.68032	3.83467	3.10123
Nc_CAACCTCTCTCGTTTA-1	5.08419	3.63824	0	2.74969	2.40444	4.49003	4.06573	3.93681	1.94967	0	1.94967	0	0	3.26132	0	3.26132	0	0	0	0	0	0	0	1.28181	0	1.94967	0	0	3.79524	0	1.94967	0	1.28181	0	0	9.37451	6.74047	4.57912	4.18406	1.94967
Nc_CAACCTCTCTTACCGC-1	4.47307	3.24543	1.64196	2.39006	2.88023	2.88023	4.60465	4.47307	2.39006	0	1.64196	1.64196	2.39006	1.64196	2.39006	3.77877	0	2.88023	2.39006	0	0	0	0	2.39006	0	1.64196	0	0	4.16729	0	3.24543	0	0	1.64196	0	9.95649	6.82537	4.60465	4.32826	1.64196
Nc_CAACTAGAGCGGCTTC-1	4.10766	3.56394	2.20439	1.48769	3.3251	3.3251	4.10766	3.3251	2.68105	1.48769	1.48769	2.20439	0	2.20439	0	3.56394	0	0	0	0	0	0	0	0	0	2.20439	1.48769	0	4.61219	0	1.48769	2.20439	0	0	0	8.35578	6.74765	4.50162	3.3251	2.68105
Nc_CAACTAGCACGTCAGC-1	5.14466	3.13955	0	3.75489	2.04439	4.70044	4.05528	4.05528	3.37504	3.13955	0	1.35755	1.35755	2.85798	0	2.50779	0	0	0	1.35755	0	0	0	2.04439	0	2.50779	1.35755	0	3.37504	0	1.35755	0	0	2.04439	0	9.026	6.49285	4.70044	3.75489	3.13955
Nc_CAAGAAAAGACTACAA-1	4.27322	3.34596	0	1.71896	2.4813	4.09119	3.88284	2.4813	3.63923	2.4813	1.71896	3.63923	0	0	0	3.34596	0	0	0	0	0	0	0	0	0	2.4813	1.71896	0	2.97746	0	3.34596	1.71896	0	0	0	8.86504	6.46101	4.27322	2.97746	3.34596
Nc_CAAGAAAAGTAGCCGA-1	4.07234	3.29137	0	1.46367	3.9131	4.46578	3.00582	3.00582	1.46367	0	1.46367	1.46367	0	0	0	3.00582	0	1.46367	0	1.46367	0	0	0	2.64945	0	1.46367	0	0	4.21575	0	0	1.46367	0	0	0	8.19398	6.63594	4.8644	4.34617	1.46367
Nc_CAAGAAACAATCAGAA-1	4.19055	3.50532	1.44675	0	3.26748	4.44036	4.55072	5.003	1.44675	2.62709	0	1.44675	0	2.62709	0	2.1544	0	0	0	0	0	0	0	2.62709	0	2.1544	0	0	3.50532	0	2.1544	0	0	1.44675	0	8.40634	7.10169	5.21895	4.19055	2.98253
Nc_CAAGAAACATAGACTC-1	4.55965	2.83974	0	2.83974	2.35217	4.68008	4.12298	4.28368	2.35217	0	0	0	1.61021	1.61021	0	1.61021	0	0	0	0	0	0	0	0	1.61021	1.61021	1.61021	0	4.12298	0	2.83974	1.61021	0	1.61021	0	9.38859	6.5451	3.73528	3.20349	2.35217
Nc_CAAGAAACATGTTGAC-1	4.15664	3.23535	2.12664	3.23535	1.42412	3.85479	4.0136	1.42412	1.42412	1.42412	1.42412	0	0	1.42412	0	2.59706	0	0	1.42412	0	0	0	0	1.42412	0	3.23535	1.42412	0	4.40613	0	2.95122	0	1.42412	0	0	8.52358	5.90503	4.15664	4.15664	2.59706
Nc_CAAGAAATCCGTAGTA-1	4.39805	4.27873	0	2.12011	2.58998	4.79588	4.39805	3.66851	3.66851	2.12011	0	0	0	2.12011	1.41881	3.46491	0	0	0	0	0	0	0	0	0	2.12011	0	0	4.61064	0	3.22777	0	0	0	0	8.61703	6.86395	4.61064	0	2.58998
Nc_CAAGAAATCCTGCCAT-1	4.65526	2.81754	0	2.00892	2.46916	4.36885	3.71141	4.36885	2.81754	2.46916	2.00892	2.00892	0	3.53441	0	3.53441	0	2.81754	1.32907	0	0	0	0	0	0	2.81754	0	0	0	0	2.00892	0	0	1.32907	0	8.78993	6.25965	4.25918	3.86904	2.00892
Nc_CAAGATCAGCCCAACC-1	4.4905	2.83529	0	2.48611	3.11621	4.38852	4.6751	4.27877	2.02447	0	0	0	0	2.83529	1.34154	3.5533	0	0	1.34154	0	0	0	0	0	0	2.02447	1.34154	0	4.98569	0	1.34154	1.34154	0	0	0	8.79567	6.65426	4.58576	4.6751	2.48611
Nc_CAAGATCAGCCGGTAA-1	4.42897	3.59218	1.36739	0	3.59218	4.62646	3.92792	3.38959	1.36739	2.52107	0	1.36739	0	2.52107	0	3.38959	0	0	2.0566	0	0	0	0	2.52107	0	2.87187	0	0	3.7698	0	2.52107	0	1.36739	0	0	8.24215	6.37784	4.20009	4.07041	3.15383
Nc_CAAGATCCACTTACGA-1	5.08023	3.43949	0	3.20281	3.20281	4.85327	2.91953	3.43949	2.56669	0	0	1.40136	0	3.20281	2.09862	3.43949	0	0	1.40136	0	0	0	0	1.40136	0	1.40136	0	0	3.43949	0	2.56669	2.09862	1.40136	1.40136	0	8.81099	6.48608	4.48152	2.91953	0
Nc_CAAGATCCAGTATCTG-1	4.13026	2.84638	0	2.35839	2.84638	2.35839	3.50079	3.21038	3.50079	1.61541	2.35839	0	0	0	1.61541	1.61541	0	0	1.61541	0	0	0	0	0	0	2.84638	0	0	4.99818	0	0	2.35839	0	0	0	8.97312	6.7032	4.56705	4.291	2.35839
Nc_CAAGATCGTAATCGTC-1	4.28508	3.4951	1.61121	2.35337	1.61121	5.16737	4.28508	3.20481	3.20481	2.35337	0	0	0	3.20481	0	2.84101	0	1.61121	0	0	0	0	0	3.20481	0	3.20481	0	0	4.28508	0	0	0	1.61121	1.61121	1.61121	8.949	7.13694	4.12438	4.28508	3.20481
Nc_CAAGATCGTCACAAGG-1	4.80339	3.64829	0	3.11974	0	4.03427	2.75899	3.85415	3.40808	0	0	0	2.27684	0	0	3.85415	0	0	0	0	0	0	0	1.54749	0	1.54749	2.27684	0	5.07435	0	3.11974	0	0	0	0	8.53976	6.28398	4.19438	3.11974	2.27684
Nc_CAAGATCGTGGCAAAC-1	5.11877	3.0873	1.52344	2.24779	3.0873	3.82001	3.61454	4.1597	2.24779	1.52344	0	0	0	2.24779	2.72777	2.24779	0	0	0	1.52344	0	0	0	0	0	0	2.72777	0	3.61454	0	2.24779	3.0873	0	1.52344	0	9.24448	6.67578	5.26661	4.30361	2.24779
Nc_CAAGGCCAGAAAGTGG-1	4.39049	2.114	0	2.58336	2.58336	4.60302	3.9982	3.9982	3.66119	0	1.41384	0	0	0	0	0	0	0	0	0	0	0	0	0	0	1.41384	0	0	4.2712	0	1.41384	0	0	0	0	8.29424	6.18133	3.83951	3.9982	2.58336
Nc_CAAGGCCAGCGTCTAT-1	4.63434	3.79021	0	1.50259	3.3459	4.83303	3.96976	3.79021	1.50259	2.22251	0	0	0	3.3459	1.50259	2.70056	0	1.50259	1.50259	0	0	0	0	3.3459	0	2.22251	1.50259	0	3.96976	0	0	1.50259	1.50259	0	0	8.77273	6.7461	4.83303	3.79021	2.22251
Nc_CAAGGCCGTCTCCACT-1	5.22445	3.77149	0	2.87344	1.3685	4.88149	3.59386	4.20181	2.05799	2.52258	0	1.3685	0	2.87344	0	3.15545	0	1.3685	0	0	0	0	0	2.87344	0	2.05799	1.3685	0	4.80191	0	3.39124	0	0	0	0	8.91743	6.35197	4.71767	3.15545	2.87344
Nc_CAAGGCCTCCACGTGG-1	4.58576	3.5533	0	0	2.48611	4.4905	3.8883	4.75924	2.02447	2.48611	1.34154	0	0	3.11621	1.34154	2.83529	0	2.48611	2.02447	0	0	0	0	1.34154	0	2.83529	0	0	4.03052	0	2.02447	0	0	1.34154	0	8.38999	6.19196	4.6751	3.7305	1.34154
Nc_CAAGGCCTCCTATGTT-1	4.33217	4.02803	1.54312	2.75333	2.27157	4.33217	4.02803	2.75333	1.54312	3.11386	0	0	1.54312	2.75333	0	0	1.54312	2.27157	1.54312	1.54312	0	0	0	3.40207	0	1.54312	0	0	3.84797	0	0	1.54312	0	1.54312	0	9.36523	6.92597	4.33217	3.84797	2.75333
Nc_CAAGGCCTCGTGACAT-1	4.61519	3.7717	1.48971	0	3.04147	3.95108	3.32792	3.95108	1.48971	0	0	0	0	2.20684	0	3.7717	0	1.48971	1.48971	1.48971	0	0	0	0	0	1.48971	0	0	4.61519	0	2.20684	0	0	0	0	8.2258	6.23153	4.1106	4.1106	1.48971
Nc_CAAGTTGCAAGGACAC-1	4.76291	1.85402	0	2.63926	3.14489	5.12911	3.8151	4.27094	2.63926	2.63926	0	0	1.85402	0	0	1.85402	0	0	1.85402	0	0	0	0	0	0	1.85402	1.85402	0	4.06094	0	0	0	0	0	0	9.02624	6.49044	5.42092	4.06094	3.14489
Nc_CAAGTTGCACCAGATT-1	5.29575	3.27801	1.4542	0	1.4542	4.45157	4.33202	4.05835	0	1.4542	1.4542	1.4542	0	2.9928	2.16352	4.05835	0	0	1.4542	0	0	0	0	0	0	1.4542	0	0	3.72031	0	2.9928	1.4542	0	0	0	8.71544	6.6212	3.89921	3.89921	2.16352
Nc_CAAGTTGGTCAGCTAT-1	4.91806	3.61395	2.45875	2.95347	1.69987	4.6857	5.02156	4.4086	0	0	0	0	0	2.95347	0	1.69987	0	2.45875	1.69987	0	0	0	0	1.69987	0	1.69987	0	0	4.24714	0	2.45875	1.69987	1.69987	0	0	8.94022	6.93582	5.02156	3.32118	0
Nc_CAAGTTGGTGCCTGGT-1	3.91527	2.81505	0	1.59095	1.59095	5.138	4.09591	3.91527	3.91527	0	1.59095	2.32911	0	0	2.32911	4.25643	0	0	0	0	0	0	0	0	0	0	1.59095	0	4.25643	0	0	0	0	0	1.59095	8.91284	6.92776	5.29415	4.09591	3.1779
Nc_CAAGTTGGTTGAGTTC-1	4.29058	4.10843	0	1.73173	1.73173	4.96238	3.36248	3.65607	2.49634	2.99345	0	1.73173	2.99345	1.73173	0	2.49634	0	0	1.73173	1.73173	0	0	0	0	0	1.73173	0	0	3.89991	0	0	0	0	0	2.49634	9.18893	6.402	4.96238	2.99345	2.49634
Nc_CAAGTTGTCGAGAGCA-1	3.75017	2.36512	0	3.21784	2.36512	4.13815	3.50842	2.85359	2.36512	0	0	0	2.36512	1.62105	0	0	0	3.21784	0	0	0	0	0	1.62105	0	3.21784	1.62105	0	4.44359	0	0	0	0	0	0	9.49459	7.38438	5.18157	4.80672	2.36512
Nc_CACAAACAGCCCAGCT-1	4.18896	2.65634	0	2.31564	1.2179	4.71125	4.18896	2.65634	1.2179	2.93176	0	0	1.2179	0	1.2179	3.83399	1.2179	0	0	0	0	0	0	2.65634	0	2.31564	0	0	4.18896	0	2.65634	1.2179	0	0	0	8.52484	6.35564	3.96226	3.36213	1.86875
Nc_CACAAACGTCTAGAGG-1	3.89777	2.31411	0	3.69142	1.57845	3.45055	2.79898	3.89777	1.57845	0	1.57845	3.89777	0	3.16124	2.31411	1.57845	0	0	0	0	0	0	0	0	0	2.31411	0	0	2.79898	0	0	0	0	0	0	9.18746	6.78473	4.63447	3.69142	1.57845
Nc_CACAAACGTCTAGTCA-1	3.96993	3.19377	2.09085	2.91073	2.55826	4.57409	4.11269	3.96993	3.19377	0	1.39506	0	0	2.55826	0	3.43028	0	1.39506	0	0	0	0	0	2.91073	0	1.39506	0	0	3.43028	0	1.39506	0	0	0	1.39506	8.45046	6.7841	4.36176	3.96993	1.39506
Nc_CACAAACTCAACCATG-1	4.50891	3.27903	0	1.66755	3.27903	4.20273	2.9127	3.27903	0	3.27903	1.66755	1.66755	0	2.9127	0	4.02124	0	0	1.66755	0	0	0	0	1.66755	0	0	0	0	5.24811	0	3.27903	0	0	0	0	8.85322	6.77923	3.27903	4.20273	3.57092
Nc_CACAAACTCAAGATCC-1	4.21191	3.00227	1.46109	2.17195	0	4.67492	4.57235	3.52594	1.46109	1.46109	0	0	0	0	1.46109	4.34232	0	0	2.17195	0	0	0	0	3.00227	0	3.00227	0	0	3.90932	0	2.17195	0	0	0	0	9.32396	6.70648	5.10056	4.57235	3.00227
Nc_CACAAACTCACGATGT-1	4.43221	2.84331	0	0	2.35551	4.1269	3.49754	0	2.84331	3.2072	0	1.61301	0	0	0	2.84331	0	1.61301	1.61301	0	0	0	0	1.61301	0	1.61301	0	0	2.84331	0	0	0	0	0	0	9.36598	6.75572	4.43221	4.79522	2.35551
Nc_CACAAACTCCCACTTG-1	4.81105	3.32537	2.00287	2.00287	0	4.25155	3.86155	3.32537	1.32423	1.32423	0	1.32423	0	2.46256	0	3.70397	0	0	1.32423	0	0	0	0	0	0	0	0	0	3.86155	0	2.46256	0	0	1.32423	0	8.6093	6.66913	4.64753	3.09084	2.46256
Nc_CACAAACTCTTCCTTC-1	4.94946	1.5817	0	1.5817	0	3.69592	3.90232	3.69592	1.5817	1.5817	1.5817	0	0	2.31801	0	1.5817	0	1.5817	0	0	0	0	0	0	0	2.31801	0	0	4.51888	0	2.31801	1.5817	0	1.5817	1.5817	9.52063	6.78956	5.48707	4.24329	2.31801
Nc_CACACAAAGAGGTTGC-1	4.14718	3.02946	0	1.76058	3.93829	3.69396	3.39963	3.39963	1.76058	1.76058	0	0	1.76058	0	0	2.53024	0	0	0	0	0	0	0	1.76058	0	0	0	0	4.63711	0	0	0	1.76058	0	1.76058	9.05962	7.02204	4.63711	4.63711	3.39963
Nc_CACACAAAGCCTATGT-1	5.73452	3.94597	0	1.48619	1.48619	4.49938	4.49938	3.5618	3.03666	0	0	2.20256	1.48619	2.67907	1.48619	2.67907	0	0	0	0	0	0	0	0	0	2.20256	0	0	4.49938	0	2.67907	0	1.48619	1.48619	0	9.20036	6.86164	3.32299	4.37964	2.20256
Nc_CACACAAAGGCCATAG-1	4.11032	2.498	0	1.73314	2.498	4.45421	4.8527	4.29249	2.498	0	2.99521	0	0	0	0	3.65793	0	0	0	0	0	0	0	0	0	2.99521	0	0	3.36429	0	0	0	1.73314	0	0	9.389	6.81476	4.59962	2.498	0
Nc_CACACAAAGTACGATA-1	2.8074	3.03567	1.13754	2.20168	1.13754	5.38549	3.82787	3.40604	1.76558	2.20168	0	0	1.76558	2.20168	1.13754	2.20168	0	1.13754	0	0	0	0	0	0	0	0	1.76558	0	3.94491	0	1.76558	0	0	0	0	8.63305	6.73612	5.38549	3.94491	2.20168
Nc_CACACAACATTCACTT-1	4.57183	3.33814	1.33276	0	2.8228	4.57183	4.01688	3.33814	3.10336	1.33276	0	0	0	1.33276	0	3.10336	0	1.33276	0	0	0	0	0	1.33276	0	2.01352	2.01352	0	4.26499	0	2.01352	0	0	1.33276	0	8.9143	6.45242	4.82472	3.71706	2.01352
Nc_CACACAAGTACGACCC-1	4.99234	3.77557	0	2.21012	2.21012	5.07228	3.04514	3.77557	1.4924	2.21012	0	0	0	1.4924	1.4924	2.21012	0	0	0	0	0	0	0	0	0	0	0	0	4.72191	0	0	0	0	1.4924	0	8.82779	6.80255	4.11454	3.57063	2.21012
Nc_CACACAAGTGGTAACG-1	4.10594	3.56227	0	1.48652	1.48652	4.38013	3.03712	4.24954	2.20297	2.67951	1.48652	2.20297	2.20297	1.48652	1.48652	4.10594	0	0	0	0	0	0	0	3.32346	0	1.48652	0	0	4.24954	0	2.20297	1.48652	0	1.48652	0	9.01739	7.06993	5.27964	4.71313	3.03712
Nc_CACACAAGTGTCAATC-1	5.22167	3.55581	0	0	1.88361	4.57681	4.57681	4.20827	2.94953	2.33198	1.22958	0	1.22958	2.67355	0	3.18109	0	0	1.22958	0	0	0	0	2.67355	0	1.22958	1.88361	0	4.20827	0	2.33198	1.22958	0	0	1.88361	7.9955	6.35225	4.20827	3.98139	1.88361
Nc_CACACAAGTGTGCGTC-1	3.93123	3.68698	0	0	3.02283	4.76206	4.14004	3.68698	3.02283	1.75526	1.75526	0	0	1.75526	0	3.68698	0	0	0	0	0	0	0	1.75526	0	3.02283	0	0	4.14004	0	3.02283	1.75526	0	2.52399	1.75526	9.05851	6.31113	3.93123	2.52399	1.75526
Nc_CACACCTAGAAGGCCT-1	4.54281	2.23823	0	1.51555	2.71748	3.98847	3.98847	3.07661	3.07661	0	0	0	0	2.23823	1.51555	3.36393	1.51555	0	1.51555	0	0	0	0	0	0	3.36393	0	0	3.98847	0	1.51555	0	0	0	1.51555	9.2935	5.62457	3.60342	2.71748	2.23823
Nc_CACACCTAGGATGGAA-1	4.34031	2.79182	0	3.07147	1.98642	3.983	4.23075	3.50701	1.98642	0	1.98642	0	0	2.44461	1.31107	2.79182	0	0	0	0	0	0	0	0	0	2.79182	0	0	4.23075	0	1.31107	0	0	0	0	8.29253	6.64738	4.34031	4.34031	3.07147
Nc_CACACCTCACCGATAT-1	4.77514	4.07288	1.21356	3.35524	1.86321	4.28298	4.37756	3.68614	3.15616	2.30954	1.21356	1.86321	0	3.53016	0	3.68614	0	0	1.21356	0	0	0	0	3.53016	0	1.21356	0	0	3.15616	0	0	1.21356	0	0	1.21356	8.29895	6.503	5.14144	4.62898	3.68614
Nc_CACACCTGTCCGAACC-1	4.55024	2.98209	1.44643	1.44643	2.15402	4.9227	4.32038	3.88778	2.15402	1.44643	1.44643	1.44643	2.15402	1.44643	0	3.50487	0	2.62667	0	0	0	0	0	1.44643	0	2.62667	0	0	4.04684	0	2.62667	0	0	0	1.44643	8.88795	6.70763	4.04684	4.19008	2.62667
Nc_CACACCTGTTATGCGT-1	4.40016	3.74181	2.0337	0	2.49616	4.59747	3.8997	4.042	2.84581	2.49616	0	0	0	2.49616	0	2.49616	0	0	0	0	0	0	0	1.34895	0	0	0	0	3.36228	0	2.0337	0	0	1.34895	0	8.72589	6.37513	4.92591	3.12703	1.34895
Nc_CACACCTTCAATAAGG-1	4.28905	3.60047	0	3.36103	3.07378	4.41983	4.28905	3.98546	2.23569	1.51346	0	0	1.51346	2.23569	0	0	0	4.14523	0	0	0	0	0	2.71476	0	2.23569	0	0	3.07378	0	1.51346	0	1.51346	0	0	8.70861	6.85806	4.93918	3.36103	2.23569
Nc_CACACCTTCATCTGCC-1	4.25472	2.20725	1.49004	1.49004	3.32839	4.11109	4.50511	4.25472	3.04192	0	0	0	1.49004	0	0	3.04192	0	3.32839	0	0	0	0	0	1.49004	0	3.04192	2.68413	1.49004	3.32839	0	0	0	0	0	0	9.26266	6.82217	5.06874	4.38534	3.04192
Nc_CACACCTTCCGTTGTC-1	4.06886	3.44147	1.57181	1.57181	2.79042	4.06886	3.44147	1.57181	1.57181	3.15236	0	1.57181	2.30613	3.44147	0	4.62488	0	0	0	0	0	0	0	0	2.30613	2.30613	0	0	4.2292	0	3.44147	0	0	1.57181	0	9.22581	7.03566	5.19022	3.15236	1.57181
Nc_CACACCTTCGGAAATA-1	3.39714	4.48891	0	0	3.02704	4.32699	3.02704	3.39714	2.52797	0	0	3.02704	1.75864	3.39714	0	3.02704	0	0	0	0	0	0	0	0	0	1.75864	0	0	3.39714	0	1.75864	3.02704	0	3.02704	0	8.83385	6.9375	4.48891	2.52797	1.75864
Nc_CACACCTTCTTCCTTC-1	3.9832	2.71272	1.5119	1.5119	2.2338	4.64812	3.07166	3.59826	0	1.5119	2.2338	1.5119	0	2.2338	0	1.5119	0	3.07166	0	0	0	0	0	1.5119	0	2.71272	0	0	4.28677	0	0	1.5119	0	0	2.2338	9.55977	6.08037	3.9832	4.28677	2.71272
Nc_CACACTCAGTGGAGTC-1	4.23356	3.10996	0	3.48261	1.82559	3.48261	4.02389	3.48261	0	0	1.82559	1.82559	0	0	1.82559	2.60622	0	0	0	0	0	0	0	0	0	0	0	0	4.41659	0	0	0	0	0	0	9.23853	6.64727	2.60622	3.77849	3.48261
Nc_CACACTCTCAAACAAG-1	3.71666	0	2.01319	0	2.01319	2.82242	3.71666	2.01319	3.33774	0	2.01319	0	0	0	0	2.01319	2.01319	0	0	0	0	0	0	0	0	4.01647	0	0	2.82242	0	0	0	0	2.01319	0	9.5411	6.66124	4.66072	4.66072	3.71666
Nc_CACACTCTCAGGATCT-1	4.20095	3.51536	0	2.63631	2.16294	4.75953	3.71961	2.99214	2.63631	0	0	0	2.16294	2.16294	1.45372	2.63631	0	0	0	0	0	0	0	0	0	2.63631	1.45372	0	5.08931	0	0	2.16294	0	1.45372	0	9.10932	6.51467	4.75953	4.20095	3.27734
Nc_CACAGGCAGCGATTCT-1	4.83533	2.83225	0	2.0218	2.0218	4.67171	3.885	3.34805	2.0218	2.0218	0	0	0	2.4832	0	3.55006	0	0	0	0	0	0	0	1.3394	0	2.0218	1.3394	0	4.48713	0	3.34805	1.3394	0	2.0218	0	8.75174	6.27655	3.885	3.72723	2.83225
Nc_CACAGGCAGCTAAACA-1	4.64085	3.69755	1.4386	2.97127	2.14442	4.91072	4.53838	3.25593	2.61629	2.14442	0	1.4386	0	3.25593	2.14442	0	0	0	2.14442	0	0	0	0	1.4386	0	2.61629	0	0	3.69755	0	0	0	0	0	0	9.00611	7.27567	4.30861	3.87623	2.14442
Nc_CACAGGCAGTCCGGTC-1	4.70267	3.02757	0	2.19446	1.47954	4.23924	3.93628	3.93628	2.67033	2.67033	1.47954	0	1.47954	2.19446	2.19446	2.19446	0	0	0	0	0	0	0	0	0	0	0	0	4.23924	0	1.47954	2.19446	0	0	0	9.43709	6.41047	4.70267	2.67033	3.02757
Nc_CACAGGCCACGCTTTC-1	4.30321	3.51252	2.36875	2.36875	3.22186	5.01064	3.51252	3.22186	2.36875	2.36875	1.62408	0	0	2.36875	0	2.36875	0	0	0	0	0	0	0	2.36875	0	1.62408	1.62408	0	3.51252	0	2.36875	0	0	1.62408	0	9.41356	6.56546	4.81106	3.51252	2.85746
Nc_CACAGGCGTGAAATCA-1	4.15766	3.0854	2.72593	2.24608	2.24608	3.61256	3.9978	4.30156	1.52203	1.52203	1.52203	1.52203	0	1.52203	0	3.0854	0	0	2.24608	0	0	0	0	1.52203	0	2.24608	0	0	3.9978	0	0	0	0	1.52203	0	8.30998	6.56374	3.9978	4.15766	2.72593
Nc_CACAGGCTCAACGCTA-1	2.21382	3.04929	0	4.26266	0	3.04929	4.51312	3.04929	0	0	0	0	0	2.21382	0	0	0	0	0	0	0	0	0	3.57495	0	3.04929	3.04929	0	6.05533	0	3.04929	2.21382	0	0	0	8.5952	7.57159	5.48117	3.57495	2.21382
Nc_CACAGGCTCATGCAAC-1	4.49129	2.9284	0	2.10646	2.10646	3.989	4.13189	3.83039	2.9284	1.40771	0	0	1.40771	2.10646	1.40771	3.44877	0	1.40771	2.57519	0	0	0	0	3.44877	0	1.40771	0	0	4.49129	0	3.989	0	0	0	2.10646	9.06777	6.44236	3.83039	3.989	3.44877
Nc_CACAGGCTCGTGGGAA-1	4.40669	3.92097	0	1.59504	0	4.87255	4.40669	4.40669	2.33401	1.59504	3.47315	1.59504	0	2.33401	0	1.59504	0	0	1.59504	0	0	0	0	0	0	0	1.59504	0	3.47315	0	1.59504	0	0	0	1.59504	7.96339	6.95748	4.87255	3.92097	2.82029
Nc_CACAGGCTCTTGTTTG-1	4.95979	3.66829	1.41865	2.58978	3.22756	4.706	4.39782	2.94363	2.58978	1.41865	0	0	0	1.41865	0	0	0	0	0	0	0	0	0	0	0	2.58978	0	0	4.39782	0	3.22756	0	2.11993	0	0	9.24497	7.19557	4.88005	4.79565	2.11993
Nc_CACAGTACAAAGAATC-1	4.72544	3.57399	1.49476	3.33498	2.21299	4.39232	3.33498	3.04836	3.33498	3.33498	0	1.49476	1.49476	2.21299	0	2.21299	0	0	0	0	0	0	0	2.69032	0	2.21299	1.49476	0	4.26167	0	1.49476	0	1.49476	0	0	8.98946	6.80618	4.72544	1.49476	3.33498
Nc_CACAGTACAAGACGTG-1	4.5441	2.71862	0	0	2.23928	5.1083	4.65481	3.0778	3.81	1.51642	2.23928	3.36514	0	2.71862	0	3.98973	0	0	0	0	0	0	0	0	0	2.71862	0	0	4.29338	0	0	2.23928	1.51642	1.51642	0	8.85325	6.12619	3.81	4.75763	3.36514
Nc_CACAGTACACATCTTT-1	3.38667	0	0	0	0	3.62653	3.83213	2.73885	0	0	0	1.53196	0	0	0	0	0	0	1.53196	0	0	0	0	0	0	2.25809	0	0	2.25809	0	1.53196	1.53196	0	1.53196	0	9.28401	6.74066	5.05139	4.01206	2.73885
Nc_CACAGTACACGTGAGA-1	4.81346	0	0	0	0	3.86387	2.95971	0	2.13417	0	0	0	0	2.13417	0	2.13417	2.95971	3.86387	3.48149	0	0	0	0	0	0	3.48149	0	0	2.95971	0	0	0	0	2.13417	0	9.15606	7.35502	5.6962	3.86387	4.62812
Nc_CACAGTACAGACGCTC-1	4.4481	2.63389	2.63389	0	2.63389	2.63389	3.51273	3.51273	3.13922	0	3.13922	0	0	0	1.84939	4.05493	0	0	2.63389	0	0	0	0	0	0	0	0	0	4.26487	0	0	0	1.84939	0	0	9.41047	6.6048	4.05493	3.51273	3.13922
Nc_CACAGTACATAAAGGT-1	3.45185	4.24002	2.80021	3.69274	1.57941	3.69274	3.16251	3.69274	2.80021	1.57941	0	0	0	1.57941	1.57941	1.57941	0	1.57941	0	0	0	0	0	0	0	0	0	0	4.38437	0	0	0	0	0	0	9.5054	6.78615	4.07961	3.8991	1.57941
Nc_CACAGTAGTAAATACG-1	3.9131	3.00582	1.46367	3.9131	1.46367	4.46578	3.52964	3.29137	1.46367	1.46367	0	0	2.1751	1.46367	0	3.00582	0	3.00582	0	0	0	0	0	0	0	3.00582	0	0	4.57623	0	1.46367	0	0	0	0	8.57933	6.53014	4.67882	2.1751	2.64945
Nc_CACAGTATCGTAGGTT-1	4.89546	2.53453	0	0	3.69874	3.94313	3.40432	2.53453	2.53453	0	2.53453	1.76423	0	2.53453	0	2.53453	0	0	0	0	0	0	0	0	0	3.69874	3.40432	0	5.20766	0	0	0	1.76423	0	1.76423	8.9436	6.82853	5.11091	3.40432	1.76423
Nc_CACATAGAGCAGCCTC-1	4.1275	4.1275	1.7459	1.7459	2.51301	3.38076	3.01116	3.01116	1.7459	1.7459	3.67471	3.01116	0	2.51301	0	1.7459	0	0	0	0	0	0	0	0	0	3.01116	1.7459	0	4.74924	0	3.38076	0	1.7459	0	1.7459	8.93853	6.67559	4.61709	2.51301	1.7459
Nc_CACATAGAGCTGCGAA-1	3.68377	3.68377	1.57294	2.79189	1.57294	3.89004	3.68377	4.07047	0	1.57294	0	0	0	2.30749	0	1.57294	0	0	0	0	0	0	0	0	0	1.57294	0	0	4.84054	0	1.57294	1.57294	0	1.57294	1.57294	8.8306	6.61148	4.84054	3.89004	1.57294
Nc_CACATAGCATTCGACA-1	4.91618	3.31943	2.45716	0	1.69852	4.80468	4.06348	3.8554	0	0	1.69852	0	0	0	0	4.80468	0	0	0	0	0	0	0	0	0	2.45716	1.69852	0	3.8554	0	1.69852	0	0	1.69852	0	9.01543	6.64111	5.37233	4.55193	2.95178
Nc_CACATAGTCATTGCGA-1	3.68825	1.75622	1.75622	0	2.52513	3.02403	3.93251	4.48563	0	0	0	1.75622	0	2.52513	0	2.52513	0	0	1.75622	0	0	0	0	0	0	3.02403	0	0	3.93251	0	1.75622	0	1.75622	0	0	9.04697	6.93409	4.63117	3.68825	2.52513
Nc_CACATAGTCGAGGTAG-1	4.74496	2.54604	1.38594	2.89796	2.54604	4.98436	4.22864	3.18064	2.07958	1.38594	1.38594	0	0	2.07958	0	2.07958	0	0	1.38594	0	0	0	0	0	0	2.07958	0	0	3.79778	0	1.38594	1.38594	1.38594	0	0	8.54574	6.87242	4.34774	3.18064	1.38594
Nc_CACATTTAGACACGAC-1	4.415	4.53488	1.51017	0	1.51017	4.84431	4.64556	4.28424	2.2317	2.71046	0	0	0	3.80106	2.2317	2.71046	0	0	2.2317	0	0	0	0	2.2317	0	2.2317	0	0	4.53488	0	2.2317	0	0	1.51017	0	8.72261	6.98519	5.17473	4.28424	1.51017
Nc_CACATTTAGACCACGA-1	4.34401	2.64753	1.46221	1.46221	2.64753	4.0702	3.28933	4.67662	2.17333	2.17333	0	0	0	3.00383	0	3.00383	0	0	0	0	0	0	0	3.28933	0	2.17333	0	0	4.0702	0	0	0	0	1.46221	0	8.8093	7.01277	3.91097	3.73196	0
Nc_CACATTTAGCACCGCT-1	4.64009	4.33256	1.3761	2.0674	1.3761	4.89345	3.60521	3.60521	1.3761	3.40244	1.3761	0	0	3.40244	0	3.78296	0	1.3761	1.3761	0	0	0	0	2.0674	0	2.0674	1.3761	0	4.08377	0	0	0	0	2.0674	0	8.62034	7.16001	4.08377	4.21352	2.53281
Nc_CACATTTAGTGCGTGA-1	4.20703	3.13159	1.5563	0	1.5563	4.3512	3.6606	4.20703	1.5563	3.42021	0	0	0	2.28747	0	3.13159	0	0	0	0	0	0	0	0	0	3.6606	1.5563	0	3.6606	0	0	0	0	0	0	8.57529	6.52711	3.6606	4.48226	2.7704
Nc_CACATTTAGTTAACGA-1	5.30164	2.99808	0	3.90484	0	4.56775	2.64201	3.52155	0	2.16822	0	2.16822	0	1.45803	1.45803	3.28343	0	1.45803	0	0	0	0	0	2.64201	0	3.28343	1.45803	0	3.90484	0	2.64201	0	0	2.16822	0	9.12516	7.00625	4.06402	3.72589	2.16822
Nc_CACATTTCACAACGCC-1	5.06647	3.24497	1.27108	1.93616	3.01206	4.37768	3.7783	3.7783	2.38964	2.73416	0	1.27108	0	1.93616	0	1.27108	0	1.93616	1.27108	0	0	0	0	1.93616	0	1.27108	0	0	4.72474	0	1.27108	0	0	0	0	8.41632	6.44657	4.47258	3.7783	1.93616
Nc_CACATTTCAGACAAAT-1	3.72764	2.83263	1.60466	2.83263	2.34553	4.67213	3.48622	4.11519	2.34553	0	1.60466	0	0	0	0	1.60466	0	0	0	0	0	0	0	1.60466	0	2.83263	1.60466	0	3.72764	0	1.60466	0	0	1.60466	0	9.72115	6.77064	4.78325	4.42037	1.60466
Nc_CACATTTCAGGATCGA-1	4.51869	3.47483	1.42564	2.59908	1.42564	4.15894	3.85706	3.67857	2.59908	1.42564	1.42564	0	0	1.42564	1.42564	2.59908	0	0	2.12852	0	0	0	0	0	0	3.23752	1.42564	0	3.85706	0	1.42564	1.42564	0	0	1.42564	8.85505	6.65097	4.51869	3.47483	1.42564
Nc_CACATTTCATCCCACT-1	5.27825	0	0	2.5175	0	2.5175	3.92388	4.31496	3.38568	0	2.5175	0	0	3.38568	0	4.31496	0	0	0	0	0	0	0	0	0	2.5175	2.5175	0	2.5175	0	0	0	0	0	0	9.58232	5.09091	2.5175	2.5175	0
Nc_CACATTTCATGCAACT-1	3.11347	3.34845	0	1.33966	2.48356	4.75626	3.34845	4.02762	2.83263	0	1.33966	0	1.33966	1.33966	0	3.11347	0	0	0	0	0	0	0	2.02214	0	3.55047	0	0	3.72764	0	3.11347	0	1.33966	0	0	8.79756	6.48854	3.34845	2.02214	1.33966
Nc_CACATTTCATGCTAGT-1	4.36724	3.76813	1.26467	3.61138	2.38077	4.7893	4.46211	2.72484	1.92806	3.00245	0	2.38077	1.92806	4.03825	0	4.03825	0	1.26467	1.26467	1.92806	0	0	0	0	0	2.38077	0	0	4.63496	0	1.26467	0	0	1.26467	1.26467	8.36298	7.00728	4.92871	4.03825	2.38077
Nc_CACATTTGTAATTGGA-1	4.575	3.1946	1.39564	2.09157	0	3.81234	4.11358	3.63429	3.1946	2.09157	0	0	0	1.39564	0	0	0	2.09157	0	0	0	0	0	0	0	0	1.39564	0	4.84438	0	0	0	0	1.39564	1.39564	8.22633	6.1852	3.63429	3.81234	1.39564
Nc_CACATTTTCCACGCAG-1	4.80633	3.6511	0	2.7616	2.27927	4.59251	4.03714	3.41085	2.27927	1.5495	1.5495	0	0	0	0	2.7616	0	0	0	0	0	0	0	1.5495	0	2.7616	0	0	4.59251	0	3.12244	0	1.5495	0	0	9.5183	6.88943	5.56229	4.90243	3.12244
Nc_CACCACTAGGACCACA-1	3.2437	3.62015	0	3.2437	3.62015	4.37632	3.62015	4.16546	3.2437	0	0	2.73295	0	0	0	3.91842	0	0	0	0	0	0	0	0	0	1.93511	0	0	1.93511	0	1.93511	0	0	0	1.93511	8.96826	6.86773	4.37632	4.37632	0
Nc_CACCACTAGGGCACTA-1	4.62003	2.51553	0	1.74805	1.74805	4.13038	4.62003	3.38352	2.51553	1.74805	1.74805	0	0	1.74805	0	0	0	0	0	0	0	0	0	1.74805	0	3.01384	1.74805	0	3.92165	0	0	1.74805	1.74805	1.74805	0	9.23495	7.15525	5.44171	4.47453	2.51553
Nc_CACCACTCATGCATGT-1	4.81511	3.48305	2.13549	3.24559	2.9612	2.9612	2.60663	2.60663	1.43132	2.9612	1.43132	2.13549	1.43132	1.43132	1.43132	4.02435	0	0	1.43132	2.13549	0	0	0	0	0	3.48305	0	0	4.41705	0	2.13549	2.60663	0	0	1.43132	9.0089	6.9043	4.97933	4.52733	2.9612
Nc_CACCACTTCAGGATCT-1	4.49602	3.35645	1.34503	1.34503	2.84025	4.68065	4.28424	3.89367	1.34503	2.49085	0	0	0	2.02882	0	4.03594	0	0	0	0	0	0	0	2.02882	0	2.02882	0	0	4.28424	0	1.34503	2.02882	0	1.34503	1.34503	8.52805	6.4973	4.59128	4.16542	1.34503
Nc_CACCACTTCATTTGGG-1	3.83163	1.53161	0	3.09833	0	3.83163	2.73838	2.73838	2.25766	1.53161	0	0	2.25766	1.53161	0	0	0	0	1.53161	0	0	0	0	0	0	0	1.53161	0	4.87608	0	2.25766	0	0	0	0	9.13609	6.93108	4.31548	2.73838	3.09833
Nc_CACCACTTCCGTAGTA-1	4.04282	4.16104	0	3.61585	2.72897	4.46675	4.55578	4.37187	3.23951	2.72897	1.26751	1.93165	0	1.26751	1.26751	3.23951	0	0	1.26751	0	0	0	0	0	0	1.93165	0	0	4.2703	0	2.38471	1.26751	0	0	1.26751	8.46872	6.63695	4.2703	3.61585	2.72897
Nc_CACCAGGAGAGGTAGA-1	3.13805	3.13805	2.29328	0	3.13805	4.35814	3.66733	4.35814	4.05369	0	0	0	0	2.29328	0	3.13805	0	0	2.29328	0	0	0	0	0	0	0	0	0	3.66733	0	2.29328	0	2.29328	0	0	8.3085	6.56438	4.05369	4.6094	0
Nc_CACCAGGAGCGGATCA-1	4.77299	3.03279	1.76326	0	3.03279	3.94184	3.94184	3.03279	2.53338	2.53338	2.53338	1.76326	0	1.76326	0	2.53338	0	0	1.76326	1.76326	0	0	0	0	0	3.03279	0	0	4.33322	0	1.76326	0	0	0	0	8.43391	6.18664	5.29698	3.69746	3.94184
Nc_CACCAGGCAAAGGAAG-1	4.51441	3.13835	0	2.50668	3.13835	5.26547	3.57619	4.3025	2.50668	2.50668	0	0	2.04337	3.37382	0	2.50668	0	0	0	0	0	0	0	2.04337	0	3.13835	0	0	4.1836	0	2.50668	0	0	2.04337	1.35673	8.04884	6.82521	4.60973	2.50668	3.13835
Nc_CACCAGGCACGTCAGC-1	2.90849	3.42793	0	0	3.80906	2.90849	4.11026	2.08887	0	3.42793	2.90849	0	0	0	0	2.08887	0	0	0	0	0	0	0	0	2.08887	2.90849	0	0	4.11026	0	3.80906	0	0	0	0	9.47909	6.84417	5.06787	2.90849	0
Nc_CACCAGGCATCACAAC-1	4.77859	3.06116	1.3041	1.97768	1.3041	4.43096	3.67292	4.10116	3.06116	1.3041	1.97768	1.3041	1.3041	1.97768	0	2.43506	0	0	0	0	0	0	0	0	0	1.97768	0	0	4.92533	0	0	0	0	0	0	8.78721	6.35422	4.10116	3.67292	3.06116
Nc_CACCAGGCATCGGACC-1	3.69406	3.69406	2.3164	2.3164	3.16379	3.90044	4.08096	3.69406	3.45315	3.16379	0	0	1.58036	3.45315	0	3.16379	0	2.80144	1.58036	1.58036	0	0	0	2.80144	1.58036	2.3164	0	0	3.90044	0	0	0	0	1.58036	0	8.53614	7.04843	4.85131	3.69406	2.3164
Nc_CACCAGGCATGGGACA-1	3.38322	3.38322	0	1.74781	1.74781	4.31237	4.6197	1.74781	3.01355	1.74781	0	0	0	2.51525	0	0	0	4.87292	0	0	0	0	0	2.51525	0	2.51525	0	0	2.51525	0	0	0	0	1.74781	0	9.46872	7.15491	4.87292	4.75186	3.92134
Nc_CACCAGGTCTTACCGC-1	4.91573	2.77333	1.97028	2.42697	1.97028	3.82099	3.82099	3.66377	2.77333	1.97028	0	0	0	2.42697	0	2.42697	0	0	0	0	0	0	0	1.97028	0	2.42697	0	0	3.96275	0	1.2982	0	0	0	0	8.65729	7.03199	5.11111	4.84424	2.42697
Nc_CACCTTGAGGTGATAT-1	4.73297	4.3051	1.43626	1.43626	3.25262	3.87278	4.17488	4.03173	2.6132	1.43626	3.69414	3.87278	0	0	0	3.49021	0	0	1.43626	0	0	0	0	0	0	2.14156	1.43626	0	4.03173	0	2.14156	2.14156	0	0	0	8.61994	6.6917	5.06254	4.3051	3.25262
Nc_CACCTTGCATCGGACC-1	4.09596	3.6171	1.38408	1.38408	1.38408	4.34487	3.17796	2.54353	2.07727	1.38408	1.38408	0	0	2.89534	1.38408	4.22578	0	0	0	0	0	0	0	0	0	2.89534	2.89534	0	4.74205	0	3.41417	0	1.38408	1.38408	0	8.39874	6.65568	5.12147	3.6171	1.38408
Nc_CACCTTGGTAGAGGAA-1	4.15779	3.67745	0	2.59807	2.12758	4.80523	4.28792	2.59807	1.42488	1.42488	0	2.12758	0	2.12758	1.42488	2.59807	1.42488	0	0	0	0	0	0	2.59807	0	1.42488	2.12758	0	3.85593	0	0	0	0	1.42488	0	8.30415	6.38476	4.15779	3.23643	2.12758
Nc_CACCTTGGTAGGACAC-1	4.61939	2.95178	1.08599	1.08599	2.12714	4.15725	4.32828	3.61216	2.45716	1.69852	0	1.08599	0	3.7389	2.72557	4.2453	0	0	0	1.08599	0	0	0	0	0	1.08599	1.08599	0	3.96319	0	2.95178	0	0	1.08599	0	8.33653	6.33488	4.15725	3.14729	2.95178
Nc_CACCTTGTCCGTCATC-1	3.16209	4.07916	1.86806	2.65554	3.16209	4.63539	1.86806	0	2.65554	1.86806	0	0	0	2.65554	0	4.78158	0	0	0	0	0	0	0	0	0	2.65554	0	0	4.78158	0	0	2.65554	0	0	0	9.84242	6.77698	4.07916	3.16209	3.16209
Nc_CACCTTGTCGCTTGTC-1	3.43771	1.92986	0	3.23734	3.91177	3.91177	3.77038	3.91177	2.72691	2.38274	0	0	0	1.26609	1.92986	3.00458	1.92986	0	1.26609	0	0	0	0	0	0	2.72691	1.26609	0	3.91177	0	0	0	0	0	0	8.57659	6.80738	4.55345	3.61361	2.38274
Nc_CACCTTGTCTGCCAGG-1	3.56089	1.66006	2.41159	0	1.66006	3.80341	3.26921	2.90321	2.41159	0	2.90321	0	1.66006	1.66006	0	0	0	0	0	0	0	0	0	0	0	1.66006	1.66006	0	2.41159	0	2.41159	1.66006	0	0	1.66006	8.82865	7.2904	5.6007	5.15237	2.41159
Nc_CACTCCAAGATACACA-1	4.78884	3.90264	1.18187	2.26488	3.47893	3.63441	4.57512	3.77475	2.26488	2.87648	0	0	0	2.26488	1.8227	2.60285	0	1.18187	1.18187	1.8227	0	0	0	3.30466	0	2.26488	1.8227	0	4.02011	0	1.18187	0	1.18187	1.18187	1.8227	8.41905	6.62485	4.57512	4.91554	3.63441
Nc_CACTCCAAGTTCGATC-1	3.12072	4.24508	0	2.61639	2.61639	4.24508	4.03531	0	2.61639	0	1.83434	1.83434	0	1.83434	0	3.49369	0	0	2.61639	0	0	0	0	0	0	0	0	0	1.83434	0	1.83434	0	0	0	0	9.00623	6.73076	4.86922	4.03531	3.49369
Nc_CACTCCACACCATGTA-1	5.05477	3.35204	0	2.83605	2.83605	4.27961	4.27961	4.16082	2.83605	1.34207	0	0	1.34207	3.11699	1.34207	4.16082	0	2.83605	0	0	0	0	0	0	0	1.34207	2.48683	0	4.7601	0	2.83605	2.02514	0	1.34207	1.34207	8.83586	6.54085	4.98655	4.91494	3.11699
Nc_CACTCCATCATCTGTT-1	4.34714	3.91405	0	2.6503	3.00671	4.0733	3.73501	2.17589	1.46432	0	0	0	0	1.46432	0	3.29228	0	0	0	0	0	0	0	0	0	3.00671	0	0	4.0733	0	0	0	0	0	0	9.30514	6.58502	4.21671	4.0733	3.00671
Nc_CAGAATCAGAGCTGCA-1	4.10182	3.35615	0	1.72683	1.72683	4.4456	4.10182	3.35615	2.49057	0	1.72683	0	0	1.72683	0	0	0	0	0	0	0	0	0	0	0	0	0	0	1.72683	0	2.49057	0	2.49057	0	0	8.80358	6.35491	4.4456	3.35615	3.35615
Nc_CAGAATCAGATCCGAG-1	5.30238	3.50526	1.98498	2.79018	1.30993	4.33848	4.11038	2.79018	2.44304	2.79018	1.98498	1.30993	0	2.44304	0	3.30389	0	0	0	0	0	0	0	2.44304	0	1.30993	0	0	4.53539	0	2.79018	1.30993	1.30993	1.98498	0	8.07013	6.58006	4.33848	3.68193	3.06978
Nc_CAGAATCAGGTGTTAA-1	5.01862	2.7846	1.56729	0	3.14632	4.36701	4.06245	3.43528	2.3007	0	0	0	0	0	0	2.7846	0	0	0	0	0	0	0	0	0	3.43528	0	0	4.22275	0	0	0	0	0	0	8.61372	6.20259	4.36701	4.61834	2.3007
Nc_CAGAATCAGTCCGGTC-1	3.78724	3.17054	1.37894	2.53663	0	4.44692	3.78724	3.60945	2.88812	1.37894	2.07092	1.37894	0	3.17054	0	2.07092	0	0	1.37894	1.37894	0	0	0	2.07092	0	2.53663	0	0	3.94551	0	2.53663	0	1.37894	2.07092	0	9.01248	6.42359	4.33694	4.21789	2.07092
Nc_CAGAATCAGTGGCACA-1	5.70617	3.25316	0	1.78175	1.78175	3.84913	3.72161	3.9663	2.82702	1.78175	0	0	0	3.25316	0	3.05577	0	2.2196	1.15005	0	0	0	0	2.82702	0	2.2196	1.15005	0	3.05577	0	1.78175	0	0	1.78175	0	8.42458	6.00897	4.35808	3.9663	3.42676
Nc_CAGAATCCAAACGCGA-1	4.35209	3.33111	1.19839	2.90191	2.62745	4.52433	4.04771	3.13241	2.28821	2.28821	0	3.13241	1.19839	3.13241	0	3.33111	1.19839	1.84385	1.19839	0	0	0	0	1.19839	0	1.84385	1.19839	0	4.35209	0	1.84385	0	1.19839	0	2.28821	8.83536	6.49735	4.52433	4.25759	2.90191
Nc_CAGAATCCAGGACCCT-1	4.09797	3.29206	1.97515	2.4323	1.97515	4.77533	3.96887	3.82707	1.30208	1.97515	1.30208	1.30208	0	2.77892	0	3.29206	0	1.97515	0	0	0	0	0	1.30208	0	1.97515	0	0	4.21647	0	1.30208	0	0	1.30208	1.30208	8.51568	6.35088	4.32596	4.32596	2.4323
Nc_CAGAATCGTCAGATAA-1	3.91975	1.74662	1.74662	3.01206	2.51385	4.87128	3.91975	4.12846	1.74662	2.51385	0	1.74662	0	1.74662	0	3.38168	0	2.51385	0	0	1.74662	0	0	1.74662	0	0	2.51385	0	4.31075	0	0	0	0	2.51385	0	8.83923	6.6766	5.35921	3.91975	1.74662
Nc_CAGAATCGTCCCTTGT-1	4.61929	2.78544	0	1.30663	2.43852	4.33322	4.22369	3.29891	1.98085	3.67683	1.30663	0	1.30663	1.98085	0	1.30663	0	0	0	0	0	0	0	2.43852	0	1.30663	0	0	4.43501	0	2.43852	0	1.30663	0	0	9.03785	6.57458	3.83417	3.29891	3.29891
Nc_CAGAATCGTGCACTTA-1	3.78394	3.48797	0	0	0	3.78394	3.48797	3.48797	3.11517	1.82982	0	1.82982	0	0	1.82982	4.02942	0	0	0	0	0	0	0	0	0	3.48797	0	0	4.7306	0	2.61114	0	0	0	0	8.81592	6.94996	4.23913	3.48797	3.48797
Nc_CAGAATCGTTAGATGA-1	2.03522	3.74367	0	4.29228	2.03522	3.36409	2.84754	0	0	2.03522	0	0	0	0	0	3.36409	2.03522	0	0	0	0	0	0	0	2.03522	3.36409	0	0	4.99948	0	0	0	0	0	0	8.86365	7.49772	4.85248	3.74367	2.84754
Nc_CAGAATCTCACGCATA-1	5.07912	3.26792	0	0	1.44706	4.74942	4.32133	2.15479	2.15479	1.44706	1.44706	0	1.44706	3.50578	0	2.6275	0	1.44706	0	0	0	0	0	0	0	2.98296	2.98296	0	4.04777	0	3.70991	0	0	1.44706	1.44706	9.00984	7.41108	4.65371	3.50578	3.70991
Nc_CAGAATCTCATCTGTT-1	4.59865	2.57957	0	0	2.1105	3.657	3.657	3.657	2.57957	1.41099	0	0	0	2.57957	1.41099	3.21661	0	0	1.41099	0	0	0	0	1.41099	0	3.21661	2.57957	0	3.83528	0	2.1105	1.41099	2.1105	0	0	9.2127	6.95164	4.59865	3.45354	3.21661
Nc_CAGAGAGAGAACAATC-1	3.77315	3.32933	0	1.49072	2.20807	4.50611	4.50611	3.77315	1.49072	3.77315	1.49072	0	0	2.20807	0	0	0	3.04284	2.20807	0	0	0	0	2.68501	0	3.04284	0	0	4.25571	0	1.49072	0	0	0	0	8.77837	6.5719	4.81528	4.7194	2.20807
Nc_CAGAGAGAGGTACTCT-1	4.17366	3.25147	1.64655	3.54277	1.64655	3.99239	4.17366	4.33468	3.25147	0	2.88606	2.39552	0	0	0	2.88606	0	0	0	0	0	0	0	0	0	3.54277	0	0	3.54277	0	0	0	0	0	1.64655	9.04834	6.88504	4.61112	4.47951	2.39552
Nc_CAGAGAGCAACGATGG-1	4.99746	4.25176	0	1.83941	2.89659	4.51844	2.89659	3.32557	2.28332	1.19492	1.83941	3.32557	3.32557	1.83941	1.19492	3.12696	0	1.19492	1.19492	0	0	0	0	1.19492	0	1.83941	1.83941	0	4.81126	0	1.83941	2.28332	0	1.19492	0	8.49474	6.47044	4.5974	4.67226	2.6223
Nc_CAGAGAGCACCGCTAG-1	4.54804	3.08143	0	0	2.57927	3.08143	3.74856	3.74856	1.80247	2.57927	1.80247	0	0	1.80247	0	1.80247	0	0	0	0	0	0	0	0	0	1.80247	1.80247	0	4.82629	0	0	0	1.80247	0	1.80247	9.01138	6.37695	3.08143	4.20299	3.45322
Nc_CAGAGAGCAGGATTGG-1	4.699	3.22105	0	0	2.36802	5.34135	4.30235	3.7535	3.22105	1.62348	1.62348	0	0	0	0	1.62348	0	0	0	0	0	0	0	2.85669	0	2.36802	1.62348	0	3.96053	0	0	0	0	0	2.85669	8.70471	6.59595	4.57851	4.30235	3.7535
Nc_CAGAGAGCATGCTGGC-1	4.85412	3.07827	1.51677	2.23971	0	4.29389	3.60514	3.8105	0	0	0	0	0	1.51677	0	2.23971	0	1.51677	0	0	0	0	0	0	1.51677	2.23971	1.51677	0	4.75815	0	0	0	1.51677	2.23971	0	8.3521	7.03678	4.75815	3.8105	3.36563
Nc_CAGAGAGGTAAGCACG-1	3.73929	1.79534	0	1.79534	3.0726	3.0726	3.73929	2.57093	2.57093	0	2.57093	2.57093	0	2.57093	2.57093	1.79534	1.79534	4.53846	0	0	0	0	0	1.79534	0	0	0	0	4.19352	0	2.57093	1.79534	0	0	0	9.41571	6.36705	4.81663	4.19352	2.57093
Nc_CAGAGAGGTAATCACC-1	3.88941	3.26859	1.44753	2.15537	1.44753	3.7106	3.88941	4.32204	0	2.98361	0	0	0	2.15537	0	4.32204	0	2.15537	0	0	0	0	0	2.62813	0	2.15537	0	0	4.19173	0	2.15537	0	0	1.44753	0	8.18589	6.82377	4.04847	3.88941	2.98361
Nc_CAGAGAGGTAGCTGCC-1	3.65414	2.93027	0	0	2.10811	4.78084	3.21384	3.83239	2.10811	2.10811	0	0	0	1.40905	0	2.57698	0	1.40905	0	0	0	0	0	2.10811	0	2.10811	1.40905	0	3.65414	0	0	0	0	0	1.40905	8.01836	6.41679	3.21384	4.13392	0
Nc_CAGAGAGGTCTTGATG-1	3.55095	2.40277	0	1.65264	2.8938	4.18211	4.85165	3.79332	1.65264	0	1.65264	1.65264	0	2.40277	1.65264	1.65264	0	1.65264	1.65264	0	0	0	0	0	0	2.40277	1.65264	0	4.34318	0	2.40277	0	0	0	0	9.13084	7.01842	4.34318	2.8938	2.8938
Nc_CAGAGAGGTGCGAAAC-1	4.23867	3.39714	0	2.52797	2.52797	4.41022	3.39714	3.22393	2.79898	2.79898	1.13218	0	0	1.75864	0	1.13218	0	1.75864	2.52797	0	0	0	0	1.75864	0	1.75864	0	0	4.32699	0	2.19399	0	0	1.13218	0	7.91032	6.53568	4.76668	4.48891	2.52797
Nc_CAGAGAGGTTCCACTC-1	3.51857	0	0	0	3.51857	4.06094	5.23308	4.45421	2.63926	0	3.51857	2.63926	0	0	0	2.63926	0	0	0	0	0	0	0	0	0	0	0	0	3.51857	0	0	0	2.63926	0	0	8.61934	5.87114	4.06094	2.63926	2.63926
Nc_CAGAGAGTCTTAGCCC-1	4.39967	3.46645	1.41986	2.59139	2.12142	4.28034	3.46645	2.59139	2.59139	2.59139	0	2.12142	1.41986	2.12142	0	2.94531	0	0	0	0	0	0	0	0	0	2.59139	1.41986	0	2.94531	0	2.94531	2.94531	2.12142	2.59139	1.41986	8.62486	6.43389	4.61226	3.84848	2.94531
Nc_CAGATCAAGACTTGAA-1	4.46397	3.82459	0	3.15396	1.86142	4.46397	3.5279	3.5279	1.86142	4.07056	0	0	0	1.86142	0	3.5279	0	3.5279	1.86142	0	0	0	0	1.86142	0	2.64785	1.86142	0	4.46397	0	0	0	0	0	0	8.72242	7.13529	4.07056	4.62661	1.86142
Nc_CAGATCATCCTCTAGC-1	4.27891	4.27891	0	1.60683	1.60683	3.93742	3.93742	2.34813	1.60683	1.60683	0	1.60683	0	2.34813	0	2.34813	0	0	0	0	0	0	0	0	0	0	0	0	2.34813	0	0	0	1.60683	0	0	9.32955	6.26107	4.67525	4.42346	1.60683
Nc_CAGCAGCAGCGTAATA-1	3.93466	3.93466	2.34577	2.34577	1.60485	4.27611	3.93466	3.19639	1.60485	0	1.60485	0	2.34577	0	2.34577	0	0	0	0	0	0	0	0	0	0	2.34577	0	0	5.07324	0	2.34577	0	0	0	1.60485	9.65358	6.47234	3.93466	3.19639	2.83288
Nc_CAGCAGCCAGCTTAAC-1	4.37923	3.24643	0	1.27204	2.39097	4.47414	4.37923	3.62296	2.39097	2.39097	1.27204	1.27204	1.93737	1.27204	1.93737	3.24643	0	0	0	0	0	0	0	0	0	2.73555	0	0	4.27764	0	1.27204	1.93737	1.27204	0	1.27204	8.83491	7.03543	4.37923	3.62296	2.73555
Nc_CAGCAGCCAGTAGAGC-1	5.03473	3.9188	2.17985	1.46756	3.01116	4.58207	4.22152	3.29685	2.17985	3.29685	0	0	0	2.65458	0	3.53521	0	0	1.46756	0	0	0	0	1.46756	0	2.17985	0	0	3.9188	0	2.17985	0	1.46756	1.46756	0	8.03507	6.56336	5.11041	3.53521	2.65458
Nc_CAGCAGCGTACTCAAC-1	3.96285	3.33925	0	2.2167	2.69431	3.96285	4.39682	3.57832	1.49782	2.2167	1.49782	3.78336	0	1.49782	0	3.57832	0	0	1.49782	0	0	0	0	0	0	2.69431	0	0	4.26615	0	0	0	0	0	0	8.92006	7.21681	4.51663	4.39682	2.2167
Nc_CAGCAGCGTATATGGA-1	3.4786	3.77441	2.60254	0	1.82244	3.10607	3.10607	3.10607	3.10607	1.82244	0	0	0	2.60254	0	4.97459	1.82244	2.60254	2.60254	4.57477	0	0	0	0	0	0	0	0	3.77441	0	0	1.82244	0	0	0	9.09384	6.40453	4.97459	1.82244	0
Nc_CAGCAGCGTCGCCATG-1	4.34171	3.99932	1.65159	2.89246	3.25809	4.18065	4.61822	4.18065	3.25809	2.89246	0	2.40151	0	2.40151	0	0	0	0	1.65159	0	0	0	0	1.65159	0	3.54954	0	0	5.14031	0	0	0	0	1.65159	0	8.57833	6.89237	4.18065	4.18065	2.89246
Nc_CAGCAGCGTGCATCTA-1	4.50711	0	2.85024	2.85024	3.74657	4.04684	4.04684	2.85024	4.04684	2.03759	0	0	0	2.03759	0	2.85024	2.85024	0	0	2.03759	0	0	0	0	0	2.85024	0	0	5.25803	0	2.03759	0	0	0	0	8.9597	7.22948	5.00252	4.29525	3.36692
Nc_CAGCAGCTCAGGTAAA-1	4.30624	4.12398	0	0	1.74329	4.86669	4.30624	4.30624	3.91531	0	0	0	0	1.74329	0	3.67128	0	0	0	0	0	0	0	0	0	1.74329	0	0	3.91531	0	1.74329	0	0	0	0	8.98246	5.58374	2.50993	3.37738	0
Nc_CAGCATACACACCGAC-1	3.74077	3.74077	0	2.84485	0	3.94767	3.74077	2.35695	0	1.61421	0	1.61421	3.20879	2.84485	1.61421	3.49916	1.61421	0	0	0	0	0	0	2.35695	0	2.35695	0	0	4.56534	0	1.61421	2.35695	0	0	0	9.66014	6.88876	5.08674	4.43391	0
Nc_CAGCATACAGAGTGTG-1	4.24037	3.42815	0	1.3936	2.08905	4.46959	4.57184	3.63126	2.55631	2.55631	0	3.42815	1.3936	2.90869	0	2.08905	0	2.08905	0	0	0	0	0	1.3936	0	2.55631	2.08905	0	3.80928	0	1.3936	1.3936	0	0	0	9.15626	5.85691	4.92087	3.42815	1.3936
Nc_CAGCATACATATGGTC-1	3.69528	2.61423	1.43704	2.96912	2.61423	3.87393	4.42571	4.30627	3.25372	2.61423	1.43704	0	0	0	0	2.14251	0	0	1.43704	0	0	0	0	0	0	2.96912	1.43704	0	4.30627	0	2.61423	1.43704	0	1.43704	0	9.53219	6.80732	3.69528	4.42571	1.43704
Nc_CAGCATATCTGGTATG-1	4.24101	3.31536	0	2.45346	3.85118	4.24101	3.85118	2.94784	1.69539	1.69539	0	1.69539	0	2.94784	0	3.31536	0	0	1.69539	0	0	0	0	2.45346	0	1.69539	0	0	3.31536	0	2.45346	0	0	0	0	8.90035	6.70013	4.5476	3.608	3.31536
Nc_CAGCCGAAGGGTCTCC-1	4.21874	2.29732	0	2.78097	2.78097	4.05846	3.672	3.14255	2.78097	2.29732	1.56448	0	1.56448	2.29732	2.29732	2.29732	0	0	0	0	0	0	0	0	0	1.56448	0	0	4.05846	0	1.56448	0	0	0	0	8.94365	6.41247	4.49409	4.05846	2.29732
Nc_CAGCCGAAGTGGTAGC-1	4.41856	3.35982	2.71362	3.35982	0	4.64915	4.53846	3.59924	3.0726	0	0	0	1.51259	2.23464	0	0	0	0	0	0	0	0	0	0	0	0	1.51259	0	4.75195	0	2.71362	0	0	0	0	8.20781	6.9677	4.64915	4.14397	3.0726
Nc_CAGCCGACAAGTACCT-1	4.50836	2.687	1.49223	1.49223	1.49223	3.57039	4.25794	4.11429	3.04491	3.04491	1.49223	0	0	0	0	3.57039	0	0	0	0	0	0	0	2.687	0	2.20991	2.20991	0	4.50836	0	0	0	0	0	2.20991	8.77475	6.93648	5.69406	3.77533	3.04491
Nc_CAGCCGACATAAAGGT-1	3.61231	0	2.7257	2.7257	4.15741	4.15741	2.7257	4.86166	2.7257	0	2.7257	0	0	2.7257	0	2.7257	0	2.7257	2.7257	0	0	0	0	0	0	0	0	0	4.55209	0	2.7257	0	0	4.15741	0	9.34943	7.49725	5.33284	5.33284	0
Nc_CAGCCGACATAGTAAG-1	3.37932	3.75928	1.36045	1.36045	0	4.05974	4.18936	4.18936	2.04799	1.36045	0	3.37932	0	1.36045	2.04799	2.86207	0	0	1.36045	0	0	0	0	0	0	1.36045	1.36045	0	4.61557	0	1.36045	2.04799	0	1.36045	1.36045	8.55331	6.81125	5.72061	5.27141	1.36045
Nc_CAGCCGAGTAAGTTCC-1	3.90705	2.72261	1.92613	3.60897	1.92613	3.60897	3.90705	3.23282	3.23282	0	0	1.92613	0	3.23282	0	2.72261	0	4.15397	0	0	0	0	0	1.92613	0	0	2.72261	0	4.71166	0	1.92613	0	0	0	0	9.66728	6.70891	4.99112	4.15397	1.92613
Nc_CAGCCGAGTTAGGGTG-1	5.48271	3.5764	2.21505	0	2.69253	4.91379	4.72797	3.5764	3.05067	2.21505	0	0	0	2.69253	1.49646	3.78141	0	0	2.21505	0	0	0	0	2.69253	0	3.05067	0	0	4.26416	0	0	0	0	0	1.49646	8.09921	6.68655	4.26416	4.62524	0
Nc_CAGCCGAGTTATCGGT-1	4.21647	3.58422	1.67752	2.4323	2.4323	3.82707	2.9253	3.29206	0	1.67752	3.82707	3.29206	1.67752	2.9253	0	1.67752	0	1.67752	1.67752	0	0	0	0	1.67752	0	0	0	0	4.65458	0	0	1.67752	0	0	1.67752	8.70241	6.70518	4.88674	4.37774	1.67752
Nc_CAGCCGATCAGGCCCA-1	5.61799	3.40903	3.03857	0	0	3.40903	3.40903	3.03857	2.53883	1.7679	0	1.7679	3.03857	1.7679	0	3.40903	1.7679	0	1.7679	0	0	0	0	0	0	3.40903	0	0	4.15697	0	3.70353	0	0	0	0	9.81488	6.80293	5.3887	4.15697	2.53883
Nc_CAGCCGATCATCATTC-1	3.40349	4.08486	0	1.37681	2.06828	4.44362	3.40349	3.78403	1.37681	1.37681	2.53376	1.37681	0	1.37681	0	3.78403	0	0	2.06828	0	0	0	0	0	0	1.37681	0	0	4.08486	0	3.16747	2.06828	0	0	0	9.00455	6.73332	4.73069	4.21461	3.16747
Nc_CAGCCGATCGTAGGAG-1	3.82742	4.07342	0	0	3.15666	4.62953	4.07342	3.53068	1.86363	0	2.65041	3.15666	0	0	0	0	0	0	0	0	0	0	0	1.86363	0	3.15666	1.86363	0	3.82742	0	0	0	0	0	0	8.51259	6.80539	5.02992	1.86363	0
Nc_CAGCGACAGTAATCCC-1	4.12606	2.84254	0	0	0	2.84254	2.3548	4.56278	1.61241	0	0	0	2.84254	1.61241	1.61241	3.2064	2.3548	0	0	4.68321	0	0	0	0	0	3.7383	0	0	4.79436	0	2.3548	2.3548	0	0	0	9.69377	7.2981	5.1691	5.92293	2.3548
Nc_CAGCGACGTGCGGTAA-1	4.19858	3.95118	1.29087	0	1.29087	4.19858	3.95118	4.59384	2.41691	1.96107	0	1.29087	0	1.96107	0	1.29087	0	0	0	0	0	0	0	1.29087	0	1.29087	0	0	3.8095	0	0	1.29087	0	0	0	8.12297	6.59225	4.308	4.40971	3.27509
Nc_CAGCGACTCAACACCA-1	4.16411	2.87732	2.38734	2.38734	0	3.98292	3.53353	3.98292	2.38734	1.63967	0	2.38734	1.63967	1.63967	0	2.38734	0	0	1.63967	0	0	0	0	1.63967	0	0	2.38734	0	2.87732	0	3.24242	0	0	0	0	9.68669	6.84877	5.1233	4.46986	1.63967
Nc_CAGCTAAAGGAGTCTG-1	4.31539	3.38609	0	2.51788	3.15039	4.62275	4.19643	3.38609	2.51788	0	1.36502	0	0	1.36502	0	2.86853	0	1.36502	0	0	0	0	0	1.36502	0	2.05366	2.51788	0	3.76621	0	0	1.36502	0	0	0	8.55474	6.98941	4.62275	3.38609	2.86853
Nc_CAGCTAAAGTTACCCA-1	4.97933	3.68689	1.43132	1.43132	2.60663	4.52733	4.29765	3.86547	3.24559	2.60663	2.9612	2.60663	0	2.9612	0	2.9612	0	0	0	0	0	0	0	1.43132	0	0	2.13549	0	4.81511	0	1.43132	0	0	0	1.43132	9.03714	6.47962	4.62976	4.41705	2.60663
Nc_CAGCTAAAGTTAGGTA-1	4.37052	4.37052	0	3.82001	0	4.37052	4.76801	0	0	3.82001	0	0	0	3.82001	0	2.91871	0	0	0	0	0	0	0	3.82001	0	0	0	0	5.07931	0	0	0	0	2.91871	2.91871	7.89008	6.43132	5.55249	4.37052	0
Nc_CAGCTAACAAGGGTCA-1	5.2422	3.55431	1.34221	1.34221	2.48702	4.38957	3.73152	2.83624	1.34221	2.48702	1.34221	3.35224	2.02531	3.35224	0	3.11719	0	1.34221	0	0	0	0	0	1.34221	0	2.02531	0	0	3.55431	0	2.83624	0	1.34221	2.48702	0	8.68282	6.46789	4.16102	4.16102	2.48702
Nc_CAGCTAACAATCTGCA-1	4.06044	4.24223	2.45452	1.69628	2.45452	4.40366	3.60919	2.94896	1.69628	2.45452	1.69628	2.45452	1.69628	3.60919	0	3.31652	0	0	0	0	0	0	0	2.45452	0	1.69628	0	0	5.01654	0	2.45452	1.69628	0	0	0	9.53219	7.26081	4.40366	4.40366	1.69628
Nc_CAGCTAACAATGGTCT-1	3.38346	2.73584	0	4.00874	2.25529	4.31263	4.44352	3.38346	2.25529	0	2.25529	3.09569	0	1.52965	0	0	0	0	1.52965	0	0	0	0	0	0	2.73584	2.73584	0	4.44352	0	3.09569	1.52965	0	0	0	8.97436	7.26547	5.20382	4.77716	2.25529
Nc_CAGCTAACAGTCAGAG-1	4.55753	3.09017	0	0	1.52556	4.66828	3.37781	4.43756	3.37781	0	1.52556	3.09017	0	0	1.52556	3.09017	0	0	0	0	0	0	0	0	0	0	0	0	4.30669	0	0	0	0	0	0	8.73989	6.32044	4.30669	4.00288	2.25035
Nc_CAGCTAAGTAGCTGCC-1	3.44812	4.4906	1.40727	2.10591	2.92778	3.6515	3.6515	4.13122	2.92778	0	2.5746	2.92778	0	2.10591	2.10591	2.5746	0	0	2.10591	0	0	0	0	3.21128	0	1.40727	1.40727	0	3.44812	0	0	2.10591	0	0	1.40727	9.42705	6.76025	4.38046	3.44812	2.10591
Nc_CAGCTAAGTCTAAACC-1	3.81436	3.48079	1.29397	1.29397	3.04615	5.04195	4.20352	3.81436	3.04615	3.04615	0	0	1.29397	1.96496	0	3.27978	0	0	1.96496	0	0	0	0	1.29397	0	2.42116	0	0	4.83735	0	2.42116	0	1.29397	3.04615	1.29397	8.64495	7.00873	5.16383	4.41469	3.48079
Nc_CAGCTAAGTGCAGACA-1	2.90483	3.80515	0	1.66134	1.66134	4.35529	4.19415	2.90483	2.90483	2.41311	0	0	0	1.66134	0	2.90483	0	0	1.66134	0	0	0	0	0	0	2.90483	1.66134	0	4.35529	0	0	0	0	0	0	8.51792	7.05473	4.50023	4.01272	2.41311
Nc_CAGCTGGCACCTATCC-1	4.39323	4.08837	2.3227	1.22294	1.87517	4.71974	4.19731	4.08837	1.22294	2.3227	1.22294	0	0	2.93944	0	2.3227	0	0	0	0	0	0	0	0	0	2.3227	1.22294	0	4.29859	0	0	1.22294	0	1.22294	0	8.59963	6.38753	3.8422	3.97053	2.66378
Nc_CAGCTGGCACTCGACG-1	3.71275	2.81879	1.59387	2.81879	1.59387	4.53632	4.40502	4.26056	1.59387	1.59387	2.33261	1.59387	0	1.59387	1.59387	1.59387	0	0	0	0	0	0	0	0	0	1.59387	0	0	3.91934	0	2.81879	0	1.59387	1.59387	0	8.66076	6.38821	5.05733	4.26056	1.59387
Nc_CAGCTGGCATAAAGGT-1	3.99084	4.4501	1.99267	3.31313	1.99267	3.99084	5.19994	3.69142	1.99267	1.99267	0	0	0	1.99267	0	3.31313	0	0	0	0	0	0	0	0	0	0	0	0	4.94474	0	2.79898	1.99267	0	0	1.99267	9.02091	7.10923	5.19994	4.23867	2.79898
Nc_CAGCTGGCATTCCTGC-1	3.59361	3.0672	2.22981	3.59361	1.50861	4.41271	4.13818	2.22981	3.0672	2.22981	0	0	0	0	0	0	0	0	1.50861	0	0	0	0	0	0	2.70842	1.50861	0	3.97846	0	2.70842	2.22981	0	0	1.50861	8.71389	6.57158	5.2444	3.59361	3.79883
Nc_CAGCTGGGTTGCTCCT-1	4.09291	3.46469	0	3.17507	3.70578	4.39782	4.25341	3.46469	2.32656	0	0	1.58882	0	2.81231	1.58882	3.46469	0	1.58882	0	0	0	0	0	1.58882	0	2.32656	0	0	2.32656	0	2.81231	0	0	1.58882	1.58882	9.06376	6.51351	3.70578	4.09291	1.58882
Nc_CAGCTGGTCAACTCTT-1	4.54216	3.49718	0	2.14748	1.44109	4.31237	4.31237	3.49718	2.6196	1.44109	0	0	0	0	0	2.14748	0	0	1.44109	0	0	0	0	3.49718	0	0	0	0	4.54216	0	1.44109	1.44109	0	0	1.44109	8.71261	6.52214	4.64465	4.18211	2.97472
Nc_CAGCTGGTCAGATAAG-1	4.73634	3.05832	1.50208	1.50208	1.50208	4.9222	3.05832	3.96902	2.69989	3.34519	2.69989	2.22188	3.05832	3.05832	2.69989	4.2724	2.22188	0	1.50208	0	0	0	0	1.50208	0	2.69989	0	0	5.23458	0	2.22188	2.22188	0	1.50208	0	9.15248	7.1131	4.9222	4.73634	3.78947
Nc_CAGCTGGTCATTGCCC-1	2.8228	2.8228	0	2.33635	2.8228	4.77223	4.10441	4.77223	0	1.59699	1.59699	2.33635	2.33635	0	0	0	0	1.59699	0	0	0	0	0	0	0	1.59699	1.59699	0	4.26499	0	1.59699	3.18594	0	0	2.8228	9.81402	6.39283	4.54079	2.8228	0
Nc_CAGCTGGTCGAATCCA-1	4.8924	3.49187	0	0	0	3.49187	3.94018	2.83796	3.20165	1.60882	0	2.83796	1.60882	2.35051	0	3.20165	0	0	1.60882	0	0	0	0	3.20165	0	1.60882	1.60882	0	4.78922	0	2.83796	0	0	0	0	8.98101	7.00114	4.28171	3.73337	2.35051
Nc_CAGGTGCAGAAACCAT-1	4.16458	3.55776	1.34449	1.34449	2.02815	4.67979	3.55776	3.89285	1.34449	1.34449	0	0	0	3.12053	2.02815	2.02815	1.34449	0	0	0	0	0	0	2.02815	0	1.34449	0	0	4.9188	0	1.34449	1.34449	0	0	1.34449	9.21726	6.63695	4.49517	3.12053	2.02815
Nc_CAGGTGCAGCCGATTT-1	2.96683	3.62803	1.71049	1.71049	2.47131	4.07973	3.87149	2.96683	1.71049	3.33498	0	1.71049	1.71049	1.71049	0	0	0	0	0	0	0	0	0	0	0	0	1.71049	0	5.46538	0	0	0	0	1.71049	0	9.23122	7.00307	5.38919	4.42321	3.33498
Nc_CAGGTGCCACATTAGC-1	4.36476	3.67374	0	2.63863	2.91346	4.27022	4.45349	4.06024	1.85348	2.29882	1.20592	1.20592	0	1.85348	0	1.85348	1.20592	0	1.20592	0	0	0	0	1.20592	0	0	0	0	4.76219	0	1.85348	1.20592	0	1.20592	1.20592	8.92821	6.42534	4.45349	4.36476	1.20592
Nc_CAGTAACAGAACAACT-1	4.61947	2.95185	0	1.42457	2.12721	4.15733	3.677	4.01428	2.59766	2.59766	2.59766	0	1.42457	2.59766	0	2.59766	0	0	1.42457	0	0	0	0	1.42457	0	2.12721	1.42457	0	4.15733	0	2.59766	1.42457	0	0	0	8.81609	6.49619	3.236	3.236	2.12721
Nc_CAGTAACAGACCTTTG-1	4.37385	3.53921	1.33223	2.01286	1.33223	4.7444	3.71625	3.87393	2.82205	2.01286	0	3.33735	0	2.47346	0	3.33735	0	2.01286	0	0	0	0	0	2.01286	0	2.01286	0	0	4.14543	0	0	0	0	0	0	8.62256	6.54832	4.82387	4.26416	3.10258
Nc_CAGTAACAGAGCTTCT-1	3.51903	3.90225	0	1.45627	2.16606	5.01755	3.72333	2.63968	2.16606	2.63968	0	0	0	2.16606	0	2.99565	0	1.45627	0	1.45627	0	0	0	1.45627	0	2.16606	2.16606	0	3.72333	0	0	1.45627	0	0	0	8.78865	6.17998	2.99565	2.63968	2.63968
Nc_CAGTAACAGCTGATAA-1	3.57279	3.39736	0	2.96569	2.34687	4.88803	4.42196	4.51086	2.96569	1.89716	1.89716	0	1.24025	2.34687	0	1.89716	0	0	0	0	0	0	0	0	0	1.24025	0	0	4.22583	0	1.89716	1.24025	0	0	1.24025	8.21257	6.5065	4.59459	3.57279	1.24025
Nc_CAGTAACAGTGTCCAT-1	3.71868	3.71868	2.16216	2.63547	2.16216	3.27644	3.71868	3.71868	1.45308	2.16216	1.45308	1.45308	1.45308	2.16216	0	3.51444	0	0	0	0	0	0	0	0	0	2.16216	0	0	4.4499	0	1.45308	1.45308	0	0	0	8.8449	6.61947	4.75856	4.2	3.27644
Nc_CAGTAACCAAGAAGAG-1	2.7616	3.41085	1.5495	2.7616	0	4.03714	2.27927	3.12244	1.5495	3.6511	0	0	1.5495	0	1.5495	0	0	0	0	0	0	0	0	0	0	0	0	0	4.4724	0	2.7616	0	0	0	0	8.565	6.79244	4.03714	3.41085	2.7616
Nc_CAGTAACCACCCATTC-1	5.05191	2.72141	0	2.99891	2.72141	4.63108	4.03446	4.15263	2.99891	2.99891	0	0	0	1.26231	0	2.37751	0	1.92509	1.26231	0	0	0	0	1.26231	1.26231	2.99891	0	0	4.45825	0	3.23155	1.26231	1.26231	1.26231	0	8.75432	6.40817	4.15263	4.45825	2.72141
Nc_CAGTAACCAGCTGTGC-1	4.22329	3.67644	1.56767	2.78508	3.14682	4.36755	3.14682	4.92902	2.78508	1.56767	0	2.78508	1.56767	2.30115	0	3.14682	0	0	0	0	0	0	0	3.4358	0	0	0	0	3.67644	0	1.56767	1.56767	0	0	0	9.32496	6.08288	4.83287	4.61889	2.30115
Nc_CAGTAACCAGTAAGCG-1	4.62166	3.6791	0	0	1.74925	4.13199	3.01534	3.01534	1.74925	0	0	0	2.51694	2.51694	0	3.38506	0	0	0	0	0	0	0	1.74925	0	3.6791	0	0	3.01534	0	2.51694	1.74925	0	0	1.74925	9.13123	7.00606	3.92324	4.75383	0
Nc_CAGTAACCATACTCTT-1	3.58825	2.70348	0	1.50482	2.22521	3.97298	3.34901	4.13267	2.70348	1.50482	0	1.50482	0	2.22521	0	3.58825	0	0	0	0	0	0	0	2.22521	0	0	0	0	3.58825	0	2.22521	2.22521	0	0	0	8.31721	7.03882	5.55297	4.9263	3.06205
Nc_CAGTAACGTGGTCTCG-1	4.95271	2.72662	0	2.72662	2.24672	4.66386	4.15843	2.24672	2.72662	1.52256	0	0	0	2.72662	0	2.72662	0	0	1.52256	0	0	0	0	0	0	1.52256	0	0	4.43317	0	0	2.72662	0	0	0	8.96353	6.67444	4.55312	4.43317	2.72662
Nc_CAGTAACGTTCCAACA-1	5.37028	3.09898	1.81668	0	0	3.47129	3.09898	2.59584	1.81668	0	2.59584	1.81668	0	0	1.81668	3.47129	0	0	0	4.96682	0	0	0	0	0	3.09898	0	0	4.56708	0	3.09898	0	0	1.81668	0	9.3924	7.07364	5.18261	4.01223	3.47129
Nc_CAGTAACTCAACCAAC-1	2.65479	3.29708	0	2.18005	2.65479	4.68492	3.73995	2.18005	2.18005	1.46772	0	0	3.01139	0	0	2.18005	3.29708	5.55189	1.46772	0	0	0	0	4.58232	0	2.65479	1.46772	0	4.68492	0	0	1.46772	0	1.46772	0	9.32246	7.15247	5.55189	4.58232	2.65479
Nc_CAGTAACTCTAACCGA-1	3.82051	3.61504	2.24821	2.24821	2.24821	4.66568	2.72823	1.5238	1.5238	0	1.5238	3.08778	0	2.24821	0	3.37537	0	0	1.5238	0	0	0	0	3.08778	0	2.72823	0	0	4.66568	0	0	1.5238	0	0	0	8.63199	6.13735	4.00034	4.43497	1.5238
Nc_CAGTCCTAGACAAAGG-1	4.49517	3.55776	1.88517	0	0	4.31163	4.31163	0	2.67535	0	2.67535	0	0	1.88517	0	0	0	0	1.88517	0	0	0	0	0	0	3.85498	0	0	4.1013	0	0	0	0	0	0	8.86745	6.76499	5.05864	3.85498	3.55776
Nc_CAGTCCTAGCCCGAAA-1	3.80972	3.6317	0	2.08941	2.08941	4.66778	3.42857	3.80972	3.19209	2.5567	1.39389	0	0	1.39389	0	3.19209	0	0	2.08941	0	0	0	0	2.08941	0	2.5567	0	0	4.24082	0	0	0	0	0	0	8.73428	6.64818	4.35997	4.35997	2.08941
Nc_CAGTCCTAGCGATGAC-1	5.3614	3.33853	1.49731	2.21608	2.21608	3.78263	3.78263	4.2654	1.49731	2.69365	1.49731	0	0	3.05183	0	3.33853	0	1.49731	0	0	0	0	0	0	0	2.69365	1.49731	0	4.91507	0	1.49731	0	0	2.21608	0	9.07856	6.34374	4.82514	3.96211	2.69365
Nc_CAGTCCTAGGTGTTAA-1	4.77459	2.64945	1.8628	1.21323	2.64945	5.08594	4.07234	3.35473	2.30909	0	0	0	0	2.30909	0	1.21323	0	0	0	0	0	0	0	2.30909	0	1.21323	1.21323	0	4.07234	0	0	0	0	0	0	8.52184	5.67541	4.28243	4.07234	2.92464
Nc_CAGTCCTAGTGTACTC-1	3.5674	4.66808	2.68424	3.19237	3.5674	4.32163	4.11122	4.50523	0	0	0	1.89286	2.68424	1.89286	0	0	0	3.5674	0	0	0	0	0	3.19237	0	0	0	0	5.06886	0	1.89286	0	0	0	1.89286	10.1069	7.42596	5.18103	5.18103	3.19237
Nc_CAGTCCTTCAACGGCC-1	3.74392	1.7989	0	0	1.7989	2.57509	2.57509	3.98889	3.44866	1.7989	0	1.7989	0	0	0	3.44866	0	1.7989	0	0	0	0	0	3.07701	0	3.07701	0	0	3.98889	0	1.7989	1.7989	0	0	1.7989	9.95898	6.8148	3.98889	3.07701	2.57509
Nc_CAGTCCTTCTGCTGTC-1	4.32275	4.63019	0	2.52428	2.52428	3.93155	3.93155	2.52428	0	0	0	0	0	0	0	2.52428	0	0	2.52428	2.52428	0	0	0	0	0	2.52428	0	0	3.3931	0	0	0	0	0	0	9.41079	6.72196	3.3931	2.52428	3.3931
Nc_CAGTCCTTCTGGCGTG-1	4.83773	2.62625	0	2.15363	0	4.92222	4.54976	3.26659	2.15363	2.98166	0	0	2.15363	2.15363	0	2.98166	0	2.62625	1.44611	4.04637	0	0	0	2.15363	0	2.62625	0	0	4.54976	0	2.98166	0	1.44611	0	0	8.81195	7.00709	4.92222	4.18961	2.15363
Nc_CATATGGAGATAGGAG-1	3.22777	2.86318	1.62856	2.37409	2.37409	4.3095	3.96757	3.22777	3.76047	1.62856	3.22777	2.37409	2.37409	1.62856	1.62856	3.51857	0	1.62856	1.62856	1.62856	0	0	0	0	0	2.86318	0	0	4.58572	0	1.62856	0	0	0	0	9.02189	7.09786	5.34869	4.3095	2.37409
Nc_CATATGGAGTCTCCTC-1	4.23404	3.7372	1.90351	2.69654	1.24526	4.0069	3.7372	3.87835	1.90351	1.24526	1.24526	1.24526	1.24526	2.69654	1.24526	0	0	0	0	0	0	0	0	0	0	2.35384	0	0	3.87835	0	3.40522	1.24526	0	0	0	8.90904	6.77187	5.14018	3.87835	3.40522
Nc_CATATGGAGTGTACTC-1	3.41438	3.86062	2.76492	1.55207	1.55207	2.28236	4.34509	4.47612	3.12589	2.28236	0	1.55207	1.55207	0	0	3.12589	0	0	1.55207	0	0	0	0	1.55207	0	3.41438	0	0	4.20095	0	0	2.28236	0	0	1.55207	9.10274	6.21781	4.70713	4.0408	1.55207
Nc_CATATGGCACTCTGTC-1	4.33131	4.20095	1.45372	0	0	4.33131	3.8985	3.8985	2.16294	2.16294	0	0	0	2.16294	0	2.16294	0	0	0	0	0	0	0	1.45372	0	2.99214	0	0	4.20095	0	0	0	0	0	0	9.14077	6.2103	4.45085	4.45085	2.16294
Nc_CATATGGGTAAGGGCT-1	5.22028	2.62823	1.84452	0	0	4.75026	4.04859	3.13324	3.13324	3.13324	0	0	0	1.84452	0	0	0	0	0	0	0	0	0	0	0	2.62823	0	0	4.04859	0	0	1.84452	0	0	0	8.57716	6.97022	3.80289	3.50657	1.84452
Nc_CATATGGGTACAGCAG-1	4.07859	2.87937	2.06321	2.52825	2.06321	4.80853	4.88812	3.39745	2.06321	2.87937	0	0	0	0	0	3.60015	0	0	0	0	0	0	0	0	0	0	0	0	3.93604	0	1.37271	0	0	1.37271	0	8.15752	6.24241	3.39745	3.39745	2.52825
Nc_CATATGGGTATATGGA-1	5.20078	3.4273	0	2.08833	3.4273	4.1096	4.35863	4.23948	3.19084	1.39302	0	0	0	2.55553	1.39302	3.19084	0	0	1.39302	0	0	0	0	0	0	0	0	0	3.96685	0	1.39302	0	0	1.39302	0	8.46056	5.97266	4.23948	4.8403	3.4273
Nc_CATATGGGTCTCTTAT-1	4.08638	3.1689	0	3.1689	0	4.08638	3.1689	4.64275	0	0	3.1689	4.64275	0	4.64275	0	3.1689	0	0	0	0	0	0	0	3.1689	0	0	0	0	5.61358	0	0	0	0	0	0	9.42721	7.01008	4.08638	4.08638	3.1689
Nc_CATATGGGTTCAGCGC-1	4.36701	3.14632	0	3.67591	2.3007	3.88209	2.7846	1.56729	3.14632	1.56729	3.67591	3.43528	0	1.56729	0	3.67591	0	0	0	0	0	0	0	0	0	1.56729	0	0	4.61834	0	3.14632	2.3007	0	0	0	9.30661	7.24971	4.49814	3.43528	3.14632
Nc_CATATGGGTTCAGTAC-1	4.4636	4.0702	1.86115	3.68351	1.21194	4.70117	3.15363	3.52755	1.21194	2.30727	0	0	0	0	0	1.86115	0	0	1.21194	0	0	0	0	0	0	0	1.21194	0	4.54722	0	1.21194	0	0	0	0	8.40096	6.27344	3.68351	3.82424	2.92266
Nc_CATATGGTCACGCATA-1	5.54257	3.63256	0	2.97113	3.33942	4.57319	3.63256	3.63256	3.33942	3.87608	0	2.47535	1.71392	3.87608	0	0	0	0	0	0	0	0	0	1.71392	0	1.71392	0	0	3.87608	0	0	0	0	1.71392	0	8.94048	6.3366	4.57319	2.97113	0
Nc_CATATGGTCGTAGGTT-1	3.90304	2.84889	1.35112	2.0364	0	4.04536	3.56776	4.6009	2.4991	2.0364	0	1.35112	0	1.35112	2.0364	1.35112	0	0	0	0	0	0	0	2.0364	0	0	0	0	4.29376	0	0	0	1.35112	0	1.35112	8.67575	6.81609	4.92937	4.69029	3.1302
Nc_CATATTCAGCGACGTA-1	4.86136	3.37239	0	3.37239	2.85546	5.32133	4.18211	3.57475	2.85546	2.04218	2.50538	2.50538	1.35577	2.85546	0	3.13696	0	1.35577	0	0	0	0	0	3.37239	0	2.85546	0	0	4.18211	0	3.57475	0	1.35577	2.04218	0	8.45241	6.3862	4.18211	3.91016	2.85546
Nc_CATATTCCAGATCCAT-1	5.31323	3.65854	1.1966	2.28569	1.84156	4.87891	4.34907	4.25458	2.62479	2.28569	0	1.1966	0	2.62479	0	2.89917	0	0	0	0	0	0	0	0	0	2.62479	1.1966	0	4.15347	0	3.50283	0	0	0	0	8.29306	6.19675	4.04473	3.50283	3.32825
Nc_CATATTCGTACCGAGA-1	4.52329	3.45917	0	1.58477	2.3217	3.90662	4.24765	4.24765	3.16967	0	0	1.58477	0	2.80711	0	0	0	1.58477	0	0	0	0	0	0	0	2.3217	0	0	4.24765	0	0	0	1.58477	0	0	8.8915	6.79413	4.95392	5.04411	2.3217
Nc_CATATTCGTCAGAAGC-1	4.53897	3.89766	0	2.71408	2.71408	4.70198	3.89766	3.22382	0	0	0	0	0	0	0	2.71408	0	0	0	0	0	0	0	0	0	3.22382	0	0	3.22382	0	1.91872	0	1.91872	0	0	9.14342	6.61957	3.89766	3.89766	3.22382
Nc_CATATTCGTCCAAGTT-1	4.67298	2.73468	1.52876	1.52876	1.52876	4.67298	4.00746	3.62202	2.25421	2.25421	1.52876	0	0	1.52876	0	1.52876	1.52876	0	0	0	0	0	0	0	0	1.52876	0	0	4.00746	0	1.52876	0	0	0	1.52876	8.95667	6.85807	4.67298	4.44222	1.52876
Nc_CATATTCTCATCGATG-1	4.61567	3.59294	0	1.91328	2.98488	4.69486	4.69486	4.13749	1.25297	2.7078	0	0	1.25297	3.21722	0	2.7078	0	0	1.91328	0	0	0	0	2.36456	0	2.7078	0	0	3.41727	0	2.7078	0	1.25297	0	1.91328	8.49451	6.2422	4.84129	4.34812	1.91328
Nc_CATATTCTCGACAGCC-1	4.49628	3.55883	1.88602	2.9524	2.9524	4.49628	4.65909	3.55883	2.9524	0	1.23148	0	0	1.88602	0	2.33463	0	0	0	0	0	0	0	2.33463	0	1.88602	1.23148	0	3.38357	0	1.88602	0	1.23148	0	0	8.07289	6.28244	5.22489	3.71509	1.88602
Nc_CATCAAGAGACCGGAT-1	3.62562	4.56596	0	0	2.46916	4.07726	4.42071	3.86904	2.96455	2.46916	1.70867	2.46916	1.70867	2.46916	0	3.62562	1.70867	1.70867	1.70867	0	0	0	0	2.46916	0	1.70867	0	0	4.81881	0	0	0	0	0	0	8.55198	6.48342	4.42071	2.96455	2.46916
Nc_CATCAAGAGGTGATAT-1	5.96575	3.36708	1.51782	1.51782	2.24098	3.99174	4.15156	1.51782	1.51782	1.51782	3.99174	4.42623	1.51782	2.72044	0	2.24098	0	0	0	0	0	0	0	3.07969	0	3.07969	0	0	5.03038	0	2.72044	1.51782	0	0	1.51782	8.44911	6.61333	4.29542	3.36708	2.24098
Nc_CATCAAGCAAAGTCAA-1	4.71542	3.31024	1.31414	1.31414	2.44881	4.11703	3.98782	3.98782	1.31414	1.99026	0	1.31414	1.31414	2.44881	1.31414	2.44881	0	2.44881	0	0	0	0	0	3.076	0	1.99026	1.31414	0	3.5117	0	2.79622	1.31414	0	1.31414	0	8.62003	6.73532	3.98782	4.71542	3.31024
Nc_CATCAAGGTCAGCTAT-1	4.44814	3.35855	0	1.7287	4.28645	5.33424	3.65207	3.65207	2.49277	2.49277	2.49277	0	1.7287	1.7287	0	3.65207	1.7287	2.98965	0	0	0	0	0	0	0	2.49277	1.7287	0	4.28645	0	1.7287	0	0	2.49277	0	9.23533	6.51186	5.24901	4.10433	1.7287
Nc_CATCAAGGTTTCCACC-1	4.38957	3.9973	1.41324	3.21982	1.41324	4.27029	4.27029	3.83862	2.93609	0	2.58256	0	0	0	0	4.38957	0	0	0	0	0	0	0	0	0	1.41324	0	0	4.14024	0	2.93609	0	0	0	1.41324	9.33251	6.39518	3.9973	3.45681	3.45681
Nc_CATCAAGTCACCGGGT-1	4.69122	3.21384	1.61802	0	0	5.09223	4.29468	4.43931	1.61802	0	3.50433	3.50433	0	1.61802	1.61802	4.13392	0	0	0	0	0	0	0	0	0	0	2.36151	0	4.13392	0	0	1.61802	0	1.61802	0	8.71807	6.91926	4.57076	4.29468	1.61802
Nc_CATCAAGTCATTCACT-1	4.3338	3.25064	2.39477	1.64592	3.25064	4.61024	3.54193	3.99153	3.25064	1.64592	3.25064	0	0	2.88527	0	2.88527	0	1.64592	0	0	0	0	0	0	0	2.88527	0	0	3.78417	0	0	0	0	0	0	9.16447	6.77614	5.13223	2.88527	2.88527
Nc_CATCAAGTCGGTGTCG-1	5.05197	4.09482	0	2.81405	1.59017	5.21705	4.39976	4.09482	1.59017	2.81405	2.32818	0	0	2.32818	1.59017	2.32818	0	0	0	0	0	0	0	0	0	0	0	0	4.09482	0	1.59017	0	0	1.59017	0	8.21236	6.69424	3.91418	3.91418	1.59017
Nc_CATCAGAAGAGATGAG-1	2.76563	0	1.96356	1.96356	2.76563	3.27809	4.41289	3.27809	2.76563	1.96356	1.96356	0	0	0	0	0	0	0	0	0	0	0	0	0	0	2.76563	0	0	3.27809	0	1.96356	0	0	0	0	9.02276	6.9058	3.9543	3.65546	2.76563
Nc_CATCAGAAGATGTGGC-1	3.73214	3.35284	1.34261	0	2.83681	4.58745	3.73214	2.48756	2.83681	2.83681	0	0	0	2.48756	0	2.02581	0	0	0	0	0	0	0	1.34261	0	2.48756	0	0	4.67681	0	2.02581	0	0	1.34261	1.34261	8.04261	5.77514	4.4922	3.88995	2.02581
Nc_CATCAGAAGCCAGTAG-1	4.37376	2.64657	1.21129	2.64657	1.21129	4.62515	3.82318	3.82318	1.86032	1.21129	0	0	0	2.92167	0	3.15261	0	0	1.21129	0	0	0	0	1.21129	0	1.21129	0	0	4.62515	0	0	0	1.21129	1.21129	0	8.1949	6.19671	4.46252	3.35164	3.15261
Nc_CATCAGAAGGGTTTCT-1	3.44509	2.92488	2.10335	2.10335	2.10335	2.92488	3.82663	3.82663	2.10335	4.12807	0	0	0	0	0	3.82663	0	0	0	0	0	0	0	0	0	2.10335	0	0	4.12807	0	2.10335	0	0	0	0	9.24712	7.58669	4.77487	4.93893	2.92488
Nc_CATCAGAAGTCATCCA-1	4.26574	3.45246	1.41025	1.41025	1.41025	4.5975	4.38501	2.57857	3.21554	0	2.93193	3.99281	1.41025	0	2.57857	2.57857	0	0	0	0	0	0	0	1.41025	0	2.10958	0	0	4.38501	0	1.41025	2.10958	0	0	0	8.8305	6.74283	2.10958	3.21554	3.21554
Nc_CATCAGAGTTCCAACA-1	3.66888	3.87498	1.56224	2.77808	2.77808	4.21553	2.29462	3.13955	3.87498	2.29462	1.56224	3.66888	0	2.29462	0	4.05528	0	0	0	0	0	0	0	2.77808	0	1.56224	0	0	3.13955	0	0	1.56224	1.56224	0	0	9.11305	7.02133	5.17617	4.82496	4.05528
Nc_CATCAGAGTTGCTCCT-1	4.42995	2.3536	1.61141	1.61141	0	4.12466	3.49537	3.73693	3.94378	0	0	0	0	1.61141	0	1.61141	0	0	0	0	0	0	0	0	0	1.61141	0	0	3.94378	0	0	0	0	0	1.61141	8.99069	6.26779	3.49537	2.3536	2.84127
Nc_CATCAGATCGTTACGA-1	2.63515	1.85048	1.85048	3.14055	2.63515	2.63515	3.81055	3.81055	0	0	1.85048	1.85048	0	0	2.63515	1.85048	2.63515	0	0	0	0	0	0	0	0	1.85048	0	0	5.12435	0	1.85048	0	0	0	0	9.22984	7.27394	5.22831	4.44954	1.85048
Nc_CATCCACCAAAGGTGC-1	4.27233	3.22175	0	3.45878	2.58436	4.27233	4.14228	2.11492	2.58436	1.41459	1.41459	0	0	1.41459	1.41459	0	0	0	0	0	0	0	0	2.93797	0	0	0	0	4.27233	0	0	2.58436	0	0	1.41459	8.70549	6.68111	4.50181	2.93797	1.41459
Nc_CATCCACCAATGACCT-1	4.20527	4.07557	1.37075	1.37075	2.5256	4.4342	4.32427	3.15869	2.5256	1.37075	0	1.37075	0	2.5256	1.37075	1.37075	0	0	0	0	0	0	0	0	0	1.37075	0	1.37075	4.07557	0	0	0	0	0	0	9.12335	6.53901	3.93304	3.15869	3.15869
Nc_CATCCACCAGGTCTCG-1	4.00461	3.0918	1.32488	3.52805	3.32635	4.55929	3.86256	2.81157	2.81157	3.0918	0	0	0	2.46345	1.32488	3.0918	1.32488	0	0	0	0	0	0	0	0	2.46345	1.32488	0	4.73265	0	0	0	1.32488	0	0	8.58798	6.94151	4.00461	4.00461	3.32635
Nc_CATCCACGTACCAGTT-1	4.43826	1.30865	0	0	3.30197	4.93273	3.50331	3.0679	3.30197	1.30865	3.0679	1.30865	1.30865	0	0	2.78836	0	0	0	0	0	0	0	2.4413	0	1.30865	1.30865	0	4.62256	0	0	0	0	0	1.30865	8.97079	6.4127	5.3003	4.53335	3.50331
Nc_CATCCACGTTCAGCGC-1	4.90245	2.8469	1.61581	1.61581	2.8469	4.13082	3.50133	2.8469	0	2.8469	0	0	0	2.8469	0	3.50133	0	3.50133	1.61581	0	0	0	0	3.21091	0	1.61581	3.21091	0	4.43619	0	2.35887	0	0	0	0	9.31508	7.16464	4.90245	3.94989	2.8469
Nc_CATCCACTCATGTCCC-1	3.74515	3.01631	2.18443	0	0	4.47721	3.74515	3.30213	1.47131	1.47131	1.47131	0	0	2.18443	0	2.65951	0	2.65951	0	0	0	0	0	1.47131	0	2.18443	0	0	3.74515	0	1.47131	0	0	1.47131	1.47131	9.35566	6.69792	4.47721	4.08361	2.18443
Nc_CATCCACTCGTTACAG-1	4.68407	3.2072	0	2.35551	3.2072	4.43221	3.49754	3.946	2.35551	0	1.61301	0	0	0	1.61301	3.49754	0	0	2.35551	0	0	0	0	0	0	2.35551	0	0	3.946	0	0	0	0	0	0	8.83293	6.51713	4.79522	3.73912	2.84331
Nc_CATCGAAAGAAGCCCA-1	4.3866	1.41129	0	2.11087	1.41129	3.83572	4.1373	3.65744	2.57997	0	1.41129	0	0	1.41129	0	2.57997	0	0	0	0	0	0	0	2.11087	0	0	1.41129	0	4.3866	0	0	1.41129	0	0	1.41129	8.8582	6.65227	4.94839	3.21704	2.93338
Nc_CATCGAAAGACTAGAT-1	5.09223	3.29719	0	0	1.68145	4.22188	2.93027	3.29719	1.68145	1.68145	1.68145	2.43696	2.93027	1.68145	0	3.83239	0	0	0	0	0	0	0	0	2.93027	3.29719	0	0	4.38319	0	0	1.68145	1.68145	0	0	8.45033	6.98673	5.42434	4.04024	3.58947
Nc_CATCGAAAGGCCATAG-1	4.00397	1.65496	2.89675	3.26252	3.26252	4.49131	4.49131	3.55407	3.26252	2.40553	3.26252	4.18533	1.65496	2.40553	0	3.26252	0	0	0	0	0	0	0	0	0	2.89675	0	0	3.26252	0	3.55407	1.65496	0	0	0	8.96464	7.13643	4.85494	2.40553	2.89675
Nc_CATCGAAAGGGTCGAT-1	4.66114	3.27487	2.1608	2.98973	2.634	4.44822	4.05505	3.89593	2.634	3.27487	0	0	1.45197	3.27487	2.1608	0	0	2.634	1.45197	0	0	0	0	3.71706	0	2.1608	0	0	4.19834	0	2.634	0	0	0	0	8.64471	7.01625	4.66114	4.19834	1.45197
Nc_CATCGAAAGGGTCTCC-1	4.63928	2.91147	2.09151	2.41934	2.68629	4.28424	4.01991	3.27776	2.09151	2.41934	1.66658	0	0	1.06165	0	2.91147	0	1.06165	0	0	0	0	0	1.06165	0	2.41934	0	0	4.70089	0	2.09151	0	1.06165	0	1.06165	8.76433	6.34804	4.43689	4.01991	3.27776
Nc_CATCGAACACCTCGGA-1	1.61983	1.61983	2.36367	3.21624	2.85204	2.36367	3.50678	3.21624	3.21624	0	0	0	1.61983	1.61983	0	2.85204	0	3.21624	0	0	0	0	0	1.61983	0	0	0	0	1.61983	0	0	2.36367	0	0	0	9.71193	7.14966	5.93377	6.02847	3.21624
Nc_CATCGAACACGGTTTA-1	4.67769	2.73885	2.25809	2.73885	0	4.17202	4.31599	3.38667	3.62653	0	0	0	1.53196	0	0	3.83213	0	2.25809	0	0	0	0	0	2.25809	0	0	0	0	4.01206	0	1.53196	1.53196	0	0	0	8.76855	6.49048	5.05139	4.96664	1.53196
Nc_CATCGAAGTTGATTCG-1	4.35407	2.55155	1.77876	1.77876	2.55155	2.55155	2.55155	2.55155	1.77876	1.77876	1.77876	0	3.05206	3.71771	0	4.79413	0	0	1.77876	0	0	0	0	0	1.77876	1.77876	0	0	5.02711	0	4.17146	0	1.77876	1.77876	0	8.40494	6.96575	4.91532	4.79413	3.05206
Nc_CATCGAATCCAAAGTC-1	5.24217	2.17293	2.17293	2.17293	1.46189	3.28887	4.21311	3.52709	2.17293	0	0	2.17293	0	2.6471	1.46189	0	0	0	0	0	0	0	0	0	0	1.46189	0	0	4.67614	0	0	0	0	0	0	8.56991	6.84618	3.52709	3.9105	1.46189
Nc_CATCGAATCCGCGGTA-1	4.36439	2.19003	0	1.4759	1.4759	5.26353	4.48407	4.48407	3.0226	1.4759	1.4759	0	0	2.19003	0	2.19003	0	3.30858	0	0	0	0	0	0	0	0	0	0	3.75179	0	1.4759	0	0	0	0	8.89148	6.54909	3.75179	2.19003	0
Nc_CATCGGGAGGACGAAA-1	5.1119	3.29822	0	1.46854	1.46854	3.29822	3.53661	3.92022	1.46854	0	1.46854	0	0	1.46854	2.18104	0	0	0	2.18104	0	0	0	0	0	0	2.65586	1.46854	0	3.92022	0	1.46854	1.46854	1.46854	0	1.46854	8.47674	6.66878	4.68615	3.0125	2.65586
Nc_CATCGGGCAACAACCT-1	4.97846	3.22114	1.91651	1.25552	1.91651	4.02352	2.98872	3.42126	1.91651	2.3681	1.25552	1.25552	0	2.98872	0	2.3681	0	1.25552	2.3681	0	0	0	0	3.42126	0	2.3681	1.25552	0	4.44712	0	1.25552	0	0	0	0	8.34733	6.34833	4.84553	4.02352	2.71153
Nc_CATCGGGCACAAGCCC-1	5.01973	3.8018	1.51069	1.51069	1.51069	3.59654	3.98145	3.98145	3.59654	0	0	0	0	2.23233	0	3.07001	0	2.23233	0	0	0	0	0	3.07001	0	1.51069	0	0	4.93505	0	0	0	1.51069	2.23233	0	9.07959	6.7829	4.285	2.23233	2.71113
Nc_CATCGGGCACCAGGTC-1	4.70565	3.31646	1.48152	3.03029	2.19688	4.70565	3.93918	3.55516	0	2.67295	1.48152	3.03029	0	1.48152	0	2.19688	0	1.48152	0	0	0	0	0	1.48152	0	1.48152	1.48152	0	4.89137	0	0	1.48152	0	0	1.48152	8.81667	6.66358	4.70565	4.37273	1.48152
Nc_CATCGGGCAGGGCATA-1	4.70623	3.84691	1.41881	2.94384	0	4.79588	3.22777	4.00565	3.22777	2.12011	0	0	0	1.41881	0	3.22777	0	0	0	0	0	0	0	1.41881	0	2.58998	0	0	3.66851	0	2.58998	0	0	0	0	8.10579	6.45991	4.39805	4.50826	0
Nc_CATCGGGGTACCGAGA-1	3.4991	3.12598	1.83861	0	2.62136	1.83861	2.62136	1.83861	1.83861	1.83861	1.83861	2.62136	0	1.83861	1.83861	4.04089	0	4.04089	1.83861	0	0	0	0	1.83861	0	3.4991	0	0	3.79528	0	0	1.83861	0	0	0	9.10958	7.13072	4.59633	3.4991	3.4991
Nc_CATCGGGGTTCTCATT-1	4.75237	3.1875	3.1875	1.3907	2.55242	4.23593	5.13189	3.1875	1.3907	2.08547	0	0	1.3907	3.80493	1.3907	3.1875	0	0	0	0	1.3907	0	0	2.08547	0	2.08547	0	0	4.35507	0	0	0	0	0	1.3907	8.69001	6.27122	4.10606	3.80493	2.08547
Nc_CATCGGGTCACCAGGC-1	3.64254	3.97921	1.40121	2.56649	2.56649	3.82067	3.97921	2.56649	0	3.2026	0	4.4813	2.09844	2.91932	0	1.40121	0	2.56649	0	0	0	0	0	3.43927	0	0	2.09844	0	4.76869	0	0	2.09844	0	2.09844	0	8.53246	6.99293	4.93273	2.09844	2.09844
Nc_CATCGGGTCATGCAAC-1	4.71176	2.86813	0	2.86813	2.86813	4.71176	4.31496	3.97295	2.37873	0	0	0	0	1.63245	0	0	0	3.23291	0	0	0	0	0	0	0	2.37873	1.63245	0	4.31496	0	2.86813	0	0	0	0	8.9983	6.81149	5.02263	2.86813	3.23291
Nc_CATCGGGTCCACGTGG-1	4.46684	4.19176	1.54566	2.27464	3.64574	3.11729	4.19176	1.54566	2.27464	3.40557	0	0	0	3.11729	0	3.64574	0	3.40557	1.54566	0	0	0	0	0	0	2.27464	0	0	4.58692	0	2.75663	0	0	1.54566	0	8.67888	7.23565	5.29967	4.89679	0
Nc_CATCGGGTCGTCCAGG-1	4.65558	3.07851	1.51695	2.23992	2.23992	4.54487	3.81075	4.15029	1.51695	2.23992	3.60539	3.81075	1.51695	1.51695	0	0	0	0	0	0	0	0	0	0	0	3.81075	0	0	4.42495	0	1.51695	0	0	0	0	8.87709	5.78119	1.51695	3.07851	1.51695
Nc_CATGACAAGACCTAGG-1	4.55499	4.13617	1.12734	2.79135	3.21597	4.69352	3.81045	2.5206	2.18703	0	1.12734	0	0	1.75237	0	4.13617	0	0	0	0	0	0	0	1.75237	0	1.75237	1.12734	0	4.31852	0	0	0	0	1.75237	0	8.20344	5.85446	4.23023	2.18703	3.21597
Nc_CATGACAAGTAGCGGT-1	4.88005	3.66829	0	3.22756	0	4.50803	4.2785	4.14841	1.41865	3.84668	0	0	1.41865	2.94363	1.41865	3.46469	0	1.41865	0	0	0	0	0	2.11993	0	0	1.41865	0	4.39782	0	0	0	0	2.11993	0	8.83338	6.96381	4.88005	3.46469	3.22756
Nc_CATGACAAGTAGGCCA-1	3.46887	3.46887	1.42153	1.42153	1.42153	3.85096	2.59361	2.59361	2.12347	2.59361	1.42153	1.42153	2.12347	0	0	2.94763	0	0	0	0	0	0	0	1.42153	0	0	0	0	4.88449	0	2.12347	1.42153	1.42153	0	1.42153	9.20921	7.00653	4.88449	3.67253	2.12347
Nc_CATGACAAGTTACCCA-1	4.36635	3.54902	1.47722	0	1.47722	5.04938	3.31043	3.93291	2.66729	2.19164	0	0	2.19164	1.47722	2.19164	2.19164	0	1.47722	0	3.31043	0	0	0	0	0	2.19164	0	0	2.66729	0	3.02441	1.47722	0	2.19164	0	9.08105	6.95541	5.19702	3.7537	2.66729
Nc_CATGACACAAGTACCT-1	4.31885	4.31885	1.75261	0	3.92771	4.13649	3.68351	4.48072	3.68351	0	0	2.52088	0	2.52088	0	2.52088	0	0	0	0	0	0	0	0	0	3.38938	0	0	5.28224	0	0	0	0	2.52088	0	8.81015	6.95679	4.75843	4.75843	2.52088
Nc_CATGACAGTTGGACCC-1	3.92595	4.47892	1.47246	2.66102	2.18583	4.47892	4.22877	4.47892	2.18583	3.30374	2.18583	2.66102	0	3.54221	0	3.30374	0	1.47246	0	0	0	0	0	2.18583	0	1.47246	1.47246	0	4.96227	0	1.47246	0	0	3.01788	1.47246	8.86429	7.32862	5.55914	4.35926	3.01788
Nc_CATGACATCCCTCAGT-1	4.58091	3.38445	1.23204	1.23204	1.88673	4.31366	3.85697	3.38445	2.33541	2.33541	1.88673	0	0	1.88673	0	3.1849	0	2.33541	0	0	0	0	0	2.95325	0	1.88673	2.67715	0	2.95325	0	2.33541	0	0	1.23204	1.88673	8.63518	6.51383	4.21232	4.21232	2.67715
Nc_CATGACATCTGAAAGA-1	5.08576	4.12762	0	2.57143	2.92447	3.98476	3.648	2.92447	1.4049	2.10299	0	0	0	1.4049	1.4049	3.20788	0	1.4049	1.4049	0	0	0	0	3.648	0	2.10299	0	0	3.20788	0	0	1.4049	0	0	0	8.16867	6.66572	4.85877	4.37684	3.20788
Nc_CATGCCTAGCAGGTCA-1	4.10937	3.04032	2.20582	3.77049	2.20582	4.25299	3.04032	3.04032	2.20582	1.48887	0	0	0	2.68259	0	2.68259	0	0	1.48887	0	0	0	0	0	0	2.68259	0	0	4.10937	0	0	1.48887	0	0	0	8.70855	6.51308	4.25299	3.04032	2.20582
Nc_CATGCCTAGCATGGCA-1	4.33134	3.57676	1.90033	3.57676	3.20147	4.6779	4.12084	1.90033	0	3.57676	1.90033	0	1.90033	0	0	0	0	0	0	0	0	0	0	0	0	0	0	0	5.72593	0	0	0	0	0	0	8.89645	7.43611	4.82425	5.07877	3.57676
Nc_CATGCCTCAAGCCGCT-1	3.63382	3.39385	0	1.53716	1.53716	4.97433	3.10583	4.97433	3.83951	2.26437	0	0	2.26437	4.17951	0	1.53716	0	2.26437	0	1.53716	0	0	0	2.26437	0	1.53716	1.53716	0	4.17951	0	3.10583	1.53716	1.53716	0	0	8.87912	6.64264	4.32353	4.45447	3.10583
Nc_CATGCCTCAAGGTGTG-1	3.88077	3.14506	0	1.56635	0	4.22141	4.22141	3.434	0	0	0	0	0	2.29957	0	3.14506	0	0	1.56635	0	0	0	0	0	0	3.67461	0	0	3.67461	0	1.56635	0	1.56635	0	0	8.49955	6.20119	4.61698	4.22141	1.56635
Nc_CATGCCTCATACTACG-1	2.76017	2.27794	2.27794	0	2.27794	4.47081	3.85544	3.64957	2.27794	0	0	0	0	2.76017	0	0	0	2.27794	0	0	0	0	0	1.5484	0	0	1.5484	0	3.85544	0	1.5484	0	1.5484	2.27794	0	9.08701	6.51525	3.40934	3.64957	2.76017
Nc_CATGCCTCATTCTCAT-1	3.86316	3.70558	0	0	2.00418	4.46474	3.52864	3.32694	2.46399	3.52864	2.46399	0	0	3.86316	2.00418	2.81213	0	1.32527	0	0	0	0	0	1.32527	0	2.46399	1.32527	0	4.81272	0	2.46399	1.32527	0	2.00418	1.32527	9.38385	6.67085	4.95958	3.52864	2.81213
Nc_CATGCCTGTACCAGTT-1	3.56609	3.56609	1.4892	2.68303	2.68303	3.04078	3.95035	2.20623	2.68303	1.4892	0	0	0	3.32721	0	2.20623	0	0	2.20623	0	0	0	0	0	0	2.20623	0	0	4.81301	0	0	1.4892	0	0	0	8.96528	6.82088	3.56609	4.50386	2.20623
Nc_CATGCCTGTCCATCCT-1	5.74845	3.47847	0	2.82531	2.33869	4.66395	3.92643	4.10717	2.82531	2.82531	0	0	1.59895	2.33869	0	3.71977	0	0	0	0	0	0	0	1.59895	0	2.82531	0	0	3.71977	0	0	0	0	0	1.59895	9.51074	6.43007	4.26776	4.10717	2.33869
Nc_CATGCCTTCAACGCTA-1	4.82768	3.25726	0	1.43953	2.14557	3.87761	3.25726	4.17977	2.61753	1.43953	0	1.43953	0	1.43953	0	2.97257	0	0	0	0	0	0	0	0	0	2.97257	2.14557	0	4.64227	0	1.43953	0	0	1.43953	0	9.22132	6.74368	5.06756	4.31002	2.14557
Nc_CATGCCTTCACGATGT-1	4.40138	3.03388	2.40982	1.28571	1.95458	2.40982	2.40982	3.26726	0	2.40982	0	0	0	1.95458	0	2.75533	0	1.28571	0	0	0	0	0	1.28571	0	1.28571	1.95458	0	4.7487	0	2.40982	1.28571	0	1.28571	0	9.70821	6.82229	4.40138	3.26726	2.40982
Nc_CATGCCTTCAGCGACC-1	2.64641	3.52634	0	2.30621	3.15245	4.77111	4.06895	3.35147	2.30621	0	0	1.21118	1.21118	1.21118	1.86018	0	0	0	0	0	0	0	0	1.21118	0	1.21118	0	0	4.90381	0	3.52634	0	0	1.21118	1.21118	8.6657	6.85086	4.54594	3.95121	2.9215
Nc_CATGCCTTCGCGTAGC-1	4.03594	3.12131	0	2.49085	3.89367	4.7648	4.28424	3.73583	2.49085	2.02882	0	1.34503	0	2.02882	0	0	0	0	2.02882	0	0	0	0	0	0	2.02882	0	0	4.03594	0	2.02882	0	0	0	0	8.38248	6.97463	4.49602	2.84025	2.02882
Nc_CATGGCGAGTGAAGTT-1	3.81025	2.71885	1.5166	2.71885	2.23949	5.02856	3.07803	3.36538	2.23949	3.36538	0	0	0	2.23949	0	3.36538	0	2.23949	1.5166	0	0	0	0	3.81025	0	0	0	0	4.85386	0	0	0	0	0	0	8.54393	6.34038	4.85386	3.07803	2.71885
Nc_CATGGCGCACGTGAGA-1	3.77297	3.15687	0	1.36948	2.87482	4.53437	4.07363	3.39269	2.5239	2.5239	0	0	0	1.36948	0	3.39269	0	0	0	0	0	0	0	2.87482	0	2.0592	1.36948	0	3.59532	0	0	1.36948	0	1.36948	0	8.26797	6.82589	4.32232	3.59532	1.36948
Nc_CATGGCGCAGGTGGAT-1	4.78705	2.54546	0	0	0	3.41628	4.16453	3.0456	0	2.54546	1.77356	1.77356	3.41628	3.41628	2.54546	3.0456	0	0	1.77356	4.16453	1.77356	0	0	0	0	3.71092	0	1.77356	5.76068	0	4.34708	0	0	3.0456	0	8.83215	7.34935	5.69483	4.78705	3.41628
Nc_CATGGCGCAGTAGAGC-1	5.37306	3.91334	0	2.1753	1.46383	4.46602	3.52987	3.00604	3.2916	1.46383	3.00604	2.64966	1.46383	3.00604	0	1.46383	0	0	0	0	0	0	0	0	0	2.64966	1.46383	1.46383	2.64966	0	0	1.46383	0	1.46383	0	8.28649	6.22598	4.67906	4.07258	3.00604
Nc_CATGGCGGTCCGTCAG-1	4.77661	3.53155	1.21442	2.31076	2.65121	4.46778	2.65121	4.5514	2.92646	1.86432	0	1.21442	1.21442	2.65121	1.21442	2.65121	0	1.21442	1.86432	0	0	0	0	1.21442	0	2.92646	1.21442	0	5.08797	0	1.21442	0	0	1.21442	0	8.48192	6.41803	3.15751	2.65121	1.21442
Nc_CATGGCGGTCGCTTCT-1	4.39207	3.57375	0	0	2.69009	4.51186	2.69009	3.95818	1.4946	3.33475	0	0	0	2.21279	0	3.04813	0	2.69009	1.4946	0	0	0	0	2.69009	0	2.21279	0	0	4.39207	0	0	0	0	0	0	9.05477	6.52188	3.57375	3.77873	2.21279
Nc_CATGGCGTCCCAACGG-1	5.43202	4.07163	1.46318	0	0	4.5755	3.91239	3.73337	2.64881	2.17451	0	1.46318	2.64881	3.52894	1.46318	3.52894	0	0	0	0	0	0	0	1.46318	0	3.00516	0	0	5.10375	0	3.00516	0	0	0	1.46318	8.88776	6.63519	4.34545	3.52894	0
Nc_CATTATCAGGAATTAC-1	4.56092	2.93509	1.22009	3.16634	1.22009	4.29385	4.19258	4.19258	1.87154	1.87154	2.93509	0	0	0	1.22009	2.65957	0	0	1.22009	0	0	0	0	1.22009	0	0	1.22009	0	4.98099	0	1.22009	0	0	0	1.22009	8.5996	6.04769	4.08367	4.47727	2.3187
Nc_CATTATCAGTGAAGTT-1	4.35868	3.66785	1.5615	0	0	4.60994	4.92001	4.48977	1.5615	0	0	1.5615	0	2.29372	0	2.29372	0	0	0	0	0	0	0	0	0	1.5615	1.5615	0	3.42734	0	0	0	0	0	0	8.80709	6.81046	4.35868	4.35868	0
Nc_CATTATCCACCGCTAG-1	4.07422	3.68746	0	2.7953	2.31068	5.2717	3.44665	3.15743	2.31068	0	2.31068	1.5756	0	1.5756	1.5756	3.15743	0	2.31068	0	0	0	0	0	2.31068	0	1.5756	1.5756	0	5.03075	0	0	0	1.5756	0	0	9.18808	6.92856	4.37892	3.89376	3.89376
Nc_CATTATCCACGCATCG-1	3.91226	1.35714	0	2.04388	2.50724	4.78398	3.57681	3.75426	2.8574	1.35714	2.04388	0	0	2.8574	0	2.04388	0	2.04388	0	0	0	0	0	2.04388	0	0	0	0	3.75426	0	0	0	1.35714	0	1.35714	8.84599	6.94038	4.69979	4.51505	2.50724
Nc_CATTATCGTCAATACC-1	2.13624	2.13624	2.60745	0	2.96205	4.6307	2.60745	3.48394	3.6878	1.43193	2.13624	0	0	2.60745	0	2.13624	1.43193	2.60745	0	0	0	0	0	2.13624	0	1.43193	0	0	4.52826	0	1.43193	0	0	0	0	9.11081	6.10692	3.6878	3.6878	2.96205
Nc_CATTATCGTCGCTTTC-1	3.57375	4.26142	0	1.4946	2.21279	4.39207	3.77873	2.69009	2.69009	2.69009	0	0	1.4946	0	1.4946	2.21279	0	2.69009	0	0	0	0	0	2.69009	0	1.4946	1.4946	0	3.33475	0	0	0	1.4946	1.4946	1.4946	8.75432	6.70898	5.3573	4.26142	1.4946
Nc_CATTATCGTTCAACCA-1	4.85684	3.71852	1.14822	1.14822	3.05283	4.91617	5.13172	4.07152	2.82415	2.21698	1.77938	1.14822	1.77938	2.82415	0	2.82415	0	1.77938	1.14822	0	0	0	0	1.77938	0	2.21698	1.77938	0	4.51697	0	0	0	0	0	0	8.39021	6.50801	4.73033	4.3549	2.82415
Nc_CATTATCTCATGCAAC-1	4.39323	2.93944	1.41564	1.41564	0	4.0009	4.27393	4.27393	2.11622	2.11622	0	0	1.41564	3.22325	0	0	0	0	0	0	0	0	0	0	0	1.41564	0	0	3.66385	0	2.58576	0	0	0	0	8.93071	6.93955	4.60578	4.27393	3.46031
Nc_CATTATCTCTCGATGA-1	4.44083	3.74749	1.91167	1.91167	1.91167	4.69276	3.74749	3.59093	1.91167	1.91167	0	0	1.91167	1.2517	0	1.2517	0	0	0	0	0	0	0	0	0	1.91167	0	0	4.97208	0	2.36279	0	0	0	0	8.58345	6.81863	4.24457	3.59093	1.2517
Nc_CATTCGCAGGCTAGAC-1	4.66036	3.62459	0	2.0835	2.9024	4.10364	4.10364	3.42156	1.38911	0	0	0	0	3.18521	0	2.55029	0	0	0	0	0	0	0	2.0835	0	2.0835	2.0835	0	4.35262	0	1.38911	0	1.38911	0	1.38911	8.74846	6.38505	3.96093	3.80254	2.55029
Nc_CATTCGCAGTTACCCA-1	3.1085	4.18237	1.53914	2.26677	2.26677	4.02234	4.02234	4.3264	3.39658	0	2.74817	1.53914	0	0	0	0	0	0	0	0	0	0	0	0	0	2.74817	0	0	3.6366	0	1.53914	0	0	0	1.53914	9.16205	6.72577	4.79114	3.39658	3.1085
Nc_CATTCGCCAAGCTGGA-1	3.80689	4.7544	2.90645	0	0	3.80689	5.53866	2.90645	0	2.90645	2.90645	0	0	2.90645	0	3.80689	0	2.90645	0	0	0	0	0	0	0	2.90645	0	0	3.80689	0	2.90645	0	0	0	0	9.09489	6.71375	3.80689	0	3.80689
Nc_CATTCGCCAATCGGTT-1	4.36872	3.14791	0	2.30213	2.64212	4.69498	4.45745	3.81825	2.64212	0	1.20828	1.20828	0	2.91707	0	4.17297	0	0	1.20828	0	0	0	0	1.20828	1.20828	2.64212	0	0	4.83405	0	2.30213	0	0	1.20828	0	7.83122	6.63367	4.27416	3.67757	3.14791
Nc_CATTCGCCACAGGCCT-1	3.657	3.86296	0	1.55372	3.41666	3.657	4.20333	4.34748	2.28436	3.657	1.55372	2.76706	0	0	1.55372	1.55372	0	0	0	0	0	0	0	2.76706	0	1.55372	0	0	4.20333	0	1.55372	0	0	1.55372	0	8.92164	6.77348	4.34748	3.86296	3.12812
Nc_CATTCGCGTGTCGCTG-1	3.62803	3.33498	0	2.96683	1.71049	4.82134	3.62803	3.87149	3.33498	2.47131	0	0	0	2.96683	0	3.87149	0	1.71049	2.47131	0	0	0	0	2.96683	0	1.71049	0	0	5.03642	0	1.71049	1.71049	0	0	1.71049	9.06975	6.65821	4.56847	3.62803	0
Nc_CATTCGCGTTAAGAAC-1	4.83385	2.87785	1.64009	1.64009	3.53409	3.77622	3.24297	3.24297	2.38783	2.38783	1.64009	1.64009	0	2.87785	1.64009	2.38783	0	0	0	0	0	0	0	0	0	2.38783	0	0	4.32565	0	1.64009	1.64009	0	0	1.64009	9.13434	6.90139	4.72259	3.77622	3.98349
Nc_CATTCGCTCCTGCCAT-1	3.62502	2.96398	1.70822	1.70822	2.46862	3.86843	3.33203	3.33203	2.46862	0	1.70822	1.70822	0	0	0	2.46862	1.70822	0	0	0	0	0	0	0	0	1.70822	1.70822	0	4.56534	0	1.70822	2.96398	0	0	0	9.07864	7.07454	3.86843	4.42009	3.86843
Nc_CATTCGCTCGTCTGAA-1	1.6773	2.92502	0	3.29177	3.29177	4.37744	3.82677	2.92502	3.29177	1.6773	0	0	0	1.6773	0	2.92502	0	0	0	0	0	0	0	4.03457	0	0	0	0	4.21617	0	1.6773	0	0	0	1.6773	8.68678	6.95541	4.21617	3.82677	3.58393
Nc_CCAATCCAGACCACGA-1	5.21484	3.70555	1.44407	2.62354	2.15113	5.07453	3.70555	3.26369	2.97884	0	1.44407	2.15113	0	1.44407	0	3.70555	0	1.44407	1.44407	0	0	0	0	0	0	2.97884	0	0	5.21484	0	2.62354	0	0	0	0	9.02432	6.22877	2.97884	4.18656	2.97884
Nc_CCAATCCCAATGGAAT-1	4.17453	3.78588	0	1.64717	2.39627	3.78588	2.88686	3.99326	2.39627	2.88686	0	0	1.64717	1.64717	0	1.64717	0	0	0	0	0	0	0	0	0	0	1.64717	0	4.48039	0	0	0	0	0	0	8.66575	6.66125	4.61201	4.48039	3.25229
Nc_CCAATCCGTACCAGTT-1	3.36702	2.99786	1.73525	0	0	3.66071	3.9046	0	2.99786	1.73525	1.73525	0	0	1.73525	1.73525	0	1.73525	2.99786	0	2.99786	0	0	0	0	0	2.50048	1.73525	0	3.36702	0	2.99786	0	0	0	0	9.87611	6.87613	5.07087	4.96725	2.50048
Nc_CCAATCCGTCCAGTAT-1	4.64326	3.35428	0	3.0672	1.50861	5.09662	4.13818	4.13818	3.0672	0	1.50861	0	2.22981	3.59361	1.50861	3.0672	0	0	0	0	0	0	0	2.70842	0	3.0672	0	0	4.13818	0	1.50861	2.70842	2.22981	0	0	8.90927	6.73044	5.2444	3.79883	1.50861
Nc_CCAATCCGTCCCGACA-1	5.19693	4.14166	1.75646	3.02433	3.02433	4.48595	3.68856	4.14166	3.02433	0	1.75646	0	0	0	1.75646	2.52541	0	0	1.75646	0	0	0	0	0	0	3.02433	0	0	5.1002	0	2.52541	1.75646	0	0	1.75646	9.03428	6.75543	4.99652	4.88481	2.52541
Nc_CCAATCCGTGTGCGTC-1	4.40821	3.47461	0	1.42549	2.12833	4.62087	4.40821	3.2373	1.42549	1.42549	0	0	0	3.2373	1.42549	2.12833	0	0	0	0	0	0	0	1.42549	0	1.42549	0	0	3.47461	0	2.59888	0	0	2.12833	0	8.1765	6.55049	4.62087	3.67834	2.59888
Nc_CCAATCCGTGTTTGGT-1	4.27344	3.67687	0	1.20785	3.14724	4.54032	4.368	4.06343	2.64148	1.20785	1.20785	2.64148	1.20785	3.14724	0	3.67687	0	2.30153	1.20785	0	0	0	0	0	0	2.30153	1.85593	0	4.17225	0	1.85593	0	0	0	0	8.26455	6.53442	5.33263	4.17225	2.30153
Nc_CCAATCCGTTCACCTC-1	4.37473	4.21347	0	2.92255	0	4.65153	4.21347	2.92255	2.92255	0	0	0	0	0	0	3.58132	2.42972	0	0	0	0	0	0	0	0	1.67534	0	0	4.88368	0	1.67534	1.67534	0	0	0	9.13609	7.02727	3.82412	4.77227	0
Nc_CCAATCCTCTAGCACA-1	4.37079	4.22651	0	0	3.14984	4.37079	2.78799	4.06619	0	1.56992	1.56992	1.56992	1.56992	1.56992	0	0	0	2.30386	0	0	0	0	0	3.67958	0	2.30386	0	0	4.37079	0	2.30386	1.56992	1.56992	0	1.56992	9.11442	6.772	4.37079	4.06619	2.30386
Nc_CCACCTAAGCCCGAAA-1	3.89057	3.35344	0	2.48811	0	4.58809	3.64686	3.35344	2.48811	0	0	0	0	0	0	2.9847	0	0	0	0	0	0	0	0	0	0	1.72474	0	4.28108	0	0	0	0	1.72474	0	9.04053	6.91732	4.72013	3.64686	2.48811
Nc_CCACCTAAGCTCCCAG-1	3.83813	3.50409	1.30916	0	1.30916	3.98001	3.83813	3.68075	1.98403	1.30916	2.78908	0	0	2.78908	0	3.06865	0	0	0	0	0	0	0	1.30916	0	1.98403	0	0	3.98001	0	1.30916	0	0	0	0	8.8242	6.68623	4.43907	4.10917	2.442
Nc_CCACCTAAGGAGTTGC-1	3.88397	3.34706	0	0	3.1121	4.02617	4.02617	3.54905	2.02097	0	0	0	0	2.4823	0	3.34706	0	1.33873	1.33873	0	0	0	0	0	0	0	2.02097	0	4.1556	0	2.8313	0	1.33873	0	1.33873	8.77602	6.43696	3.88397	3.54905	2.02097
Nc_CCACCTACACTGCCAG-1	2.84684	3.60284	1.16276	2.23773	3.44769	4.19723	4.09635	3.8706	1.79813	1.79813	1.16276	0	0	2.5742	0	2.23773	0	0	0	1.16276	0	0	0	1.79813	0	1.16276	1.16276	0	4.19723	0	0	0	0	0	0	8.52238	6.43431	5.20659	4.54222	2.23773
Nc_CCACCTACAGCTCGAC-1	4.34966	4.00717	1.65729	3.55719	1.65729	4.34966	3.79965	2.8997	1.65729	0	0	0	0	1.65729	0	4.00717	1.65729	0	0	0	0	0	0	1.65729	0	3.26558	0	0	4.34966	0	1.65729	0	0	0	1.65729	9.33342	7.04886	4.34966	4.18856	2.8997
Nc_CCACCTAGTATGCTTG-1	4.49878	3.12387	0	3.12387	2.84274	4.03865	3.89637	3.89637	2.84274	3.73851	0	3.12387	2.03101	2.49322	1.34679	2.03101	0	0	0	0	0	0	0	0	0	2.03101	2.03101	0	4.49878	0	2.84274	1.34679	0	0	0	8.9555	6.34446	4.49878	3.35906	1.34679
Nc_CCACCTAGTTCCACTC-1	4.737	3.12105	0	1.8346	2.27802	5.10298	4.591	3.31956	2.8908	2.27802	0	0	0	2.8908	0	2.8908	0	1.8346	1.19116	0	0	0	0	2.27802	0	1.19116	0	0	4.591	0	2.27802	1.19116	0	0	0	8.2715	6.26151	4.51205	3.49402	3.49402
Nc_CCACCTATCCTCATTA-1	4.16226	4.16226	0	2.24992	2.73007	4.00237	4.00237	3.08969	2.24992	1.52521	2.24992	1.52521	0	2.24992	0	1.52521	0	0	0	0	0	0	0	0	0	2.73007	0	0	3.37732	0	2.24992	0	0	1.52521	0	9.19728	6.28558	3.61703	2.73007	3.37732
Nc_CCACCTATCTTGTTTG-1	4.18758	1.284	0	2.40746	2.40746	4.06923	3.79869	4.18758	1.284	2.75286	2.40746	3.03134	0	3.64167	0	2.40746	0	0	0	0	0	0	0	1.95243	0	2.75286	0	0	3.79869	0	0	0	0	0	0	8.19146	6.46831	4.06923	3.94029	3.03134
Nc_CCACGGAAGTCCATAC-1	4.01334	3.62778	0	2.25917	1.53286	4.56821	3.62778	3.10002	0	1.53286	0	0	0	3.10002	0	2.74001	0	0	0	0	0	0	0	2.25917	0	1.53286	0	0	4.17331	0	1.53286	0	0	0	0	8.3265	7.08156	4.96797	3.62778	2.25917
Nc_CCACGGACACAGGCCT-1	3.39351	3.59616	0	2.0599	2.87561	3.77382	3.77382	2.87561	3.39351	2.0599	0	1.37004	2.52466	2.52466	0	4.32319	0	0	2.0599	0	0	0	0	1.37004	0	1.37004	1.37004	0	4.07449	0	1.37004	1.37004	0	0	0	8.6105	6.65595	3.15768	3.77382	2.0599
Nc_CCACGGATCATTTGGG-1	4.81803	3.22831	0	0	1.62897	4.5863	2.8637	3.96814	1.62897	2.8637	0	2.37458	1.62897	1.62897	0	2.37458	1.62897	0	0	0	0	0	0	0	0	4.14921	0	0	4.81803	0	2.8637	1.62897	0	0	0	8.93266	6.80639	5.01765	3.76103	2.37458
Nc_CCACGGATCTGTTGAG-1	4.21416	3.38621	1.23315	2.33697	2.6788	4.41021	4.21416	3.5615	1.23315	0	0	0	0	3.18663	0	2.95494	0	0	0	0	0	0	0	1.88815	0	2.33697	1.23315	0	3.98722	0	0	0	0	1.23315	1.23315	8.3865	6.71441	3.98722	4.49907	1.88815
Nc_CCACTACAGTAGCGGT-1	3.9039	4.20642	2.99719	2.99719	2.16743	3.9039	3.28252	3.9039	2.99719	1.45739	0	0	2.64116	2.99719	0	1.45739	2.16743	1.45739	1.45739	0	0	0	0	0	0	2.16743	1.45739	0	5.78475	0	1.45739	0	0	0	0	8.57612	6.94519	4.56678	4.3368	1.45739
Nc_CCACTACAGTATCGAA-1	4.69375	3.21618	1.41069	3.65656	0	4.49585	3.21618	3.45311	3.21618	0	0	0	0	1.41069	0	1.41069	1.41069	1.41069	0	0	0	0	0	1.41069	0	0	0	0	3.45311	0	2.11013	2.93255	0	0	1.41069	8.8047	6.72103	4.86775	3.45311	3.21618
Nc_CCACTACAGTGATCGG-1	4.7748	3.82656	1.52805	0	3.09353	4.00644	3.82656	3.38125	3.09353	1.52805	0	0	0	0	1.52805	2.25335	0	0	0	0	0	0	0	0	0	0	0	0	3.62102	0	1.52805	0	0	0	0	8.26718	6.51459	4.67193	4.3103	2.73375
Nc_CCACTACCACAGACAG-1	4.03045	3.48897	1.83062	0	0	3.48897	3.11614	3.11614	0	0	1.83062	3.11614	2.61207	1.83062	2.61207	4.58568	0	0	0	0	0	0	0	0	2.61207	3.11614	0	0	4.73167	0	2.61207	0	0	1.83062	0	9.05754	7.47107	5.63171	4.24018	3.48897
Nc_CCACTACCACATTTCT-1	4.68728	3.36268	2.03404	2.03404	2.03404	4.50262	4.04242	3.56489	2.84619	2.03404	2.49652	2.03404	0	1.34922	0	3.12743	0	1.34922	0	0	0	0	0	1.34922	0	1.34922	2.49652	0	3.56489	0	2.49652	0	0	1.34922	1.34922	8.7832	6.79299	4.17195	3.56489	0
Nc_CCACTACCACGAAACG-1	4.2495	3.70197	1.32292	1.32292	2.46079	4.00156	3.32342	3.70197	2.46079	2.46079	0	1.32292	0	2.00125	0	2.46079	0	1.32292	1.32292	0	0	0	0	0	0	2.80878	1.32292	0	4.55618	0	1.32292	1.32292	0	0	0	8.53887	6.82819	4.88425	4.13085	3.85953
Nc_CCACTACCACTTAACG-1	4.56682	3.40026	1.13405	2.80193	1.76107	4.14783	3.82193	3.55492	1.13405	1.76107	0	0	1.13405	3.03006	1.13405	2.80193	0	0	0	0	0	0	0	2.19668	0	3.69459	1.13405	0	4.4922	0	0	1.13405	0	0	0	8.86712	6.4433	3.69459	3.55492	3.227
Nc_CCACTACCAGTAGAGC-1	4.78008	3.37077	1.35467	1.35467	2.5039	4.05084	3.75051	2.85391	2.5039	2.5039	3.5731	3.37077	1.35467	3.37077	0	4.29929	0	0	0	0	0	0	0	0	0	2.85391	2.04082	0	3.13536	0	2.04082	0	0	0	1.35467	8.29478	6.46293	4.05084	3.5731	2.5039
Nc_CCACTACTCAGCGATT-1	4.2434	3.94039	1.48235	0	2.19789	4.49368	3.31763	3.03143	1.48235	2.67404	1.48235	1.48235	1.48235	3.03143	1.48235	2.67404	0	0	1.48235	0	0	0	0	2.67404	0	1.48235	0	0	3.76111	0	4.7069	2.67404	1.48235	2.19789	1.48235	8.75944	7.24507	4.37396	5.05714	2.19789
Nc_CCACTACTCCCATTTA-1	4.40739	3.34925	0	1.50499	1.50499	4.40739	4.40739	4.74067	4.13292	2.22542	0	2.22542	3.06228	1.50499	0	1.50499	0	0	0	1.50499	0	0	0	0	0	2.7037	0	0	3.06228	0	1.50499	1.50499	1.50499	0	0	9.79881	6.41884	4.40739	2.22542	2.7037
Nc_CCAGCGAAGACTACAA-1	4.79051	3.38055	0	2.04902	3.91858	3.91858	3.91858	2.86324	3.14496	1.36127	0	0	0	2.51282	0	3.58302	0	0	1.36127	1.36127	0	0	0	1.36127	0	2.04902	1.36127	0	4.19064	0	0	0	0	0	0	8.77737	6.5237	3.91858	3.38055	2.51282
Nc_CCAGCGACACCTCGTT-1	4.83029	2.761	0	1.95952	1.28964	5.26909	3.94923	3.94923	3.03973	1.28964	0	0	0	2.761	0	3.03973	1.28964	1.28964	0	0	0	0	0	3.03973	0	2.41522	0	0	3.47414	0	1.28964	1.28964	0	1.28964	1.28964	8.48314	6.81044	4.19661	3.27322	1.28964
Nc_CCAGCGACACTATCTT-1	4.78751	3.93852	1.60763	2.34908	2.83643	4.28003	3.93852	2.34908	1.60763	1.60763	0	0	0	2.34908	1.60763	2.34908	0	0	1.60763	0	0	0	0	3.20007	0	2.83643	0	0	5.07724	0	2.83643	0	0	1.60763	0	8.82495	6.90394	4.55597	4.28003	2.34908
Nc_CCAGCGAGTCTCACCT-1	3.70037	3.70037	0	3.32186	1.99995	4.24786	2.80729	4.45936	2.45937	1.99995	0	0	2.45937	1.99995	0	2.80729	0	0	1.32188	0	0	0	0	1.32188	0	1.99995	0	0	4.55452	0	0	2.45937	0	0	0	8.35087	6.70729	5.14968	5.26672	1.99995
Nc_CCAGCGATCGGCGCTA-1	5.43809	3.84548	0	3.84548	3.30985	4.54174	4.3966	2.44846	1.69116	2.44846	2.44846	1.69116	0	0	0	3.60238	0	0	0	0	0	0	0	0	0	2.44846	1.69116	0	4.05347	0	0	0	0	0	0	8.68357	6.59774	4.79441	5.00936	2.44846
Nc_CCATGTCAGAGTAATC-1	4.42032	3.24866	2.13814	2.13814	1.43348	4.1707	4.3009	3.86866	0	0	1.43348	1.43348	0	2.13814	0	2.96419	0	0	0	0	0	0	0	2.6095	0	1.43348	0	0	4.02757	0	3.69006	2.13814	0	0	0	8.63418	7.06259	4.42032	3.69006	2.13814
Nc_CCATGTCAGCACCGTC-1	4.60121	3.73556	1.90221	1.90221	1.24423	4.68036	4.00524	4.33378	2.35241	1.24423	1.24423	1.24423	0	2.69504	0	1.90221	0	1.24423	0	0	0	0	0	1.90221	0	1.90221	1.90221	0	4.42854	0	2.69504	0	0	1.90221	0	8.97555	6.40096	4.00524	3.73556	3.57911
Nc_CCATGTCCAAGGGTCA-1	4.11658	4.27723	1.60565	2.34671	1.60565	4.78467	4.11658	4.11658	2.34671	1.60565	0	2.34671	0	1.60565	0	1.60565	0	0	1.60565	0	0	0	0	0	0	2.83389	0	0	4.88784	0	2.83389	1.60565	1.60565	0	0	8.69972	6.97318	4.78467	4.67355	2.34671
Nc_CCATGTCCACGACTCG-1	5.22682	3.45159	1.40965	2.57777	1.40965	3.83328	4.49425	3.21469	3.21469	0	1.40965	0	0	2.57777	0	3.21469	0	0	1.40965	0	0	0	0	0	0	2.10884	1.40965	0	4.49425	0	3.21469	0	1.40965	1.40965	0	8.94558	6.23941	4.49425	4.13482	2.10884
Nc_CCATGTCCAGCTATTG-1	4.83311	3.81028	0	1.9617	2.76349	4.59464	3.95196	4.08096	1.9617	1.9617	2.41759	3.47679	0	1.29137	1.29137	3.27584	0	1.29137	0	0	0	0	0	1.29137	0	1.9617	0	0	3.47679	0	0	0	1.29137	0	1.29137	8.1968	6.48064	4.59464	4.08096	2.76349
Nc_CCATGTCCATCGGACC-1	4.43113	3.4965	0	2.14691	3.25881	4.31166	2.97408	3.70052	2.97408	1.44062	0	0	0	2.97408	0	3.4965	0	0	0	0	0	0	0	0	0	1.44062	0	0	3.25881	0	0	1.44062	0	0	0	8.83613	5.9708	4.73962	3.4965	2.97408
Nc_CCATGTCGTCATATGC-1	3.83439	3.99303	0	1.4104	2.57877	4.26597	3.21576	4.59773	2.10976	2.57877	0	1.4104	1.4104	2.57877	1.4104	0	0	1.4104	0	0	0	0	0	2.10976	0	3.21576	0	0	4.59773	0	2.10976	2.10976	0	0	0	8.57253	6.47378	4.69329	4.13595	2.93214
Nc_CCATGTCGTCGGCATC-1	4.69295	4.29638	0	3.74767	3.21544	4.80413	2.85126	3.74767	2.85126	2.36295	1.61923	1.61923	0	2.36295	0	3.21544	0	2.36295	0	0	0	0	0	2.36295	0	0	1.61923	0	3.95464	0	1.61923	0	0	0	2.36295	9.0081	6.31723	4.29638	3.50596	2.36295
Nc_CCATGTCTCATGTCCC-1	4.3544	3.18687	2.55184	1.39027	2.08493	4.3544	2.90402	4.56668	2.08493	1.39027	1.39027	1.39027	0	2.90402	0	3.80428	0	1.39027	0	0	0	0	0	0	0	1.39027	1.39027	0	3.80428	0	0	0	0	0	1.39027	8.35974	6.32988	3.62631	3.42326	2.08493
Nc_CCATGTCTCCTGCAGG-1	4.95671	3.17224	0	1.5867	1.5867	4.75739	4.25039	3.70284	0	2.32401	0	0	0	3.70284	0	4.08991	0	0	1.5867	0	0	0	0	0	0	2.80958	1.5867	0	5.04691	0	0	0	0	1.5867	1.5867	8.40773	6.79699	3.90932	3.70284	1.5867
Nc_CCATTCGCAAGTAATG-1	4.21026	3.60205	0	2.88116	2.52996	4.96556	3.77976	3.77976	3.16338	2.06478	0	2.88116	2.06478	1.37398	1.37398	2.52996	0	0	2.06478	0	0	0	0	2.52996	0	3.16338	1.37398	0	4.32928	0	0	1.37398	2.06478	0	0	8.6169	6.49415	4.89012	4.08053	1.37398
Nc_CCATTCGCACGCCAGT-1	4.9736	3.47767	2.33799	2.82456	2.82456	3.47767	3.92561	3.47767	2.33799	2.33799	0	0	0	0	0	1.59836	1.59836	2.82456	0	0	0	0	0	1.59836	0	2.33799	2.33799	0	4.26693	0	0	0	2.33799	0	0	9.19743	6.39485	4.7742	4.10634	2.33799
Nc_CCATTCGGTTTGACAC-1	4.49338	3.26447	0	2.40729	2.40729	4.49338	4.18738	3.7985	2.40729	2.40729	0	0	0	1.65645	0	3.26447	0	0	0	0	0	0	0	1.65645	0	2.40729	0	0	3.55605	0	2.89863	0	0	0	1.65645	8.99142	6.79145	5.2323	4.62505	1.65645
Nc_CCATTCGTCGGTTCGG-1	5.31822	3.24122	0	2.13171	2.60254	3.4786	4.29301	3.24122	2.13171	1.42824	0	2.95694	0	2.13171	2.13171	2.95694	0	0	0	0	0	0	0	4.16285	0	2.13171	2.13171	0	3.68238	0	2.13171	0	0	0	1.42824	8.61969	6.79347	4.97459	4.41239	2.13171
Nc_CCCAATCAGGCTACGA-1	4.97672	2.13341	2.13341	2.13341	2.95886	4.16492	2.95886	4.16492	0	2.95886	0	0	0	0	0	3.4806	0	3.86296	0	2.13341	0	0	0	0	0	0	0	0	4.97672	0	2.95886	0	0	0	0	9.51709	6.63283	5.12414	2.95886	3.86296
Nc_CCCAATCAGTAGCCGA-1	4.60106	3.41894	0	1.55538	1.55538	4.20571	3.65932	3.65932	3.8653	1.55538	0	0	0	0	1.55538	3.13035	0	0	0	0	0	0	0	1.55538	0	0	0	0	3.65932	0	1.55538	0	1.55538	0	0	8.91838	6.06458	3.8653	3.8653	1.55538
Nc_CCCAATCCAAACTGCT-1	4.16047	3.23897	0	2.72846	0	3.91348	3.91348	2.72846	3.23897	0	0	0	0	0	2.72846	2.72846	0	0	0	1.9312	0	0	0	2.72846	0	3.23897	0	0	4.55519	0	3.23897	0	0	1.9312	0	9.5712	6.21251	4.55519	2.72846	2.72846
Nc_CCCAATCCACATAACC-1	3.31188	2.4503	0	0	1.69271	3.31188	3.31188	2.4503	2.94447	2.4503	0	0	0	1.69271	0	4.39875	0	1.69271	0	0	0	0	0	1.69271	0	1.69271	2.4503	0	4.54389	0	0	0	0	0	0	9.0133	6.78659	4.05559	3.60445	3.31188
Nc_CCCAATCCACGAGAGT-1	4.22421	2.59797	0	0	3.10123	4.01462	3.10123	4.22421	2.59797	1.81851	1.81851	0	0	0	0	2.59797	0	0	0	0	0	1.81851	0	3.10123	0	3.10123	0	0	3.76933	0	1.81851	1.81851	0	0	0	9.19174	7.4543	5.18509	4.71544	2.59797
Nc_CCCAATCCACGGACAA-1	3.99307	1.89272	1.23675	1.23675	2.34199	4.32145	3.72356	4.41617	2.68407	1.23675	0	1.23675	0	3.1922	0	3.72356	0	0	1.89272	0	0	0	0	0	0	1.23675	0	0	3.8646	0	1.23675	0	0	1.89272	1.23675	8.39273	6.07632	4.11103	3.56722	2.68407
Nc_CCCAATCCATCACAAC-1	4.56565	4.25887	1.70845	0	3.62532	3.33233	2.96426	4.07695	1.70845	0	0	0	0	1.70845	0	3.86874	1.70845	1.70845	0	1.70845	0	0	0	0	0	2.46889	0	0	3.86874	0	2.46889	0	0	0	1.70845	9.34357	6.7188	3.62532	3.86874	2.46889
Nc_CCCAATCGTAGGAGTC-1	4.26665	3.2164	0	1.41084	1.41084	4.38592	3.45333	3.65678	2.57937	3.2164	0	0	0	1.41084	0	2.57937	0	0	2.11031	0	0	0	0	0	0	2.57937	0	0	4.13662	0	2.11031	0	0	2.11031	0	8.0843	5.80076	4.26665	3.83505	2.93276
Nc_CCCAATCGTTAGAACA-1	3.85317	3.38076	1.88375	1.22969	1.88375	4.20846	3.38076	3.38076	2.67371	2.94969	0	0	0	1.22969	0	3.38076	0	0	0	0	0	0	0	0	0	2.67371	1.22969	0	4.73109	0	1.88375	2.33214	0	0	1.22969	9.09576	7.03872	4.49331	3.38076	1.22969
Nc_CCCAATCGTTTGACTG-1	4.17279	3.83289	0	3.09954	2.25874	3.62728	3.38741	3.62728	1.5325	1.5325	0	0	0	1.5325	0	3.38741	0	0	0	0	0	0	0	0	0	2.25874	0	0	4.67848	0	0	0	0	0	0	9.60892	7.1208	5.13223	3.83289	3.38741
Nc_CCCAATCTCCCGGATG-1	4.2446	3.4322	1.39637	1.39637	2.09247	4.57612	4.36378	4.2446	1.39637	1.39637	1.39637	0	0	2.56002	0	3.4322	0	0	1.39637	0	0	0	0	1.39637	0	2.09247	1.39637	0	3.97191	0	3.19565	0	0	0	0	8.98596	6.94754	4.47385	3.97191	2.56002
Nc_CCCAATCTCTGCGACG-1	4.6662	3.90085	2.63842	3.27959	2.16489	4.20333	3.72193	4.56365	2.16489	2.63842	0	0	2.16489	2.63842	2.63842	2.63842	0	1.45531	0	1.45531	0	0	0	2.16489	0	3.51765	1.45531	0	5.2321	0	2.16489	2.63842	0	1.45531	0	8.47029	6.7215	4.06	4.20333	1.45531
Nc_CCCAATCTCTTGAGGT-1	4.18139	2.9248	1.21334	1.86294	2.30924	3.82654	3.95477	4.07252	2.64961	1.86294	0	2.30924	1.21334	2.64961	1.21334	4.07252	0	0	1.21334	0	0	0	0	1.86294	0	2.30924	1.21334	0	4.07252	1.21334	3.68579	1.21334	1.21334	0	0	7.8065	6.20027	4.46596	5.029	3.3549
Nc_CCCAGTTAGATGGCGT-1	4.60083	3.73519	0	2.3521	3.20341	4.3334	4.23198	3.73519	3.20341	2.3521	1.244	0	1.244	3.20341	0	0	0	0	0	0	0	0	0	2.6947	0	1.90192	0	0	4.00487	0	1.244	0	0	1.244	0	7.67888	6.76971	5.44046	5.24606	1.244
Nc_CCCAGTTAGCGGCTTC-1	4.08626	4.22974	0	0	0	4.4799	3.74775	3.92691	3.01878	2.66189	0	2.66189	0	2.18663	0	2.66189	0	2.18663	0	0	0	0	0	0	0	3.92691	0	0	4.22974	0	1.47311	0	0	0	0	8.88713	6.24032	4.36024	3.01878	1.47311
Nc_CCCAGTTAGCGTTTAC-1	5.21893	2.57103	0	0	3.20746	3.98432	3.64756	4.25715	3.20746	0	1.4046	0	1.4046	3.20746	0	4.12718	1.4046	0	0	0	0	0	0	0	0	2.92406	1.4046	0	4.12718	0	2.57103	0	0	0	0	9.01764	6.29333	3.64756	3.98432	1.4046
Nc_CCCAGTTCACGAGAGT-1	4.39209	3.22218	1.41489	0	1.41489	4.60463	3.84108	3.84108	1.41489	0	0	1.41489	2.11529	2.11529	0	2.11529	0	0	0	0	0	0	0	1.41489	0	1.41489	0	0	4.39209	0	2.11529	0	2.11529	1.41489	0	8.84316	6.81568	5.23498	4.14273	2.11529
Nc_CCCAGTTCAGCTCGAC-1	4.23728	3.31182	0	2.19285	1.47821	4.88638	3.75513	3.31182	1.47821	0	1.47821	0	1.47821	1.47821	0	3.31182	0	0	0	0	0	0	0	0	0	2.6686	1.47821	0	4.48751	0	3.55043	2.6686	1.47821	1.47821	0	9.11549	6.8268	3.93435	4.23728	1.47821
Nc_CCCAGTTGTTCGTCTC-1	5.82584	3.25892	0	3.25892	2.40227	4.9544	4.48746	3.79275	0	4.48746	0	2.40227	0	3.25892	0	0	0	0	0	0	0	0	0	0	0	2.40227	0	0	4.48746	0	0	0	0	0	0	7.93852	6.0289	2.40227	3.25892	0
Nc_CCCAGTTTCGTGGACC-1	4.21367	2.29305	1.56094	0	3.1378	4.35787	3.66707	3.87314	2.77639	0	4.35787	1.56094	0	3.42657	0	1.56094	0	0	0	0	0	0	0	2.77639	0	3.1378	0	0	3.42657	0	2.29305	0	1.56094	0	0	9.00554	6.95279	4.21367	4.21367	2.77639
Nc_CCCAGTTTCTGCCAGG-1	4.55625	4.11964	0	3.20033	3.732	4.98727	3.20033	2.83668	1.60783	0	5.07753	3.732	0	3.20033	0	2.34932	0	0	0	0	0	0	0	2.34932	0	2.34932	0	0	4.11964	0	0	0	1.60783	0	0	8.93797	6.18343	3.9388	3.9388	3.49052
Nc_CCCATACAGTCCAGGA-1	4.25028	3.94718	0	3.56299	3.0378	4.71388	3.56299	3.0378	0	0	0	0	0	2.20358	0	2.20358	0	0	2.20358	0	0	0	0	3.56299	0	3.0378	0	0	4.25028	0	2.20358	0	0	0	0	9.51067	6.62011	4.50062	3.94718	3.0378
Nc_CCCATACCAACACCTA-1	4.41449	3.35596	1.50982	3.06884	2.23128	4.28373	2.71	3.80056	2.23128	1.50982	0	1.50982	0	3.59532	0	3.35596	0	0	1.50982	0	0	0	0	0	0	2.23128	1.50982	0	4.28373	0	0	0	0	0	0	8.82559	6.73229	4.13994	3.80056	2.23128
Nc_CCCATACCACAAGCCC-1	3.48685	0	0	2.13871	2.96483	3.48685	3.48685	2.96483	0	0	0	0	0	0	0	3.48685	0	4.1714	0	0	0	0	0	2.96483	0	0	2.13871	0	2.96483	0	0	0	0	0	2.13871	9.20417	7.06332	3.86935	4.63376	2.13871
Nc_CCCATACCACTCAGGC-1	5.48735	3.58074	1.90351	0	0	3.20534	2.69654	3.58074	0	1.90351	1.90351	0	0	3.20534	0	3.87835	0	0	0	0	0	0	0	0	2.69654	1.90351	0	0	5.29929	0	3.87835	1.90351	1.90351	1.90351	0	9.035	7.27154	5.48735	4.96132	2.69654
Nc_CCCATACCAGCCAGAA-1	4.41421	3.19037	1.60032	1.60032	3.72166	3.92835	2.34034	3.19037	1.60032	2.34034	2.34034	1.60032	2.34034	2.82707	0	3.72166	0	0	0	0	0	0	0	2.34034	0	2.34034	0	0	4.88017	0	2.82707	1.60032	0	1.60032	1.60032	9.54847	6.62265	4.1091	3.92835	0
Nc_CCCATACGTCACACGC-1	4.78796	3.10559	0	1.53698	1.53698	4.32327	3.3936	4.01925	2.26415	1.53698	1.53698	1.53698	0	0	0	2.26415	1.53698	0	0	0	0	0	0	0	0	2.26415	0	0	3.63357	0	1.53698	0	0	0	0	9.25171	6.61464	4.57424	2.74536	3.10559
Nc_CCCATACGTCACTGGC-1	3.16822	3.54256	0	1.87307	0	4.47929	4.29586	1.87307	1.87307	0	0	1.87307	0	1.87307	0	3.16822	0	1.87307	0	0	0	0	0	2.66135	0	0	0	0	5.15464	0	1.87307	1.87307	0	1.87307	0	9.35783	7.25548	5.04253	3.83951	0
Nc_CCCATACGTCTCCACT-1	4.89546	2.75545	0	2.75545	2.27354	4.19045	3.85028	4.03037	1.54476	0	1.54476	1.54476	1.54476	2.27354	0	3.40432	0	1.54476	0	0	0	0	0	1.54476	0	2.75545	0	0	5.36697	0	3.11606	2.27354	0	1.54476	0	8.78802	6.20685	4.46552	4.19045	3.11606
Nc_CCCATACGTCTTCAAG-1	3.56585	4.50361	3.04055	0	3.04055	4.50361	3.56585	3.9501	0	3.56585	3.04055	0	0	2.20603	0	2.20603	0	3.56585	0	0	0	0	0	2.20603	0	0	0	0	3.9501	0	0	2.20603	0	0	0	10.0789	6.86603	5.47146	0	3.04055
Nc_CCCATACGTGTTAAGA-1	4.86319	3.17472	0	2.32625	1.8784	4.3028	4.39746	3.84632	2.66751	2.66751	2.66751	0	0	3.17472	1.22548	3.97468	0	1.22548	0	0	0	0	0	0	0	3.17472	0	0	3.54925	0	1.22548	0	0	0	0	8.239	6.56503	5.31512	4.09254	2.66751
Nc_CCCATACGTTGATTCG-1	4.75518	2.15944	0	1.45086	1.45086	5.08493	4.0534	3.51124	0	2.63253	0	0	0	2.15944	0	2.9882	0	0	1.45086	0	0	0	0	2.63253	0	2.63253	1.45086	0	4.44655	0	2.15944	1.45086	0	0	0	8.85226	6.59027	4.44655	3.51124	1.45086
Nc_CCCATACGTTGTCGCG-1	4.28645	2.98965	0	2.49277	1.7287	4.44814	3.65207	1.7287	2.49277	1.7287	0	4.28645	0	2.49277	0	2.49277	0	0	1.7287	0	0	0	0	0	0	3.65207	0	0	4.10433	0	0	2.49277	0	0	1.7287	9.43182	7.34872	3.89585	4.44814	2.98965
Nc_CCCATACTCATAGCAC-1	4.68297	3.73807	0	1.46642	2.17846	4.21983	4.21983	3.73807	3.0096	2.17846	1.46642	0	0	2.17846	0	3.0096	0	0	0	0	0	0	0	2.17846	0	3.0096	0	0	4.35028	0	0	1.46642	0	0	0	8.52959	6.6655	3.91713	2.17846	2.17846
Nc_CCCATACTCGAGGTAG-1	3.99023	3.74524	2.57628	2.57628	1.79992	4.38239	3.99023	0	3.44996	1.79992	3.07827	2.57628	0	3.07827	0	1.79992	0	1.79992	0	0	0	0	0	3.07827	0	1.79992	0	0	3.44996	0	4.54461	0	0	0	0	8.62804	6.53658	4.54461	1.79992	2.57628
Nc_CCCTCCTAGAGCTGCA-1	5.37488	4.32601	0	3.02614	3.02614	4.63348	3.93475	4.14361	3.69047	3.02614	1.75791	0	3.02614	2.52711	0	3.69047	0	0	1.75791	0	0	0	0	0	0	0	0	0	3.02614	0	1.75791	3.02614	1.75791	0	0	8.35467	6.27103	5.19894	3.02614	3.39621
Nc_CCCTCCTCAACTGGCC-1	4.8187	3.44606	1.79686	2.57271	3.07449	3.98621	3.44606	3.74127	3.74127	0	1.79686	2.57271	0	0	1.79686	0	0	0	0	1.79686	0	0	0	0	0	0	0	0	3.98621	0	0	0	0	0	2.57271	10.1727	7.29372	4.8187	4.6863	3.44606
Nc_CCCTCCTCAGCTTAAC-1	4.39997	3.14098	2.12166	2.71953	3.14098	4.90931	4.32153	3.46674	2.12166	1.6936	0	1.08224	0	2.12166	1.08224	2.71953	0	0	0	0	0	0	0	1.6936	0	1.08224	0	0	4.79782	0	1.08224	0	0	2.12166	1.08224	8.30416	6.13491	3.95653	3.84878	2.45135
Nc_CCCTCCTCATCCTTGC-1	4.14953	2.71862	1.51642	2.23928	2.23928	4.75763	3.60465	3.60465	2.71862	0	1.51642	0	0	0	0	2.23928	0	2.71862	0	0	0	0	0	0	0	1.51642	0	0	3.60465	0	1.51642	0	1.51642	2.23928	0	9.09824	7.13505	4.65481	4.5441	2.71862
Nc_CCCTCCTCATGAACCT-1	5.18019	2.71521	2.23611	2.71521	1.51381	3.80626	4.28956	3.60096	2.71521	1.51381	0	0	0	2.23611	0	3.07425	1.51381	0	0	0	0	1.51381	0	1.51381	0	3.07425	0	0	4.28956	0	0	0	1.51381	0	0	9.27362	6.33614	4.54025	4.28956	1.51381
Nc_CCCTCCTGTACAGTGG-1	4.83284	2.97723	1.2479	2.70039	3.20941	4.3398	4.3398	3.88259	1.2479	1.2479	1.2479	1.2479	0	2.35751	0	2.35751	0	0	0	0	0	0	0	0	0	2.97723	0	0	4.68645	0	3.40934	0	0	1.2479	0	8.62291	6.47568	3.88259	3.74142	2.35751
Nc_CCCTCCTGTACAGTTC-1	2.52711	3.69047	1.75791	2.52711	3.02614	3.69047	4.48792	3.39621	2.52711	3.39621	0	0	0	0	0	2.52711	1.75791	0	0	0	0	0	0	0	0	3.93475	0	0	4.99852	0	2.52711	0	0	0	0	8.75541	6.69251	3.69047	3.39621	3.02614
Nc_CCCTCCTGTACTCTCC-1	3.73173	2.83643	0	2.83643	0	4.28003	4.28003	3.73173	0	2.83643	2.83643	0	0	0	0	0	0	0	0	0	0	0	0	0	0	4.28003	0	0	5.45935	0	2.83643	0	0	0	0	9.23593	7.62615	5.24241	3.73173	2.83643
Nc_CCCTCCTGTATATGGA-1	3.91405	2.50882	1.74234	3.37616	2.50882	4.1227	4.30496	4.30496	1.74234	1.74234	0	2.50882	0	1.74234	0	1.74234	0	0	1.74234	0	0	0	0	1.74234	0	1.74234	1.74234	0	4.61221	0	2.50882	1.74234	0	0	0	8.99444	6.79767	4.46675	3.37616	3.37616
Nc_CCCTCCTGTCTTTCAT-1	5.00635	3.58388	1.50174	0	2.22147	4.4026	4.2719	2.69944	0	3.05786	1.50174	0	0	1.50174	0	3.05786	1.50174	3.58388	0	0	0	0	0	2.22147	0	2.22147	1.50174	0	4.52244	0	2.69944	0	1.50174	0	0	9.29765	6.76922	4.63308	4.52244	3.96852
Nc_CCCTCCTTCAGCACAT-1	4.05317	3.30956	0	0	1.69094	3.60209	2.94223	3.60209	3.60209	2.44819	1.69094	1.69094	0	2.44819	0	1.69094	0	0	0	0	0	0	0	0	0	2.44819	0	0	4.05317	0	1.69094	1.69094	0	0	0	9.41568	6.923	4.05317	4.39629	3.60209
Nc_CCCTCCTTCCGCAGTG-1	3.59952	2.06268	0	2.87878	2.06268	4.20766	4.07794	3.39683	3.16093	0	0	0	2.06268	2.06268	0	3.16093	0	0	0	2.06268	0	0	0	0	0	2.06268	1.37229	0	4.53875	0	0	2.87878	1.37229	0	0	9.63267	6.63672	5.03458	4.07794	1.37229
Nc_CCCTCCTTCCTCAACC-1	4.15527	3.47129	1.4232	3.47129	1.4232	4.71298	4.40474	3.67498	2.59584	1.4232	0	1.4232	0	2.12552	1.4232	4.61737	1.4232	0	1.4232	0	0	0	0	1.4232	0	3.23404	1.4232	0	4.80265	0	3.85344	0	0	0	0	9.48673	6.52069	5.31039	4.96682	3.67498
Nc_CCCTCCTTCTGCAAGT-1	3.94864	3.27266	1.95906	0	3.80698	4.40712	4.30543	3.80698	2.41471	1.95906	0	1.28927	0	1.28927	1.28927	4.07763	0	0	0	0	0	0	0	0	0	2.41471	1.28927	0	4.50212	0	2.41471	1.95906	0	0	1.28927	8.94244	6.42959	4.30543	4.67518	2.76047
Nc_CCGGGATAGCGATTCT-1	4.34141	3.54925	2.40126	1.65137	0	4.48628	3.54925	2.89219	0	2.40126	2.40126	2.40126	0	1.65137	0	2.40126	0	0	1.65137	0	0	0	0	3.25781	0	3.54925	0	0	3.99903	0	0	0	1.65137	0	0	8.4776	6.50678	4.84986	4.61792	2.40126
Nc_CCGGGATAGGACCACA-1	3.8071	1.39215	0	2.90666	2.55436	4.5696	2.55436	3.62911	0	1.39215	2.08726	0	0	2.90666	1.39215	2.08726	0	0	0	0	0	0	0	0	0	2.08726	0	0	4.23815	0	2.08726	0	1.39215	0	1.39215	8.7204	6.82151	4.46735	3.18958	2.90666
Nc_CCGGGATAGGGTTTCT-1	5.10421	3.69237	2.52882	1.75937	1.75937	3.69237	3.93668	2.52882	0	0	1.75937	0	3.02795	1.75937	1.75937	1.75937	0	1.75937	0	0	0	0	0	1.75937	0	0	0	0	4.14555	0	1.75937	1.75937	0	0	0	9.60487	6.99358	4.32797	3.93668	0
Nc_CCGGGATCATGGTAGG-1	4.55753	3.09017	2.73053	1.52556	0	5.04189	4.43756	3.82303	3.09017	1.52556	1.52556	0	0	2.73053	1.52556	2.25035	0	0	0	0	0	0	0	0	0	3.37781	0	0	4.43756	0	2.25035	1.52556	0	0	0	8.98962	6.14002	4.43756	2.25035	0
Nc_CCGGGATTCACCTTAT-1	4.21021	3.6637	1.55852	0	2.29014	3.42326	2.29014	3.86974	3.13457	2.77327	1.55852	0	0	1.55852	0	2.29014	0	4.91566	0	0	0	0	0	3.13457	0	3.86974	1.55852	0	3.13457	0	1.55852	0	0	0	0	8.88208	6.26445	3.6637	4.21021	2.29014
Nc_CCGGGATTCTACCAGA-1	3.71625	3.53921	1.33223	1.33223	0	4.37385	2.47346	3.53921	2.47346	1.33223	0	0	0	2.01286	0	0	0	1.33223	0	0	0	0	0	2.47346	0	2.01286	2.47346	0	4.14543	0	1.33223	1.33223	0	0	0	9.00151	6.72432	4.26416	5.03897	1.33223
Nc_CCGGTAGAGATGGCGT-1	4.67576	4.39875	0	2.4503	1.69271	4.67576	2.4503	4.23734	2.4503	2.4503	2.4503	1.69271	0	0	1.69271	3.60445	0	0	0	0	0	0	0	0	0	2.94447	0	0	5.10809	0	0	1.69271	0	0	0	8.49368	6.53198	4.90806	4.05559	2.4503
Nc_CCGGTAGAGGCCGAAT-1	4.39983	3.96581	0	2.21919	1.49986	5.15926	4.12543	2.69699	3.34209	1.49986	0	0	1.49986	3.0553	0	2.69699	0	0	0	0	0	0	0	1.49986	0	2.21919	0	0	4.26915	0	0	0	1.49986	1.49986	2.21919	8.40603	7.07098	4.82895	4.51966	2.21919
Nc_CCGGTAGCAATCCGAT-1	4.84045	3.73214	0	2.48756	2.02581	4.76095	3.73214	3.55492	2.02581	1.34261	2.02581	2.48756	0	2.02581	0	4.4922	0	0	0	0	0	0	0	2.83681	1.34261	2.48756	0	0	4.4922	0	1.34261	0	0	1.34261	0	8.25336	6.80218	4.9158	4.28045	2.48756
Nc_CCGGTAGCACATCTTT-1	4.43349	3.79493	0	0	0	2.62105	2.62105	1.83834	1.83834	0	0	0	0	2.62105	0	4.43349	0	0	0	0	0	0	0	0	0	3.49876	0	0	4.43349	0	0	1.83834	0	0	0	9.20047	6.66482	4.59598	4.04054	3.49876
Nc_CCGGTAGGTAAACCTC-1	5.00221	3.30322	1.68607	3.30322	2.93609	4.38957	4.04654	4.7873	1.68607	2.93609	2.44243	2.93609	0	0	0	3.59562	0	0	0	0	0	0	0	0	0	2.93609	0	0	5.18922	0	0	0	0	0	0	8.81055	6.80593	3.83862	3.83862	2.93609
Nc_CCGGTAGGTCCGTCAG-1	5.01307	3.64712	1.40431	2.92365	2.57064	4.2567	4.77349	3.64712	3.4438	1.40431	2.92365	2.57064	0	2.10226	0	3.4438	0	0	1.40431	0	0	0	0	2.10226	0	3.20704	0	0	3.64712	0	1.40431	1.40431	0	1.40431	1.40431	8.94668	6.19896	5.08483	3.64712	2.92365
Nc_CCGGTAGTCGTACCGG-1	3.4542	3.08238	0	2.58016	1.80324	4.20401	3.4542	2.58016	2.58016	0	5.16433	3.74956	0	3.08238	0	3.08238	1.80324	4.38683	0	0	0	0	0	0	0	3.4542	2.58016	0	3.9946	0	0	1.80324	0	0	2.58016	9.57545	6.91315	4.54908	5.0605	3.08238
Nc_CCGGTAGTCTAACTTC-1	4.85548	4.24547	1.58323	1.58323	3.16762	4.38985	3.69804	3.69804	2.31985	1.58323	2.31985	1.58323	2.80513	3.16762	0	3.90447	0	0	1.58323	0	0	0	0	3.69804	0	0	1.58323	0	4.08502	0	1.58323	0	0	0	0	9.1344	7.13698	4.95169	4.38985	1.58323
Nc_CCGTACTAGAATTGTG-1	4.95895	4.46412	1.32488	2.00369	0	4.00461	4.64857	3.86256	3.86256	0	1.32488	0	0	2.00369	0	2.46345	0	0	0	0	0	0	0	0	0	1.32488	0	0	4.00461	0	3.32635	0	0	0	0	8.29492	6.43949	4.46412	4.25258	1.32488
Nc_CCGTACTAGCTCTCGG-1	3.90869	4.18062	1.35481	2.04099	2.8541	3.90869	3.75072	4.05105	2.8541	2.8541	0	0	0	0	0	3.37097	0	0	1.35481	0	0	0	0	0	0	1.35481	0	0	4.29951	0	0	0	1.35481	0	1.35481	8.32335	6.93658	4.05105	2.8541	3.57331
Nc_CCGTACTAGGAATGGA-1	4.22756	3.30259	1.47164	1.47164	2.65995	4.22756	4.58819	3.74562	2.65995	2.18483	0	0	0	1.47164	0	3.30259	0	1.47164	1.47164	0	0	0	0	1.47164	0	3.01676	1.47164	0	5.32243	0	0	0	0	0	0	8.37773	6.67358	3.92476	4.35804	2.65995
Nc_CCGTACTCACGTGAGA-1	4.63964	3.51955	1.31929	2.45584	2.45584	4.72369	2.80359	3.51955	0	1.31929	0	0	1.31929	2.45584	0	2.45584	1.31929	0	1.31929	0	0	0	0	0	0	1.31929	1.31929	0	3.31797	0	0	0	0	0	0	8.01243	6.50345	4.94994	4.45524	3.08359
Nc_CCGTACTGTTGAACTC-1	4.5477	3.45289	0	1.80222	3.08112	4.82595	4.20265	3.08112	1.80222	1.80222	1.80222	0	0	2.57897	0	3.08112	0	0	0	0	0	0	0	0	0	2.57897	1.80222	0	3.45289	0	1.80222	0	0	2.57897	1.80222	9.51147	7.20717	4.5477	3.74823	1.80222
Nc_CCGTACTGTTGATTCG-1	3.43066	4.05767	1.56392	2.78025	4.05767	3.43066	3.67122	4.05767	1.56392	1.56392	0	0	0	1.56392	0	3.87735	0	3.43066	1.56392	0	0	0	0	2.78025	0	1.56392	0	0	4.21793	0	2.29664	2.29664	0	0	0	8.92549	6.41163	5.39533	3.67122	3.43066
Nc_CCGTACTTCTCTAAGG-1	2.08529	2.55223	1.39056	2.08529	1.39056	3.18729	4.10584	4.10584	2.90442	1.39056	0	0	4.35484	0	1.39056	2.55223	0	0	0	0	0	0	0	1.39056	0	1.39056	2.08529	0	4.46489	0	1.39056	1.39056	0	0	0	9.29608	6.38736	4.6626	3.96312	4.10584
Nc_CCGTGGACATGTTCCC-1	4.14978	3.9687	0	2.37507	2.86422	5.27383	3.76158	4.14978	2.37507	3.22885	0	0	0	2.86422	0	3.22885	0	2.37507	0	0	0	0	0	2.86422	0	0	1.62938	0	3.76158	0	3.22885	0	0	0	1.62938	9.18754	6.7237	4.81862	4.14978	0
Nc_CCGTGGAGTAGCGCTC-1	3.80921	2.90862	0	3.56661	2.90862	5.06803	4.19829	3.56661	0	2.90862	3.27481	1.66433	0	1.66433	0	0	0	0	1.66433	0	0	0	0	2.90862	0	1.66433	0	0	4.01682	0	0	0	0	0	0	8.68323	6.91087	5.15845	4.35945	2.90862
Nc_CCGTGGAGTCGGGTCT-1	5.07577	3.37158	0	2.85468	1.35522	4.78095	4.05169	3.13616	2.0415	1.35522	0	1.35522	1.35522	2.0415	0	2.85468	0	0	1.35522	0	0	0	0	1.35522	0	2.50464	0	0	4.05169	0	2.0415	0	0	2.0415	0	8.56271	6.80276	4.30015	3.75134	0
Nc_CCGTGGATCACCCGAG-1	4.39369	4.39369	2.32308	3.46074	3.17121	4.24929	3.70177	3.90824	2.32308	0	1.58592	0	0	0	0	2.32308	0	1.58592	0	0	0	0	0	1.58592	0	3.17121	2.32308	0	3.90824	0	2.32308	0	0	2.32308	0	8.73953	6.89625	3.90824	4.64524	3.17121
Nc_CCGTGGATCCTGTAGA-1	4.72013	2.48811	0	0	1.72474	3.89057	4.58809	3.89057	3.35344	0	1.72474	1.72474	0	0	1.72474	3.89057	0	0	0	0	0	0	0	0	0	3.64686	0	0	2.9847	0	1.72474	1.72474	0	1.72474	0	9.09019	6.50626	4.099	3.89057	2.48811
Nc_CCGTGGATCTTCATGT-1	4.41263	3.86114	0	0	0	3.86114	2.95715	2.46221	1.70279	2.46221	1.70279	0	1.70279	1.70279	0	1.70279	0	2.46221	0	4.25114	0	0	0	3.32498	0	1.70279	0	0	4.06928	0	1.70279	2.46221	0	0	0	9.13009	7.42964	4.92215	4.25114	3.32498
Nc_CCGTTCAAGATCTGAA-1	4.30181	3.61281	0	0	0	4.76619	3.81825	0	3.37317	1.52221	3.61281	2.72616	0	2.72616	0	2.72616	0	1.52221	0	0	0	0	0	2.72616	0	2.72616	0	0	4.86218	0	0	0	1.52221	0	0	8.83871	6.82449	5.39886	4.76619	2.72616
Nc_CCGTTCACAAAGTGCG-1	1.91577	1.91577	3.22025	0	1.91577	4.14069	2.71068	1.91577	1.91577	1.91577	0	0	1.91577	0	0	0	0	0	0	0	0	0	0	0	1.91577	1.91577	0	0	5.58927	0	3.89392	1.91577	0	2.71068	1.91577	8.96627	7.83541	5.31557	4.53514	2.71068
Nc_CCGTTCACACCGCTAG-1	4.72071	3.10607	0	0	1.82244	2.60254	1.82244	1.82244	1.82244	1.82244	0	0	0	2.60254	0	0	1.82244	1.82244	2.60254	0	0	0	0	0	0	3.77441	0	3.4786	5.69309	0	3.10607	1.82244	1.82244	1.82244	0	9.49475	7.39599	5.69309	4.01976	3.77441
Nc_CCGTTCAGTCCGTTAA-1	4.46947	3.0092	0	1.93375	2.38701	4.86813	4.46947	2.73139	1.26918	2.73139	1.26918	1.26918	0	0	0	3.0092	0	0	1.26918	0	0	0	0	1.26918	0	2.38701	1.26918	0	4.5585	0	2.38701	0	0	1.26918	0	9.16379	6.46654	4.64236	3.61846	2.73139
Nc_CCGTTCAGTCGACTGC-1	2.87206	4.31928	0	2.05678	3.15403	4.42919	4.07063	3.15403	0	3.3898	1.36753	0	0	2.52126	2.52126	2.52126	0	0	1.36753	0	0	0	0	2.05678	0	2.52126	1.36753	0	4.31928	0	2.05678	1.36753	0	0	1.36753	9.21719	6.82273	4.42919	3.59239	2.05678
Nc_CCGTTCATCTGCTTGC-1	4.99936	3.915	1.9324	3.24042	3.24042	4.71985	4.37283	1.9324	2.72984	3.24042	1.9324	0	0	0	0	4.37283	0	0	0	0	0	0	0	0	0	0	0	0	3.915	0	0	0	0	0	1.9324	9.42103	7.14817	5.12113	3.61678	1.9324
Nc_CCTAAAGAGACAAAGG-1	4.36005	2.41717	0	2.90916	2.90916	3.56719	3.27537	3.56719	0	1.66476	2.41717	1.66476	0	1.66476	0	2.90916	0	0	0	0	0	0	0	0	0	1.66476	0	0	3.56719	0	0	1.66476	0	0	0	8.78671	6.83127	4.19888	4.63672	2.41717
Nc_CCTAAAGAGGCCCGTT-1	4.90382	3.86958	0	0	3.69096	4.81936	3.24954	4.42126	2.61032	2.61032	0	0	0	2.1389	1.4341	2.1389	1.4341	0	0	1.4341	0	0	0	0	0	1.4341	1.4341	0	4.72966	0	1.4341	1.4341	0	0	0	8.45795	6.53784	4.634	4.17163	1.4341
Nc_CCTAAAGAGGGAGTAA-1	4.24166	3.90071	2.31663	1.58055	3.16404	4.51723	4.24166	2.31663	2.31663	1.58055	2.31663	3.90071	0	2.80168	0	0	0	0	0	0	0	0	0	3.45341	0	0	0	0	4.85159	0	1.58055	0	0	0	0	8.68339	7.07024	4.74851	4.6375	3.45341
Nc_CCTAAAGCACCGAAAG-1	3.61058	3.08349	1.52063	3.37097	1.52063	3.99578	3.99578	3.08349	1.52063	2.7241	0	0	0	0	0	2.7241	0	2.24437	0	0	0	0	0	0	0	2.7241	0	0	2.7241	0	1.52063	0	0	0	0	8.92772	6.20745	5.03455	4.55028	3.08349
Nc_CCTAAAGCAGTAAGCG-1	3.82783	2.25443	2.25443	0	2.25443	3.62227	4.31159	3.38248	0	3.09473	1.52893	0	0	2.25443	1.52893	0	3.09473	0	0	0	0	0	0	0	0	1.52893	0	0	2.73491	0	2.73491	0	1.52893	0	0	8.65342	6.6302	4.87213	4.00772	2.25443
Nc_CCTAAAGGTGAAAGAG-1	3.62327	3.62327	1.52965	1.52965	2.73584	4.31263	4.44352	3.82884	2.73584	2.73584	0	0	0	3.09569	0	4.44352	0	0	1.52965	0	0	0	0	0	0	1.52965	0	0	4.67429	0	0	0	0	1.52965	0	8.12107	6.06717	5.27586	3.82884	3.38346
Nc_CCTAAAGGTTGAACTC-1	3.65885	3.3652	0	1.73384	1.73384	4.29344	4.29344	3.65885	1.73384	0	0	0	0	2.49882	0	2.49882	0	0	0	0	0	0	0	0	0	1.73384	0	0	3.65885	0	0	0	0	0	0	9.63337	6.59053	3.90272	4.11127	2.99609
Nc_CCTAAAGTCACTTATC-1	4.46087	3.62288	1.38796	3.18355	1.38796	3.80081	3.62288	1.38796	2.54874	2.54874	0	0	0	3.18355	0	0	0	0	0	0	0	0	0	1.38796	0	2.08207	0	0	4.35084	0	1.38796	1.38796	1.38796	1.38796	1.38796	9.15535	7.25744	4.10188	4.5631	3.41987
Nc_CCTAAAGTCATGGTCA-1	4.113	4.113	0	1.31158	2.44531	3.30638	4.113	3.30638	1.31158	3.07223	0	0	1.31158	1.31158	0	0	0	0	0	0	0	0	0	0	0	1.31158	0	0	3.98381	0	1.31158	1.98706	1.31158	1.31158	1.98706	8.89265	6.7108	5.00562	3.50779	2.79256
Nc_CCTAAAGTCATTTGGG-1	4.49479	3.18265	0	1.88489	2.67502	3.55741	3.55741	2.67502	3.18265	1.88489	3.55741	2.67502	0	3.18265	0	2.67502	0	0	0	0	0	0	0	0	0	2.67502	0	0	5.05827	0	1.88489	0	0	0	0	8.95581	6.86801	4.49479	2.67502	3.55741
Nc_CCTAAAGTCTCTAGGA-1	3.55229	2.83434	1.34087	2.02364	3.11523	4.27772	3.55229	4.5847	2.4852	0	2.02364	1.34087	0	0	2.4852	2.83434	0	0	0	0	0	0	0	1.34087	0	2.02364	0	0	4.27772	0	2.4852	0	1.34087	0	0	8.79457	6.41476	4.75818	4.67404	1.34087
Nc_CCTAAAGTCTGCCAGG-1	4.78061	1.4089	1.4089	3.4505	2.10793	3.4505	2.93006	2.93006	1.4089	2.10793	1.4089	1.4089	0	2.57678	0	3.21362	0	2.10793	0	0	0	0	0	1.4089	0	2.57678	1.4089	0	4.2637	0	2.93006	0	0	1.4089	1.4089	8.7857	6.71819	4.49311	3.83217	3.4505
Nc_CCTACACAGAGGACGG-1	4.64657	2.85488	1.87652	2.85488	3.17244	4.23363	4.23363	3.43255	2.44709	1.87652	0	1.47574	0.918867	2.85488	0	3.17244	0	0	0.918867	0	0	0	0	2.18983	0	2.85488	0.918867	0	4.69698	0	0.918867	0.918867	0	1.47574	0.918867	8.35302	6.60271	3.93075	3.17244	1.87652
Nc_CCTACACCACTGCCAG-1	4.74073	3.63673	1.94845	1.94845	3.63673	3.25984	4.3935	3.63673	3.25984	2.74829	1.94845	3.63673	0	1.94845	0	2.74829	0	1.94845	0	0	0	0	0	1.94845	0	1.94845	0	0	0	0	0	0	0	0	0	9.25963	6.61804	3.93527	2.74829	0
Nc_CCTACACCAGTATCTG-1	4.84353	2.70978	1.50965	1.50965	0	5.31453	4.13969	4.28348	2.23107	0	0	0	0	1.50965	0	3.59508	1.50965	2.23107	1.50965	0	0	0	0	1.50965	0	1.50965	2.23107	0	3.59508	0	2.70978	0	0	0	1.50965	8.81352	6.51606	3.59508	3.80031	2.23107
Nc_CCTACACCATGCCTTC-1	4.86506	2.72869	0	1.52415	3.08826	4.43549	3.82102	4.86506	1.52415	0	0	3.61554	0	3.37585	1.52415	4.55545	0	0	0	0	0	0	0	0	0	1.52415	1.52415	0	2.72869	0	1.52415	1.52415	1.52415	2.24864	2.24864	9.3488	6.3183	4.00085	4.43549	3.37585
Nc_CCTACACCATGCTAGT-1	4.48825	3.02644	0	1.47871	0	4.97172	4.23802	4.09448	3.31251	1.47871	1.47871	1.47871	0	0	0	3.31251	0	0	0	0	0	1.47871	0	2.19345	0	2.66925	1.47871	0	4.23802	0	1.47871	0	0	0	1.47871	8.82939	6.5257	4.59877	4.09448	2.19345
Nc_CCTACACGTAGCGCTC-1	4.8864	3.10777	1.5386	0	1.5386	4.57661	4.45657	3.84156	2.74747	0	0	2.26611	0	3.84156	0	1.5386	0	0	0	0	0	0	0	0	0	1.5386	0	0	3.63584	0	0	0	0	0	0	9.2315	6.55997	4.8864	3.63584	2.26611
Nc_CCTACACTCGAGCCCA-1	4.06	3.51765	1.45531	2.63842	3.27959	4.85173	3.27959	3.72193	2.63842	1.45531	1.45531	0	0	1.45531	0	2.99433	0	0	0	0	0	0	0	0	0	2.16489	1.45531	0	4.45325	0	0	0	0	0	0	8.35219	6.57102	3.90085	4.33369	1.45531
Nc_CCTACACTCTTTAGTC-1	4.01304	3.58673	1.24905	1.24905	2.97897	5.08934	4.34169	3.88444	1.24905	2.35911	0	0	0	3.21118	0	3.21118	0	0	1.24905	0	0	0	0	0	0	2.35911	0	0	4.52541	0	1.24905	0	0	0	0	8.47106	6.31252	4.24023	3.74325	2.70207
Nc_CCTACCACAACTGCGC-1	4.07342	2.65041	1.86363	0	0	4.07342	2.65041	3.15666	1.86363	1.86363	1.86363	0	0	3.15666	0	1.86363	1.86363	0	0	3.15666	0	0	0	0	0	4.07342	0	0	4.62953	0	2.65041	0	1.86363	0	1.86363	9.41903	6.93551	4.46687	4.46687	3.82742
Nc_CCTACCACACCAGCAC-1	4.52583	2.43489	1.6797	1.6797	0	4.52583	4.21947	4.03785	1.6797	2.43489	1.6797	0	1.6797	3.58713	0	2.92806	0	0	0	0	0	0	0	1.6797	0	2.92806	0	0	4.38077	0	3.58713	1.6797	1.6797	0	0	9.47282	7.10459	4.77839	3.29491	0
Nc_CCTACCACAGTCGATT-1	4.28234	3.11954	0	2.83853	3.73398	4.28234	2.83853	4.39211	2.02731	2.02731	1.34382	0	0	2.4892	0	3.73398	0	0	0	0	0	0	0	0	0	2.02731	0	0	4.39211	0	2.02731	0	0	0	0	8.5908	6.44527	4.67873	2.83853	1.34382
Nc_CCTACCAGTATGAAAC-1	5.10081	3.37436	0	2.85733	1.02936	4.2249	4.14225	4.57922	1.62398	1.02936	1.02936	1.02936	0	1.62398	1.62398	2.04383	0	1.02936	1.62398	0	0	0	0	1.62398	0	1.62398	0	0	4.44774	0	1.62398	1.62398	0	2.04383	1.02936	8.18722	6.83898	4.51498	3.51238	3.51238
Nc_CCTACCATCCCAAGAT-1	3.97497	3.5902	1.5062	0	1.5062	4.52902	3.35092	3.06392	1.5062	3.97497	2.22688	0	0	3.5902	0	3.79537	0	0	0	0	0	0	0	2.22688	0	1.5062	1.5062	0	3.5902	0	1.5062	0	0	1.5062	0	8.40016	6.56789	3.5902	4.74246	2.70527
Nc_CCTACCATCTGCGGCA-1	3.8264	3.64822	0	3.98499	2.57162	4.37706	3.8264	2.57162	1.40505	2.10317	0	0	1.40505	1.40505	0	1.40505	0	0	0	0	0	0	0	0	0	2.10317	1.40505	0	4.12785	0	1.40505	0	0	0	0	9.0411	6.56911	4.68504	4.12785	2.92468
Nc_CCTAGCTCACCAGGCT-1	3.80845	2.63326	1.84885	0	3.13855	3.80845	4.26416	3.13855	2.63326	1.84885	2.63326	0	1.84885	1.84885	0	0	0	2.63326	0	0	0	0	0	1.84885	0	3.13855	0	0	4.75603	0	0	1.84885	0	0	0	9.75206	6.60406	4.05422	5.01014	0
Nc_CCTAGCTGTGCTGTAT-1	4.71946	2.72949	0	0	3.61641	3.24006	3.61641	3.61641	0	2.72949	0	0	2.72949	3.61641	0	2.72949	0	0	2.72949	0	0	0	0	1.9321	0	2.72949	0	0	3.24006	0	0	0	0	0	0	9.10366	7.20396	5.91021	5.52537	3.24006
Nc_CCTAGCTTCCGTCAAA-1	4.46975	2.27706	0	1.54767	2.75923	4.89974	4.03453	3.40834	0	2.75923	2.27706	2.27706	0	2.27706	0	0	0	2.75923	1.54767	0	0	0	0	0	0	3.40834	0	0	4.03453	0	2.75923	0	0	0	0	9.37214	6.48347	4.19464	2.75923	2.27706
Nc_CCTAGCTTCCTTAATC-1	3.83394	2.57837	1.4101	3.21533	2.57837	3.99258	3.21533	3.83394	3.21533	3.21533	0	0	0	0	0	1.4101	1.4101	0	0	0	0	0	0	2.10939	0	2.57837	1.4101	0	4.26552	0	3.21533	0	0	0	0	9.09801	6.60196	4.38478	4.13549	2.57837
Nc_CCTAGCTTCGAGCCCA-1	3.77001	2.59858	0	0	0	4.01531	3.47428	0	1.81903	0	0	0	0	3.77001	0	2.59858	3.47428	1.81903	1.81903	0	0	0	0	0	0	3.47428	0	1.81903	4.2249	0	1.81903	0	0	0	0	9.11564	7.30162	3.77001	4.40787	2.59858
Nc_CCTAGCTTCGCGTTTC-1	3.34299	3.34299	1.71667	3.6362	1.71667	4.08808	3.6362	4.57698	0	3.34299	0	0	1.71667	0	0	2.47859	0	0	0	0	0	0	0	1.71667	0	0	0	0	5.14165	0	0	0	0	0	1.71667	9.5875	6.38065	4.70898	3.6362	1.71667
Nc_CCTATTAAGCGATATA-1	4.47723	3.81672	0	2.09518	2.09518	3.63862	4.24795	2.91563	1.39857	0	0	0	1.39857	2.56296	1.39857	3.63862	0	1.39857	0	0	0	0	0	0	0	2.56296	1.39857	0	4.7646	0	1.39857	0	0	0	0	8.7906	6.25312	4.84893	4.11802	2.09518
Nc_CCTATTACACGTAAGG-1	3.87976	3.34299	0	1.71667	2.97458	2.47859	3.34299	2.97458	2.97458	1.71667	1.71667	0	0	0	1.71667	2.97458	0	0	0	0	0	0	0	0	0	2.47859	0	0	4.43168	0	0	0	0	0	0	9.13838	7.03722	2.97458	4.94148	3.34299
Nc_CCTATTACACTGAAGG-1	4.75967	3.1166	2.0248	2.0248	2.0248	4.49093	3.88871	4.1604	2.83567	2.48647	1.34181	1.34181	0	2.48647	0	3.1166	0	0	0	0	0	0	0	3.1166	0	2.0248	0	0	3.88871	0	2.0248	0	0	0	0	8.17752	5.99824	4.49093	2.0248	3.35164
Nc_CCTATTACAGATGAGC-1	3.76832	3.23535	1.6343	2.38094	0	3.97551	1.6343	3.5263	2.38094	1.6343	2.87049	2.38094	2.87049	1.6343	2.38094	1.6343	0	0	1.6343	0	0	0	0	0	0	2.87049	0	0	4.4623	0	1.6343	3.23535	0	0	0	9.28029	6.84092	3.5263	3.76832	2.38094
Nc_CCTATTACAGCCTTTC-1	4.3037	3.87141	0	3.2513	2.14042	4.63589	3.87141	2.96676	3.87141	0	0	0	0	0	0	0	0	0	1.43533	0	0	1.43533	0	2.14042	0	2.14042	0	0	4.3037	0	0	0	0	1.43533	0	8.85457	6.34179	4.17349	3.2513	4.03034
Nc_CCTATTACATGCAATC-1	4.22208	4.10356	1.30561	1.97958	3.67526	4.43339	2.78399	3.06341	2.43714	1.97958	0	0	1.30561	2.43714	0	1.30561	0	3.67526	1.97958	4.43339	0	0	0	3.06341	0	0	2.78399	0	4.43339	0	1.97958	0	0	1.30561	0	8.80882	6.92712	5.06098	5.24021	3.49866
Nc_CCTATTACATGCCTAA-1	4.32145	3.39186	0	0	2.05851	4.32145	3.39186	3.39186	2.87403	0	0	0	0	2.87403	2.05851	4.5335	2.05851	3.39186	2.05851	0	0	0	0	0	0	2.05851	0	0	3.39186	0	0	0	0	2.87403	2.05851	9.88799	7.34379	5.69067	4.5335	2.87403
Nc_CCTATTAGTATGAATG-1	4.76255	3.57207	0	0	2.42151	4.97733	4.76255	3.28015	1.66841	1.66841	0	0	0	0	0	1.66841	0	0	0	0	0	0	0	0	0	1.66841	1.66841	0	3.57207	0	0	0	0	0	0	9.01497	6.7516	4.51011	3.57207	2.42151
Nc_CCTATTAGTCACCCAG-1	3.33705	3.63014	0	1.71209	1.71209	3.87363	3.63014	2.96884	2.96884	0	0	0	0	1.71209	0	0	1.71209	0	0	0	0	0	0	1.71209	0	3.33705	0	0	4.26384	0	0	1.71209	0	0	0	9.63562	7.08007	4.26384	4.26384	2.96884
Nc_CCTATTAGTTCGTTGA-1	4.0345	3.25527	0	1.43813	2.61567	3.25527	2.97063	3.69687	3.25527	1.43813	0	1.43813	0	2.14385	0	2.14385	0	0	0	0	0	0	0	0	1.43813	2.61567	0	0	5.27102	0	1.43813	0	1.43813	0	1.43813	8.65995	6.71824	4.91	3.87554	2.14385
Nc_CCTATTAGTTGGTTTG-1	4.52384	3.17018	0	2.32216	0	4.75517	3.90716	3.17018	0	1.58515	1.58515	0	0	3.17018	1.58515	3.70071	0	1.58515	1.58515	0	0	0	0	0	0	3.45969	0	0	3.90716	0	0	0	0	0	1.58515	8.87987	6.40968	4.64413	3.90716	2.32216
Nc_CCTATTATCTCCTATA-1	3.75465	3.31135	1.47788	2.19244	1.47788	2.66816	3.54996	3.93387	2.19244	0	2.19244	1.47788	0	3.02531	0	3.31135	0	0	0	0	0	0	0	0	0	3.75465	1.47788	0	4.70019	0	2.19244	0	1.47788	0	0	8.94247	6.06737	4.2368	4.09327	3.02531
Nc_CCTATTATCTGCTTGC-1	3.68351	3.92771	0	0	3.01952	4.48072	3.01952	4.31885	2.52088	2.52088	2.52088	1.75261	0	3.38938	0	2.52088	0	0	0	0	0	0	0	0	0	1.75261	0	0	4.13649	0	2.52088	0	0	2.52088	0	9.25268	6.78142	3.92771	4.48072	3.01952
Nc_CCTCAGTAGACTGGGT-1	1.51259	3.0726	0	0	0	2.23464	2.23464	3.0726	0	2.23464	1.51259	0	0	2.71362	1.51259	0	5.17837	2.23464	1.51259	2.23464	1.51259	0	0	0	0	1.51259	0	0	3.35982	0	1.51259	2.23464	3.0726	3.0726	0	9.41571	7.37449	5.95783	4.84792	2.71362
Nc_CCTCAGTAGTGAATTG-1	4.64812	3.07166	0	2.71272	2.71272	4.64812	3.80353	3.35885	0	3.07166	1.5119	2.2338	2.71272	3.07166	1.5119	3.35885	1.5119	0	1.5119	2.71272	0	0	0	0	1.5119	1.5119	0	0	5.38338	0	3.35885	0	0	0	0	8.93631	6.83242	4.93686	4.28677	2.2338
Nc_CCTCAGTCAGTCAGCC-1	4.71025	4.43294	0	0	1.71758	3.63741	2.97573	3.63741	2.97573	2.47967	2.97573	0	0	1.71758	1.71758	0	1.71758	0	0	0	0	0	0	0	0	1.71758	1.71758	0	4.08933	0	0	1.71758	0	2.47967	0	9.84006	6.79266	3.34418	3.88099	2.97573
Nc_CCTCAGTGTCTTTCAT-1	3.64905	3.64905	0	2.2775	2.2775	4.33927	4.33927	3.12048	3.40884	0	0	0	0	3.12048	0	2.7597	0	0	0	0	0	0	0	0	0	2.2775	0	0	3.12048	0	1.54804	0	0	0	1.54804	9.462	7.18303	4.80419	4.59038	2.2775
Nc_CCTCAGTTCAATAAGG-1	2.28547	4.20465	2.28547	3.41793	2.28547	3.86426	2.28547	3.41793	0	1.55464	0	0	2.76825	1.55464	0	3.41793	0	0	0	3.12935	0	0	0	0	0	3.12935	0	0	5.08489	0	0	2.76825	0	0	1.55464	9.07589	7.71604	5.78798	5.00008	4.59999
Nc_CCTCAGTTCACGGTTA-1	2.92927	3.16039	1.86667	3.95958	1.21627	4.07736	3.83132	2.65393	0	1.21627	0	1.21627	0	0	1.21627	0	0	0	0	0	0	0	0	0	0	2.31335	0	1.21627	5.03399	0	0	1.86667	0	0	0	8.77393	6.60899	4.63355	3.95958	3.16039
Nc_CCTCAGTTCCCATTAT-1	5.02761	3.46733	0	1.28522	2.40914	4.18953	3.80062	3.26651	3.03315	1.95397	1.95397	3.46733	0	3.46733	0	1.28522	0	0	1.28522	0	0	0	0	2.40914	0	3.64357	1.28522	0	3.80062	0	2.40914	1.28522	0	0	0	8.9271	6.80302	4.49556	3.46733	2.75463
Nc_CCTCAGTTCGGCGCAT-1	4.37888	2.10463	1.40623	2.10463	2.92633	4.25963	3.98677	3.20979	3.20979	2.57321	2.10463	0	1.40623	3.20979	0	2.92633	0	0	0	0	0	0	0	2.57321	0	2.57321	0	0	3.82817	0	1.40623	0	0	1.40623	0	8.65716	6.38408	4.25963	4.25963	2.10463
Nc_CCTCTGAAGCACCGCT-1	3.95254	3.04284	1.96216	3.81086	2.4181	5.21745	3.95254	4.19996	3.04284	1.29174	1.29174	0	0	1.29174	0	2.4181	0	1.96216	1.96216	0	0	0	0	3.47736	0	1.29174	0	0	3.81086	0	0	1.29174	0	1.29174	1.29174	8.78549	6.43372	3.47736	4.08155	2.4181
Nc_CCTCTGAAGGCGTACA-1	5.51527	3.76364	2.72073	2.72073	2.99821	4.36262	4.26109	3.23083	2.37686	3.4311	0	0	2.37686	0	1.92449	1.26184	0	0	0	1.92449	0	0	0	2.72073	0	1.92449	1.26184	0	4.78462	0	3.76364	1.92449	0	1.92449	1.92449	8.50417	6.45413	3.90498	4.45748	2.37686
Nc_CCTCTGAAGTGCGATG-1	3.74846	3.92763	2.66253	0	2.66253	4.08698	4.48064	3.74846	2.18723	3.30535	1.4736	0	0	2.66253	0	3.74846	0	0	1.4736	0	0	0	0	0	0	3.74846	1.4736	0	4.36097	0	2.18723	0	0	0	0	8.67231	6.7259	3.54385	3.92763	2.18723
Nc_CCTCTGACACCACGTG-1	3.98021	3.83832	1.30929	2.78927	2.44217	4.86224	4.22792	3.06884	1.98419	2.78927	0	0	0	1.98419	1.98419	1.98419	0	0	1.30929	0	0	0	0	0	0	2.44217	1.98419	0	4.86224	0	1.30929	0	0	0	1.30929	8.49266	6.96773	4.7076	4.10937	1.98419
Nc_CCTCTGACATTGTGCA-1	4.23271	2.30909	1.57427	0	2.79359	4.23271	3.15565	3.8919	1.57427	2.30909	1.57427	0	0	1.57427	0	0	0	0	0	0	0	0	0	1.57427	0	1.57427	0	0	4.07234	0	0	0	0	0	0	8.77513	6.45985	4.84247	3.8919	2.30909
Nc_CCTCTGAGTGGACGAT-1	4.68985	3.83106	1.40816	2.57579	2.57579	4.5943	4.94353	3.83106	2.57579	0	0	0	0	2.92902	0	2.10701	0	2.10701	0	0	0	0	0	0	0	1.40816	0	0	1.40816	0	2.10701	0	2.10701	1.40816	0	8.2306	6.6473	4.49197	4.38183	2.92902
Nc_CCTCTGATCACTATTC-1	5.07235	3.14322	1.20528	3.14322	1.20528	4.45241	3.51685	3.14322	1.20528	1.20528	1.20528	1.20528	0	3.34209	1.85266	2.91248	0	0	1.20528	0	0	0	0	1.20528	0	2.63768	0	0	4.53599	0	1.20528	0	0	0	0	9.00249	6.40212	3.51685	3.6727	2.29792
Nc_CCTTACGAGCGTTGCC-1	4.68685	3.8997	2.84581	2.84581	2.84581	4.68685	3.36228	3.8997	2.84581	1.34895	0	2.0337	1.34895	1.34895	0	4.68685	0	1.34895	1.34895	0	0	0	0	0	0	2.0337	1.34895	0	3.74181	0	2.0337	0	0	0	0	7.97532	6.45363	4.50219	3.36228	1.34895
Nc_CCTTACGGTAGAGCTG-1	5.49562	3.79365	0	0	2.22542	4.6379	3.34925	3.97323	3.06228	3.06228	0	0	2.22542	3.34925	0	3.58849	0	1.50499	2.7037	1.50499	0	0	0	0	0	3.06228	0	0	4.74067	0	1.50499	0	1.50499	1.50499	0	8.53327	6.69962	5.0912	4.92656	1.50499
Nc_CCTTCCCAGACCTAGG-1	4.17093	2.96441	0	2.13833	1.43363	2.96441	4.0278	3.24888	3.24888	0	1.43363	0	2.13833	3.24888	0	3.24888	0	2.6097	0	0	0	0	0	3.24888	2.6097	2.6097	0	0	4.42056	0	2.13833	1.43363	1.43363	0	1.43363	8.90404	7.16898	5.44399	4.30114	2.13833
Nc_CCTTCCCCAAACCCAT-1	4.28196	3.35428	0	1.50861	1.50861	3.79883	3.97846	3.79883	1.50861	2.70842	0	3.79883	0	2.70842	0	3.35428	0	3.35428	0	1.50861	0	0	0	4.28196	0	1.50861	0	0	2.22981	0	0	0	1.50861	1.50861	2.22981	8.73279	7.14208	3.97846	3.79883	3.35428
Nc_CCTTCCCCAAGCCGCT-1	3.24936	3.24936	0	3.24936	0	4.8046	3.24936	1.93978	1.93978	1.93978	0	0	1.27396	3.24936	1.27396	3.24936	0	1.27396	0	0	0	0	0	2.73833	0	3.01635	0	0	4.38234	0	2.39361	0	1.27396	1.93978	0	9.18957	6.56383	4.65019	3.92433	3.62596
Nc_CCTTCCCCAAGCGAGT-1	5.03717	3.99831	2.2465	3.08587	2.2465	3.37341	4.30207	3.08587	2.72639	0	0	0	0	0	0	2.2465	0	0	0	0	0	0	0	1.52239	0	0	0	0	4.15817	0	1.52239	0	0	1.52239	0	8.9193	6.98263	5.11719	5.03717	2.72639
Nc_CCTTCCCCAATGGAAT-1	3.83645	3.39087	0	3.10292	2.26177	4.17641	3.6308	3.83645	0	1.535	2.26177	0	0	4.01642	0	2.7428	0	2.26177	1.535	0	0	0	0	3.10292	0	1.535	1.535	0	3.83645	0	0	1.535	0	1.535	0	9.38599	7.32574	4.68216	4.57136	3.39087
Nc_CCTTCCCCACAGCCCA-1	4.03975	2.28148	2.76397	2.28148	2.28148	1.55133	4.1999	3.41337	2.76397	0	0	0	0	1.55133	0	3.12491	0	0	0	0	0	0	0	0	0	3.41337	2.28148	0	4.59518	0	1.55133	0	0	0	1.55133	9.41897	6.86854	5.23598	4.99521	1.55133
Nc_CCTTCCCCAGGGAGAG-1	3.85615	1.42503	0	2.12777	2.59827	4.80546	4.01497	3.23665	1.42503	2.12777	0	0	0	2.12777	0	1.42503	2.12777	1.42503	2.12777	0	0	0	0	2.12777	0	0	0	0	4.88989	0	1.42503	0	0	1.42503	0	8.42954	7.04926	5.04522	4.01497	0
Nc_CCTTCCCTCTCGCATC-1	4.51123	3.57315	1.24048	2.34719	2.68954	5.43449	4.42234	3.19796	1.24048	1.89745	0	0	0	2.34719	1.24048	2.34719	0	1.24048	1.24048	0	0	0	0	1.24048	0	2.34719	1.24048	0	3.57315	0	2.34719	0	0	0	0	8.78965	6.54949	4.59497	3.72954	0
Nc_CCTTCGAAGTGATCGG-1	3.77645	3.4806	1.82401	3.10801	3.77645	4.23147	3.4806	3.77645	1.82401	3.10801	0	2.60438	0	3.10801	1.82401	3.4806	0	0	0	1.82401	0	0	0	3.4806	0	1.82401	0	0	4.57688	0	3.4806	0	1.82401	0	0	9.04837	7.16266	4.85535	4.57688	3.4806
Nc_CCTTCGACATCCGTGG-1	4.1373	2.57997	0	2.93338	2.11087	4.26733	3.65744	3.45398	2.57997	2.11087	1.41129	0	0	2.57997	0	2.57997	0	3.21704	0	0	0	0	0	2.11087	0	2.57997	0	0	3.99438	0	0	0	0	0	0	8.88377	7.06372	4.94839	4.69467	2.57997
Nc_CCTTCGAGTACTTAGC-1	3.60022	3.60022	1.51329	2.23548	3.07355	3.36079	3.36079	3.98521	2.23548	2.23548	1.51329	3.07355	0	2.23548	0	3.98521	0	0	0	0	0	0	0	1.51329	0	1.51329	0	0	4.65018	0	2.23548	1.51329	0	0	1.51329	8.57438	6.92539	5.10361	4.84895	2.23548
Nc_CCTTCGAGTCGAGATG-1	5.71144	4.68207	0	3.49564	1.61161	4.28565	2.35384	3.7372	1.61161	0	0	0	1.61161	3.20534	1.61161	3.20534	1.61161	0	0	0	0	0	0	0	0	3.20534	0	0	4.56164	0	3.20534	3.20534	0	0	0	9.21714	6.44871	4.56164	3.7372	3.20534
Nc_CCTTCGATCCCACTTG-1	3.9687	2.86422	1.62938	0	0	4.58687	2.37507	2.37507	1.62938	0	1.62938	2.37507	0	1.62938	2.37507	3.51967	2.86422	0	0	0	0	0	0	0	0	3.76158	0	0	5.55654	0	2.86422	2.37507	0	3.22885	1.62938	9.05752	7.61267	4.70739	5.10856	2.86422
Nc_CCTTTCTAGCGGATCA-1	4.81667	3.86697	0	3.56955	1.89458	3.86697	3.56955	4.11343	2.68622	2.68622	0	3.19446	0	3.19446	0	3.19446	0	3.56955	0	0	0	0	0	1.89458	0	1.89458	0	0	3.19446	0	1.89458	0	0	0	0	9.72045	6.91406	4.94951	4.11343	3.56955
Nc_CCTTTCTCAAGTTGTC-1	5.4525	2.52466	0	2.0599	2.52466	4.95935	3.15768	3.39351	2.0599	2.52466	0	0	0	2.52466	0	3.15768	0	0	1.37004	0	0	0	0	2.87561	0	1.37004	0	0	4.32319	0	2.87561	0	0	1.37004	2.0599	8.68461	6.53788	4.72009	4.20419	2.52466
Nc_CCTTTCTCACGTCAGC-1	3.56817	3.36591	0	2.03674	2.84927	3.74553	3.90345	2.49947	2.03674	2.84927	0	2.03674	1.3514	1.3514	0	3.56817	0	1.3514	1.3514	0	0	0	0	0	0	2.49947	0	0	4.404	0	1.3514	1.3514	1.3514	1.3514	1.3514	9.15592	6.73482	3.36591	4.404	2.84927
Nc_CCTTTCTGTAGCTGCC-1	2.93832	3.59797	1.68783	1.68783	1.68783	4.78977	3.30552	3.841	2.44452	0	2.93832	3.59797	0	1.68783	0	2.44452	0	3.30552	2.93832	0	0	0	0	2.44452	0	3.59797	1.68783	0	3.59797	0	0	1.68783	0	0	2.93832	9.66521	6.9448	4.66897	3.841	4.04894
Nc_CCTTTCTGTCTGGAGA-1	2.47562	3.33972	2.01484	2.8243	3.10491	3.54161	3.71868	3.54161	1.33381	1.33381	1.33381	2.8243	0	1.33381	0	4.26665	0	0	0	0	0	0	0	0	0	1.33381	1.33381	0	5.22868	0	1.33381	2.47562	0	1.33381	0	8.31661	7.40766	5.28603	4.90173	2.47562
Nc_CCTTTCTGTGTGTGCC-1	4.5287	2.8697	0	2.519	2.0547	4.06806	3.92558	4.79773	2.519	1.36585	1.36585	0	0	0	0	1.36585	0	0	0	0	0	0	0	2.519	0	1.36585	0	0	4.19772	0	0	0	0	0	0	8.93187	6.79974	2.8697	3.92558	2.519
Nc_CCTTTCTTCACATGCA-1	4.14978	3.07803	0	0	0	4.65507	3.81025	2.71885	1.5166	0	1.5166	0	0	2.23949	0	3.81025	0	2.23949	1.5166	0	0	0	0	0	0	1.5166	2.23949	0	3.81025	0	1.5166	0	1.5166	0	0	9.40216	6.66537	4.42443	3.6049	2.23949
Nc_CCTTTCTTCCTAAGTG-1	4.78667	2.88447	1.64529	1.64529	3.66728	4.60936	4.67091	4.33292	2.88447	2.0677	1.04548	1.04548	0	1.64529	1.64529	3.40279	0	0	1.64529	0	0	0	0	0	0	3.66728	1.04548	0	4.33292	0	2.0677	0	1.04548	0	1.64529	7.87708	6.58046	4.47775	4.17192	2.0677
Nc_CCTTTCTTCTGCTGCT-1	4.26778	2.9338	1.41159	2.11123	2.11123	4.13775	3.45441	4.13775	2.9338	1.41159	1.41159	0	0	2.9338	0	2.58036	0	0	0	0	0	0	0	2.11123	0	2.11123	0	0	4.13775	0	2.58036	0	0	0	2.11123	8.85351	6.07494	4.49722	3.99483	2.11123
Nc_CGAACATAGTAGCGGT-1	4.14019	3.98045	1.50999	2.23149	1.50999	4.41474	3.80081	2.23149	0	1.50999	0	1.50999	1.50999	3.06907	0	2.71023	0	1.50999	0	0	0	0	0	3.06907	0	3.35621	0	0	3.98045	0	1.50999	0	0	0	1.50999	7.79941	6.54542	4.53462	4.84405	2.71023
Nc_CGAACATAGTGCGTGA-1	4.98063	4.02562	1.82691	2.60775	3.11158	3.78019	3.11158	4.02562	3.11158	0	0	0	0	3.11158	0	3.11158	0	0	1.82691	0	0	0	0	0	0	2.60775	0	0	5.09259	0	3.11158	1.82691	0	0	0	7.89447	7.11457	4.98063	4.41834	2.60775
Nc_CGAACATGTATATCCG-1	2.98093	3.64289	0	2.98093	1.72173	4.27699	3.88654	3.34955	0	0	0	0	1.72173	0	1.72173	2.98093	0	3.34955	0	2.98093	0	0	0	1.72173	0	0	0	0	4.09493	0	4.43862	0	1.72173	0	1.72173	9.19739	6.85694	4.71598	2.98093	2.98093
Nc_CGAATGTAGGCTAGGT-1	4.47036	2.00859	2.00859	3.33223	2.00859	2.81717	2.00859	4.47036	2.00859	2.00859	2.00859	0	0	0	0	2.81717	0	0	0	0	0	0	0	0	0	0	0	0	3.33223	0	0	0	0	0	0	9.0001	7.06664	5.33309	4.01073	2.00859
Nc_CGAATGTCACAGCGTC-1	6.1364	2.51806	0	2.51806	2.51806	4.06699	3.76642	2.05384	3.3863	1.36516	2.05384	0	0	2.05384	0	2.51806	0	0	1.36516	0	0	0	0	0	0	2.51806	2.86872	0	3.1506	0	0	0	1.36516	0	1.36516	8.63722	6.60197	4.79664	4.19665	2.86872
Nc_CGAATGTGTAGGCATG-1	3.90959	3.46206	2.32424	3.90959	3.46206	4.09018	3.46206	3.46206	1.58689	1.58689	1.58689	1.58689	1.58689	3.17249	0	4.09018	0	0	0	0	0	0	0	0	0	2.80983	0	0	3.46206	0	0	1.58689	1.58689	0	1.58689	8.66466	6.54202	5.21226	4.25066	3.17249
Nc_CGAATGTGTCCGAAGA-1	3.96571	1.97263	0	3.66668	2.77603	4.60873	1.97263	1.97263	2.77603	3.28902	0	1.97263	2.77603	0	1.97263	1.97263	1.97263	1.97263	0	2.77603	0	0	0	0	0	2.77603	0	0	4.77207	0	3.66668	0	0	0	0	9.25116	7.28555	5.28625	4.21327	1.97263
Nc_CGAATGTTCCAAACTG-1	4.21091	3.16399	0	3.16399	1.37441	4.43988	3.60268	3.16399	2.0653	3.16399	0	2.0653	0	1.37441	0	1.37441	1.37441	0	0	0	0	0	0	1.37441	0	1.37441	1.37441	0	5.10621	0	1.37441	0	1.37441	0	0	8.56395	6.41631	4.08118	3.60268	2.0653
Nc_CGAATGTTCTATCCTA-1	3.7176	1.59738	0	1.59738	2.33682	3.7176	3.47634	3.7176	3.18646	2.8233	0	2.33682	0	0	2.33682	2.33682	0	0	0	4.26554	0	0	0	1.59738	0	2.8233	0	0	4.97219	0	0	2.8233	0	0	0	9.09269	7.45311	4.87593	4.54134	2.8233
Nc_CGACCTTCACACTGCG-1	4.34046	4.0916	1.38122	1.38122	2.53969	4.34046	4.34046	3.17383	2.07374	2.89132	1.38122	0	1.38122	2.53969	0	1.38122	0	1.38122	2.07374	0	0	0	0	0	0	0	1.38122	0	3.94897	0	2.07374	2.07374	1.38122	0	0	8.97995	6.67394	4.64807	2.07374	2.07374
Nc_CGACCTTGTACACCGC-1	4.31602	3.46147	2.11721	2.11721	2.11721	4.39446	3.30783	3.84339	2.71462	1.07919	1.07919	0	0	1.07919	1.07919	3.46147	0	1.68961	0	0	0	0	0	0	0	2.11721	2.11721	0	2.94055	0	1.07919	0	0	1.07919	1.07919	9.32892	6.70728	3.95112	4.79224	2.71462
Nc_CGACCTTGTCCTAGCG-1	3.39509	3.39509	1.53806	0	2.74677	3.84079	2.74677	3.63508	1.53806	1.53806	0	0	0	1.53806	0	1.53806	0	0	2.26546	0	0	0	0	2.26546	0	2.26546	0	0	3.10704	0	0	0	0	0	0	9.0351	6.98489	5.21633	5.28839	0
Nc_CGACCTTGTGTCCTCT-1	4.25535	3.20577	2.10116	2.56945	3.64581	5.33938	3.4425	2.92241	3.20577	2.10116	0	1.40342	0	2.10116	0	2.92241	0	1.40342	0	0	0	0	0	2.10116	0	2.92241	1.40342	0	4.85647	0	2.92241	0	0	2.10116	0	8.54874	6.29146	3.98254	2.56945	2.10116
Nc_CGACCTTTCCCAAGTA-1	3.71512	3.04959	0	0	1.77678	4.16882	3.95973	2.54922	0	0	0	0	0	0	0	3.71512	0	0	1.77678	1.77678	0	0	0	0	0	1.77678	0	0	4.3514	0	1.77678	1.77678	1.77678	0	0	8.93294	6.50437	3.95973	4.65912	0
Nc_CGACCTTTCCTACAGA-1	3.7372	3.20534	0	1.90351	2.35384	5.02344	4.0069	4.23404	2.69654	2.69654	0	0	0	2.97326	0	2.97326	0	0	1.24526	0	0	0	0	1.24526	0	1.90351	0	0	4.68207	0	1.24526	0	0	2.35384	0	8.17407	6.03163	4.23404	2.35384	2.35384
Nc_CGACTTCAGGTGCACA-1	4.75158	3.71198	1.44848	2.15653	1.44848	3.8908	4.04988	3.50782	2.62938	2.15653	1.44848	1.44848	0	2.15653	0	3.50782	1.44848	0	0	0	0	0	0	0	0	2.15653	0	0	4.65586	0	1.44848	0	0	0	0	9.17199	6.68683	4.04988	3.71198	2.62938
Nc_CGACTTCCACTCAGGC-1	5.21629	3.70693	0	0	1.44501	3.50283	3.50283	3.88569	2.15228	3.88569	0	1.44501	2.62479	0	2.15228	2.98014	1.44501	0	0	0	0	0	0	2.62479	0	2.15228	2.15228	0	3.88569	0	1.44501	2.62479	0	0	0	8.90658	6.70541	5.07598	4.6506	3.70693
Nc_CGACTTCCATGCCACG-1	4.43136	4.03844	1.44078	2.97429	2.1471	4.03844	4.18164	3.49673	0	2.1471	0	2.97429	0	1.44078	0	2.1471	0	0	0	0	0	0	0	0	0	2.1471	1.44078	0	4.43136	0	0	0	0	1.44078	0	9.19825	6.83502	4.99386	4.03844	2.61919
Nc_CGACTTCGTCCCTACT-1	3.90122	2.71731	1.25949	1.92153	3.42745	4.02992	2.71731	2.37361	2.71731	1.25949	0	0	0	2.71731	0	1.92153	0	0	0	0	0	0	0	1.25949	0	2.71731	0	0	4.14807	0	1.25949	0	0	0	0	8.32307	6.40339	4.25728	3.42745	1.92153
Nc_CGACTTCTCAGATAAG-1	4.29228	4.17342	2.03522	2.03522	2.03522	4.92785	4.85248	4.17342	2.03522	2.03522	0	0	0	3.74367	0	1.35017	0	0	0	0	0	0	0	0	0	2.84754	0	0	3.56633	0	1.35017	0	0	0	1.35017	7.694	6.206	4.17342	3.56633	1.35017
Nc_CGACTTCTCTATCCCG-1	4.16492	3.24319	0	2.60438	2.60438	4.02183	4.02183	3.86296	2.60438	2.60438	0	0	2.13341	2.95886	0	1.42963	0	1.42963	0	0	0	0	0	3.4806	0	1.42963	0	0	4.41449	0	0	1.42963	0	1.42963	0	9.12477	6.65724	4.29509	3.86296	0
Nc_CGAGAAGCAGGAATCG-1	3.41333	2.07657	0	3.95244	1.3835	4.09509	4.09509	3.17713	2.89453	0	0	0	2.07657	2.54276	0	2.54276	0	0	1.3835	0	0	0	0	1.3835	0	1.3835	1.3835	0	3.17713	0	2.07657	0	1.3835	0	0	8.98823	6.88823	5.47389	3.79411	3.41333
Nc_CGAGAAGCAGGCTCAC-1	4.41907	4.41907	0	2.23506	3.3603	3.98471	3.07307	4.28829	3.07307	1.51294	2.23506	3.80502	0	2.23506	0	1.51294	1.51294	0	2.23506	0	0	0	0	0	0	2.71408	1.51294	0	2.71408	0	0	0	0	0	0	8.41052	6.81038	4.41907	3.3603	0
Nc_CGAGAAGGTATCGCAT-1	5.15103	3.58343	0	3.38096	1.36155	4.70674	3.38096	3.91901	1.36155	0	0	0	1.36155	2.5132	1.36155	2.86363	0	0	0	0	0	0	0	2.5132	0	0	0	0	4.79095	0	2.04936	0	0	0	0	8.70372	6.44838	4.19107	4.19107	3.38096
Nc_CGAGAAGTCTGTCAAG-1	5.54656	3.40997	1.76864	0	3.03948	3.70449	4.34046	1.76864	3.40997	2.53969	0	1.76864	3.03948	1.76864	4.15795	3.70449	0	0	0	0	0	0	0	0	0	3.03948	0	0	4.90149	0	0	0	1.76864	0	0	9.4494	7.03337	5.54656	5.01325	1.76864
Nc_CGAGAAGTCTTGTCAT-1	4.39875	4.39875	1.69271	0	2.4503	4.54389	3.84758	3.84758	3.31188	0	1.69271	0	0	2.4503	1.69271	0	0	1.69271	0	0	0	0	0	1.69271	0	3.31188	0	0	4.54389	0	1.69271	0	0	0	1.69271	8.51144	6.59997	3.84758	4.39875	1.69271
Nc_CGAGCACAGGATTCGG-1	5.32207	2.45955	1.32201	2.00011	2.00011	4.55473	3.85812	3.70057	3.08759	2.45955	2.00011	3.70057	1.32201	3.32206	0	4.12942	0	0	0	0	0	0	0	2.45955	0	2.45955	0	0	4.00014	0	2.45955	0	2.00011	0	0	9.02251	6.88279	4.80749	3.52369	2.45955
Nc_CGAGCACAGTCTCCTC-1	3.44671	3.74193	0	0	2.57331	3.07512	3.07512	1.79737	3.07512	1.79737	0	2.57331	0	3.44671	0	3.07512	0	2.57331	0	0	0	0	0	3.07512	0	2.57331	0	0	4.68698	0	3.07512	0	0	1.79737	0	9.42897	6.67962	4.81939	5.15632	2.57331
Nc_CGAGCACAGTTAGGTA-1	4.49262	3.11817	1.34288	2.83719	2.83719	4.49262	4.84088	4.0326	1.34288	2.83719	0	1.34288	0	2.02614	0	2.83719	0	0	0	0	0	0	0	2.48793	0	2.02614	0	0	4.16207	0	0	0	0	0	0	8.23921	6.67826	4.39063	4.16207	2.02614
Nc_CGAGCACCACATCCAA-1	3.28411	3.96058	1.96855	2.77136	2.77136	3.96058	5.04663	4.41929	2.77136	0	0	1.96855	0	0	1.96855	3.28411	0	0	0	0	0	0	0	0	0	2.77136	0	0	4.60348	0	0	1.96855	1.96855	0	0	8.76537	6.36781	3.66164	2.77136	0
Nc_CGAGCACCAGGATTGG-1	4.53539	3.5963	0	3.06978	2.23212	3.35693	3.06978	2.71091	2.23212	0	1.51051	1.51051	2.71091	2.71091	0	3.06978	0	0	0	1.51051	0	0	0	0	0	2.23212	0	0	3.06978	0	3.35693	0	1.51051	1.51051	0	8.87859	6.73335	4.93479	3.80155	2.71091
Nc_CGAGCACGTAGAGCTG-1	2.76778	3.65777	2.76778	0	0	4.20412	0	4.59945	2.76778	0	0	0	0	0	0	0	0	0	0	0	0	0	0	0	0	2.76778	0	0	4.90943	0	0	0	0	0	0	7.54642	6.02051	4.20412	2.76778	0
Nc_CGAGCCAAGTACGACG-1	5.34425	2.92675	1.40653	1.40653	1.40653	5.28439	3.98722	3.65041	1.40653	0	2.105	0	1.40653	1.40653	0	2.5736	0	1.40653	0	0	0	0	0	1.40653	0	2.105	0	0	3.65041	0	1.40653	0	1.40653	1.40653	1.40653	8.94058	6.29639	4.59178	2.105	0
Nc_CGAGCCACACAACGCC-1	4.85289	2.718	1.25996	0	2.37426	4.78152	4.4544	3.90197	2.718	0	2.37426	3.76065	0	1.25996	0	1.92212	0	0	1.25996	0	0	0	0	1.92212	0	1.92212	0	0	4.03068	0	2.99539	0	0	1.25996	0	8.36718	6.95129	4.25804	4.03068	1.25996
Nc_CGAGCCACATCTACGA-1	4.27395	3.7258	2.02064	2.48193	2.48193	4.83384	4.27395	3.7258	2.48193	1.33846	0	2.02064	2.48193	2.83092	1.33846	2.02064	0	0	0	0	0	0	0	0	0	2.48193	1.33846	0	4.90918	0	3.34666	1.33846	0	2.02064	1.33846	8.96845	6.87271	5.04899	3.7258	3.11171
Nc_CGAGCCAGTAGCGCAA-1	4.06877	3.0025	0	1.46125	2.17214	4.34256	3.52617	3.0025	3.0025	2.17214	1.46125	2.17214	0	0	0	3.0025	0	0	0	0	0	0	0	0	0	2.17214	0	0	4.21215	0	1.46125	0	0	1.46125	0	8.50766	6.58025	4.06877	4.06877	2.17214
Nc_CGAGCCAGTATCGCAT-1	5.37889	3.42581	2.90645	0	2.55417	4.23793	4.10805	3.42581	1.392	1.392	2.90645	2.90645	2.08708	3.42581	0	4.35707	0	0	0	0	0	0	0	0	0	2.08708	1.392	0	3.42581	0	3.42581	2.55417	1.392	0	0	8.6165	7.10279	4.66485	3.96531	2.90645
Nc_CGAGCCAGTGCTTCTC-1	4.9546	3.0259	1.28035	1.94784	2.74758	3.79294	4.88653	3.2591	2.40243	3.0259	0	0	1.94784	2.74758	1.94784	3.0259	0	3.0259	0	0	0	0	0	0	0	3.2591	0	0	4.39271	0	1.28035	0	0	0	0	8.67838	6.5082	5.14141	4.18172	3.2591
Nc_CGAGCCATCATCTGTT-1	4.26707	4.01894	2.82468	0	0	3.71909	3.71909	4.01894	0	0	0	0	0	0	0	5.34162	0	3.34012	2.82468	0	0	0	0	0	0	2.82468	0	0	3.34012	0	2.01517	0	0	2.01517	0	9.47138	6.90267	5.22911	4.26707	0
Nc_CGAGCCATCTGTCTCG-1	4.05132	3.42453	1.55945	1.55945	1.55945	2.77447	3.665	3.87105	3.13581	1.55945	2.77447	2.29126	0	1.55945	0	0	0	0	2.29126	0	0	0	0	1.55945	0	2.77447	1.55945	0	4.21154	0	1.55945	1.55945	0	2.29126	0	9.15885	6.26584	4.60698	3.87105	3.42453
Nc_CGATCGGAGCATCATC-1	4.90539	3.65392	1.96232	2.76421	1.96232	3.95274	4.4113	2.76421	2.76421	1.96232	1.96232	4.20016	0	3.27659	0	3.27659	0	0	0	0	0	0	0	0	0	3.27659	0	0	4.4113	0	0	1.96232	0	0	0	9.15907	6.75735	4.75872	3.95274	2.76421
Nc_CGATCGGCACGGCTAC-1	4.24902	3.46048	0	1.58573	3.90797	4.39342	4.24902	4.08855	1.58573	1.58573	2.32285	0	0	2.32285	0	1.58573	0	0	0	0	0	0	0	0	0	1.58573	0	0	4.756	0	2.32285	0	0	0	0	8.65579	6.50894	5.04551	4.8591	3.46048
Nc_CGATCGGCATAGACTC-1	3.58898	3.58898	2.22584	0	3.06275	4.92707	3.97373	3.97373	2.56163	2.56163	1.78738	1.15442	0	1.78738	0	2.22584	0	0	1.15442	0	0	0	0	2.22584	0	2.56163	1.78738	0	3.26026	0	2.83384	0	1.15442	0	0	7.75181	6.43989	4.60246	3.85652	1.78738
Nc_CGATCGGCATCCGCGA-1	4.61319	3.54474	1.64801	3.25339	2.39726	4.48157	3.99441	3.25339	1.64801	1.64801	1.64801	2.39726	1.64801	2.39726	0	0	0	1.64801	0	2.88792	0	0	0	1.64801	1.64801	3.25339	0	0	3.54474	0	0	0	0	0	0	9.10182	6.86092	4.17569	4.7338	2.88792
Nc_CGATCGGGTCCATCCT-1	3.63776	3.63776	2.09445	2.91481	2.56217	3.97434	3.43455	4.24706	2.09445	1.39798	2.56217	1.39798	1.39798	2.56217	0	2.56217	0	0	0	0	0	0	0	2.91481	0	0	2.09445	0	4.9277	0	2.09445	0	0	1.39798	0	8.6081	6.48071	4.57861	3.97434	3.43455
Nc_CGATCGGGTTTGCATG-1	5.55713	3.40608	1.54603	2.7571	2.27508	4.19228	3.64625	3.64625	0	2.7571	0	2.27508	0	0	0	4.19228	0	0	1.54603	0	0	0	0	1.54603	0	2.27508	0	0	4.33637	0	0	0	1.54603	0	1.54603	8.97198	6.99693	4.19228	3.85208	2.7571
Nc_CGATCGGTCACCATAG-1	4.24806	2.00011	2.00011	2.00011	0	3.70057	3.32206	3.70057	2.00011	2.00011	0	0	0	3.32206	2.00011	3.32206	0	0	2.00011	0	0	0	0	3.70057	0	2.80748	0	0	3.32206	0	0	2.00011	0	2.00011	0	9.07161	6.98883	5.0876	5.20959	0
Nc_CGATCGGTCACTTACT-1	4.4757	0	0	0	2.39229	3.78133	3.78133	2.39229	0	3.78133	0	0	0	0	0	3.78133	0	3.2479	0	0	0	0	0	0	0	2.39229	0	0	3.78133	0	0	0	0	2.39229	0	9.7185	8.17987	5.44291	5.81375	4.72789
Nc_CGATCGGTCTCTGCTG-1	5.85864	3.48327	0	0	0	4.54864	3.72465	4.66902	2.82985	3.19324	0	1.60249	2.34293	2.82985	0	1.60249	0	0	0	1.60249	0	0	0	1.60249	0	0	0	0	4.78013	0	0	0	0	0	0	8.96573	6.87147	4.41729	4.41729	3.19324
Nc_CGATCGGTCTGCTGCT-1	4.8474	3.59875	1.51225	1.51225	2.23422	4.53795	3.59875	3.59875	2.23422	1.51225	0	0	0	0	0	2.71317	0	0	0	0	0	0	0	2.23422	0	2.23422	0	0	3.80403	0	2.71317	1.51225	0	0	0	8.46345	6.30024	5.02206	4.64864	2.23422
Nc_CGATGGCAGGCTCAGA-1	4.91886	3.26347	0	0	1.44391	4.18632	3.50124	3.70532	0	2.62334	2.15094	0	2.15094	2.97862	1.44391	3.70532	0	0	0	0	0	0	0	0	0	1.44391	1.44391	0	4.64893	0	2.62334	1.44391	0	1.44391	0	9.2241	6.67968	3.88407	3.88407	2.62334
Nc_CGATGGCCAGACGCTC-1	5.38561	0	1.89544	0	0	4.11454	3.19551	0	1.89544	1.89544	0	0	0	2.68722	1.89544	0	3.57063	0	2.68722	3.57063	0	0	1.89544	0	1.89544	3.86807	0	0	4.11454	0	0	3.86807	1.89544	0	0	9.06853	7.18168	5.56212	5.86114	1.89544
Nc_CGATGGCCATAGTAAG-1	3.80389	3.80389	0	1.95659	1.2873	4.67198	1.95659	2.75763	3.47054	3.94553	2.41201	1.2873	1.2873	1.95659	0	1.2873	0	0	0	2.41201	0	0	0	0	0	0	0	0	4.89793	0	0	2.41201	1.2873	1.2873	0	8.06357	6.78783	4.30227	3.03625	2.41201
Nc_CGATGGCGTAGTACCT-1	4.61951	3.59661	1.25529	2.98837	1.91621	4.53571	4.44674	3.59661	3.4209	1.25529	0	0	0	2.98837	0	1.25529	0	1.25529	0	0	0	0	0	2.98837	0	1.25529	0	0	3.4209	0	1.91621	2.71119	0	0	0	8.45353	6.75236	4.44674	4.61951	3.22078
Nc_CGATGGCGTCGAACAG-1	4.6608	2.9028	1.3894	2.9028	2.08386	4.4631	3.96137	3.18563	2.08386	2.9028	2.08386	1.3894	0	3.18563	1.3894	3.96137	0	0	0	0	0	0	0	0	0	0	0	0	4.9143	0	3.42199	2.08386	0	0	0	8.28532	6.20723	4.56534	4.23394	2.08386
Nc_CGATGGCTCCAGATCA-1	5.21489	3.8465	0	2.66767	2.94346	4.09272	4.48647	3.7056	2.66767	1.87854	0	0	0	2.94346	0	3.8465	0	0	0	0	0	0	0	0	0	1.87854	0	0	3.97486	0	0	0	0	1.87854	0	8.45266	6.32142	4.48647	3.97486	3.17489
Nc_CGATGGCTCCTGTACC-1	4.28649	3.73803	1.61221	2.35456	1.61221	3.73803	3.20614	4.12578	2.84229	0	0	0	0	1.61221	0	3.49646	0	0	0	0	0	0	0	1.61221	0	1.61221	0	0	4.12578	0	0	0	0	0	0	8.5602	6.34395	4.89727	4.28649	3.49646
Nc_CGATGGCTCTGACCTC-1	4.43023	3.7372	0	3.7372	1.61161	4.12494	3.20534	4.56164	0	0	1.61161	0	0	0	0	4.99271	0	0	1.61161	0	0	0	0	0	0	2.84152	0	0	4.79322	0	1.61161	0	0	0	1.61161	8.94358	7.09477	4.68207	3.94406	3.7372
Nc_CGATGTAAGGAATGGA-1	4.71539	3.03918	0	2.2048	3.56442	4.25176	3.03918	4.50212	3.56442	2.2048	2.2048	4.25176	0	0	0	2.2048	0	0	0	0	0	0	0	0	0	3.03918	2.2048	0	4.71539	0	0	0	2.2048	0	0	8.21446	6.81907	4.71539	4.50212	2.2048
Nc_CGATGTAGTAGAGGAA-1	4.18211	4.18211	0	0	0	3.06197	3.9729	3.43316	3.06197	3.06197	1.78676	3.06197	2.5609	0	1.78676	4.92622	0	0	0	0	0	0	0	0	0	2.5609	0	0	4.80499	0	3.43316	2.5609	0	2.5609	0	8.37418	7.60422	5.71309	3.43316	2.5609
Nc_CGATGTAGTAGGACAC-1	4.28614	4.16731	1.34625	2.49249	3.12308	4.5932	4.5932	3.35825	2.03033	2.84197	0	0	0	2.03033	0	2.84197	0	0	1.34625	0	0	0	0	3.35825	0	3.35825	1.34625	0	4.49793	0	2.49249	0	0	0	1.34625	8.81829	6.52368	3.12308	3.12308	3.56041
Nc_CGATGTAGTCATCCCT-1	4.64242	1.76448	0	0	0	3.40463	3.03431	1.76448	2.53481	0	2.53481	0	2.53481	3.94346	0	2.53481	0	0	0	4.89579	0	0	0	0	0	3.69906	0	0	4.64242	0	0	3.03431	1.76448	1.76448	0	9.2469	6.7667	5.68223	4.33486	3.03431
Nc_CGATGTAGTGGTTTCA-1	5.40544	2.93006	2.10793	2.10793	2.93006	4.49311	4.49311	4.38296	3.4505	2.10793	0	0	0	3.4505	1.4089	2.57678	0	2.10793	2.10793	0	0	0	0	2.10793	0	1.4089	0	0	4.49311	0	1.4089	0	0	0	0	8.36089	6.44424	3.4505	4.2637	1.4089
Nc_CGATTGAAGAATTGTG-1	5.36602	3.56489	1.34922	2.03404	4.17195	4.17195	3.36268	4.68728	2.84619	0	0	1.34922	0	3.12743	0	2.03404	0	0	0	0	0	0	0	0	0	1.34922	0	0	3.90012	0	1.34922	0	1.34922	0	1.34922	7.903	6.68862	4.5979	4.17195	2.84619
Nc_CGATTGACAGATGGCA-1	4.04684	3.83892	2.44269	2.44269	0	4.89906	2.93637	4.22853	3.59591	1.68629	0	0	0	0	0	2.44269	0	2.44269	0	0	0	0	0	1.68629	0	3.30351	2.44269	0	3.59591	0	0	0	0	0	0	8.80372	6.07785	4.53498	3.59591	1.68629
Nc_CGATTGACAGCCTTTC-1	5.64318	3.28479	0	2.16939	0	4.3392	3.90625	3.52294	2.64328	2.9994	0	0	2.9994	1.459	2.16939	3.52294	0	0	0	1.459	0	0	0	0	0	3.28479	0	0	4.76752	0	0	0	0	0	0	8.91295	6.60295	4.67177	2.64328	2.9994
Nc_CGATTGACAGCTTCGG-1	2.77711	0	0	0	3.66785	2.77711	3.66785	2.77711	2.77711	0	0	0	0	0	3.66785	4.21447	0	0	2.77711	0	0	0	0	0	0	0	0	0	4.21447	0	0	0	0	2.77711	0	8.53081	7.91317	5.89598	5.39175	4.60994
Nc_CGATTGAGTACATCCA-1	4.22756	3.30259	0	1.47164	2.65995	3.30259	3.54104	3.74562	2.65995	0	2.18483	0	1.47164	3.01676	2.18483	2.18483	0	1.47164	0	0	0	0	0	3.54104	0	2.18483	2.18483	0	3.92476	0	3.01676	1.47164	0	0	0	9.25512	6.16861	4.4777	4.87646	2.65995
Nc_CGATTGAGTTCACCTC-1	2.59099	3.09385	0	0	1.81252	4.39921	3.76158	4.00678	3.76158	1.81252	0	1.81252	0	3.09385	0	2.59099	0	0	0	0	0	0	0	2.59099	0	3.09385	0	0	4.70739	0	2.59099	0	0	0	0	9.03236	6.25506	5.45001	3.76158	1.81252
Nc_CGATTGATCATTATCC-1	4.09462	4.09462	0	2.48429	3.34925	2.98064	3.64258	3.88623	2.98064	0	0	2.98064	2.48429	2.98064	0	3.64258	0	0	0	0	0	0	0	1.7215	0	0	1.7215	0	4.58364	0	1.7215	1.7215	0	0	0	9.24702	6.99298	4.71566	4.27667	3.64258
Nc_CGATTGATCGCCCTTA-1	3.79447	3.55208	2.40377	0	2.40377	3.55208	3.26058	4.00193	3.55208	0	0	0	0	1.65348	0	3.55208	0	2.40377	0	0	0	0	0	0	0	1.65348	2.89487	0	4.00193	0	0	0	1.65348	0	0	9.50872	6.97112	4.85285	4.18328	3.55208
Nc_CGATTGATCTGTCTAT-1	4.12092	4.58246	2.09753	3.4382	2.56551	4.12092	4.25086	4.12092	2.56551	3.20154	1.40047	3.4382	0	0	0	3.64145	1.40047	0	0	0	0	0	0	2.09753	0	2.56551	1.40047	0	4.67797	0	1.40047	0	0	0	0	8.52487	6.58666	4.58246	2.09753	2.9183
Nc_CGCCAAGAGGGAACGG-1	3.39745	3.39745	0	1.75888	1.75888	4.99985	4.1449	2.52825	3.02734	1.75888	0	0	0	0	0	3.39745	0	1.75888	0	0	0	0	0	1.75888	0	3.93604	1.75888	0	4.32732	0	0	1.75888	0	0	0	8.58827	6.88061	4.32732	4.1449	2.52825
Nc_CGCCAAGAGTCATCCA-1	4.46772	3.915	1.46496	3.915	1.46496	4.07425	4.3481	3.0076	3.2932	1.46496	0	0	0	2.17668	1.46496	2.17668	1.46496	0	1.46496	0	0	0	0	0	0	1.46496	0	0	4.21767	0	0	0	0	0	0	8.73828	6.58602	3.2932	3.73595	2.65115
Nc_CGCCAAGCAAACTGTC-1	2.92159	3.20492	0	2.56866	2.10044	3.20492	2.92159	3.64494	2.56866	1.40283	2.10044	0	2.92159	1.40283	0	2.92159	0	0	0	0	0	0	0	0	0	2.10044	0	0	4.85556	0	1.40283	0	1.40283	1.40283	0	9.33065	7.28128	5.15089	4.77121	3.20492
Nc_CGCCAAGCACAACGCC-1	4.4378	2.98018	0	2.98018	2.36023	5.2559	2.70325	3.4124	1.90933	1.24985	0	0	1.24985	2.70325	0	2.36023	0	0	0	0	0	0	0	1.90933	1.24985	0	1.24985	0	4.68969	0	0	1.24985	0	0	1.24985	8.65616	5.84561	4.68969	3.21242	2.70325
Nc_CGCCAAGCACGAAACG-1	5.19552	1.47623	1.47623	2.19043	0	4.48456	3.54761	3.54761	2.19043	1.47623	0	0	2.19043	2.19043	0	1.47623	0	0	1.47623	0	0	0	0	0	0	3.30904	0	0	4.8834	0	3.02305	0	0	0	0	8.79692	6.68069	3.54761	3.75227	2.66599
Nc_CGCCAAGCACTTCTGC-1	2.9022	3.80232	2.55009	3.185	2.55009	4.56467	3.185	3.185	2.08332	2.08332	1.38897	0	0	0	2.08332	1.38897	1.38897	1.38897	0	0	0	0	0	2.55009	0	2.55009	2.08332	0	3.96071	0	0	2.08332	0	0	0	9.44193	6.87727	5.1944	4.3524	2.55009
Nc_CGCCAAGCAGGGCATA-1	4.36264	3.70538	1.32514	2.46381	2.00401	5.02755	2.46381	3.52845	2.46381	1.32514	1.32514	1.32514	0	3.09218	0	2.00401	0	0	0	0	0	0	0	0	0	0	0	0	3.86296	0	1.32514	0	0	1.32514	0	8.69184	6.81266	4.46454	3.09218	0
Nc_CGCCAAGGTTCAGACT-1	5.03254	3.30515	1.82309	2.60331	3.10688	4.49674	3.63491	3.77526	2.26531	3.47943	0	0	1.82309	2.26531	0	1.18218	0	0	0	0	0	0	0	0	0	1.82309	0	0	4.72159	0	3.77526	1.18218	0	0	0	8.21297	6.17143	4.57565	3.47943	2.26531
Nc_CGCCAAGGTTCCCGAG-1	4.93092	2.70752	1.50792	2.70752	2.70752	3.97746	3.97746	3.97746	1.50792	2.70752	1.50792	2.70752	2.22897	2.70752	0	3.97746	0	0	0	0	0	0	0	1.50792	0	1.50792	1.50792	0	3.79784	0	2.22897	1.50792	2.22897	1.50792	1.50792	9.18909	7.02325	4.74502	4.28095	3.35332
Nc_CGCCAAGGTTTGACTG-1	5.35793	4.64423	0	0	0	4.29805	2.66329	4.64423	3.17027	0	0	0	0	1.87475	0	3.17027	0	0	0	0	0	0	0	0	0	2.66329	0	0	4.29805	0	0	1.87475	0	0	0	9.63156	6.91924	4.79045	3.84166	1.87475
Nc_CGCCAAGTCGCGTTTC-1	4.18047	3.25792	0	2.97321	0	4.18047	4.18047	3.6996	2.14614	2.14614	1.44	1.44	0	1.44	1.44	1.44	1.44	0	1.44	0	0	0	0	1.44	0	2.61815	0	0	4.99267	0	0	1.44	0	0	0	8.7856	6.72118	4.64299	4.18047	2.97321
Nc_CGCGGTAAGGAGTTTA-1	4.89505	4.04293	0	2.4393	0	4.04293	4.2246	4.53101	3.5921	2.4393	0	0	0	1.68343	0	3.29977	1.68343	0	0	0	0	0	0	0	0	2.93276	0	0	4.7836	0	0	0	0	0	0	8.00888	6.88546	4.04293	4.2246	2.93276
Nc_CGCGGTAAGGGAAACA-1	4.34449	3.73243	0	2.17372	2.17372	4.77288	3.73243	2.64795	2.17372	0	1.46254	0	1.46254	1.46254	0	3.91144	0	1.46254	2.17372	0	0	0	0	0	0	2.64795	2.17372	0	4.34449	0	0	0	1.46254	0	0	8.47451	6.65947	4.21407	3.00427	1.46254
Nc_CGCGGTACAATCTGCA-1	4.48694	3.68951	0	0	2.52626	4.32503	3.39527	3.39527	0	3.93379	0	0	0	0	0	2.52626	0	1.75719	0	0	0	0	0	2.52626	0	0	0	0	4.32503	0	0	0	1.75719	0	0	8.83931	6.81862	5.1012	4.48694	0
Nc_CGCGGTAGTAGCTGCC-1	4.71438	3.23535	1.6343	1.6343	2.87049	5.02528	3.5263	3.76832	2.38094	0	0	3.23535	0	2.87049	0	0	0	0	1.6343	0	0	0	0	0	0	1.6343	0	0	3.76832	0	0	0	0	0	0	8.85787	6.86716	4.82563	3.76832	1.6343
Nc_CGCGGTAGTCGCGAAA-1	4.18549	3.63964	2.26938	2.26938	0	4.02544	3.63964	3.39957	2.26938	2.26938	2.26938	1.54131	0	0	0	1.54131	0	0	0	0	0	0	0	0	0	1.54131	0	0	4.58057	0	1.54131	0	0	0	0	8.61014	6.8294	4.32954	3.39957	1.54131
Nc_CGCGGTAGTCTCTCTG-1	4.8826	3.77254	0	2.87443	2.52352	4.4318	3.39227	4.95802	1.3692	1.3692	0	2.05886	0	2.05886	0	4.20289	0	0	0	0	0	0	0	2.52352	0	2.05886	1.3692	0	3.93069	0	0	0	0	2.05886	0	8.90434	6.3531	3.5949	3.15646	2.87443
Nc_CGCGGTATCCTGTAGA-1	3.45812	4.1416	0	0	3.45812	2.93735	4.60348	2.11437	0	0	0	2.11437	2.11437	2.11437	0	3.83996	0	4.39094	2.11437	4.1416	0	0	0	2.93735	0	2.93735	0	0	3.83996	0	2.11437	0	0	2.11437	0	9.71452	7.1036	4.39094	5.35615	2.93735
Nc_CGCGGTATCTCTGTCG-1	5.24031	4.11732	0	2.68971	2.34734	4.11732	4.42252	4.42252	3.19814	1.89759	0	0	0	3.19814	0	4.11732	0	0	1.24059	0	0	0	0	0	0	1.24059	1.24059	0	3.19814	0	1.24059	0	0	0	1.24059	8.46206	6.11161	4.11732	3.3979	2.9662
Nc_CGCGTTTAGAGTACCG-1	4.58149	2.7518	2.7518	1.95151	1.95151	3.64053	3.64053	1.95151	3.64053	0	0	0	0	0	0	3.26354	0	0	0	0	0	0	0	0	0	2.7518	0	0	4.39743	0	0	0	0	0	0	9.38009	6.88971	4.89132	3.64053	2.7518
Nc_CGCGTTTAGGGCTTGA-1	4.39211	3.11954	0	2.02731	2.02731	4.28234	3.73398	3.73398	3.35464	2.02731	0	0	0	3.11954	0	2.83853	0	0	1.34382	0	0	0	0	1.34382	0	2.02731	2.02731	0	4.39211	0	0	1.34382	0	0	1.34382	8.60796	6.22564	4.39211	3.73398	2.83853
Nc_CGCGTTTCAAGTCATC-1	4.65922	3.27307	0	2.15924	1.4507	4.65922	3.51101	4.55669	1.4507	2.15924	0	0	0	2.63232	1.4507	2.98798	0	0	0	0	0	0	0	2.15924	0	0	0	0	4.32678	0	1.4507	1.4507	0	0	0	9.10457	6.7143	4.32678	4.19645	2.98798
Nc_CGCGTTTCACAGGCCT-1	3.7836	3.48763	1.82956	1.82956	3.11484	4.23878	4.23878	3.7836	3.11484	1.82956	0	0	0	0	1.82956	2.61083	0	0	0	0	0	0	0	0	0	3.48763	0	0	3.7836	0	0	0	0	0	1.82956	8.71391	6.8887	5.20006	4.42184	4.02907
Nc_CGCGTTTCACATTAGC-1	5.04963	3.75393	0	3.02463	3.02463	4.79528	3.93315	3.75393	3.54925	2.66751	1.47739	1.47739	1.47739	0	0	4.23606	0	0	1.47739	0	0	0	0	2.66751	0	3.75393	1.47739	0	4.36659	0	0	0	0	1.47739	1.47739	8.95213	6.46659	4.09254	3.54925	3.54925
Nc_CGCGTTTCATGTAAGA-1	3.82631	1.52787	1.52787	0	0	4.87056	2.25314	2.73352	1.52787	0	3.09329	1.52787	2.73352	3.09329	0	2.73352	0	0	1.52787	0	0	0	0	0	1.52787	2.25314	0	0	5.40732	0	4.56091	2.25314	3.381	0	0	8.50991	7.11377	4.77454	4.31004	2.25314
Nc_CGCGTTTGTGGCAAAC-1	4.46346	3.23643	1.63513	1.63513	2.38192	4.3187	4.15779	3.23643	2.38192	2.38192	1.63513	1.63513	0	2.87154	1.63513	2.87154	0	0	0	0	0	0	0	1.63513	0	2.38192	1.63513	0	3.23643	0	2.38192	0	0	0	0	9.88349	6.44877	5.1168	4.71555	1.63513
Nc_CGCTATCAGAATAGGG-1	4.44222	4.00746	1.52876	0	2.25421	4.00746	4.16738	4.16738	2.25421	2.25421	0	2.25421	0	2.73468	0	3.62202	0	0	0	0	0	0	0	3.09449	0	1.52876	2.25421	0	4.16738	0	2.25421	2.25421	0	0	0	8.65314	6.51566	4.56221	3.82757	3.38223
Nc_CGCTATCAGCCAACAG-1	3.7098	3.7098	1.59173	1.59173	2.33004	3.46865	3.17894	3.17894	1.59173	1.59173	1.59173	1.59173	0	2.33004	0	0	0	3.17894	0	0	0	0	0	1.59173	0	1.59173	1.59173	0	4.097	0	2.33004	0	0	0	0	8.94969	6.45296	4.86777	4.40197	0
Nc_CGCTATCAGTGGGCTA-1	4.67979	3.91405	0	3.00671	2.17589	4.21671	4.46675	3.00671	0	2.17589	0	0	0	3.00671	0	2.17589	0	2.17589	0	0	0	0	0	2.17589	0	0	2.17589	0	4.21671	0	2.17589	0	0	2.17589	0	8.6001	6.82778	3.91405	4.46675	0
Nc_CGCTATCCAAATCCGT-1	3.73611	3.49456	2.35289	0	3.49456	4.5605	3.20429	3.73611	2.35289	2.8405	0	1.61081	0	1.61081	0	0	0	3.49456	0	0	0	0	0	1.61081	0	1.61081	0	0	4.4291	0	0	1.61081	0	1.61081	0	9.31699	6.4811	4.99157	3.49456	1.61081
Nc_CGCTATCCACAGGAGT-1	3.58742	1.67992	0	2.92833	1.67992	4.21977	3.29519	4.21977	2.43515	0	0	0	0	0	0	2.92833	0	0	0	0	0	0	0	0	0	1.67992	0	0	4.77869	0	0	0	0	0	0	8.81582	6.40524	4.03815	3.83032	3.29519
Nc_CGCTATCTCCGAGCCA-1	3.62416	3.62416	0	2.90199	1.38882	4.74945	3.18479	3.18479	2.5499	2.5499	0	0	0	1.38882	0	3.62416	0	1.38882	2.08314	0	0	0	0	2.5499	0	2.90199	0	0	3.9605	0	0	1.38882	1.38882	1.38882	0	8.7642	6.68615	4.9134	4.56444	0
Nc_CGCTGGAAGACGACGT-1	3.94295	3.94295	1.61081	2.8405	1.61081	4.4291	3.94295	4.28452	2.8405	2.35289	0	2.35289	0	2.8405	0	3.49456	0	0	0	0	0	0	0	1.61081	0	1.61081	1.61081	0	3.49456	0	1.61081	3.20429	0	0	0	7.96325	7.11513	4.89527	3.73611	2.35289
Nc_CGCTGGAAGGGTTTCT-1	3.6744	3.6744	1.74567	3.38045	2.51273	4.12718	3.6744	4.47128	2.51273	0	0	0	3.01087	0	0	1.74567	2.51273	1.74567	1.74567	0	0	0	0	0	0	3.01087	1.74567	0	4.86997	0	1.74567	0	0	0	1.74567	8.87451	7.17556	4.86997	4.12718	2.51273
Nc_CGCTGGAGTAAATGTG-1	5.09519	3.32909	1.32671	1.32671	3.53083	4.89033	3.70779	4.00746	2.81418	0	0	0	1.32671	2.00597	0	2.46594	0	0	0	0	0	0	0	3.32909	0	2.81418	0	0	4.13679	0	2.46594	1.32671	0	0	0	7.89362	6.33878	4.46703	3.53083	2.46594
Nc_CGCTGGAGTTTCCACC-1	4.90092	3.84071	0	2.93804	1.68761	4.23035	2.44426	3.59767	2.44426	0	0	2.44426	1.68761	2.93804	0	0	0	0	0	0	0	0	0	0	1.68761	1.68761	1.68761	0	4.66866	0	2.44426	3.30523	0	0	0	9.42026	6.86424	3.59767	3.59767	2.93804
Nc_CGCTTCAAGCCAGTAG-1	4.71853	3.64533	0	0	0	3.64533	2.98325	3.35194	1.72358	1.72358	0	0	0	3.88902	0	3.88902	2.48674	0	1.72358	0	0	0	0	0	3.35194	0	0	1.72358	5.69087	0	0	0	0	2.48674	0	8.68249	7.27865	5.75379	5.55616	2.98325
Nc_CGCTTCACAAATACAG-1	5.0767	3.70761	0	2.98079	2.15286	4.31897	3.50351	2.98079	1.44548	2.62542	1.44548	1.44548	0	2.62542	1.44548	3.70761	0	0	1.44548	0	0	0	0	0	0	1.44548	0	0	5.0767	0	1.44548	0	0	2.15286	0	8.57054	6.6076	4.43846	4.92126	2.15286
Nc_CGCTTCAGTCATCGGC-1	4.23758	3.69036	0	0	2.798	4.23758	3.16022	2.3132	1.57769	0	3.44951	3.16022	0	3.16022	0	4.07718	0	2.798	0	1.57769	0	0	0	3.16022	0	3.69036	1.57769	0	2.3132	0	1.57769	0	1.57769	0	1.57769	9.10023	6.73065	4.51312	4.84744	0
Nc_CGCTTCAGTTACGACT-1	4.69862	2.92035	0	1.21043	2.6453	4.37232	4.69862	3.82177	1.85922	1.21043	1.21043	0	0	3.35027	0	3.82177	0	0	0	0	0	0	0	0	0	2.92035	0	0	3.94997	0	1.21043	0	0	0	0	8.10663	6.11543	3.68106	2.92035	2.30515
Nc_CGCTTCAGTTCGCGAC-1	4.59845	3.81397	0	2.42082	1.29372	4.76174	4.41429	2.76688	2.76688	1.29372	0	1.29372	0	2.76688	0	2.42082	0	0	0	0	0	0	0	2.42082	0	0	2.42082	0	2.42082	0	0	1.29372	0	1.29372	1.29372	8.8216	6.36263	4.76174	4.0847	3.04578
Nc_CGCTTCAGTTTGCATG-1	5.32107	2.90613	0	2.90613	2.29208	4.35672	4.60797	2.90613	2.63153	1.84736	0	0	0	3.13672	0	4.16106	0	0	1.20114	0	0	0	0	0	0	1.84736	1.84736	0	3.51016	0	0	0	0	0	0	8.89242	6.83328	4.44542	4.05228	2.29208
Nc_CGCTTCATCAAAGACA-1	3.47965	3.95489	0	2.42014	1.29322	4.20234	3.47965	4.20234	3.27865	1.29322	1.96403	0	0	3.47965	0	2.42014	0	0	0	0	0	0	0	2.42014	0	1.96403	1.29322	0	3.27865	0	1.29322	0	0	0	0	8.67476	6.65966	4.76094	3.95489	2.42014
Nc_CGGACACAGTTGTAGA-1	3.82934	2.25572	0	2.25572	2.7363	4.00925	3.82934	3.82934	3.09617	1.53	0	1.53	0	2.7363	0	0	0	0	0	0	0	0	0	2.25572	0	2.25572	0	0	4.31315	0	2.25572	1.53	0	0	1.53	8.35579	6.78785	4.56403	4.16918	3.82934
Nc_CGGACACCAGCTGCTG-1	4.45893	3.10996	1.54022	2.26807	3.10996	4.45893	3.10996	3.63812	1.54022	1.54022	1.54022	0	0	1.54022	0	2.74958	0	0	0	0	0	0	0	0	0	2.26807	0	0	3.84386	0	0	0	0	0	0	9.0173	6.27307	4.18393	4.32797	3.10996
Nc_CGGACACCATGTAGTC-1	3.32293	2.46035	1.70121	0	3.61574	3.32293	4.06714	4.06714	2.46035	0	0	0	0	1.70121	1.70121	1.70121	0	0	0	0	0	0	0	2.46035	0	3.32293	1.70121	0	4.41046	0	0	1.70121	0	0	0	8.5842	6.47278	3.85902	2.46035	2.46035
Nc_CGGACACTCTATCGCC-1	3.62352	1.93782	0	0	2.73607	3.24698	3.62352	3.92184	1.93782	0	3.62352	2.73607	0	1.93782	2.73607	2.73607	0	0	0	0	0	0	0	0	0	3.62352	1.93782	0	3.62352	0	1.93782	1.93782	0	0	0	9.82496	6.7246	5.12826	3.62352	3.24698
Nc_CGGACGTAGCCTATGT-1	4.01509	3.21313	0	2.70392	1.90991	4.90485	3.21313	3.74528	2.70392	1.25031	1.25031	0	0	2.36087	0	2.70392	0	1.25031	2.36087	0	0	0	0	2.36087	0	1.25031	1.25031	0	3.74528	0	1.90991	0	1.25031	2.36087	1.25031	7.64072	6.85114	4.5275	4.01509	1.25031
Nc_CGGACGTCAAAGGCGT-1	4.36863	2.78605	1.56842	3.67748	2.30205	4.93012	4.06405	3.43682	2.30205	3.43682	1.56842	0	2.30205	0	0	2.78605	0	0	0	0	0	0	0	2.78605	0	2.30205	1.56842	0	4.83396	0	1.56842	1.56842	0	0	0	8.91474	7.00873	4.93012	3.43682	2.30205
Nc_CGGACGTCATGCAACT-1	5.45615	4.18269	2.40327	3.26003	0	2.40327	3.7939	3.26003	3.26003	4.95559	3.26003	0	0	0	2.40327	2.40327	0	0	0	0	0	0	0	0	0	2.40327	0	0	3.26003	0	0	0	0	0	0	8.71912	4.48864	4.74093	0	2.40327
Nc_CGGACGTTCCGCGCAA-1	4.18315	3.39733	0	1.53968	1.53968	3.39733	3.84309	4.02312	1.53968	0	0	0	0	2.26742	0	2.74887	0	0	1.53968	0	0	0	0	0	0	2.26742	1.53968	0	4.97805	0	1.53968	0	0	0	0	8.09669	7.0919	5.2908	4.68902	2.26742
Nc_CGGACGTTCGCCATAA-1	3.97892	2.87364	2.05816	2.05816	2.64945	3.97892	4.46578	4.39521	3.23861	3.06763	3.39145	3.06763	0	1.63678	1.63678	1.63678	1.03903	0	0	0	0	0	0	1.63678	0	2.87364	1.63678	0	4.24279	0	2.05816	1.63678	0	1.03903	0	8.58859	6.77676	4.16008	3.7717	2.05816
Nc_CGGACGTTCGCGGATC-1	4.12494	4.26865	0	1.49952	2.69654	4.26865	1.49952	3.34162	3.05484	2.21877	2.21877	0	3.7858	2.21877	2.21877	2.21877	0	0	1.49952	0	0	0	0	0	0	2.21877	1.49952	0	4.12494	0	3.34162	2.21877	1.49952	0	0	9.1061	6.88214	4.82844	4.73253	3.05484
Nc_CGGACGTTCTAGCACA-1	3.7383	3.40629	0	2.69754	0	4.82959	3.58183	3.2064	2.3548	3.2064	0	1.24595	1.24595	2.69754	0	1.90438	0	1.24595	1.90438	0	0	0	0	1.90438	0	1.24595	1.24595	0	4.89756	0	3.2064	0	1.24595	0	0	8.23559	6.71771	4.43136	3.7383	0
Nc_CGGACTGAGCGATAGC-1	4.45447	3.39385	0	2.26437	1.53716	4.68532	4.01951	3.10583	2.7456	2.26437	1.53716	0	1.53716	3.39385	0	2.26437	0	2.26437	2.7456	0	0	0	0	1.53716	0	2.26437	0	0	4.45447	0	0	0	0	1.53716	0	8.57533	6.55779	4.01951	4.17951	3.39385
Nc_CGGACTGAGTGGTCCC-1	3.66474	4.11729	1.73831	0	2.50409	4.73882	3.90869	3.90869	1.73831	1.73831	1.73831	0	0	1.73831	0	1.73831	0	1.73831	1.73831	0	0	0	0	0	0	1.73831	0	0	3.66474	0	0	0	2.50409	1.73831	0	9.15167	7.4991	5.07512	3.66474	2.50409
Nc_CGGACTGAGTTATCGC-1	3.55208	4.18328	0	2.89487	2.40377	4.18328	3.55208	3.55208	1.65348	1.65348	4.95619	3.79447	0	2.40377	0	2.40377	0	0	1.65348	0	0	0	0	1.65348	0	2.89487	2.40377	0	4.62089	0	1.65348	2.89487	0	0	0	9.09859	6.6397	4.48924	4.00193	2.89487
Nc_CGGACTGCAACACGCC-1	3.95744	2.54719	0	0	1.77504	4.1665	3.04744	2.54719	0	0	1.77504	3.41818	0	1.77504	0	2.54719	0	0	0	0	0	0	0	0	0	3.41818	0	0	3.95744	0	3.71286	0	1.77504	0	0	9.55453	7.1447	4.91024	3.71286	2.54719
Nc_CGGACTGCATGCCTTC-1	4.964	3.30535	0	0	2.18723	4.48064	3.54385	3.30535	1.4736	1.4736	0	3.01945	2.18723	3.01945	0	3.01945	0	0	1.4736	0	0	0	0	2.18723	0	2.18723	1.4736	0	2.66253	0	1.4736	0	0	1.4736	0	8.98723	6.92891	4.36097	3.30535	2.18723
Nc_CGGACTGGTTCTGGTA-1	5.18469	3.67696	0	0	1.56804	4.49922	4.22382	3.14732	2.78556	0	1.56804	0	0	2.78556	0	3.14732	0	0	0	0	0	0	0	0	0	0	0	0	3.67696	0	1.56804	2.3016	0	1.56804	0	8.52536	6.31471	5.01972	2.78556	1.56804
Nc_CGGACTGTCGGCGCTA-1	4.51729	2.95206	1.42473	0	1.42473	4.40706	3.4735	4.71532	1.42473	3.23621	1.42473	3.23621	0	2.59787	0	0	0	0	0	0	0	0	0	0	0	0	1.42473	0	4.80499	0	2.95206	0	0	1.42473	0	8.9052	6.83125	4.80499	2.95206	2.95206
Nc_CGGAGCTAGATGGCGT-1	4.90129	3.50025	0	0	1.61501	3.50025	4.1297	3.94878	2.35791	1.61501	2.35791	0	0	1.61501	0	1.61501	0	0	0	0	0	0	0	0	0	2.35791	0	0	2.84587	0	3.20985	0	1.61501	0	0	8.09452	6.27307	4.43505	3.74188	3.50025
Nc_CGGAGCTAGCGTTTAC-1	4.6887	3.44833	2.57479	0	1.79864	4.6887	3.98856	3.44833	0	1.79864	0	1.79864	1.79864	3.07669	0	2.57479	0	0	0	0	0	0	0	0	0	0	0	0	4.94238	0	0	1.79864	0	0	0	9.35085	6.87664	4.38069	4.1979	3.07669
Nc_CGGAGCTGTACCGTTA-1	4.10203	3.55847	1.48385	1.48385	2.19972	4.10203	4.37618	4.10203	2.676	2.676	1.48385	1.48385	0	3.03347	0	3.55847	0	0	2.19972	0	0	0	0	2.19972	0	3.94257	1.48385	0	3.76326	0	1.48385	0	0	1.48385	0	8.21673	6.96566	4.60646	4.49591	3.03347
Nc_CGGAGCTGTCATACTG-1	4.8644	3.46548	1.5894	2.32725	2.32725	4.52993	3.70658	3.46548	3.46548	2.32725	2.81306	0	0	0	0	3.9131	0	0	0	1.5894	0	0	0	0	1.5894	1.5894	0	0	5.05084	0	2.32725	0	0	0	0	8.46196	6.54574	3.9131	3.17584	3.46548
Nc_CGGAGCTGTCTAGCGC-1	4.53641	3.84031	0	2.44391	1.31056	4.44131	3.84031	4.44131	2.44391	2.79109	0	0	1.31056	1.31056	0	3.84031	1.31056	0	1.31056	0	0	0	0	0	0	1.31056	0	0	3.9822	0	1.98578	0	0	0	1.31056	8.39046	6.64653	4.8643	3.07072	1.98578
Nc_CGGAGCTGTTCGCTAA-1	4.18164	4.03844	1.44078	1.44078	2.97429	4.73986	4.18164	2.97429	2.61919	2.1471	0	0	0	2.1471	0	3.70074	0	0	0	0	0	0	0	0	0	2.61919	0	0	4.03844	0	0	0	0	0	1.44078	8.27446	6.25637	4.03844	3.25903	0
Nc_CGGAGCTTCTCGTTTA-1	4.16379	3.37879	1.52627	1.52627	3.37879	3.61852	3.82404	2.73145	1.52627	0	1.52627	0	0	2.25121	0	3.37879	0	0	1.52627	0	0	0	0	1.52627	0	2.25121	0	0	2.25121	0	1.52627	1.52627	0	0	0	8.69589	6.5119	4.66933	3.82404	1.52627
Nc_CGGAGTCAGACTTGAA-1	4.81577	3.98337	0	3.07182	1.16009	4.09182	4.09182	3.59842	3.44331	2.57019	1.16009	0	0	1.16009	1.16009	2.23394	0	0	1.7947	0	0	0	0	0	0	0	0	0	4.37542	0	3.73847	0	0	0	1.16009	8.70852	6.36617	3.73847	3.59842	0
Nc_CGGAGTCAGTGTACTC-1	4.85258	3.6421	2.09808	1.40091	1.40091	4.37074	3.43884	3.43884	2.09808	0	3.6421	2.09808	1.40091	2.91891	0	2.5661	0	0	0	0	0	0	0	0	0	1.40091	0	0	3.6421	0	1.40091	1.40091	0	2.09808	0	8.64864	6.89639	4.48084	3.97876	1.40091
Nc_CGGAGTCCAATCAGAA-1	2.69554	4.33434	0	2.69554	1.90264	3.87724	3.87724	2.69554	2.69554	0	1.90264	0	0	0	0	3.87724	0	0	0	0	0	0	0	0	0	0	3.57965	0	4.68093	0	0	0	1.90264	0	0	8.49107	7.24454	5.39522	4.12382	1.90264
Nc_CGGAGTCGTCTGCCAG-1	4.45195	3.5164	1.99412	3.08055	2.45302	4.87507	4.87507	3.31487	3.31487	2.80064	1.31723	1.31723	1.31723	1.31723	0	3.31487	0	0	1.31723	0	0	0	0	1.99412	0	0	1.99412	0	4.12189	0	2.45302	1.31723	1.31723	1.99412	0	8.45161	6.47606	4.12189	3.85068	2.45302
Nc_CGGAGTCGTGGTTTCA-1	4.10496	4.23482	0	0	1.38998	4.6617	3.80384	4.56623	0	2.55145	1.38998	0	0	1.38998	1.38998	0	0	1.38998	0	0	0	0	0	0	0	0	0	0	4.35395	0	0	2.08457	0	2.55145	0	7.90237	6.23944	4.46399	2.08457	2.08457
Nc_CGGAGTCGTTGAGTTC-1	4.76608	2.02983	0	1.34584	2.49194	4.2855	4.16668	3.55979	2.8414	1.34584	0	1.34584	1.34584	2.8414	0	2.8414	0	0	2.02983	0	0	0	0	0	0	1.34584	1.34584	0	4.68193	0	3.35765	0	0	0	0	8.17649	6.47381	4.59256	4.03719	2.8414
Nc_CGGAGTCTCCGTACAA-1	3.46645	2.59139	0	0	2.59139	4.39967	3.22928	3.22928	2.59139	1.41986	0	0	0	2.12142	0	1.41986	0	0	0	0	0	0	0	2.94531	0	2.94531	0	0	4.00723	0	1.41986	0	0	2.12142	0	7.95994	6.46158	4.39967	3.67007	2.12142
Nc_CGGAGTCTCGTTTGCC-1	4.15481	3.85299	2.12515	2.12515	2.12515	4.80218	4.15481	4.15481	2.94953	0	0	3.47085	0	0	0	0	0	2.12515	2.12515	0	0	0	0	0	0	2.94953	0	0	4.80218	0	3.85299	0	0	0	0	9.66419	6.84955	2.94953	2.94953	2.94953
Nc_CGGAGTCTCTAACTTC-1	3.28326	1.67079	0	0	0	3.28326	2.42432	1.67079	2.42432	0	1.67079	0	0	0	2.42432	1.67079	2.42432	0	0	4.87728	0	0	0	0	0	2.42432	1.67079	0	5.48148	0	2.42432	2.42432	0	3.57524	1.67079	9.29911	7.34525	5.1676	4.2072	3.28326
Nc_CGGAGTCTCTGGTATG-1	2.76754	3.41717	0	0	0	4.34801	3.12861	3.86348	2.2848	2.76754	0	0	1.55409	2.2848	0	3.12861	0	0	1.55409	0	0	0	0	0	0	2.2848	1.55409	0	4.20386	0	3.12861	0	0	0	1.55409	8.60819	7.03061	4.34801	3.86348	2.76754
Nc_CGGCTAGAGACAAAGG-1	4.85051	4.20214	0	2.99324	2.99324	4.3325	4.05882	3.5165	2.63736	1.45451	0	0	1.45451	0	0	2.99324	0	0	0	0	0	0	0	1.45451	0	2.16391	2.63736	0	3.5165	0	0	0	0	2.16391	0	8.90592	6.48821	4.45205	3.72077	3.27846
Nc_CGGCTAGAGACTACAA-1	5.08639	3.27464	0	2.1606	2.98951	4.6609	4.32845	3.51261	1.45181	2.63379	2.63379	3.8957	0	3.27464	0	2.1606	0	0	0	0	0	0	0	2.1606	0	1.45181	0	0	4.05481	0	2.63379	0	2.1606	0	0	8.67541	6.59175	4.8464	3.71683	2.1606
Nc_CGGCTAGAGATATACG-1	2.21464	3.33688	0	1.49612	0	3.78092	1.49612	3.57592	1.49612	1.49612	0	0	0	1.49612	3.05021	0	2.21464	0	0	0	0	1.49612	0	0	0	0	0	0	3.96039	0	0	0	0	0	0	9.80285	7.02546	4.91329	4.99793	3.57592
Nc_CGGCTAGAGTTCCACA-1	4.05444	2.04371	1.357	1.357	3.13875	4.41277	3.5766	2.8572	2.50705	2.50705	0	0	0	0	0	2.8572	0	0	0	0	0	0	0	0	0	1.357	0	0	3.75405	0	2.04371	0	0	1.357	0	8.53559	7.07992	5.3785	4.61016	2.8572
Nc_CGGCTAGCAGCTTCGG-1	4.13567	3.59117	0	1.50689	3.06486	3.97597	2.70617	3.06486	3.06486	2.70617	0	0	2.70617	3.06486	1.50689	3.35188	0	0	0	0	0	0	0	3.06486	1.50689	2.70617	0	0	4.53004	0	3.06486	0	1.50689	0	1.50689	8.60605	7.23073	4.64071	4.92938	2.22772
Nc_CGGCTAGCATTCCTGC-1	2.56384	4.18545	1.78927	1.78927	3.43637	4.36815	4.53029	4.36815	3.06509	3.06509	0	3.7314	0	1.78927	0	3.06509	0	0	0	0	0	0	0	0	0	0	0	0	5.04147	0	1.78927	0	0	0	0	9.04747	7.37137	4.92964	5.14525	2.56384
Nc_CGGCTAGGTAGCGCAA-1	2.72227	4.15359	0	0	3.6086	2.72227	4.15359	3.6086	0	0	0	0	0	0	0	4.15359	0	0	0	0	0	0	0	0	0	2.72227	2.72227	0	0	0	0	0	0	0	0	7.98276	6.88973	5.3289	3.6086	0
Nc_CGGCTAGGTTAAAGTG-1	4.11408	2.83161	1.60387	1.60387	2.83161	4.41925	3.48515	3.93329	1.60387	3.72655	1.60387	1.60387	0	0	0	2.34458	0	0	2.34458	0	0	0	0	1.60387	0	0	0	0	4.27472	0	1.60387	1.60387	1.60387	1.60387	0	8.59424	6.71449	4.98156	4.11408	1.60387
Nc_CGGCTAGGTTGGACCC-1	4.12942	3.7416	2.35767	2.84561	3.20958	3.49998	3.9485	2.84561	2.35767	2.84561	0	0	0	0	1.61481	3.49998	0	0	0	0	0	0	0	0	0	2.84561	0	0	4.12942	0	0	2.84561	0	0	1.61481	8.79598	6.91453	4.68664	4.68664	2.84561
Nc_CGGCTAGTCCAGATCA-1	4.72538	1.37342	0	1.37342	2.88036	4.20939	3.39849	2.06408	3.6012	2.88036	3.93711	2.5292	0	3.16256	0	2.88036	0	0	0	0	0	0	0	2.5292	0	2.5292	1.37342	0	4.54051	0	0	0	2.06408	0	0	8.30372	6.79139	4.72538	4.32841	3.39849
Nc_CGGCTAGTCTCGTATT-1	4.61355	1.85157	0	1.85157	2.63641	2.63641	4.45097	3.14189	1.85157	1.85157	1.85157	0	0	0	0	3.51547	0	1.85157	1.85157	0	0	0	0	0	0	2.63641	0	0	4.05776	0	0	0	0	0	0	9.0444	6.68297	4.26772	3.14189	3.14189
Nc_CGGGTCAAGGATGTAT-1	4.67655	2.83658	0	1.15617	2.56428	4.45201	3.85949	4.67655	2.22834	1.78965	0	0	1.78965	1.78965	0	2.56428	1.15617	0	1.15617	0	0	0	0	2.22834	0	1.78965	1.78965	0	4.18596	0	3.06556	1.78965	0	1.15617	1.15617	8.17245	6.46327	4.80892	3.97671	1.78965
Nc_CGGGTCACAATAGAGT-1	3.37341	2.2465	1.52239	2.2465	2.72639	2.72639	3.37341	3.8185	1.52239	3.08587	1.52239	0	1.52239	1.52239	1.52239	1.52239	0	0	0	0	0	0	0	3.37341	0	0	0	0	5.68823	0	0	0	0	0	0	8.52372	7.04534	3.37341	3.8185	2.2465
Nc_CGGGTCACATCTCGCT-1	4.27891	2.83541	1.60683	2.83541	3.19901	4.55484	2.83541	3.48917	2.34813	2.34813	1.60683	1.60683	0	0	0	2.83541	0	0	0	0	0	0	0	1.60683	0	2.34813	0	0	3.93742	0	2.34813	0	0	0	0	9.16448	6.09829	4.42346	3.73064	3.93742
Nc_CGGGTCAGTCGAGATG-1	3.83743	3.83743	0	2.44139	2.93498	4.38835	2.93498	3.59444	0	0	2.44139	0	0	0	1.68519	3.30207	2.44139	0	1.68519	0	0	0	0	0	0	1.68519	0	0	4.53345	0	3.30207	2.93498	0	0	1.68519	8.43741	6.55558	4.78607	3.83743	0
Nc_CGGGTCAGTCTCTCGT-1	3.70706	3.56728	0	1.14142	1.14142	4.90417	4.42638	3.83449	2.20725	2.20725	1.7706	0	0	2.81351	0	3.23907	0	0	0	0	0	0	0	1.14142	0	3.23907	0	0	3.95157	0	0	1.7706	1.14142	1.14142	1.14142	7.75265	6.47633	4.42638	3.83449	2.54199
Nc_CGGGTCATCAGAAATG-1	4.06236	2.64053	0	3.51994	0	4.85416	3.28185	3.72426	2.64053	2.64053	0	1.45691	1.45691	1.45691	1.45691	2.16684	0	0	0	0	0	0	0	2.64053	0	3.51994	1.45691	0	4.45565	0	2.99653	0	0	1.45691	0	9.10064	6.79374	4.66862	4.20571	1.45691
Nc_CGGTTAAAGCGTTCCG-1	4.67398	3.03808	1.28853	1.95813	2.4137	3.80582	3.47243	3.80582	2.4137	1.28853	0	0	0	1.28853	1.28853	2.4137	1.28853	0	0	0	0	0	0	0	0	2.4137	1.95813	0	4.07645	0	1.28853	0	1.28853	1.28853	0	8.79421	7.06325	4.67398	4.07645	3.27154
Nc_CGGTTAAAGTGAATTG-1	5.32444	3.07756	0	1.51625	1.51625	3.98948	3.80975	3.6044	3.07756	0	2.23907	0	0	2.71839	0	3.80975	0	0	0	0	0	0	0	0	0	3.07756	0	0	4.14927	0	1.51625	1.51625	0	0	0	8.69357	6.8852	2.71839	4.14927	3.07756
Nc_CGGTTAAAGTGTGAAT-1	4.22517	2.78678	1.56898	3.67827	2.78678	4.36944	3.67827	3.88447	3.4376	2.30273	0	0	1.56898	1.56898	1.56898	1.56898	0	0	0	0	0	0	0	0	0	2.30273	1.56898	0	4.22517	0	0	0	0	0	1.56898	9.09754	6.94194	4.22517	4.06485	2.30273
Nc_CGGTTAACACGAAAGC-1	3.79513	3.97472	1.50603	1.50603	2.22667	4.63943	4.13442	2.22667	2.70505	0	0	0	0	1.50603	1.50603	3.06369	1.50603	0	0	0	0	0	0	0	0	2.22667	0	0	2.70505	0	0	0	0	0	1.50603	8.74127	5.94787	3.79513	3.58995	2.70505
Nc_CGGTTAACAGCCACCA-1	5.10934	2.24013	1.51712	3.36611	3.07874	3.811	2.71953	3.07874	1.51712	0	1.51712	0	0	2.71953	0	3.36611	0	0	0	0	0	0	0	0	0	2.24013	1.51712	0	4.2944	0	2.71953	0	0	1.51712	1.51712	9.11393	6.58454	4.85464	3.811	2.71953
Nc_CGGTTAAGTCGGCTCA-1	4.28401	2.59463	1.42229	2.59463	1.42229	4.01087	2.94868	4.80125	2.59463	1.42229	1.42229	1.42229	0	0	0	1.42229	0	0	0	0	0	0	0	0	0	2.1244	0	0	4.28401	0	0	1.42229	0	0	0	9.29774	6.7394	4.40336	2.94868	2.1244
Nc_CGGTTAATCTAACTGG-1	3.99303	2.57877	1.4104	2.93214	3.21576	3.83439	4.13595	2.93214	2.10976	2.10976	1.4104	3.65612	2.10976	1.4104	2.10976	1.4104	0	1.4104	0	0	0	0	0	1.4104	0	1.4104	0	0	4.26597	0	3.21576	1.4104	1.4104	0	1.4104	8.80957	7.24686	4.947	4.86729	0
Nc_CGTAGCGAGACTAAGT-1	3.78588	2.39627	2.74111	0	3.78588	3.78588	4.56946	3.92739	3.62897	1.27588	0	1.27588	0	2.39627	2.39627	1.94221	0	0	0	0	0	0	0	0	0	0	1.27588	0	4.17453	0	0	1.27588	0	0	0	8.03645	6.43109	3.92739	4.17453	2.74111
Nc_CGTAGCGAGATCGATA-1	3.48283	3.24537	0	0	2.1353	4.62953	4.29742	3.24537	3.68667	0	0	0	0	2.60642	0	3.24537	0	0	0	0	0	0	0	0	0	2.96099	0	0	3.86524	0	0	0	0	1.43116	0	8.64892	6.7534	4.97909	4.02412	2.96099
Nc_CGTAGCGAGTTAGCGG-1	4.46051	2.75098	0	1.54131	3.11142	4.18549	4.79432	3.11142	1.54131	3.11142	0	1.54131	1.54131	2.26938	0	3.8454	0	0	1.54131	1.54131	0	0	0	2.75098	0	2.75098	1.54131	0	4.02544	0	0	0	0	0	0	8.64498	6.6489	4.6914	3.8454	4.02544
Nc_CGTAGCGCAAGCTGAG-1	4.9145	3.22203	1.25611	0	1.91724	4.70005	4.53705	3.59789	0	2.9896	2.36891	1.91724	0	1.91724	0	2.9896	0	0	1.25611	0	0	0	0	0	0	2.36891	1.91724	0	4.14258	0	1.25611	0	0	0	1.25611	8.22655	6.24753	4.02446	2.9896	1.91724
Nc_CGTAGCGGTGCAGTAG-1	4.00248	4.14546	0	1.41669	1.41669	4.14546	3.84377	4.39484	2.11751	2.11751	0	0	2.11751	2.11751	0	2.9409	0	2.9409	1.41669	0	0	0	0	2.9409	0	1.41669	1.41669	0	4.50503	0	3.6654	0	0	0	1.41669	8.34397	6.9607	4.87703	4.50503	2.58717
Nc_CGTAGCGTCCATGCTC-1	4.38702	3.53923	1.21921	2.31748	2.31748	4.2924	3.6953	1.87042	2.65828	0	1.21921	0	0	2.65828	0	3.96441	0	0	0	0	0	0	0	0	0	1.21921	1.21921	0	3.96441	0	1.87042	0	0	0	0	7.90734	6.04618	4.47581	2.93376	3.16498
Nc_CGTAGCGTCCATTCTA-1	3.78376	3.78376	0	2.49689	1.11181	4.45293	3.90053	4.20301	3.36308	1.7322	1.7322	0	0	3.19033	2.16463	4.59833	0	0	0	0	0	0	0	0	0	1.7322	0	0	3.78376	0	1.11181	1.7322	0	1.11181	0	9.07002	6.3625	4.10906	3.65669	2.16463
Nc_CGTAGGCAGCCCGAAA-1	4.16285	3.24122	0	2.60254	3.68238	5.49092	4.16285	4.41239	2.95694	2.13171	0	2.13171	0	0	0	2.60254	0	0	0	0	0	0	0	2.13171	0	2.13171	1.42824	0	4.41239	0	0	0	0	0	0	8.42047	6.20401	4.52265	2.60254	2.60254
Nc_CGTAGGCAGGTAGCTG-1	4.27995	2.70662	0	1.50723	0	4.9299	3.79685	3.97647	3.79685	2.22813	1.50723	0	1.50723	2.70662	0	3.35236	0	0	0	0	0	0	0	2.22813	0	1.50723	1.50723	0	3.06532	0	0	0	0	0	0	8.91818	6.39092	4.27995	3.59166	2.22813
Nc_CGTAGGCAGTACGCGA-1	4.04684	4.53498	0	0	1.68629	4.53498	2.44269	4.78761	1.68629	0	0	0	0	2.93637	0	2.44269	0	0	1.68629	0	0	0	0	0	0	3.30351	0	0	4.22853	0	0	0	0	0	1.68629	9.28618	6.83456	3.59591	3.83892	2.93637
Nc_CGTAGGCAGTTTGCGT-1	4.99473	4.28762	0	2.84331	0	3.73912	3.73912	0	0	2.84331	0	0	0	2.84331	0	2.84331	0	2.84331	0	0	0	0	0	2.84331	0	0	0	0	4.99473	0	0	0	0	0	0	7.67828	6.45077	4.28762	4.68407	2.84331
Nc_CGTAGGCCAAGACACG-1	5.06753	3.3908	1.23607	3.3908	2.68308	4.10993	3.56615	3.3908	0	1.89186	1.23607	0	0	2.95937	0	2.34104	0	1.23607	1.23607	0	0	0	0	2.68308	0	2.68308	1.23607	0	4.21896	0	0	1.23607	0	1.89186	0	7.84606	6.5833	3.72247	4.41505	1.23607
Nc_CGTAGGCCAGACGCAA-1	3.29634	3.58859	1.68079	3.29634	0	4.38228	4.77992	3.8315	3.29634	1.68079	0	2.43619	0	3.58859	1.68079	0	1.68079	0	1.68079	0	0	0	0	2.92944	1.68079	2.43619	0	0	4.03934	0	1.68079	1.68079	0	1.68079	0	8.70716	6.76946	5.18177	4.22098	2.43619
Nc_CGTAGGCTCTGTTGAG-1	2.9563	2.46141	1.70211	2.46141	0	4.68883	3.3241	3.3241	2.46141	0	1.70211	1.70211	0	2.9563	0	3.3241	0	1.70211	0	0	0	0	0	0	0	2.9563	1.70211	0	4.25022	0	1.70211	0	0	0	0	9.16921	6.47407	4.68883	3.61693	1.70211
Nc_CGTCACTAGACAGAGA-1	4.40557	3.71329	0	1.59426	1.59426	4.40557	3.1823	3.47209	2.81929	1.59426	0	0	0	2.81929	1.59426	3.1823	1.59426	2.81929	0	3.1823	0	0	0	1.59426	0	2.81929	1.59426	0	4.10056	0	2.33307	0	0	0	0	9.01107	6.78197	4.87142	3.1823	1.59426
Nc_CGTCACTAGCACGCCT-1	4.07976	3.01273	1.4687	2.65608	2.65608	4.87202	3.92046	3.29845	2.18124	2.18124	1.4687	0	0	3.53684	0	3.01273	0	0	0	0	0	0	0	3.01273	0	2.65608	0	0	3.01273	0	2.18124	0	0	0	0	8.32624	6.61801	3.74136	4.47331	3.53684
Nc_CGTCACTAGCCGTCGT-1	3.91943	2.51357	0	0	0	4.47226	3.91943	4.47226	1.74638	0	0	0	0	1.74638	0	1.74638	0	0	0	0	0	0	0	1.74638	0	2.51357	0	0	3.38137	0	2.51357	0	0	0	0	8.37971	6.29866	3.91943	3.67534	2.51357
Nc_CGTCACTAGGCAGTCA-1	3.56991	3.33097	1.49189	1.49189	2.2095	4.1138	4.61845	3.56991	2.2095	2.2095	1.49189	0	0	1.49189	0	2.68655	0	2.68655	1.49189	0	0	0	0	3.04445	0	0	0	0	4.1138	0	0	0	0	1.49189	1.49189	8.56921	6.82502	5.21923	3.77485	1.49189
Nc_CGTCACTGTGCACGAA-1	4.40487	2.22334	2.22334	1.50328	2.22334	3.97075	4.52471	4.13042	3.05995	2.22334	1.50328	0	0	0	0	1.50328	0	0	0	0	0	0	0	0	0	2.70146	1.50328	0	3.97075	0	1.50328	0	0	0	0	8.92304	6.697	4.52471	3.79119	2.70146
Nc_CGTCAGGAGCCCAGCT-1	3.92285	3.01496	0	2.18323	2.65822	3.30075	2.18323	3.30075	2.65822	0	0	0	1.47033	2.18323	0	2.65822	0	0	0	0	0	0	0	2.18323	0	2.18323	1.47033	0	4.47575	0	2.18323	0	0	0	0	8.73472	6.56765	3.30075	3.01496	3.01496
Nc_CGTCAGGAGCGTGAAC-1	4.48245	2.39801	0	0	2.39801	4.73469	3.99527	3.99527	1.64864	2.39801	0	1.64864	2.39801	2.88872	0	3.78788	0	0	0	0	0	0	0	0	0	2.39801	0	0	4.48245	0	2.39801	1.64864	0	0	1.64864	8.84583	6.63267	4.17657	3.54559	2.39801
Nc_CGTCAGGAGGACGAAA-1	4.19536	3.38506	1.36432	2.51694	3.14939	4.62166	3.92324	3.92324	1.36432	1.36432	0	0	2.0528	3.38506	1.36432	3.92324	0	0	2.0528	0	0	0	0	1.36432	0	1.36432	0	0	4.52631	0	2.51694	1.36432	0	0	0	8.48552	6.55303	4.4242	4.19536	2.51694
Nc_CGTCAGGCATTCTTAC-1	4.6192	3.57063	1.4924	3.04514	3.04514	4.38882	3.33168	3.33168	2.68722	2.21012	0	0	0	2.68722	0	3.57063	0	0	0	0	0	0	0	1.4924	0	2.68722	0	0	3.77557	0	1.4924	0	0	0	0	8.82202	6.39958	4.25819	3.33168	3.04514
Nc_CGTCAGGGTTCAGCGC-1	4.42571	4.28115	0	2.83745	0	4.28115	3.49133	3.49133	2.35003	1.60842	1.60842	1.60842	0	2.35003	0	3.20112	0	0	0	0	0	0	0	0	0	1.60842	0	0	4.28115	0	1.60842	3.20112	0	0	1.60842	8.75948	6.66405	5.07839	4.5571	1.60842
Nc_CGTCAGGTCACGCATA-1	3.92854	2.74216	0	1.2766	2.74216	4.57064	2.74216	3.92854	1.94312	0	0	1.2766	0	1.2766	0	3.45401	0	0	0	0	0	0	0	0	0	1.2766	0	0	4.38664	0	2.39726	0	0	1.2766	0	9.05049	6.71226	4.65452	4.80894	2.74216
Nc_CGTCAGGTCCTTCAAT-1	3.00938	3.00938	1.74447	3.67284	2.51133	2.51133	3.67284	3.00938	3.00938	1.74447	0	3.91689	3.00938	1.74447	0	3.00938	0	0	0	0	0	0	0	2.51133	0	2.51133	1.74447	0	4.98	0	0	0	1.74447	1.74447	0	9.03029	7.30833	4.74728	5.18034	4.46966
Nc_CGTCAGGTCGTTACGA-1	4.25176	3.97898	0	2.09826	2.91912	4.67888	4.48107	3.82045	2.5663	1.40106	0	1.40106	0	2.09826	0	0	0	2.5663	1.40106	0	0	0	0	0	0	1.40106	2.09826	0	4.48107	0	1.40106	0	0	0	1.40106	8.55128	6.63601	3.64232	3.82045	2.09826
Nc_CGTCCATAGTCCCACG-1	4.44506	2.9058	0	3.6656	1.84709	3.6656	3.33515	3.93429	1.20092	2.29178	0	0	0	1.20092	0	3.6656	0	0	1.20092	0	0	0	0	1.20092	0	2.29178	0	0	3.80619	0	1.84709	0	0	0	0	8.20869	6.69503	4.75368	3.6656	1.84709
Nc_CGTCCATTCACGCATA-1	4.7601	2.83605	2.02514	2.48683	3.35204	3.88912	3.88912	2.02514	2.02514	2.02514	0	0	0	3.35204	0	3.35204	0	0	0	0	0	0	0	2.48683	0	2.02514	0	0	3.11699	0	0	0	0	0	1.34207	8.08315	6.36393	4.16082	3.73132	2.83605
Nc_CGTCCATTCAGATAAG-1	4.3839	3.25082	0	2.73972	0	4.56789	4.56789	3.92586	2.39494	3.01779	0	0	1.27492	1.94099	1.27492	3.01779	0	0	1.27492	0	0	0	0	0	0	1.27492	0	0	4.3839	0	2.73972	0	0	0	0	8.09598	6.33112	4.17298	3.01779	2.39494
Nc_CGTCCATTCCCTAACC-1	2.79292	3.68489	0	1.31184	2.79292	4.44335	3.8423	3.0726	1.98738	1.98738	0	0	1.98738	3.30677	0	3.0726	0	0	0	0	0	0	0	0	0	1.98738	0	0	4.1134	0	2.44566	1.31184	0	0	0	9.0221	6.39274	5.07111	3.8423	1.98738
Nc_CGTCTACCATTATCTC-1	4.28899	3.65453	1.73056	1.73056	2.99199	3.65453	4.28899	3.65453	2.49496	0	1.73056	0	0	1.73056	0	2.99199	1.73056	0	1.73056	0	0	0	0	1.73056	0	2.49496	1.73056	0	4.45069	0	2.49496	0	0	0	0	8.99086	7.08191	2.99199	4.45069	2.49496
Nc_CGTCTACGTAAGTAGT-1	4.53225	3.87026	2.13947	2.96569	2.13947	4.17233	4.17233	3.2502	3.48774	1.43456	0	0	0	1.43456	0	3.69164	0	1.43456	1.43456	0	0	0	0	2.61093	0	0	0	0	4.30254	0	1.43456	1.43456	0	1.43456	0	8.64206	6.48472	4.53225	4.30254	3.2502
Nc_CGTCTACGTACCTACA-1	4.89452	3.80062	1.28522	2.40914	3.03315	3.80062	4.7479	3.26651	2.75463	2.40914	1.28522	1.28522	0	2.75463	1.28522	2.40914	0	0	0	0	0	0	0	0	0	0	0	0	4.07117	0	0	0	0	1.28522	0	8.96078	6.78433	5.50948	3.80062	2.40914
Nc_CGTCTACGTTTGGGCC-1	4.1311	2.35911	0	3.95017	2.84715	4.5679	4.43647	3.74325	2.84715	1.61601	1.61601	0	0	1.61601	0	1.61601	0	1.61601	2.35911	0	0	0	0	1.61601	0	3.21118	2.35911	0	3.95017	0	2.35911	0	1.61601	0	2.35911	9.45777	6.89142	4.79952	4.68836	2.84715
Nc_CGTCTACTCCAAACTG-1	3.04929	4.16849	1.77653	3.42008	0	4.16849	4.16849	3.42008	3.04929	3.04929	2.54893	1.77653	0	1.77653	0	3.04929	1.77653	0	1.77653	0	0	0	0	1.77653	0	0	0	0	5.1278	0	2.54893	0	1.77653	1.77653	0	9.04949	7.21904	4.91227	4.16849	3.7148
Nc_CGTCTACTCCCGACTT-1	4.45462	2.80304	1.99622	1.99622	1.99622	3.31739	4.24315	0	2.80304	1.99622	1.99622	0	0	0	0	4.45462	0	0	0	0	0	0	0	0	0	1.99622	0	0	5.08257	0	0	0	0	0	0	9.09037	7.05028	5.08257	3.69579	2.80304
Nc_CGTCTACTCTAACGGT-1	5.07168	3.27818	2.41972	3.27818	2.41972	4.63973	3.27818	3.57006	3.27818	1.66691	1.66691	1.66691	0	0	0	4.02035	0	0	1.66691	0	0	0	0	1.66691	0	2.91188	0	0	4.63973	0	0	0	0	0	0	9.12382	7.08609	3.27818	3.8127	0
Nc_CGTGAGCGTAGCGTGA-1	2.92117	0	0	0	0	4.21197	3.57987	3.28779	2.42843	0	0	0	1.67425	0	2.42843	1.67425	2.92117	3.82265	1.67425	4.65001	0	0	0	0	0	3.82265	0	6.57344	4.51825	0	3.28779	0	0	2.42843	0	8.61137	7.07343	5.55527	5.33799	3.28779
Nc_CGTGAGCGTAGGGACT-1	4.12746	3.49808	0	1.61341	1.61341	4.43278	2.35599	1.61341	2.35599	1.61341	0	0	0	2.35599	0	2.35599	0	0	0	0	0	0	0	2.84382	0	2.84382	1.61341	0	4.12746	0	0	0	0	2.35599	0	8.78719	6.61187	5.39899	4.68464	2.35599
Nc_CGTGAGCGTCTCATCC-1	4.36906	3.33282	1.3292	2.46934	2.81773	4.14069	4.14069	3.53461	1.3292	2.00908	0	0	1.3292	3.09814	0	3.71161	0	0	1.3292	0	0	0	0	2.00908	0	3.09814	0	0	4.14069	0	1.3292	0	0	0	0	8.54345	6.34286	4.89433	4.25939	1.3292
Nc_CGTGAGCGTCTCTCTG-1	4.5025	4	1.41504	2.11548	2.58496	4.39232	4.5025	3.45943	2.9386	1.41504	0	2.11548	0	0	1.41504	3.22239	0	0	2.11548	0	0	0	0	0	0	0	1.41504	0	3.45943	0	0	1.41504	0	0	0	8.59246	6.63421	4.70044	4.5025	2.11548
Nc_CGTGAGCTCGGTTCGG-1	4.10472	3.03598	0	2.20195	1.48569	4.49864	4.10472	1.48569	3.03598	1.48569	0	0	2.20195	3.76591	0	3.32229	0	0	0	0	0	0	0	0	0	3.76591	0	0	4.10472	0	3.03598	0	0	0	1.48569	8.82886	6.72013	5.06217	4.71188	3.56108
Nc_CGTGAGCTCTATCCTA-1	4.59476	2.92944	1.40846	0	2.10738	4.13302	3.65326	3.21298	2.57618	2.10738	1.40846	0	0	1.40846	2.10738	2.57618	0	0	1.40846	0	0	0	0	0	0	2.57618	0	0	4.26302	0	2.10738	1.40846	1.40846	1.40846	0	8.83288	6.96682	4.77992	3.99012	3.44985
Nc_CGTGTAAAGCACACAG-1	4.92922	3.27307	0	3.27307	2.63232	4.92922	3.89406	3.51101	2.15924	1.4507	1.4507	2.15924	0	2.15924	0	1.4507	0	0	0	0	0	0	0	0	0	2.15924	1.4507	0	3.89406	0	0	0	0	0	1.4507	8.51865	6.20561	4.44631	3.27307	1.4507
Nc_CGTGTAACAAGCGATG-1	4.76619	3.97677	0	2.09644	3.20028	3.81825	4.36872	3.64015	2.56433	1.39959	0	0	0	3.43691	0	3.20028	0	0	0	0	0	0	0	3.20028	0	2.09644	0	0	3.20028	0	2.09644	1.39959	0	1.39959	0	8.33869	6.8334	4.24952	4.11958	2.91707
Nc_CGTGTAACACAAGACG-1	3.42964	4.92246	0	0	0	4.66891	0	0	0	0	2.55768	0	0	2.55768	2.55768	3.42964	0	5.49148	0	0	0	0	0	0	0	2.55768	2.55768	0	3.42964	0	0	2.55768	0	0	2.55768	9.01982	7.0549	5.13804	2.55768	2.55768
Nc_CGTGTAACATCACGTA-1	3.82243	3.82243	0	2.56807	2.09989	4.12382	2.92097	3.64428	3.44099	1.40239	0	0	0	0	0	3.20429	0	0	1.40239	0	0	0	0	0	0	1.40239	0	0	4.12382	0	0	1.40239	0	2.09989	0	8.52794	6.87873	4.25378	5.21546	2.92097
Nc_CGTGTAAGTAAGTAGT-1	4.12175	2.50798	0	1.74163	3.00582	4.97607	3.37524	4.74337	3.37524	0	0	0	0	0	1.74163	3.37524	0	0	0	3.37524	0	0	0	3.00582	0	1.74163	0	0	4.12175	0	1.74163	0	1.74163	0	0	8.80214	6.60153	4.74337	3.00582	1.74163
Nc_CGTGTAAGTAGTAGTA-1	4.21207	3.96452	1.29932	2.77495	1.29932	4.0936	4.0936	3.82275	1.97169	0	0	1.29932	1.29932	2.77495	0	2.42852	0	0	0	0	0	0	0	1.29932	0	2.42852	0	0	4.32155	0	1.29932	0	1.29932	0	1.29932	8.93805	6.66985	4.4233	3.48902	2.42852
Nc_CGTGTAAGTGATGATA-1	2.19493	1.75949	2.80001	1.75949	2.80001	3.93684	3.93684	3.55287	1.75949	1.13283	1.75949	0	1.13283	1.75949	0	0	0	0	0	0	0	0	0	0	0	0	1.13283	0	3.39823	0	2.19493	2.19493	1.13283	0	0	7.98128	6.53687	5.05346	5.00068	1.13283
Nc_CGTGTAAGTGCACCAC-1	4.37956	4.37956	0	2.43385	2.92695	4.65641	3.29377	3.29377	0	0	0	0	0	1.67883	0	2.92695	0	0	0	0	0	0	0	2.92695	0	0	0	0	4.52461	0	0	0	0	1.67883	0	7.27721	5.91756	4.37956	3.29377	2.43385
Nc_CGTGTAAGTTTGACAC-1	4.6635	3.42453	0	2.90524	2.086	4.6635	3.964	4.83736	2.90524	2.553	1.39114	0	1.39114	0	0	2.553	0	1.39114	0	0	1.39114	0	0	0	0	1.39114	1.39114	0	4.83736	0	2.086	0	0	0	0	8.57269	6.95811	4.9925	3.18812	2.553
Nc_CGTGTAATCAGCTTAG-1	3.75572	3.57826	1.3581	2.50854	2.50854	3.91373	2.04508	3.37585	2.04508	0	2.04508	2.04508	2.50854	2.04508	0	4.18573	0	0	0	0	0	0	0	1.3581	0	1.3581	2.04508	0	4.61189	0	3.14035	1.3581	0	0	0	8.44979	6.92348	4.51656	4.18573	2.85876
Nc_CGTGTAATCGCATGGC-1	4.89838	3.76663	1.48619	1.48619	2.67907	4.60994	4.49938	4.49938	3.32299	0	2.20256	0	0	0	0	3.03666	0	0	0	0	0	0	0	0	0	3.03666	1.48619	0	4.37964	0	2.20256	0	0	2.20256	0	8.24626	6.56494	4.8085	4.71263	3.03666
Nc_CGTGTCTAGGAATTAC-1	4.03583	3.64982	1.54858	3.8557	0	3.40959	4.34006	3.40959	2.27816	3.40959	0	0	1.54858	2.27816	0	3.12121	0	3.12121	0	0	0	0	0	2.27816	0	2.27816	1.54858	0	3.40959	0	0	2.27816	1.54858	2.76041	0	8.45699	6.60385	5.15605	3.8557	1.54858
Nc_CGTGTCTCATTGGGCC-1	4.19352	1.79534	0	3.0726	2.57093	4.53846	3.98421	3.0726	2.57093	0	1.79534	1.79534	0	0	0	3.0726	0	0	0	0	0	0	0	0	0	3.73929	0	0	4.19352	0	0	0	0	0	0	8.54734	6.40961	3.73929	3.98421	1.79534
Nc_CGTGTCTGTAGAAAGG-1	6.12155	3.29251	1.46448	2.65051	0	4.07354	3.00693	4.07354	2.17609	1.46448	0	3.00693	1.46448	2.65051	0	3.00693	0	0	1.46448	0	0	0	0	2.65051	0	2.65051	0	0	3.29251	0	2.17609	0	0	0	0	8.0107	6.3872	4.57744	2.65051	2.17609
Nc_CGTGTCTGTGGCTCCA-1	5.12237	3.70964	0	0	1.77257	1.77257	4.16321	3.95417	1.77257	2.5443	0	1.77257	0	3.70964	0	1.77257	0	2.5443	0	0	0	0	0	1.77257	0	1.77257	0	0	4.7857	0	3.04437	1.77257	0	0	0	8.74397	6.87034	4.7857	3.70964	3.04437
Nc_CGTGTCTGTTGGTGGA-1	3.92547	2.51891	0	2.51891	1.75093	3.92547	3.38722	3.38722	0	2.51891	1.75093	0	0	2.51891	0	3.01743	0	0	0	0	0	0	0	0	0	2.51891	0	0	4.75613	0	0	1.75093	0	0	0	8.48473	6.8098	3.38722	4.31658	3.68131
Nc_CGTGTCTTCCTATTCA-1	4.67213	3.88541	0	2.83263	2.02214	4.67213	4.9111	3.34845	2.83263	2.48356	0	0	0	3.11347	1.33966	3.72764	0	0	1.33966	0	0	0	0	0	0	1.33966	0	0	4.48755	0	2.83263	0	1.33966	0	0	8.45142	6.15831	4.48755	2.48356	3.34845
Nc_CGTTAGAAGTTGTAGA-1	4.24831	4.6092	0	2.20195	0	4.71188	3.03598	3.76591	1.48569	1.48569	0	0	0	0	0	2.67841	0	2.20195	1.48569	0	0	0	0	2.20195	0	1.48569	1.48569	0	3.32229	0	0	0	0	0	0	8.2625	7.00939	4.10472	3.76591	1.48569
Nc_CGTTAGACACACCGAC-1	3.87998	3.43323	1.56579	1.56579	2.29889	3.87998	4.72711	4.36485	2.78266	1.56579	2.78266	1.56579	0	1.56579	0	1.56579	0	0	1.56579	0	0	0	0	1.56579	0	1.56579	2.78266	0	3.43323	0	2.29889	1.56579	0	1.56579	1.56579	8.44291	6.84176	4.49598	3.87998	2.78266
Nc_CGTTAGACACCAGCAC-1	4.25777	3.80219	0	1.84398	2.62761	2.62761	3.13258	4.04789	2.62761	3.13258	0	1.84398	0	3.50589	0	0	0	0	0	0	0	0	0	1.84398	0	0	0	0	4.25777	0	2.62761	2.62761	0	0	0	9.20195	7.05626	4.04789	3.13258	1.84398
Nc_CGTTAGACACCGAAAG-1	5.39522	3.57965	0	0	1.90264	4.12382	3.57965	1.90264	2.69554	0	0	0	0	0	0	1.90264	0	0	0	0	0	0	0	0	0	2.69554	0	0	2.69554	0	0	0	0	0	0	8.68596	7.07906	5.19404	4.8273	0
Nc_CGTTAGACAGACGTAG-1	5.1599	3.4881	0	1.60604	1.60604	4.67411	2.8344	3.19796	2.34719	2.34719	0	0	1.60604	3.19796	0	2.8344	0	2.34719	0	0	0	0	0	3.19796	0	0	0	0	3.72954	0	2.34719	0	1.60604	0	0	8.92928	6.85141	5.07495	3.93632	3.19796
Nc_CGTTAGACAGATCTGT-1	4.69405	2.75333	0	1.54312	1.54312	3.40207	4.02803	4.02803	1.54312	2.75333	0	0	0	1.54312	0	1.54312	0	2.27157	0	0	0	0	0	4.1881	0	2.75333	0	0	4.33217	0	2.27157	0	0	0	0	8.715	7.07678	4.1881	3.84797	0
Nc_CGTTAGACATTTCACT-1	3.89028	3.54067	1.04524	2.88407	1.64498	4.60891	3.54067	4.0837	2.06735	1.04524	1.04524	1.64498	0	3.40237	1.04524	3.78289	0	0	0	0	0	0	0	2.6596	0	2.6596	0	0	3.99023	0	1.64498	0	0	0	0	8.04296	6.51437	3.89028	3.40237	2.39365
Nc_CGTTAGAGTGCATCTA-1	4.0788	3.80814	0	1.95999	2.76154	3.80814	4.30662	4.30662	0	1.95999	1.29001	0	0	1.95999	0	1.29001	0	0	1.29001	0	0	0	0	2.41573	0	1.29001	1.29001	0	4.30662	0	1.29001	0	0	0	0	8.1438	6.54688	4.0788	4.30662	2.41573
Nc_CGTTAGAGTTGTGGCC-1	4.62461	3.92611	0	3.01803	1.75141	3.92611	4.47909	3.38784	3.01803	1.75141	0	0	0	0	0	2.51947	0	2.51947	0	0	0	0	0	0	0	3.01803	0	0	4.47909	0	0	1.75141	0	0	0	9.58471	6.74831	4.13488	3.68193	3.92611
Nc_CGTTCTGCATAGAAAC-1	3.19439	2.09139	1.3955	3.19439	2.09139	4.84416	3.43092	3.19439	3.19439	1.3955	0	0	1.3955	1.3955	0	0	0	0	1.3955	0	0	0	0	1.3955	0	2.09139	2.55885	0	4.75983	0	2.09139	0	0	2.09139	0	8.66333	6.90746	4.84416	4.84416	2.91134
Nc_CGTTCTGCATCAGTAC-1	4.39452	3.70257	0	2.32378	2.80934	3.46153	3.90905	4.08964	1.5865	1.5865	1.5865	0	0	3.17198	0	2.80934	0	0	0	0	0	0	0	1.5865	0	2.32378	0	0	2.80934	0	0	0	0	0	0	8.99949	6.47802	4.25012	4.25012	1.5865
Nc_CGTTCTGGTCACACGC-1	4.63823	4.20036	1.66583	2.41844	3.56862	2.91052	2.41844	3.56862	2.41844	1.66583	1.66583	2.91052	3.27678	0	0	3.27678	0	0	0	0	0	0	0	0	0	2.41844	0	0	4.36154	0	3.27678	1.66583	0	0	0	9.98528	7.10745	5.07015	4.97368	2.91052
Nc_CGTTCTGGTGACGCCT-1	5.12034	3.08874	1.5245	2.72915	0	4.16123	4.436	2.72915	3.08874	0	2.24907	0	0	1.5245	0	3.61604	0	0	0	0	0	0	0	0	0	0	1.5245	0	4.30515	0	3.08874	2.72915	0	0	0	9.25499	7.00706	4.30515	3.61604	2.24907
Nc_CGTTCTGGTTATTCTC-1	6.10716	3.24669	0	2.96227	1.43209	4.41822	3.86661	4.16862	2.60765	2.13643	1.43209	0	0	1.43209	0	3.48417	0	0	0	0	0	0	0	0	0	0	2.13643	0	3.48417	0	2.13643	1.43209	0	0	0	9.49067	6.03426	4.63094	3.24669	0
Nc_CGTTCTGTCCCTCTTT-1	4.31255	3.38339	1.23137	3.38339	3.38339	4.31255	4.80518	3.71491	2.67617	2.33447	0	0	0	0	0	4.31255	0	0	0	0	0	0	0	0	0	1.88588	1.23137	0	3.38339	0	1.23137	0	0	0	0	8.83048	6.69265	4.73389	4.6589	2.67617
Nc_CGTTCTGTCTAACGGT-1	5.05503	3.55435	0	0	1.65517	3.55435	3.79677	3.2628	3.2628	4.18562	0	0	2.40578	2.40578	2.40578	2.89702	0	0	1.65517	0	0	0	0	1.65517	0	2.89702	0	0	4.95859	0	2.89702	1.65517	0	0	1.65517	9.08972	6.57868	4.95859	4.34671	1.65517
Nc_CGTTGGGAGAGTCTGG-1	4.69632	2.79384	1.12892	1.12892	3.54628	4.4045	3.02177	4.4045	2.1893	2.1893	0	2.79384	0	1.12892	1.12892	2.79384	0	1.12892	0	0	0	0	0	0	0	2.523	1.12892	0	3.68588	0	1.75441	1.12892	0	0	0	8.7858	6.41402	5.04647	3.68588	2.523
Nc_CGTTGGGAGCGTAATA-1	3.65577	4.45197	0	0	2.49607	4.85043	3.65577	2.99316	2.49607	1.7315	2.99316	2.99316	0	1.7315	0	2.99316	0	0	0	0	0	0	0	2.49607	0	0	1.7315	0	5.06566	0	0	0	0	0	0	8.68569	6.09383	5.33815	3.8996	2.49607
Nc_CGTTGGGAGGGTTCCC-1	4.72141	2.38684	0	0	1.63926	5.12271	3.77509	4.32449	2.38684	2.38684	0	0	0	0	0	3.98235	0	0	1.63926	0	0	0	0	1.63926	0	2.8768	0	0	4.16354	0	2.38684	0	0	0	0	8.60796	6.6798	3.53298	4.46927	0
Nc_CGTTGGGCAAGCCTAT-1	4.12245	3.05252	0	3.05252	1.49782	3.96285	3.96285	3.05252	3.78336	2.2167	0	1.49782	0	3.33925	0	0	0	0	0	0	0	0	0	0	0	1.49782	0	0	4.26615	0	2.2167	0	0	0	2.2167	8.64562	6.87953	3.78336	3.05252	3.05252
Nc_CGTTGGGCAGGGAGAG-1	4.09862	3.75991	0	1.48152	2.19688	4.49244	4.37273	4.24217	3.03029	3.75991	0	0	0	1.48152	0	3.31646	0	0	1.48152	0	0	0	0	0	0	3.03029	0	0	5.40006	0	2.19688	0	0	1.48152	1.48152	7.82558	6.41353	3.75991	4.09862	2.19688
Nc_CGTTGGGCATTTGCTT-1	4.42628	2.83796	1.60882	0	2.35051	5.24414	4.12103	4.28171	3.73337	2.35051	0	0	0	1.60882	0	4.28171	0	0	0	0	0	0	0	0	0	3.20165	0	0	4.28171	0	1.60882	0	0	0	0	9.24259	6.77678	4.67809	3.49187	2.35051
Nc_CGTTGGGGTGTTGGGA-1	5.11155	3.88109	0	2.01865	2.47976	3.54623	3.88109	3.10938	0	3.10938	0	0	1.33687	3.10938	0	2.82865	0	1.33687	2.01865	2.01865	0	0	0	2.82865	0	2.01865	2.01865	0	4.15269	0	1.33687	0	0	0	0	8.4531	6.43391	4.90662	3.88109	2.01865
Nc_CGTTGGGGTTGACGTT-1	4.25299	3.70538	2.00401	2.00401	3.32674	3.70538	3.70538	3.70538	0	2.81194	2.00401	2.81194	0	0	0	0	0	0	2.00401	0	0	0	0	2.00401	0	2.00401	0	0	4.64899	0	0	2.00401	0	2.00401	0	9.17025	6.46472	4.81251	4.25299	0
Nc_CGTTGGGTCTGGCGAC-1	4.77036	2.24971	1.52503	1.52503	1.52503	4.162	3.61678	3.37708	2.72984	0	0	0	0	3.61678	1.52503	2.72984	0	0	1.52503	0	0	0	0	1.52503	0	1.52503	2.24971	0	3.37708	0	0	0	0	0	1.52503	8.9888	6.47999	4.55675	3.37708	2.24971
Nc_CTAACTTAGGGTATCG-1	5.17975	3.24169	1.93345	1.93345	1.93345	3.24169	4.04512	3.24169	1.93345	1.26894	2.73104	1.93345	0	1.26894	1.26894	2.73104	1.26894	0	1.26894	1.26894	0	0	0	1.26894	0	3.00885	1.93345	0	4.37419	0	1.26894	0	1.26894	0	0	8.42455	6.24263	5.2348	3.24169	2.38668
Nc_CTAACTTCAAGTTAAG-1	4.18562	3.2628	1.9509	2.7511	1.9509	4.18562	3.93836	3.2628	2.7511	2.7511	2.7511	1.9509	0	2.7511	0	0	1.9509	1.9509	0	0	0	0	0	0	0	1.9509	1.9509	0	3.2628	0	0	0	1.9509	0	0	10.2516	6.53476	4.89052	4.74391	2.7511
Nc_CTAACTTCAGTGGAGT-1	3.63654	3.02644	0	1.9483	0	4.1823	3.93508	3.02644	2.74811	1.28071	0	2.74811	3.46037	2.40293	1.28071	2.74811	1.28071	0	0	0	0	0	0	1.28071	0	2.74811	1.28071	0	4.48825	0	1.9483	0	0	1.28071	0	8.45047	6.6795	4.29166	3.63654	2.40293
Nc_CTAACTTCATCGGAAG-1	4.57276	3.50623	0	0	1.61943	3.74795	3.74795	4.29667	0	0	1.61943	1.61943	0	2.85152	1.61943	2.85152	0	0	2.36319	0	0	0	0	0	0	2.36319	0	0	4.44131	0	0	0	0	1.61943	0	8.14397	6.65079	4.90764	4.57276	0
Nc_CTAACTTCATGTCCTC-1	4.55742	3.52627	1.32371	2.46185	2.46185	4.25073	3.09008	2.46185	3.70317	1.32371	0	2.80989	1.32371	2.00222	0	3.32459	0	0	0	0	0	0	0	1.32371	0	2.46185	0	0	4.36037	0	2.46185	0	1.32371	2.46185	1.32371	9.09042	6.16279	4.25073	3.52627	1.32371
Nc_CTAACTTTCCGTCAAA-1	3.83452	3.16345	0	2.65683	3.16345	3.53766	4.91578	3.16345	1.86917	1.86917	0	2.65683	0	1.86917	0	1.86917	0	0	0	0	0	0	0	0	0	1.86917	0	0	4.63686	0	1.86917	0	0	0	0	9.08283	6.66991	3.83452	2.65683	3.16345
Nc_CTAACTTTCGGATGGA-1	4.85283	4.29261	1.5159	3.60391	2.23865	4.54333	4.54333	4.65404	3.07709	1.5159	0	3.07709	0	2.71794	1.5159	2.71794	0	0	0	0	0	0	0	0	0	1.5159	1.5159	0	3.80925	0	1.5159	1.5159	0	0	0	7.96699	6.49616	4.42341	4.54333	3.36441
Nc_CTAACTTTCTATCGCC-1	5.47163	3.41123	2.0748	3.41123	2.0748	4.2227	3.95027	3.79196	2.89253	2.0748	0	1.38207	2.0748	2.0748	0	1.38207	0	0	0	0	0	0	0	1.38207	0	2.54084	1.38207	0	4.09291	0	1.38207	0	0	0	0	9.19411	6.71997	4.45177	4.09291	3.17507
Nc_CTAACTTTCTATGTGG-1	3.71189	3.95646	1.7743	3.41723	2.54632	3.41723	4.16551	3.95646	1.7743	1.7743	1.7743	1.7743	1.7743	2.54632	0	3.71189	0	0	0	0	0	0	0	0	0	1.7743	1.7743	0	4.65576	0	3.04652	0	0	1.7743	0	9.29454	6.8119	4.78806	3.95646	3.95646
Nc_CTAAGACAGAAACGCC-1	4.60571	1.48335	1.48335	2.19911	0	3.94184	4.1013	4.24487	1.48335	0	1.48335	1.48335	0	1.48335	1.48335	3.31902	0	1.48335	0	0	0	0	0	0	0	2.19911	2.19911	0	5.05864	0	2.19911	1.48335	0	0	0	9.35477	6.76499	4.70839	4.1013	2.19911
Nc_CTAAGACAGATGTCGG-1	4.84144	3.29336	0	2.86563	2.59235	4.40076	4.77672	2.59235	2.86563	2.86563	0	0	0	2.86563	0	3.09529	0	0	0	0	0	0	0	2.25493	0	1.17486	1.81369	0	4.00831	0	1.17486	0	1.17486	1.81369	0	7.65987	6.43503	4.90338	2.86563	2.25493
Nc_CTAAGACAGTGCCAGA-1	3.78503	4.33468	0	0	2.88606	4.33468	3.99239	3.78503	1.64655	0	0	0	1.64655	2.88606	1.64655	3.25147	0	1.64655	1.64655	0	0	0	0	0	0	2.88606	0	0	3.54277	0	2.39552	1.64655	0	0	0	9.31286	6.93614	4.47951	4.17366	0
Nc_CTAAGACCAAGCCGCT-1	4.80424	3.03279	0	3.03279	3.31902	3.55776	3.94184	3.03279	2.67535	2.67535	0	0	0	2.19911	0	3.55776	0	0	0	0	0	0	0	1.48335	0	1.48335	0	0	3.76254	0	0	0	0	0	0	8.38824	6.35436	4.37544	4.60571	2.67535
Nc_CTAAGACCACTGTGTA-1	5.25855	3.28864	2.922	2.922	2.4292	4.0313	3.28864	3.58074	0	2.4292	0	0	0	2.922	0	2.922	0	0	1.6749	0	0	0	0	1.6749	0	0	0	0	4.21287	0	0	0	0	1.6749	0	8.58786	7.25092	4.51915	3.58074	1.6749
Nc_CTAAGACCATTTCACT-1	2.60601	1.43086	1.43086	3.68622	2.13492	4.16677	4.16677	3.24494	2.96056	0	1.43086	0	2.96056	1.43086	0	3.48238	0	0	1.43086	2.13492	0	0	0	3.68622	0	1.43086	1.43086	0	4.97862	0	2.60601	1.43086	1.43086	0	0	9.35311	6.75291	4.16677	5.12604	2.60601
Nc_CTAAGACTCAAGCCTA-1	4.67007	2.16802	0	2.16802	2.16802	4.45709	3.52132	4.20714	2.16802	0	4.45709	0	0	0	0	2.16802	0	2.16802	0	0	0	0	0	3.9046	0	2.16802	0	0	4.20714	0	2.16802	0	0	2.16802	0	9.54155	6.62693	3.9046	3.52132	2.16802
Nc_CTAAGACTCACCTCGT-1	4.74592	3.86752	1.23855	2.3445	2.68672	4.11399	3.72646	3.19499	2.3445	0	1.23855	0	0	0	2.3445	3.57009	0	0	1.23855	1.23855	0	0	0	0	0	1.23855	0	0	5.01218	0	0	0	1.23855	0	0	8.65137	6.52504	4.74592	3.57009	3.57009
Nc_CTAAGACTCTGATACG-1	5.00627	3.44731	1.93767	1.27228	2.73589	4.37962	4.47453	3.44731	1.93767	0	1.27228	0	0	3.01384	0	3.01384	0	0	0	0	0	0	0	3.01384	0	3.01384	1.93767	0	3.44731	0	0	1.27228	0	0	0	8.63416	6.19351	4.47453	4.47453	1.93767
Nc_CTAATGGAGATAGGAG-1	4.22206	3.37165	1.62196	1.62196	3.21904	3.95842	4.13942	4.44488	1.62196	2.04155	1.02783	1.02783	0	3.37165	1.02783	1.62196	0	0	1.02783	0	0	0	0	2.04155	0	1.02783	0	0	4.57635	0	1.02783	0	1.02783	0	0	7.54669	6.35824	4.22206	4.05176	0
Nc_CTAATGGAGCGACGTA-1	3.88376	1.71966	0	0	2.48211	4.09213	3.34686	2.97833	2.97833	2.97833	4.09213	2.97833	1.71966	2.48211	0	2.48211	0	2.97833	0	0	0	0	0	1.71966	0	2.97833	0	0	4.94563	0	1.71966	1.71966	0	0	2.48211	8.68493	6.63842	3.88376	2.97833	2.97833
Nc_CTAATGGCAACTGGCC-1	3.50293	3.30159	0	2.44095	0	4.70616	3.06753	3.06753	2.44095	2.44095	0	0	2.44095	3.30159	2.78799	3.50293	0	0	1.3084	1.98307	0	0	0	0	0	3.06753	1.98307	0	4.62215	0	2.44095	2.44095	0	0	1.3084	8.6267	7.08084	5.54772	5.18745	2.78799
Nc_CTAATGGCAGGGATTG-1	5.51592	3.40474	0	2.53491	2.53491	4.44494	4.54711	3.60754	2.88633	0	0	2.53491	0	3.16869	0	4.08616	0	0	2.06933	0	0	0	0	1.37766	0	2.06933	1.37766	0	3.40474	0	3.40474	0	0	2.06933	0	8.04847	6.09034	4.81629	2.53491	2.88633
Nc_CTAATGGGTGCTGTAT-1	4.9393	0	0	1.88687	1.88687	4.31385	3.5599	4.10349	4.4974	0	1.88687	0	1.88687	1.88687	1.88687	1.88687	1.88687	0	0	0	0	0	0	0	0	2.67732	0	0	4.66021	0	1.88687	0	0	0	0	9.20929	6.30837	4.10349	4.66021	1.88687
Nc_CTACACCAGAAGCCCA-1	4.9914	2.9264	0	1.67839	0	4.524	4.21767	3.58539	2.43334	0	0	0	0	0	0	4.37895	0	0	0	0	0	0	0	0	0	2.43334	0	0	4.524	0	0	1.67839	0	0	2.43334	9.12923	6.5794	4.21767	4.21767	2.9264
Nc_CTACACCCAAAGTCAA-1	4.43595	3.59889	2.06216	2.87818	2.06216	3.59889	3.93475	4.07729	3.77657	2.52711	1.37187	0	0	0	0	1.37187	0	0	0	0	0	0	0	1.37187	0	1.37187	1.37187	0	4.07729	0	1.37187	0	0	0	0	8.91343	6.32918	4.32601	4.20701	0
Nc_CTACACCCAATGCCAT-1	3.33479	4.01339	0	0	2.47113	3.87128	3.53661	2.8196	2.8196	3.10007	0	0	2.47113	2.01072	2.47113	3.10007	0	0	1.33051	0	0	0	0	0	0	1.33051	1.33051	0	3.87128	0	2.47113	0	1.33051	0	0	9.05728	6.67948	4.65757	4.14275	2.8196
Nc_CTACACCCAGATGGCA-1	4.09	3.17232	1.87643	1.87643	2.66524	4.79268	4.09	3.54679	2.66524	0	2.66524	1.87643	1.87643	0	0	0	0	0	0	0	0	0	0	0	0	1.87643	2.66524	0	3.84381	0	1.87643	1.87643	0	0	0	9.70486	6.38924	4.30024	4.4837	3.54679
Nc_CTACACCCATTGTGCA-1	5.11929	3.08778	0	2.24821	2.24821	4.16021	4.16021	4.30412	2.24821	2.72823	1.5238	1.5238	0	2.72823	0	3.08778	0	0	2.24821	0	0	0	0	2.72823	0	2.24821	0	0	3.82051	0	1.5238	0	1.5238	1.5238	0	8.93257	6.77843	4.30412	3.61504	0
Nc_CTACACCGTAGCGCTC-1	4.35173	3.86713	1.55667	3.13208	2.28791	4.20756	4.20756	3.13208	2.28791	2.28791	1.55667	0	2.28791	1.55667	1.55667	1.55667	0	1.55667	1.55667	0	0	0	0	1.55667	0	0	1.55667	0	3.42072	0	0	0	0	0	0	9.19822	6.36726	4.91295	4.35173	3.66112
Nc_CTACACCGTATATGGA-1	4.60026	2.49855	1.35072	1.35072	3.1296	4.92872	3.90241	3.74449	1.35072	2.0359	2.0359	0	0	2.49855	2.0359	3.56715	0	0	0	0	0	0	0	0	0	1.35072	0	0	3.74449	0	2.84831	0	0	0	0	8.70219	6.48175	4.68965	2.49855	2.0359
Nc_CTACACCGTTCAACCA-1	4.18856	3.79965	0	0	2.4083	4.34966	4.00717	4.7469	2.4083	1.65729	1.65729	0	0	2.4083	0	4.00717	0	0	1.65729	0	0	0	0	0	0	3.55719	0	0	4.34966	0	1.65729	0	1.65729	0	0	8.96183	6.25547	3.26558	3.55719	0
Nc_CTACACCTCCGGGTGT-1	3.93411	3.25873	2.4021	1.94753	3.02554	5.35755	4.88613	4.57635	2.4021	1.94753	0	0	0	3.02554	0	3.25873	0	0	1.28011	0	0	0	0	1.94753	0	2.74723	0	0	3.79256	0	1.28011	0	0	0	0	8.38309	6.55239	4.9542	3.25873	3.25873
Nc_CTACACCTCGGTCTAA-1	5.28283	2.47292	0	2.47292	3.102	4.57036	4.37322	3.87332	2.47292	1.33183	1.33183	1.33183	1.33183	2.82148	0	3.33676	0	0	0	0	0	0	0	2.01237	0	2.82148	0	0	4.01544	0	0	0	0	2.01237	0	9.16999	6.63835	4.82324	3.33676	2.47292
Nc_CTACATTCATGCTAGT-1	4.82885	3.97864	0	2.38364	2.87338	3.77142	3.97864	2.87338	2.38364	1.63657	0	3.52936	1.63657	2.38364	0	1.63657	0	0	0	0	0	0	0	0	0	2.87338	0	0	4.1598	0	1.63657	2.38364	0	0	0	9.10173	7.19514	3.23833	2.38364	2.38364
Nc_CTACATTGTCGCTTCT-1	4.40059	3.915	1.59076	3.17765	3.70846	3.70846	3.70846	3.70846	0	1.59076	2.8148	2.32888	0	2.8148	0	2.32888	0	1.59076	0	0	0	0	0	1.59076	0	2.32888	0	0	4.53187	0	1.59076	0	1.59076	0	0	9.18109	6.60851	4.76325	4.09564	1.59076
Nc_CTACATTTCATGGTCA-1	4.57793	3.19733	1.39754	2.09391	3.81518	4.47565	3.43391	3.81518	3.81518	1.39754	1.39754	2.09391	0	1.39754	0	3.97367	0	0	1.39754	0	0	0	0	1.39754	0	0	0	0	4.24639	0	0	0	1.39754	0	0	8.931	6.50619	4.763	3.63711	3.19733
Nc_CTACATTTCCACGTGG-1	4.22068	3.29605	0	2.92916	3.29605	4.38198	4.03904	3.5883	2.43593	0	3.29605	0	0	0	0	2.43593	0	0	0	0	0	0	0	0	0	2.92916	1.68058	0	4.77961	0	2.43593	0	0	0	0	9.14931	6.58254	5.091	3.5883	2.43593
Nc_CTACATTTCGGCTACG-1	5.17647	1.88943	0	0	0	3.18819	3.18819	4.1068	0	2.68028	0	0	2.68028	2.68028	2.68028	0	1.88943	0	1.88943	0	0	0	0	0	0	0	0	0	3.86041	0	2.68028	2.68028	0	0	0	9.36258	7.17352	5.06431	5.28053	2.68028
Nc_CTACCCACAATTGCTG-1	3.62239	3.24589	2.73503	2.73503	2.73503	2.73503	3.9207	3.24589	3.9207	2.73503	0	1.93691	0	1.93691	0	3.62239	0	2.73503	0	0	0	0	0	0	0	3.9207	0	0	2.73503	0	1.93691	0	0	0	0	9.93632	7.09577	5.12707	3.62239	3.62239
Nc_CTACCCACAGGTCGTC-1	4.69246	3.1124	0	2.75192	0	4.02648	3.40057	4.33059	0	0	0	0	0	0	0	1.54203	0	1.54203	0	0	0	0	0	0	0	3.1124	1.54203	0	4.33059	0	2.27026	0	0	0	0	9.24583	7.13524	4.98152	3.64065	2.75192
Nc_CTACCCACATCAGTCA-1	4.11095	2.49855	1.73361	0	2.49855	3.90241	2.9958	4.11095	0	1.73361	1.73361	0	0	1.73361	0	2.49855	0	2.9958	0	3.90241	0	0	0	0	0	3.90241	1.73361	1.73361	1.73361	0	1.73361	1.73361	0	1.73361	1.73361	9.49572	6.78532	3.90241	4.45485	2.49855
Nc_CTACCCAGTCAGAGGT-1	4.82616	4.1227	0	3.57857	0	4.2664	3.7836	3.57857	0	1.49799	2.69454	3.05275	0	3.33948	0	2.21691	0	0	0	0	0	0	0	1.49799	0	2.69454	0	0	3.96309	0	3.33948	0	1.49799	1.49799	0	8.75348	6.73904	4.62751	4.39707	2.21691
Nc_CTACCCAGTGAAGGCT-1	3.9046	3.9046	0	0	2.99786	4.45709	3.9046	3.52132	2.16802	0	0	0	0	3.52132	0	2.16802	0	0	0	0	0	0	0	0	0	2.16802	0	0	4.67007	0	2.99786	0	0	0	0	7.81134	6.28298	4.67007	3.9046	0
Nc_CTACCCATCCGATATG-1	4.78668	3.59503	0	1.68563	3.30264	4.04593	3.30264	3.59503	1.68563	1.68563	1.68563	0	0	0	0	2.44191	0	0	0	0	0	0	0	0	0	2.44191	0	0	4.78668	0	0	0	0	0	0	8.90638	6.5898	4.78668	4.38896	2.93554
Nc_CTACGTCCAGACACTT-1	4.76346	1.66906	2.91461	3.81562	3.281	3.281	2.42227	3.281	3.57293	1.66906	0	0	0	2.42227	0	4.20481	0	0	1.66906	0	0	0	0	2.91461	0	1.66906	1.66906	0	5.07472	0	1.66906	0	1.66906	0	0	9.43025	7.32324	4.64275	4.0233	4.51101
Nc_CTACGTCCAGCGTCCA-1	3.648	3.98476	0	1.4049	2.57143	3.44466	3.82618	4.37684	3.20788	3.20788	0	0	0	2.10299	0	3.20788	0	0	1.4049	0	0	0	0	2.10299	0	3.44466	0	0	4.68481	0	0	0	0	1.4049	0	8.37611	6.56887	4.58928	3.82618	1.4049
Nc_CTACGTCGTCTCTCTG-1	3.3338	3.87026	2.0099	3.09911	3.53561	4.26042	3.53561	3.3338	2.0099	2.47023	0	0	0	2.47023	0	2.81867	0	3.87026	0	0	0	0	0	2.47023	0	2.0099	0	1.32986	3.71262	0	0	0	0	0	0	8.65159	6.65691	4.3701	2.47023	2.0099
Nc_CTACGTCGTTCAGACT-1	2.36597	2.36597	1.02768	1.62175	2.04133	3.37138	3.85835	2.85449	1.02768	1.02768	1.02768	1.02768	2.85449	1.62175	2.63081	1.02768	0	0	1.62175	0	0	0	0	1.02768	0	2.85449	1.02768	0	3.37138	0	1.02768	1.02768	1.02768	0	0	8.75862	6.41174	5.41108	4.29993	2.63081
Nc_CTACGTCTCTTAGCCC-1	3.62696	3.96334	1.3907	2.08547	2.90463	4.35507	3.62696	2.55242	2.08547	2.90463	1.3907	1.3907	0	2.08547	1.3907	2.08547	0	0	0	0	0	0	0	1.3907	0	1.3907	0	0	4.10606	0	2.08547	1.3907	0	1.3907	0	8.6144	6.91925	4.75237	3.96334	2.55242
Nc_CTAGAGTAGACTGGGT-1	5.16485	0	0	2.42202	2.42202	3.57265	4.20452	2.42202	1.66884	2.42202	1.66884	1.66884	0	2.42202	0	1.66884	0	0	1.66884	0	0	0	0	1.66884	0	2.91433	1.66884	0	3.28072	0	2.91433	0	0	1.66884	1.66884	9.17641	6.72275	4.97794	3.81533	2.42202
Nc_CTAGAGTAGGCCATAG-1	4.45665	3.17961	0	2.89695	2.07869	4.09771	4.34664	3.17961	1.38522	1.38522	0	0	2.54507	1.38522	1.38522	1.38522	0	0	1.38522	0	0	0	0	2.54507	0	0	1.38522	0	4.82813	0	2.89695	1.38522	0	0	1.38522	8.85698	7.07474	4.90777	4.09771	0
Nc_CTAGAGTCAAGGACAC-1	5.08326	3.8627	1.55354	3.41641	2.76682	4.47826	3.65674	4.34721	2.76682	1.55354	1.55354	0	0	0	0	2.76682	0	0	0	0	0	0	0	0	0	2.28413	0	0	4.47826	0	0	0	1.55354	0	1.55354	8.54144	6.79851	5.44552	3.12787	3.12787
Nc_CTAGAGTTCAGAGACG-1	3.62615	3.92452	1.93993	0	1.93993	3.62615	1.93993	4.56651	0	3.62615	0	0	0	3.24954	0	4.72966	0	0	0	0	0	0	0	1.93993	0	1.93993	1.93993	0	3.92452	0	2.7385	0	0	0	2.7385	9.20025	7.18667	4.72966	4.87621	0
[truncated: 118,715 more rows]
