# Supplementary material for: Heterogeneity and transcriptome changes of human CD8+ T cells across nine decades of life
Source: Nat Commun. 2022 Sep 1;13:5128. doi: 10.1038/s41467-022-32869-x (PMC9436929; doi:10.1038/s41467-022-32869-x)
Supplement: Supplementary file 4 — Source Data [file 41467_2022_32869_MOESM4_ESM.zip › Source data/Source data 2a.xlsx]

## Sheet: Source data 2a
Source data 2a bottom Information of study subjects in age, gender, and CD8 subpopulation by multi-color flowcytometry analysis
Donor ID	Age	Sex	Cell Count	Cluster Percentages
			count	Na	No	SCM	CM	EM1	EM2	EM3	EMRA1	EMRA2	RA3	EFF
FC-1	79	M	6975	29.8	36.2	17.2	0.1	0.8	1.7	0	0.9	0	6.5	0.4
FC-2	74	M	6163	7.4	12	12.4	0	1.1	4.5	2.3	37	0.1	10.4	2.7
FC-3	72	M	4673	28.7	2	3.9	0.1	0.8	1.5	4.7	42	4	1	8.9
FC-4	73	M	18767	20.9	0	0	11	12.6	13.9	9.1	0.1	20.6	0	11.5
FC-5	62	M	16211	30	0	0	26.9	32.2	5.8	0.4	0	2	0	2.6
FC-6	64	M	4440	17.9	0	0	3.9	4.8	9.6	8.1	0	49.6	0	5.7
FC-7	70	M	19726	52.4	1.3	7.6	1	1.7	1.4	1.1	5.6	0.2	0.9	0.2
FC-8	86	M	12936	16.6	0	0	25.9	45.6	7.2	1.3	0	2.8	0	0.6
FC-9	87	M	8673	5.1	3.6	2.7	0	1.2	5.8	1.2	55	1.1	5.9	9.9
FC-10	52	M	6341	17.6	0	0.1	13	21	9.1	18.6	0	7.2	0	13.1
FC-11	79	M	11297	8.3	1.9	3.7	0	0.1	1.7	0.5	74.7	0.4	1.3	4.7
FC-12	78	M	11566	13.7	7.9	12.2	0.8	2	5.5	5.7	37.3	5.4	1.7	2.4
FC-13	66	M	11987	39	0	0	3.4	13.1	2.5	0.6	0.2	26.3	0	14.1
FC-14	52	M	15049	48.2	1.9	4.2	0.5	7.6	11.5	0.7	16.2	1	1.5	0.2
FC-15	65	M	64966	16.6	1.1	8.9	1.6	0.9	8.2	12.8	34.2	0.3	0.5	2.2
FC-16	63	M	35517	16.7	0.1	0.1	10.9	11.9	3.9	1	0.1	30	0	25.1
FC-17	76	M	4465	4.6	0	0	3.7	3.8	1.9	12.5	0.1	71.4	0	1.5
FC-18	72	M	29085	48.6	1.8	3.4	0.1	1.2	2.5	0.2	16.7	1.9	8	1
FC-19	87	M	22445	2.5	0.4	0	3.9	7.5	13.7	8.3	0.2	59.3	0	3.4
FC-20	67	M	4026	9.4	11	4.9	0.6	5.5	8.2	0.3	29.6	1.3	11.5	6.1
FC-21	31	M	43157	56.7	0	0	17	17	3.4	1.4	0	2.2	0	2.1
FC-22	70	M	10713	15.9	0.2	0.3	9.8	16	13.2	5.1	0.5	25.3	0	13.3
FC-23	31	M	9634	34.3	0.1	0.1	5	5	4.9	3.8	0	31.6	0	12.2
FC-24	74	M	67626	5.3	0	0	4.5	7.3	8.7	42.7	0	22.1	0	9
FC-25	84	M	12561	21.9	0	0	11.4	28.3	14.6	7.5	0.2	12.6	0	2.2
FC-26	87	M	10690	0.3	0.1	0	1.9	10.6	3	30.1	0.1	21.1	0	32.6
FC-27	87	M	4466	6.9	0	0.1	3	6.1	1.5	11.7	1.9	64.1	0	4.1
FC-28	91	F	6640	5.5	0	0	9.9	19.4	17.6	22.6	0.1	21.1	0	3.4
FC-29	85	M	88346	5.3	0	0	17	6.9	7.4	19.1	0	38.2	0	5.8
FC-30	77	M	23689	27.1	0.5	0	5.2	7.7	0.5	0.4	0.1	35.4	0	23
FC-31	90	M	40870	11.4	0.2	0.1	14.6	33.9	17.7	5.3	0.2	11.5	0	4.9
FC-32	85	M	49084	5.2	0.1	0	6.1	8.1	12.6	10.8	0.2	50.1	0	6.5
FC-33	81	M	4146	2.6	0	0	4.8	11.3	10.7	23.6	0.1	33.4	0	12.9
FC-34	89	M	27363	7.2	4.8	4.8	0.1	0.3	1.4	0.1	55.5	4.8	4.2	13.1
FC-35	79	M	24066	32.4	8.7	7.3	0.6	2.9	0.9	0.1	19	3.7	9.2	4.4
FC-36	79	M	14692	10.2	13.9	23.5	0.1	1.2	3.9	1.6	25.6	0.2	7.8	2.8
FC-37	79	M	16649	1.1	0	0	2.3	8.3	5.1	39.7	0.5	41.9	0	0.3
FC-38	96	M	22164	5.2	0	0.1	6.7	12.7	2.6	10.2	0.1	61	0	1
FC-39	83	M	6580	27.7	0.2	0.2	22.9	24.4	13.8	3.1	0	6.1	0	1.3
FC-40	94	M	45226	5.8	0	0	4.8	6.1	11.4	12.2	0.1	52.2	0	7.2
FC-41	81	M	74989	1.7	0	0	2	4.4	7	37.1	0	45.5	0	2
FC-42	84	F	27107	22.6	0.5	0.4	21.9	12.4	2.8	1.9	0.8	28.8	0.1	7.6
FC-43	66	F	34089	9.3	0.3	0.1	39.5	21.6	7.4	4.1	0.2	10.1	0	6.1
FC-44	73	F	25109	21.2	1.5	11.1	3.3	6.8	19.1	15.5	3	0.7	1.5	0.7
FC-45	81	F	17060	16.6	0	0	12.9	35.8	6.1	6.1	0	17.1	0	5.2
FC-46	96	F	51618	1.1	0	0	5.1	7	6.5	59.5	0	19.2	0	1
FC-47	78	F	12554	26.2	5.5	9.2	0.8	6.9	4.2	1.7	25.5	3.6	2.1	6.1
FC-48	90	F	6729	6.3	14.2	18.4	0.1	1.1	3.6	0.3	34.9	0.4	7.1	3
FC-49	61	F	12750	27.5	0.1	0	25	16.8	6.7	2.4	0	9.1	0	12
FC-50	64	F	8170	59	8.4	10.6	0.2	0.7	2.4	0.5	3.8	0.4	4.5	2.2
FC-51	67	F	8081	22.2	42.8	0.9	0	0.9	0.1	0	3.4	0.1	27.8	1.5
FC-52	84	F	5693	9.6	9	19.4	0.2	0.3	6.2	1.6	28.3	0.8	4.2	11.9
FC-53	70	F	77016	3.2	0.5	5.3	0.7	0.3	22.5	41.3	21.8	0.9	0.4	2
FC-54	88	F	18771	4.6	0.1	0	4.6	6.5	7.3	14.3	0.1	41.2	0	20.9
FC-55	87	F	63059	3.4	6.1	7.6	0.4	2.6	44.9	6	9.1	1.3	5	2.4
FC-56	80	F	35664	10.3	0	0	2.8	4.4	2.7	20	0.1	39.7	0	19.6
FC-57	75	F	19343	38.4	0.5	7.7	2.4	3.1	9.1	22.4	5.8	2.4	0	0.9
FC-58	72	F	5547	46.8	0.3	0	8	8.4	1.2	0.7	0.4	23.6	0	10.4
FC-59	78	F	6630	32.6	16.2	14.1	0	0.3	4.9	1.1	14.9	0.2	3.7	7.5
FC-60	43	F	4356	75.7	0.1	0.3	5.3	6	0.7	1.4	0.1	7.7	0	0.6
FC-61	68	F	9571	17.7	17	25.9	0	0.7	4.1	1.2	14.5	0.1	4.1	2.2
FC-62	80	F	17464	43.8	0.1	0.1	20.9	9.9	7.4	3.5	0	6.5	0	7.6
FC-63	82	F	5277	36.4	7.5	7.8	0	0.6	3	0.6	31.6	0.1	3.2	5
FC-64	83	F	17305	2.8	0	0	4.5	6.6	2.5	1.9	0.2	74.5	0	6.4
FC-65	53	F	21907	36.3	7.9	6.9	1.1	9.8	2.2	0.3	7.9	0.6	6.2	2.6
FC-66	34	F	16701	32	0	0	10.1	13.3	5.2	2.3	0.2	33.5	0	2.9
FC-67	42	F	87108	32.2	5.7	17.8	0.9	0.3	3.7	0.3	20.5	0	1.1	4.3
FC-68	31	F	10604	84.7	0.1	0	6.6	4.8	1.6	0.1	0	0.8	0	1.1
FC-69	32	F	15512	57.2	14.6	8	0.6	1.7	1.5	1.1	2.9	0.6	6.1	0.6
FC-70	76	F	7501	11.4	0.1	0.1	11	7.2	3.3	9	0.4	53	0	3.9
FC-71	75	F	28836	7.8	0.1	0.1	23.1	46.8	6.3	1.7	0.2	9.6	0	3.4
FC-72	56	F	13495	30.9	2.5	16.1	3.1	0.5	2.7	1	2.4	0.1	0.3	0.4
FC-73	86	F	15694	24.8	8.4	17.5	0.7	7.7	8.4	0.5	12.4	0.3	4.2	0.6
FC-74	87	F	9810	16.6	0.1	0.7	20.4	19.3	7.3	19.8	0.4	13.9	0	0.7
FC-75	76	F	32604	55.7	3.6	4.6	1.6	1.7	2	2.5	8	1.2	1.6	8.8
FC-76	52	F	34811	52.1	1.6	3.3	0.6	0.4	2.5	0.3	25.5	0	0.7	0.3
FC-77	79	F	12556	9.8	11.2	16.6	0.4	0.6	13.8	4.8	18.2	0.8	2.7	6.3
FC-78	75	F	9227	44.7	0	0.1	9.7	21.5	3.9	2.5	0.2	15.3	0	1.9
FC-79	86	F	6310	16.8	11.6	19.6	1	0.8	2.3	1.2	6.6	0.1	0.8	1
FC-80	45	F	13599	36.8	13.9	3.5	0.3	3.1	0.7	0	7.5	2.4	11.3	18.5
FC-81	91	F	15658	0.6	3	8.9	0	0.4	10.4	13.2	46.1	0.9	2.5	6.2
FC-82	75	F	19045	4.4	4.4	6.2	0	0.3	12	16.1	39.7	0	3.7	7.5
FC-83	65	F	5095	30	9.5	18.2	1.9	5.3	7.6	0.2	7.5	0.4	6.3	1.6
FC-84	24	M	17339	24.9	5.3	2.4	0.5	2.8	3.9	0.7	24.3	5.4	4.1	22.7
FC-85	74	M	18539	28	9	10.4	1.1	8.3	12.3	0.5	7.5	2.6	6.6	3.2
FC-86	49	M	6721	35.6	5.8	7.4	1.9	12.6	7.5	1.1	6.7	3	4.1	6.7
FC-87	49	F	3693	62.4	2.4	3.8	0.5	2.8	3.5	3.3	3.6	6.5	1.8	5.3
FC-88	46	F	6945	66.8	3.2	6	0.7	5.9	1.8	0.2	0.5	0.5	6.6	0.2
FC-89	33	M	35347	44.1	2.2	7.8	1.4	10.5	10.3	3.1	1.9	0.5	1.8	1.6
FC-90	23	F	35030	16	7.2	5.4	0.9	6.5	6.9	3.5	13.9	18.9	7.9	6.6
FC-91	39	M	5202	78.9	3.9	3.1	0.4	2	2.5	0.3	1.8	1.5	2.3	1.6
FC-92	56	F	12854	34.6	7.6	12	1.9	7.7	16.4	3.3	3.3	2.1	1.5	3.4
FC-93	67	M	31333	9.9	13.7	0.2	0	0.5	0.3	0	38.9	10.6	12.9	12.1
FC-94	67	M	53404	20	5.8	6.8	0.8	48.1	3.6	0.3	2.3	0.4	4.5	0.8
FC-95	40	M	24524	60.2	4	4.5	0.6	2.1	5.6	2.3	4.6	4.4	2.4	5
FC-96	60	M	21412	10.6	5.7	7.1	0.9	11.3	14.1	0.4	5.9	1.8	11.6	1.5
FC-97	40	M	40863	13.5	2	3.8	2.4	9.4	15.4	1.3	10	18.8	2.4	5.4
FC-98	23	M	21497	70.2	4.4	5.5	1.2	3.2	2.4	0.5	2.3	1	3.8	0.6
FC-99	53	M	29940	43.3	8.9	8.9	1.1	5.9	4.6	0.6	8	4.8	4.4	2.5
FC-100	0	F	7627	94.6	1.7	0.1	1.6	0.4	0	0	0	0	1.3	0
FC-101	0	M	16617	93.3	0	0	5	1.6	0	0	0	0	0	0
FC-102	0	F	11454	94.9	2.3	0.2	2	0.1	0	0	0	0	0.3	0
FC-103	0	F	6279	91.6	2.2	0.4	1.9	0.3	0.1	0	0.2	0	2.2	0
FC-104	0	F	16581	96.4	1.4	0.1	0.1	0	0.1	0	0	0	1.7	0
FC-105	0	M	25234	95.5	2	0.3	1.1	0.1	0	0	0	0	0.5	0
FC-106	0	M	14547	98.4	0.5	0.1	0.4	0	0.1	0	0	0	0.4	0
FC-107	0	F	3433	92.9	1.5	0.6	2.7	0.8	0.1	0	0	0.1	0.6	0
FC-108	0	M	20554	95.3	1.5	0.1	1.3	0.1	0	0	0	0	1.5	0
FC-109	0	M	3400	96.7	1.2	0.3	0.8	0.4	0	0	0	0	0.4	0
FC-110	0	M	21848	90.1	2.3	0.4	3.1	0.8	0.8	0	0.4	0.4	0.8	0.5
FC-111	0	M	4415	97.3	0.4	0	1.2	0.5	0	0	0	0	0.5	0
FC-112	0	F	15025	97.7	0.6	0.1	0.6	0.5	0	0	0	0	0.5	0
FC-113	0	F	9517	92.3	3.3	0.3	2.2	0.3	0	0	0	0	0.9	0
FC-114	75	M	31266	4.3	9.2	20.6	0.4	2.4	6.6	0.6	22.4	7	5.7	10.8
FC-115	75	M	27593	8.7	0.2	1	23.8	17.5	5.4	2.5	2.1	24.8	0	12.1
FC-116	36	M	19884	30.7	0.1	0	11.7	26.8	18.4	0.9	0	8.9	0	2.3
FC-117	64	M	18677	19.7	17.1	12.3	0	2.5	4.5	0.9	19.5	0.1	11	2.8
FC-118	39	F	21537	23.6	0	0	20.6	15.6	5.6	4.5	0.1	18.2	0	11.3
FC-119	49	F	62419	53.3	0.1	0.1	24	8.8	3	1.4	0.1	5	0	4.2
FC-120	71	M	26011	5.1	14.7	9.5	0.1	0.9	2.9	0.7	33.7	0.5	19	1.7
FC-121	55	M	4233	53.9	0.1	0.7	17.6	16.3	7.4	0.9	0	2.1	0	0.5
FC-122	30	F	37661	62.4	8.9	5.4	0	0.9	3.3	0.6	6.3	0.1	7.8	1.6
FC-123	29	F	14132	57.3	6.7	3.3	0	1.4	0.8	0.5	18.8	0.4	5.1	1.9
FC-124	32	M	28241	71.5	0	0	7.7	8.4	3.8	2.5	0	3.5	0	2.6
FC-125	37	M	36172	54.4	2.7	6.7	1.4	0.7	5.8	1.4	4.6	0.4	0.5	1.6
FC-126	73	F	38041	11.8	26.5	2.4	0	0.8	1	0	27.6	4.2	14.7	9.8
FC-127	47	F	18908	13.4	10.1	16.8	0.1	2.9	17.2	7.5	8.8	1.1	3.6	5.7
FC-128	43	M	11743	9.4	1.8	8.6	0.4	10.1	6.7	6.8	27.8	1.4	2.4	4.5
FC-129	37	F	71653	25.1	0	0	11.3	12.5	7.7	23.6	0.1	14.9	0	4.6
FC-130	41	F	8424	54	0.1	0	15.5	20.5	3.1	2.1	0.1	3.3	0	1.1
FC-131	33	F	107571	52.6	0.1	0.1	5.7	8	6.3	3.1	0.3	20.2	0	3.3
FC-132	29	F	46713	25.4	0.1	0.1	16.5	11.7	9.9	16.9	0.3	14.4	0	4.5
FC-133	28	F	25806	49.2	0.5	0.2	27.3	15	3.4	0.8	0.1	2.4	0	0.9
FC-134	37	M	25667	67.6	0	0	6.1	9.7	5.6	3.3	0	4.4	0	3.2
FC-135	48	F	8227	37.3	0	0	6.6	9.5	6.7	11.1	0.3	25	0	2.7
FC-136	23	M	56176	49.3	0.2	0.3	5.1	16.3	5.5	7.6	0.7	11.7	0.1	2
FC-137	37	F	64329	69.7	0	0	7.8	18.2	2.7	0.7	0	0.6	0	0.3
FC-138	33	F	28118	47	0.1	0	8.7	36.7	1.4	0.7	0	3.8	0	1.2
FC-139	30	M	25485	77.4	0	0	7.1	11.1	0.7	0.4	0	2.4	0	0.7
FC-140	29	M	14792	60.7	0	0	6	11.5	4.5	12.6	0	3.5	0	1.1
FC-141	38	M	19728	37.5	0	0.1	9.6	11.3	18.8	11.6	0	8	0	2.8
FC-142	22	M	57593	28.3	0	0	3.7	13.3	2.7	3.4	0.1	43.8	0	2.9
FC-143	23	M	64643	53.2	0.1	0.1	6.5	14.3	4.9	3.3	0.2	12.5	0	2.2
FC-144	31	F	19866	52.8	0.7	0.8	24	17	1.8	0.2	0.1	1	0.1	1.1
FC-145	31	F	5224	51.6	0.4	0.4	19.5	19.1	2.5	1.6	0	3.3	0.1	0.7
FC-146	26	F	35691	13.7	0.3	0.3	5.2	5.9	7.3	7.6	3.6	34.9	0.1	19.9
FC-147	50	F	14730	65.3	0.1	0.1	15.3	7.5	1	0.4	0.2	9.5	0	0.4
FC-148	76	M	31590	59.3	7.3	11.7	0.2	2.3	1.9	0.1	3.7	0.3	6.9	0.9
FC-149	64	M	35031	33	2.3	1.7	6.5	13	1.8	0.2	2.4	27	2.4	9.2
FC-150	81	F	84203	2.7	0	0	10	12.7	28.2	3.5	0.3	36	0	6.3
FC-151	84	M	46191	6	1.4	3.9	2.6	12	4.2	4.1	39.6	9.3	4.1	2.8
FC-152	83	M	29341	18.1	1.9	2.1	9.8	12.9	7.1	4.1	9.8	21.4	1.9	8.8
FC-153	84	M	80476	1.6	0.6	4.4	0.2	1.2	7.8	15.2	57.6	4	0.1	3.4
FC-154	76	F	61716	27.8	15.7	8.5	0.2	1.2	4.7	1.1	9	0.6	14.6	9.2
FC-155	90	F	26098	44.4	7	0.6	8.2	17	4.9	0	1.2	10.1	1.6	4.4
FC-156	72	F	38709	28.2	13.1	10.4	0.1	2.1	2.7	5.1	20	0.2	6.8	1.2
FC-157	81	F	17034	13	0.6	0.6	11.3	17.8	4.7	8.8	16.6	20.2	0.6	4.8
FC-158	81	F	6496	8.1	2.6	6.3	18.6	11.8	16.6	9.7	9.9	7.8	0.7	5
FC-159	82	F	88118	2.2	3.8	4.1	0	0.2	5.6	1.7	68.3	0.1	2.3	6.3
FC-160	82	F	23777	11.3	5.3	2.8	18.7	10.6	7.4	1.6	6.8	11.9	2.7	18.9
FC-161	66	M	144825	12	5.2	5.2	0.1	0.9	4.7	1.2	47.2	0.2	4.1	14.7
FC-162	64	F	100862	58.8	5.2	5.8	1	7.5	5.6	0.3	3.7	1.2	3.1	3
FC-163	54	M	83097	21.8	0	0.1	15	54.9	4.8	0.3	0	2.7	0	0.3
FC-164	55	F	47338	23.1	0.6	1.6	16.4	45.2	4.5	0.6	0.1	1.5	0.3	1
FC-165	39	F	27517	21.9	5.1	5.4	2.3	4.9	20.6	1.2	14.5	8.7	4.2	4
