# Supplementary material for: Heterogeneity and transcriptome changes of human CD8+ T cells across nine decades of life
Source: Nat Commun. 2022 Sep 1;13:5128. doi: 10.1038/s41467-022-32869-x (PMC9436929; doi:10.1038/s41467-022-32869-x)
Supplement: Supplementary file 4 — Source Data [file 41467_2022_32869_MOESM4_ESM.zip › Source data/Source data 2b.xlsx]

## Sheet: Sub data 2c
ID	RPS26	SNHG5	TSC22D3	ZFP36L2	TXNIP	EIF5A	LGALS1	S100A4	CXCR4	CTSW	HLA-A	VIM	ZFP36	CRIP1	HERPUD1	LINC-PINT	BTG1	S100A6	RPL36AL	SNHG8	PPDPF	CD69	DDIT4	EIF1	FXYD5	GSTK1	TSPO	UBC	HLA-B	SEC61B	CRYBG1	CAST	MTRNR2L8	AHNAK	PRDX6	IL32	UBL5	NKG7	HLA-DPB1	AAK1	CD7	LIMD2	CLEC2D	GIMAP5	FAM118A	GIMAP4	GIMAP7	CCL3L1	IFITM1
Na_sc_d3_V1	-1.14254	-1.71235	-1.60766	-0.098417	-0.523403	-1.0631	0.514845	0.329339	-1.12192	0.249216	-1.57298	-0.424347	0.660005	-0.380498	-0.939396	1.12957	-0.0268647	-0.432963	-0.831692	-0.174198	0.112348	-1.24834	0.534528	-0.339612	0.258749	-2.4695	1.61826	-0.0191526	-1.2527	1.84004	-0.684736	-0.54756	0.830385	0.0450157	1.0132	-0.512621	-1.35971	-1.27596	-0.893483	-1.50276	0.843853	-0.313298	1.08971	1.86804	0.142514	1.56006	0.414297	-0.194405	-0.227024
Na_sc_d3_V2	-1.55321	-1.33358	-1.11027	-0.945437	-0.146486	0.624727	-1.06369	0.20378	-1.45558	-0.782195	-0.395388	-0.229107	-1.13333	-0.180414	-0.939396	-0.75709	-1.54628	2.02053	-2.14291	-0.0888677	-0.00828431	-0.768939	0.887609	-1.22761	0.492285	-0.344766	1.81497	-1.29613	-1.41726	1.50664	-0.684736	-0.619992	0.549116	0.0862081	0.222727	1.24112	0.151589	-0.894254	0.567032	-0.248368	-0.668244	-0.0806521	2.09785	-0.509205	1.43685	1.05405	1.21374	-0.194405	-0.182787
Na_sc_d3_V3	-0.825	-1.22354	-1.69676	-1.50528	-1.68967	-0.33462	0.95993	-0.134977	-0.37533	0.026013	-1.46748	-0.28366	-1.13333	-1.52338	-0.939396	-0.597308	0.475624	1.46066	1.09033	-0.107687	0.840987	-0.68208	-1.09529	0.515489	-0.329705	0.953377	-0.165364	-0.748949	-0.585236	0.224577	-0.684736	-1.42037	2.49952	-0.988197	0.492434	0.251576	1.2111	-1.27596	-1.52325	1.71735	0.20842	0.567818	2.37169	-0.407012	1.09454	0.888948	1.03443	-0.194405	-0.0420696
Na_sc_d3_V4	-1.20843	-1.54943	-1.94942	-1.45567	-0.200023	0.11543	0.799295	-0.117845	-1.03977	-1.04855	-2.34484	0.744631	-1.13333	-0.228077	-0.939396	0.124896	-0.285743	-0.962297	0.245115	-1.63209	-1.19697	-1.24834	-1.06438	-1.47298	-1.73385	-0.896697	0.181781	-1.15476	-0.463164	0.43417	-0.684736	-0.703337	2.0662	-0.333723	-0.817005	-0.403639	1.25143	-1.00109	-1.52325	-0.190142	0.563822	-0.745318	1.00328	2.80087	0.338258	1.0677	0.11208	-0.194405	0.191161
Na_sc_d3_V5	-1.04694	-2.32524	-0.346808	-0.57753	-0.459084	0.107139	-0.297946	-0.250203	-1.2705	-0.799122	-1.89311	-2.02958	-1.13333	-0.874253	-0.939396	0.887144	0.172029	0.0168513	-0.733972	-0.138895	0.169071	-1.24834	-0.790042	-1.1303	0.662747	-1.57	-0.228992	0.790972	-1.19171	-0.944281	0.478892	-0.861265	2.80412	-0.988197	1.31407	-0.00521284	1.04106	-0.448984	-0.213503	-1.30307	-0.756313	0.319556	0.0775002	-1.99206	0.491953	0.491036	0.778454	-0.194405	0.0922958
Na_sc_d3_V6	-0.834692	-0.923585	-1.23792	-0.283181	-0.239133	0.238338	-1.06369	0.292499	0.000617985	-0.723462	-0.0482383	-0.969455	-0.235601	-0.243982	-0.0252731	0.152747	-0.939291	-0.207101	-0.604546	-0.858791	0.712938	-0.906826	-0.0135027	-2.9056	-0.868699	-1.16109	0.482002	-0.144132	-1.38268	-0.68675	-0.684736	1.41264	0.606532	-0.988197	-0.497548	0.413496	-0.809703	-1.27596	0.547583	0.490645	0.952393	1.04059	0.304568	-0.364478	0.42916	0.241075	1.46213	-0.194405	-0.793109
Na_sc_d3_V7	-1.23625	-1.32723	-1.81529	-1.13665	0.244962	0.347762	-1.06369	0.282763	-2.7704	0.148046	-0.27075	1.1012	-0.761463	-1.10914	-0.939396	-1.33418	0.617111	0.0281261	-1.79096	-0.110315	1.17226	-1.24834	-1.39384	-1.99452	0.388295	-0.85538	0.253334	0.773909	0.290947	0.446191	-0.684736	-0.685071	-0.202276	-0.988197	0.132211	-0.137483	-0.915559	-0.84537	-0.982569	0.717496	0.346305	-0.0880948	-0.594635	-0.0221212	1.89262	1.47031	0.275764	-0.194405	0.100051
Na_sc_d3_V8	-1.11159	-1.7594	-2.00372	-0.538217	-0.865601	-0.715879	-1.06369	-1.15097	-0.421136	-0.0275005	-1.21127	-0.798701	-1.13333	-1.46973	-0.939396	-0.64967	0.310949	-2.01102	-0.815413	-0.683581	-1.1878	-1.24834	0.598794	-1.98704	0.503828	-1.95037	0.538185	-0.713959	0.0162235	1.77181	0.358382	-1.42037	1.28061	-0.988197	0.508378	-1.37067	-0.138065	-1.27596	-0.130671	0.713275	-0.369293	0.973191	1.5865	-0.666073	0.0156467	0.289523	1.44654	-0.194405	0.802441
Na_sc_d3_V9	-1.27387	-1.06534	-1.75396	-1.23305	-0.913248	1.93605	-0.121121	0.272322	-1.69601	-0.832843	-0.247345	-0.0128871	-0.320292	-0.942399	-0.0351218	-0.57929	0.0936449	0.76678	-3.11846	-1.82462	-0.650083	-1.24834	-0.811702	-2.24728	-0.669217	-0.0448924	1.47694	-0.552301	-2.64606	-1.36618	-0.684736	0.706937	2.55629	0.164514	-0.543659	0.138468	0.667633	0.103581	-1.52325	1.20975	-0.574309	-1.14689	1.3499	-0.616984	-0.172302	2.71842	1.17389	-0.194405	-0.162232
Na_sc_d3_V10	-0.830187	-1.15425	-2.57006	-2.12392	-0.242236	1.11714	-1.06369	-0.959111	-1.13352	-0.689153	-0.0259215	0.292199	-1.13333	-1.10453	-0.939396	-0.163966	0.0509657	-1.91071	-0.695445	-0.58875	-0.118092	-0.867589	-0.77152	-1.98731	0.0116184	-1.26225	-0.857385	0.166727	-2.2932	-1.37468	-0.684736	0.81882	2.53835	-0.988197	0.868795	-0.559712	1.28977	-0.414294	-0.217058	1.23155	0.683481	0.811609	1.47877	1.43895	0.649568	3.03371	0.575487	-0.194405	0.276923
Na_sc_d3_V11	-1.24006	-0.982759	-1.7793	-2.53034	-1.18111	-0.29507	-0.291418	-1.64649	-0.465552	-0.283531	-0.854541	0.520145	-1.13333	0.133674	0.802846	-0.594018	0.455547	-0.606652	-0.5891	-0.226056	0.58451	-1.24834	0.0119607	-2.18749	0.632896	0.475467	-0.972023	-0.249737	-0.910919	-0.864909	0.669902	-0.768354	4.73301	-0.988197	1.55329	0.261794	-1.10469	-0.775505	-0.920226	1.63653	-0.66923	1.14366	0.201556	1.89544	0.235269	2.19703	1.40512	-0.194405	-0.288642
Na_sc_d3_V12	-1.31144	-1.21914	-1.6394	-1.42081	-0.0530461	-0.546204	-0.306661	0.536512	-2.03576	-0.846737	-1.93449	-0.536966	-1.13333	-0.965445	-0.405227	0.465099	-0.286823	0.687285	-0.16426	-1.59604	0.699144	-1.24834	-0.351508	-1.98595	-0.184059	-0.828874	-0.150428	-2.06049	-0.122321	0.746893	-0.684736	-0.720804	4.85504	-0.988197	-0.650054	0.364777	1.04652	-0.406334	0.540791	-0.66525	0.707426	-0.767143	-1.19097	0.198686	0.0728175	0.547583	0.363485	-0.194405	-0.940645
Na_sc_d3_V13	-1.40306	-1.34038	-0.82761	-1.13799	-0.954029	-0.394206	-0.249698	0.241909	-0.406115	-0.25152	-0.178808	-0.00194427	-0.869326	0.294648	0.727956	-0.313231	0.0919452	-1.13727	-2.27692	-1.14597	-0.431994	-0.86147	-1.39384	-0.104418	1.43639	0.544836	1.25788	-1.62135	-1.98908	1.71431	-0.684736	-1.42037	1.74973	0.0981193	-1.84459	-0.125351	0.798727	-0.381936	-1.52325	0.258697	1.0159	0.34961	-0.171054	0.0097436	0.380125	0.379392	1.4994	-0.194405	0.183189
Na_sc_d3_V14	-0.522259	-1.79756	-1.4562	-0.678023	-1.10407	0.280322	-0.393941	0.421536	0.0505104	0.598973	0.117221	-0.0507222	-1.13333	1.05353	0.0966167	1.47665	-1.1505	0.747735	-1.0743	0.101605	0.859759	-0.878863	-0.970604	-1.22074	0.928498	0.0553412	-0.926168	0.489943	-1.16629	0.0401055	0.0326791	-1.42037	1.54018	0.775185	-0.339056	-0.672677	0.33088	0.524137	-0.889131	0.402693	1.58878	-0.638897	0.386772	-1.99206	2.26697	0.0860135	-0.810502	-0.194405	-0.117484
Na_sc_d3_V15	-0.648101	-1.42725	-1.30383	0.0120616	-0.0633282	0.11911	0.388429	0.957981	-1.50373	-1.4604	-1.22596	-1.0729	-0.781554	-0.127283	-0.939396	0.645932	2.28932	1.04765	-1.36487	-0.623214	-0.551554	-0.823372	-1.39384	-0.0731989	-0.0272785	-1.05898	0.808875	-0.499032	-1.78059	-0.806908	0.389236	0.401608	0.702134	-0.188405	0.874596	-0.00999156	1.77954	-1.27596	-0.290002	-0.854145	-2.21906	-1.07378	0.136335	1.66491	0.684207	0.0975498	1.77991	-0.194405	-1.1532
Na_sc_d3_V16	-1.09475	-0.853823	-0.7031	0.492534	-0.220111	-0.293578	-0.328173	-0.00780029	-0.337446	-1.01704	-1.00423	-1.0698	0.425605	1.1207	-0.939396	-0.779468	-1.94012	-0.0580845	-2.17812	-0.666437	-0.107116	-0.596005	-0.929043	-2.64002	0.458893	0.514625	-0.242599	-0.120484	-1.21247	-0.318543	-0.684736	-1.42037	1.93848	-0.988197	0.818321	-0.126601	0.430083	-0.0753979	-1.52325	1.06591	-0.999312	0.086421	1.06573	-0.786718	0.81952	-2.00366	0.53942	-0.194405	-1.34931
Na_sc_d3_V17	-1.04127	-1.11355	-1.70395	-2.2344	0.0617924	-0.867638	-1.06369	0.152954	-1.35635	-1.41794	-2.06737	0.281028	-0.834702	-0.225167	-0.939396	-0.211138	0.393157	-0.771995	-1.1653	-0.258047	-0.822549	-1.24834	-1.39384	-1.09327	-0.0630538	-1.91622	-0.816608	-2.42207	-2.67689	0.105924	-0.684736	0.456175	2.13137	-0.988197	-0.489308	-0.777873	0.0211994	-0.297494	-0.946851	1.55182	-0.0996892	-0.244995	0.978462	0.373555	-0.439098	0.960765	0.028544	-0.194405	-0.305791
Na_sc_d3_V18	-1.30705	-1.3646	-2.01729	-0.806833	0.519953	-0.281686	-1.06369	0.191478	-1.11613	-0.929485	-4.61012	-0.345995	-0.403667	-0.00809219	-0.389022	0.331953	-1.63566	-0.333511	-1.59908	-0.559838	-0.57438	-0.091847	-0.912329	-1.55079	-1.20558	-0.651646	-0.23256	-0.195747	-0.890246	0.421551	0.478195	-1.42037	1.97687	1.45501	0.761106	-0.0445998	-0.566284	-0.358992	-1.52325	0.176215	0.02628	0.36727	-0.312683	-1.32195	0.0516401	0.61122	-0.152855	-0.194405	0.288136
Na_sc_d3_V19	-1.25142	-1.89433	-1.48262	-0.639323	-1.06795	-0.952097	-1.06369	-0.0133277	-0.341915	-0.888987	-2.24984	-0.286175	-0.793965	-1.01205	-0.939396	0.429007	-1.21757	0.450355	-0.590583	0.0608053	0.683619	-1.24834	0.108132	-2.51854	1.61912	0.627996	-0.237183	-1.88589	-1.89389	0.670627	1.4521	-0.651481	1.52654	-0.988197	0.604909	-0.4413	-0.257291	-0.455462	0.0234044	-1.41697	-0.83099	1.59012	0.809237	-0.596167	-0.402373	1.99372	-1.41554	2.45281	-0.836057
Na_sc_d3_V20	-0.792617	-1.5672	-1.6531	-1.6879	-0.0643074	-0.491955	-0.464862	-1.16187	-0.928678	0.0609586	-1.48679	-1.45066	-0.355085	0.398371	-0.939396	-1.87435	-0.255766	-0.79458	-1.65965	-1.56582	1.59399	-1.24834	-0.313734	-1.59199	0.215305	0.287307	0.129999	-1.26063	-2.05217	0.568795	1.19644	-0.726805	2.95248	-0.988197	1.2604	-0.113482	1.69081	-0.807362	-0.163697	-0.176104	0.298104	0.388793	-1.56675	0.00718998	-0.491403	0.711014	1.26975	-0.194405	-0.719648
Na_sc_d3_V21	-1.43127	-2.07193	-1.54827	-1.32143	-1.3045	-0.643772	-1.06369	0.20349	-0.489805	-1.81222	-1.88165	-1.25855	-0.285475	-0.464766	-0.24849	-0.497101	-0.261499	-0.230191	-2.90104	-1.7215	-0.0279377	-1.24834	-0.782946	-1.49684	0.404456	-0.738335	0.568752	-0.104784	-0.499062	-0.73069	-0.684736	-1.42037	1.37743	-0.988197	-0.544519	-2.4038	-0.656424	-0.9036	1.25412	1.48183	1.09112	2.56905	-1.39525	2.49785	1.48838	0.362567	1.48643	-0.194405	-0.726461
Na_sc_d3_V22	-1.15231	-1.4255	-1.91084	-0.868051	0.405628	-0.306706	1.36748	-0.0382944	-0.529907	-0.790685	-0.942993	-0.454315	-1.13333	0.0651874	-0.939396	0.697893	-1.30634	-0.314637	1.66657	-0.569134	-0.333888	-1.24834	-0.917024	-0.569028	-3.05047	0.162256	-0.773296	-1.53634	-2.15456	-1.32602	-0.684736	0.0678958	0.748579	-0.988197	0.0246656	0.204885	-0.789692	-0.770674	-0.911381	0.735224	0.862361	1.08338	0.54792	-0.463474	-0.48333	2.1181	-0.320585	-0.194405	-0.678065
Na_sc_d3_V23	-0.581192	-1.47167	-0.539027	0.624187	0.451278	1.18254	-1.06369	-1.05642	-1.65212	-0.746388	-2.44642	-0.363662	-1.13333	-0.883322	0.985433	-1.29554	0.546282	-1.039	-0.752977	-1.73789	0.766526	-0.461526	-0.763058	-0.192093	-2.13951	-0.36523	-0.561599	-2.04669	-1.16131	0.147638	-0.684736	1.59929	-0.126307	1.05661	-0.451219	0.145616	0.2031	0.0567341	1.48318	-1.19432	-1.32845	0.835318	0.383917	1.78708	-0.417401	1.82588	-0.548635	-0.194405	-1.19692
Na_sc_d3_V24	-0.583519	-1.89613	-1.78125	-1.29606	-0.425519	-0.0328219	-1.06369	1.01489	-0.999146	-1.36614	0.609227	1.40654	-0.0689523	-1.03967	-0.939396	-0.0946778	-1.0363	-2.05661	-0.568554	-1.26814	-1.51794	-1.24834	-0.19627	-1.23885	-0.0103453	0.471214	-0.51666	-1.47128	-0.12911	-0.678746	-0.684736	-0.0848344	-0.0620457	-0.988197	-0.306043	0.103953	0.69491	-1.00005	-0.180202	0.805438	0.0595046	1.60531	0.887388	0.855058	0.0434543	-0.788488	0.971389	2.78765	0.660209
Na_sc_d3_V25	-0.877992	-2.21813	-1.37139	-0.663854	-1.20753	-1.11557	-1.06369	-0.532984	-0.712483	-0.916306	-0.240864	-0.733979	-0.382975	-0.0702106	-0.939396	-0.0880803	1.25858	-1.55768	-0.677295	0.1751	1.06736	-0.808808	-0.841545	-1.29212	0.640005	0.533918	1.64836	-1.92576	-2.09818	0.585115	0.551387	-0.0660178	0.934788	-0.988197	-0.513994	0.480617	0.527559	-1.27596	-0.26952	1.54241	1.57271	2.80595	-0.598953	0.408908	1.1178	0.561237	0.641188	-0.194405	-0.662863
Na_sc_d3_V26	-0.882938	-1.45628	-1.12176	-1.31696	-0.281086	-0.952496	-1.06369	-0.621076	0.0661233	-0.134449	-2.80621	-0.0394587	-0.305937	0.240566	-0.372643	-0.152312	1.32221	0.876477	-1.95938	0.0470132	1.92986	-0.726573	-0.860541	-2.16782	1.09697	0.861306	-0.787688	-3.01191	-1.68514	-0.104582	-0.684736	-0.0314535	1.88221	-0.988197	1.70258	-1.74046	-0.628034	-0.254421	-0.107757	0.0509544	-0.528373	0.972969	-0.208136	0.514881	0.0888884	1.10701	0.2123	-0.194405	-1.58132
Na_sc_d3_V27	-1.00019	-1.4107	-0.429744	-1.93297	-1.35426	-0.742648	-0.115303	-1.90565	-2.7871	-1.39567	-2.55317	-1.02869	-0.804545	0.325444	-0.939396	-1.2031	-0.48902	-1.58632	-2.27705	1.0469	1.31685	-1.24834	-0.807013	-3.43869	-0.268241	-1.41422	0.410787	-2.41529	-1.92241	-1.3844	-0.684736	-0.692655	1.40964	0.0593317	-0.538459	-0.316834	0.6437	-0.878254	1.3	0.863679	0.417951	0.587743	2.00623	0.179968	0.904667	-0.220652	1.04666	-0.194405	-1.445
Na_sc_d3_V28	-0.788109	-2.78726	-1.71064	-1.02324	0.309538	0.211403	-0.277546	-1.74538	-0.736106	-1.05604	0.0107441	-0.0276934	-1.13333	-0.728901	-0.939396	0.402253	-3.54182	0.569509	-0.900338	-0.42633	-0.468991	-0.909002	0.31015	-2.90123	-0.684646	-0.238493	0.404311	-0.282287	-1.86532	-0.222325	0.362217	-1.42037	2.36291	-0.988197	-0.612685	-0.0789375	2.00673	-0.853929	-0.280685	1.07795	0.0349051	2.27892	0.199055	2.06027	0.579325	1.24389	1.98908	-0.194405	0.115474
Na_sc_d3_V29	-0.912469	-2.027	-0.722479	-1.7899	0.165717	0.375854	-0.289109	-0.649948	-0.0470413	-1.81222	0.0330291	-2.26341	-0.780645	-0.36472	-0.302107	-1.2907	-0.396549	0.544175	-2.08979	-1.11267	0.837259	-0.870366	-0.0924662	-0.654726	-2.18225	-0.900416	-1.46593	0.0318658	-0.391424	-1.93187	-0.684736	0.268593	-0.755227	-0.988197	-0.245489	-0.379227	1.15691	-0.416741	1.1357	-0.515591	1.53066	2.14632	-0.976602	-1.31134	1.41126	0.81587	-0.0752723	-0.194405	-0.582844
Na_sc_d3_V30	-1.18346	-0.608577	-0.985758	-0.925056	-1.35638	-0.224708	-1.06369	1.20435	-1.25366	0.211321	-0.672488	-0.778119	-0.350053	-1.9759	0.264926	-0.642885	-1.57673	-0.171387	-0.342466	0.103737	0.370793	-1.24834	-0.282596	-0.912622	0.377058	-0.742035	0.406953	-1.50869	-1.1362	-0.832256	-0.684736	-0.682951	0.538042	0.0486675	1.09633	1.02868	0.259166	-1.27596	0.315802	0.700945	0.103551	-0.758636	0.5635	2.5461	-0.506512	1.65688	0.840064	-0.194405	-0.691789
Na_sc_d3_V31	-1.48508	-0.721577	-1.29504	-1.58387	0.330716	-0.477765	-0.210847	0.914826	-0.535472	1.22775	-1.42264	0.482718	-1.13333	0.0394443	-0.427193	-0.271979	-0.620387	-1.68432	-1.21153	-1.97123	0.986691	-1.24834	-0.893724	-0.623281	0.305613	0.401036	2.65723	-1.93315	-0.502245	1.07153	-0.684736	0.110619	0.528677	0.0824132	-0.447611	-1.37674	-0.277144	0.0239225	-0.910895	1.65706	1.25766	-0.696846	-0.630292	-0.759899	0.794714	1.26733	-1.01453	-0.194405	-1.4866
Na_sc_d3_V32	-1.34292	-1.20594	-0.0573155	-0.644921	0.0339996	0.472507	0.214162	-0.31156	0.318283	-0.813899	-0.564018	0.358332	-0.773385	-0.171678	0.119848	-1.0165	0.956524	-0.542292	-0.252336	-0.643873	0.094726	-1.24834	-1.39384	-2.56696	0.728547	0.422894	0.824469	-0.659834	-1.45918	0.985363	-0.684736	-0.111231	2.80445	-0.988197	-0.00977382	0.0319317	1.52356	-0.848287	0.391319	1.23	0.811145	0.79397	1.27361	1.62536	1.94655	-0.659818	-0.437253	-0.194405	-0.583992
Na_sc_d3_V33	-1.14412	-1.10953	-0.992407	-0.714985	-0.632383	-0.0573043	-0.243284	-1.50608	-1.45149	-1.36259	-3.22078	-0.0458896	-0.370192	-1.45901	-0.939396	-0.672117	-0.707321	0.0865795	-0.933231	0.962356	0.228008	-0.487998	-0.353606	0.125275	-2.24834	-0.978076	-0.129511	-0.49681	-1.678	0.0538995	-0.684736	-0.700276	2.94318	0.12467	-0.933228	-1.53206	-0.0804135	0.0279453	-0.0742581	0.522	1.3037	-0.859552	0.623132	0.42654	0.357149	3.01727	1.20538	-0.194405	-0.332122
Na_sc_d3_V34	-1.22757	-1.31262	-1.4255	-0.360697	0.323134	0.361088	0.539005	0.241107	-0.628489	0.402869	-1.27843	0.18226	-0.612261	-0.519404	-0.518374	-1.3527	1.17594	-0.618142	-1.16723	-2.32008	-0.0242604	-1.24834	-0.840932	-4.18998	0.0749395	-1.35347	0.781332	-1.65755	-2.70783	-0.797738	-0.684736	0.485391	1.98175	-0.300622	-1.27232	-1.21065	1.07885	-1.27596	-1.52325	0.324878	-0.155095	0.0317279	0.28827	1.4108	-0.00611266	1.27077	1.17964	-0.194405	0.542272
Na_sc_d3_V35	-1.09363	-1.30257	-1.02978	-0.774607	-1.43119	0.085584	-0.228236	0.565814	0.201019	-1.35087	-2.50745	0.479157	-0.685763	1.24977	-0.939396	-1.34947	-0.91799	0.405688	-1.40884	0.139029	0.443382	-1.24834	-0.643975	-2.87382	0.544397	-1.45839	1.24202	-1.6738	-1.20742	-1.93187	-0.684736	0.0942901	1.26901	-0.988197	-1.28135	0.380583	0.445921	-0.374348	-1.52325	-1.55197	-2.20725	-0.29194	1.20379	0.0329169	0.0438376	1.6328	1.10732	-0.194405	-1.29907
Na_sc_d3_V36	-1.17072	-1.30116	-1.62943	-1.66801	0.0010413	-0.682683	-1.06369	-1.06901	-1.34935	-1.42982	-0.67459	0.117275	-1.13333	0.526255	-0.450766	-1.87435	-1.21871	1.40943	-0.267415	-1.18204	0.146764	-1.24834	-1.39384	-1.44022	-0.103233	1.03104	-0.428045	-1.09405	-2.46405	-1.39252	-0.684736	-0.792605	0.450831	-0.988197	0.355364	0.644202	-0.229372	-1.27596	-1.52325	-0.246541	-1.43644	0.715992	-0.331691	1.82962	0.678699	0.665988	-0.368633	-0.194405	0.0354291
Na_sc_d3_V37	-1.1004	-0.708925	-0.367603	-1.3649	-0.477995	-0.270093	-1.06369	0.384225	-0.771835	-0.322351	-0.0876701	-0.339151	-1.13333	-0.934074	-0.939396	0.51138	0.487926	0.576065	0.540396	-0.214158	0.285848	-1.24834	-1.39384	-1.04288	-0.425707	-0.501283	-0.681739	-1.19434	-2.167	-0.818711	0.40147	-1.42037	2.20163	-0.988197	0.677604	-0.916913	0.6284	-0.863993	-0.546394	0.554674	-0.594446	0.443611	-0.655893	2.2233	0.87111	0.837975	0.618655	-0.194405	-0.324457
Na_sc_d3_V38	-0.88748	-0.660773	0.0643397	-0.184161	-0.785292	0.641541	-0.305157	-0.675968	-1.6219	-0.736021	-0.44784	0.134249	-1.13333	-0.118182	0.465723	-1.21967	-1.0198	0.444973	-0.396243	-1.14346	1.45179	-0.177325	-1.39384	-1.89149	-1.22025	-1.54697	-1.17883	-1.44901	-2.43359	0.976982	-0.684736	-0.698361	2.32737	-0.479786	-1.05412	0.194324	0.425093	-0.631533	-0.732642	0.480062	-0.783748	0.664928	-0.280208	1.49565	-0.485906	0.385502	-0.228792	-0.194405	-0.459507
Na_sc_d3_V39	-0.991808	-1.16553	-2.24346	0.373091	-0.620158	-0.674379	-1.06369	1.1905	-1.1547	-0.238181	-1.30108	-0.474579	-0.463687	0.599026	0.0523485	0.686829	1.0851	0.188724	0.0285117	-0.0442269	-0.809018	-1.24834	-0.118982	-1.02801	-0.405148	0.655353	1.01182	-0.872316	-0.571316	-0.0199089	-0.684736	0.664881	1.07783	-0.988197	-0.557625	-1.31778	0.430848	-1.27596	-0.46518	2.18986	-0.599103	0.629044	1.44311	2.55467	0.105268	0.263073	-0.0143811	-0.194405	0.0397331
Na_sc_d3_V40	-1.29584	-1.23956	-1.43818	-0.0407629	-0.778038	-0.677994	-0.0308609	0.767225	-1.99321	0.0973217	-1.54364	-1.67511	-1.13333	-0.326233	-0.332489	-0.749158	0.300755	-0.119872	-0.467167	-1.80054	1.18865	-0.154947	-1.39384	-1.65359	0.603301	-0.24579	-1.41266	-0.301834	-2.10157	-0.15623	-0.684736	-0.0217271	1.53404	-0.988197	-0.657364	-0.81379	-1.12965	-0.314528	0.454492	0.0606323	-1.0969	-0.0134927	1.45981	-1.99206	-0.495059	1.80515	0.336238	-0.194405	-1.21464
Na_sc_d3_V41	-0.976619	-1.56367	-2.27462	-0.384051	-0.969096	-1.11791	-1.06369	-1.62287	0.0318924	0.681716	-0.939491	-2.46222	-1.13333	0.485087	0.367827	-0.0454778	-0.281644	-0.403321	-0.5325	-1.05696	-0.447711	-1.24834	-1.39384	-3.92416	0.0893729	-0.0631611	-2.03767	-0.644157	-3.0914	-0.720495	-0.684736	1.1233	0.733052	0.0664221	-0.0724541	0.958225	-1.62698	-0.232054	-0.206148	-0.219413	0.653767	-0.553181	0.205626	-0.681208	2.86829	1.03619	-0.8509	-0.194405	-1.94711
Na_sc_d3_V42	-0.726876	-1.41369	-0.825386	-0.135591	-0.343631	-0.170458	-1.06369	-0.631026	-1.21853	0.655885	-2.00622	-2.02196	-0.480365	-0.807011	0.104923	-1.22879	-1.7855	0.37953	-1.0719	-0.633472	-0.351674	-1.01119	0.793181	-2.06101	0.56925	0.160685	-0.721344	0.11693	-0.399015	-0.309502	0.470589	-1.42037	0.480558	0.0551292	-0.0158462	0.482466	-0.918432	-0.581605	1.0338	-0.571734	-0.0203557	2.43944	-0.399766	-0.868093	2.03845	-0.404179	1.10323	-0.194405	-0.666654
Na_sc_d3_V43	-1.02771	-1.91182	-1.11073	-0.717785	-0.328438	0.794885	0.708347	0.242693	0.739429	-0.80953	-3.17821	-2.71345	-1.13333	-1.25503	-0.939396	0.605909	0.744137	-0.738754	-1.94065	-0.757953	-0.269305	-1.24834	-1.39384	-0.416265	-0.172173	-0.89178	-1.3625	-2.20347	-1.95157	-0.529597	0.549189	-0.634551	1.56191	-0.988197	-0.841916	-0.566086	-0.260001	0.207103	-1.52325	0.420873	1.06292	-0.14472	-0.603665	0.0383709	1.78439	0.316402	0.85608	-0.194405	-2.13516
Na_sc_d3_V44	-1.588	-1.73684	-2.05086	-1.18052	0.186128	1.01984	-1.06369	-1.83076	-2.01565	-1.81222	-1.08683	-1.73998	-0.811713	1.20502	0.265082	1.05845	0.875674	-0.895092	0.679954	0.354444	1.46956	-0.893438	-1.39384	-2.20633	-1.13551	-0.928734	-0.930319	-0.794913	-1.34782	-1.26006	-0.684736	0.199751	2.25337	-0.988197	-0.28468	0.973444	-0.82295	-0.788289	-1.52325	2.65549	0.00159288	0.866204	0.2148	-0.0954051	1.90037	0.431983	1.85901	-0.194405	-0.915164
Na_sc_d3_V45	-1.46273	-1.81243	-1.29119	0.866098	-0.070492	-1.10664	-1.06369	-1.62728	-0.731841	-0.181957	-0.320556	-1.19879	-1.13333	-0.906313	0.164741	-0.766819	-0.165743	0.381136	-1.71522	-0.549988	2.03222	-0.415417	-0.915449	-2.6404	0.360201	-1.33639	-1.46894	-0.821831	-1.32086	1.36126	-0.684736	-0.479488	-0.119096	-0.988197	0.0617753	-0.475406	1.25772	-0.876835	-0.125895	0.0446693	0.884898	0.371467	1.03102	0.648186	0.537142	0.935585	0.544814	-0.194405	-0.935599
Na_sc_d3_V46	-1.21151	-2.44078	-0.666524	-0.49813	-0.605906	-0.286851	-0.20451	-0.296157	-2.23573	-1.2679	-0.313766	-1.62567	-0.730658	-1.06932	0.425173	-1.38549	0.997026	-0.317758	0.305785	-0.332297	-0.494512	-0.493984	-0.263518	-2.07654	0.952468	-0.171907	-0.140998	-1.51461	-0.401917	-1.93187	-0.684736	-0.560753	1.37543	-0.988197	-0.0633194	-0.940954	-0.37915	-0.864276	0.476797	-0.704898	-0.867736	0.736331	-0.721088	-0.599163	1.58212	-0.320836	-0.00169523	-0.194405	-2.04526
Na_sc_d3_V47	-0.894565	-1.07273	-2.16728	-1.46442	-1.21726	-0.144893	-0.196164	-0.51854	-0.761497	-0.878992	-1.625	-2.75191	-0.742489	0.466543	-0.369643	-0.232179	-3.67624	-0.688848	-1.68546	-1.65308	0.36762	-0.864587	-0.845623	-1.33817	-0.620085	-0.789254	-0.706546	-1.15564	-3.70894	0.653779	0.437712	-0.114436	0.574254	-0.988197	-0.234076	-0.453763	0.47585	-1.27596	-1.52325	0.879973	0.936731	-0.789807	0.0931026	0.588195	-1.0738	2.78798	1.44177	-0.194405	-0.7764
Na_sc_d3_V48	-1.126	-1.3625	-1.47435	-1.41708	-0.0533303	-1.06553	-1.06369	-0.406785	-1.23663	-0.290456	-1.9441	-0.844202	-0.267006	-0.169594	-0.939396	-1.87435	-0.460006	-1.00151	-0.91634	1.30189	1.72429	-1.24834	-0.890984	-1.02558	-0.611876	-0.737792	0.363507	-0.865793	-0.040214	-1.3494	0.625991	0.425065	3.93683	-0.988197	-0.824176	-0.0893151	-0.0211589	-0.856423	-1.52325	-0.363693	-0.457208	0.973422	0.274232	0.312797	1.76245	0.711226	1.37994	-0.194405	-0.397942
Na_sc_d3_V49	-1.30906	-1.29244	-1.72146	-2.05328	0.571888	-0.75156	-1.06369	-0.562195	0.354836	-0.358897	-1.88504	-1.31433	-1.13333	-1.29521	-0.390827	1.85971	-0.433536	-0.728919	-1.74332	-0.998595	0.682809	-0.990618	-0.577965	-1.96812	-0.657503	-1.37822	-0.166842	-0.295097	-1.08083	0.51536	-0.684736	-0.163213	0.339276	-0.988197	1.1401	-0.385696	1.77778	-1.27596	-0.946354	1.74981	0.15225	0.825732	0.989244	0.66124	0.512957	0.459026	-0.627276	-0.194405	-0.0404731
Na_sc_d3_V50	-1.02612	-0.749226	-1.2039	-1.32841	0.636856	-0.234104	-0.426098	1.32417	-0.608112	-0.235142	0.272941	0.123359	-0.83144	-0.993565	-0.507848	-0.68435	-0.148866	1.0239	-0.155714	-1.08524	0.993159	-1.24834	-0.886124	-0.687754	-0.803936	-1.76335	1.53682	0.258196	-0.767253	0.389519	-0.684736	-0.28613	0.54812	-0.988197	-0.155975	-0.909766	0.0753682	0.379998	-1.02952	0.969937	1.43999	1.52757	-0.828497	-0.702012	1.19811	3.34555	-0.875855	-0.194405	0.372389
Na_sc_d3_V51	-1.00127	-0.184852	-0.815153	-0.743575	-0.198061	-0.4377	-0.311233	-0.481202	-2.36819	-0.874977	-0.612727	-0.887128	-1.13333	-1.4655	-0.939396	-0.568225	0.760352	0.267628	-0.398009	-1.94619	0.75242	-0.335844	-0.255394	-2.13954	-2.04558	-1.93872	-0.199926	-1.85417	-0.922458	0.998205	-0.684736	-1.42037	1.37443	0.149922	0.260381	0.491908	0.136146	-1.27596	-0.846672	2.27803	-0.0453307	-0.0936573	1.6844	-0.470827	1.45317	1.91808	-1.0689	-0.194405	-0.413139
Na_sc_d3_V52	-1.17369	-2.21588	-1.62738	-0.536944	-0.00413783	-0.781898	-0.315646	-0.0133328	-1.39679	-0.331114	-2.30313	0.0615933	-0.498972	-0.183437	-0.460134	-1.39362	-0.783995	-0.334657	-1.02793	-2.71527	0.759042	-1.24834	-0.945732	-0.401599	0.753255	0.831735	0.204419	-1.18247	-0.988838	0.305865	-0.684736	-1.42037	0.037732	-0.988197	0.580124	0.845484	0.0910925	-0.427023	-0.950795	-0.251505	0.56172	-0.877549	0.0144598	-0.144458	1.03762	0.553417	-0.25254	-0.194405	-0.85173
Na_sc_d3_V53	-0.900904	-1.66687	-1.38445	-0.418076	-1.30105	0.59205	-0.190818	-0.920263	-0.0587696	0.812371	-0.307468	-0.29702	-0.735891	0.294708	-0.939396	-0.825331	0.164774	0.798564	-1.07876	1.95181	1.61165	-1.24834	-1.39384	-1.29297	0.153575	1.13468	-0.956184	-1.66534	-0.889276	-1.38842	-0.684736	-0.706784	3.35771	-0.201011	-0.639167	-0.0971807	0.994086	-1.27596	0.133339	-2.21433	1.29481	0.785096	0.336036	1.40238	0.513046	0.278786	1.27261	-0.194405	-2.07661
Na_sc_d3_V54	-0.851416	-1.33476	-0.777632	-1.21026	-0.636803	-1.05761	-0.166009	0.642343	-2.37247	0.827457	0.490899	-0.910413	-0.713385	-0.264015	-0.311025	-0.628112	1.44032	0.58686	-1.86054	-1.03091	0.241847	-0.850214	-0.288622	-0.607151	0.0577727	0.402397	-0.114057	-0.347621	-2.78713	0.51259	-0.684736	0.0532188	0.649983	0.639688	-0.072146	0.55823	0.763014	-0.841005	-0.0914616	0.895961	0.620333	0.994808	0.537001	-0.593653	0.757046	3.0976	-0.818367	-0.194405	-1.70049
Na_sc_d3_V55	-1.30294	-1.1111	-0.723757	-1.34049	-0.10211	0.25258	-0.265138	-0.301666	-0.814615	-0.928023	-1.92728	0.345281	-0.261771	-1.3368	-0.344636	0.477616	-0.315675	0.73968	-0.521825	-1.01127	0.553513	-1.24834	-0.348504	-1.40761	-0.482765	-0.769374	0.0173386	0.305798	-1.91468	1.15543	1.02057	0.737224	0.566734	-0.988197	1.26864	-0.011766	0.127887	-0.835356	0.46267	-1.15536	-0.362915	-0.264749	1.91974	1.03387	1.54111	2.07846	-0.482638	-0.194405	-1.31771
Na_sc_d3_V56	-0.692315	-2.10674	-0.933259	-2.13762	0.958555	-0.159654	-1.06369	1.17126	-1.47807	-0.969242	-0.795283	0.852775	-0.764035	-0.526481	-0.478767	1.06309	-0.689715	0.156347	-0.876403	-1.29091	0.647664	-0.879027	-0.370394	-0.575001	0.78304	0.859948	-0.412065	-1.50132	0.0693	0.88836	-0.684736	0.523913	1.5382	0.0979495	0.16767	0.0346579	0.770158	-0.819795	-0.912109	1.19456	0.484914	2.8009	0.140769	-0.656231	-0.60423	2.44116	2.6543	-0.194405	0.118917
Na_sc_d3_V57	-0.912073	-1.47418	-1.50354	0.185031	-0.0711748	0.224672	0.374414	0.5119	-0.124089	0.363095	-3.13491	-2.35257	-0.698122	0.110249	-0.939396	-0.85098	-3.13439	0.0548948	0.740896	-0.263844	0.390657	-0.591024	-0.287256	-2.62358	-1.32356	3.29141	-0.920735	-0.336864	-2.10727	-1.42793	-0.684736	0.967276	1.31758	-0.988197	-0.071241	-0.726489	1.7892	-0.520902	-0.271168	1.68133	0.82168	-0.27066	1.15031	-0.745927	-0.560029	3.27259	0.0419852	-0.194405	-0.785659
Na_sc_d3_V58	-1.42648	-1.62756	-1.99385	-0.50968	-0.355408	0.0921594	-0.330418	0.421889	-2.33675	-1.39173	-0.524102	-0.966852	-0.754513	-1.67413	-0.324846	-0.484485	0.784057	-0.301972	0.494428	-1.31637	0.892379	-0.801664	-0.912649	-2.43124	-0.251386	-1.17337	0.31351	0.232942	-1.63643	0.550741	0.704152	0.738958	1.47033	-0.988197	-0.644345	-0.403178	0.115978	-1.27596	1.41554	2.12574	-0.00689148	-0.326385	0.797384	1.22821	0.985157	1.77881	1.88495	-0.194405	-1.10861
Na_sc_d3_V59	-1.06722	-1.77	-2.14618	-0.950189	1.09286	0.0875844	-0.134268	0.417588	-0.475135	-0.957339	-1.15508	-2.40259	-0.897763	0.445769	-0.404449	-0.277115	0.394704	0.371416	0.687684	-1.05835	-0.297962	0.528298	-0.587819	-0.982022	-1.08507	-1.74405	0.420578	-0.225475	-1.22836	1.00014	0.37944	0.860009	0.607884	-0.988197	0.143671	-1.03696	0.108504	0.350042	-0.869431	0.331055	1.28685	0.51082	-0.180986	-0.548658	1.77492	0.114202	0.972736	-0.194405	-1.14329
Na_sc_d3_V60	-0.940902	-1.07601	-0.582527	-0.274636	-0.15269	0.345222	-0.295784	-0.719805	-0.672687	-0.486215	-1.92177	0.0111763	-0.820398	-0.660503	-0.939396	-1.35502	-0.706812	-1.05639	-1.40966	0.24206	1.21138	-0.895071	-0.431893	-0.490079	-0.606004	-0.466605	0.077893	-0.462244	-2.33708	0.0944724	0.270644	-0.484233	0.403565	-0.988197	-1.89366	0.362682	0.32741	-1.27596	-0.371906	0.105404	1.422	0.0377115	3.11143	1.41008	-0.0331691	1.19812	0.544661	-0.194405	-1.1152
Na_sc_d3_V61	-0.955892	-1.57507	-1.90187	-0.61205	-0.194256	0.0900348	-1.06369	-0.115074	0.564499	-0.392617	-0.37069	0.300027	-0.734756	-0.0550922	-0.939396	0.690068	0.765939	0.437107	-2.22151	-1.61711	0.966038	-0.856994	-1.39384	-1.35489	-0.219197	-0.562205	-0.683836	0.109141	-1.50991	-0.850878	0.532111	-1.42037	-0.755227	-0.988197	-0.892123	1.28086	0.933564	-1.27596	-0.0151692	0.607572	0.217489	0.723488	-0.382651	0.702237	-0.374379	1.12949	0.271539	-0.194405	0.791853
Na_sc_d3_V62	-0.85354	-0.791093	-1.50207	-1.20885	-0.382088	-0.832274	-0.214235	0.365727	-1.71949	-1.08227	-3.09527	-0.566189	-0.418106	0.200835	-0.367513	1.0108	0.32007	-0.525212	-2.07355	-1.5222	-1.5804	-0.547238	-0.917589	-1.44209	0.306899	0.566616	1.18401	-2.54061	-1.57966	-0.435533	-0.684736	0.24514	1.53256	1.27847	-1.91584	-0.708613	1.25719	-1.27596	-0.916675	0.200254	1.17499	0.738941	-0.275705	-0.582492	-0.430306	0.594286	0.505437	-0.194405	-0.399729
Na_sc_d3_V63	-1.03884	-0.797367	0.352069	-0.153811	0.535183	-0.227976	-0.246743	-1.52352	-0.285541	-0.57396	-1.04459	-1.37825	-0.761355	-0.316052	-0.414436	-0.605796	-1.83339	-1.47889	-0.361162	-0.648415	-1.71637	-0.81411	1.18708	-1.13455	0.157767	1.521	0.34232	-0.240016	-0.710664	0.881574	0.456545	-0.771561	3.75859	1.31223	0.175499	-0.556868	-0.447757	-0.411452	-0.290364	0.0165104	-1.35923	0.550467	2.03477	-1.99206	-0.483243	0.976683	0.230045	2.44802	0.115328
Na_sc_d3_V64	-1.36597	-2.19241	-1.79329	-1.01976	-0.498271	-0.355049	-0.204244	1.30645	-1.54611	-0.978373	-0.654727	0.575191	-0.780837	0.4636	-0.939396	0.0646426	-0.758406	-0.11188	-1.68146	-0.468058	0.852404	-0.864111	-1.39384	-0.466325	-1.35963	-1.31645	-0.780416	-0.46608	-0.727093	-0.463667	-0.684736	-1.42037	1.66745	-0.988197	0.176219	0.134478	0.270173	-1.27596	-0.898279	0.723591	0.0815005	0.110149	-0.151569	0.759789	0.869827	1.94734	-0.337798	-0.194405	-1.34098
Na_sc_d3_V65	-0.834268	-1.13715	-0.888214	-1.56228	0.340244	-0.446307	-1.06369	0.956318	-1.12267	-1.19733	-1.37639	-0.527014	-0.74513	-0.702059	-0.337803	-0.784732	0.355499	-1.51975	-0.336405	0.245418	-0.672093	-0.589083	-0.95033	-0.980185	-0.0932233	-0.975309	-0.4607	-0.69545	-0.196754	0.312601	-0.684736	-0.300763	1.09311	-0.988197	-0.0761397	-0.341013	-1.4152	-0.905936	-0.287998	0.469258	-0.875521	-0.670034	0.736737	1.61616	1.29914	2.0465	0.253074	-0.194405	-0.565376
Na_sc_d3_V66	-1.4968	-1.55206	-1.62238	-1.59973	0.625188	0.166086	-1.06369	-0.678167	1.2041	-1.36665	-2.62925	-0.48126	-0.742912	-1.35938	-0.939396	-0.761549	-0.291437	0.18217	-3.50248	-1.08814	0.587565	-1.24834	-0.904225	0.356269	-1.06701	1.61704	-1.40475	0.0752033	-2.19018	1.47587	-0.684736	0.0675539	-0.0578456	0.0959158	0.282733	0.404342	-1.24751	-1.27596	0.45122	0.70568	-0.630693	0.449284	0.493983	-0.0301902	0.916588	0.394739	2.74859	-0.194405	0.679165
Na_sc_d3_V67	-0.972116	-1.78705	-1.22878	-2.45922	-0.134879	-1.08476	-1.06369	-0.137188	-1.3441	-0.421116	-0.18883	-0.820212	-1.13333	-0.756046	-0.939396	-1.01226	-1.77028	0.171115	-0.299865	-0.493254	-0.887429	-0.871737	-1.39384	-2.10027	-1.08844	1.53528	-0.25178	-1.74451	-1.4318	1.53519	0.522539	-1.42037	0.470051	-0.0354739	-0.658537	-0.115224	-0.822543	-0.846554	-0.214157	2.1014	1.16396	0.464717	1.28594	-1.00588	-0.0744548	0.335259	-0.0430834	-0.194405	-1.41271
Na_sc_d3_V68	-0.89565	-2.55488	-0.688277	-2.01761	-0.14946	0.282125	1.18082	-1.10401	-0.409482	-0.821506	-1.48943	-1.09955	-0.344831	-1.9844	-0.304625	-1.06699	1.20398	-0.112496	-0.0964564	-0.0719666	1.89111	-0.968207	-0.731397	-0.692353	-1.39027	-2.4695	0.616609	-0.803111	-1.65883	0.0835717	0.669654	0.868573	0.990937	0.74924	1.25863	1.30324	0.206299	-0.344201	-1.52325	-1.50377	1.43062	1.60295	0.350784	-0.38615	0.205851	0.820898	0.727156	-0.194405	-1.20591
Na_sc_d3_V69	-1.04908	-1.21827	-1.57487	-1.64092	-0.0117535	-0.14847	-0.233075	0.204109	-0.946432	-1.04335	-1.29018	-0.534122	-0.351031	-0.0829755	-0.939396	-0.272731	1.4361	0.0332556	-1.45018	-1.06564	-1.04314	-0.617817	-1.00644	-2.00724	-0.890977	-1.59548	-0.249699	-0.808381	-0.187715	2.00555	0.0170503	-0.774651	1.59874	-0.988197	-1.37037	0.519072	1.49635	-1.27596	-0.852703	-0.903905	-0.689179	0.613247	-0.739778	1.11346	-1.0738	-0.217827	1.45192	-0.194405	-0.464155
Na_sc_d3_V70	-0.527113	-1.40097	-2.28922	-0.488967	-0.0875423	0.608041	-1.06369	-0.685945	-0.517489	-0.635647	-0.946717	-0.525234	-1.13333	-1.12707	-0.310207	-1.87435	1.01401	0.559845	-1.37757	-2.13533	1.06307	-0.243387	0.265932	-1.52756	-0.909706	0.121339	1.5147	-0.898925	0.764671	-1.5386	-0.684736	-0.931811	2.7977	-0.988197	-0.304026	-1.10928	-0.50079	-0.510479	-0.803398	1.43775	-1.19658	-0.706461	-0.538316	1.36862	0.360922	1.87951	-1.23303	-0.194405	-1.91979
Na_sc_d3_V71	-0.399511	-1.0477	-1.56354	-0.229601	0.22293	1.50248	0.00841071	-1.58912	0.194948	-0.0438413	-1.50842	-0.899111	-1.13333	-0.341586	-0.344816	-0.70052	-0.715118	1.5111	-0.0981972	-1.38103	1.29705	-1.24834	-1.39384	-1.56751	0.453352	0.168316	1.29896	-1.70881	-1.10107	-0.233021	-0.684736	-0.375968	0.851165	-0.988197	0.426344	0.480093	0.163604	-1.27596	0.67303	0.352982	1.80792	2.02507	1.14552	-1.22205	0.149078	-0.245275	0.47125	-0.194405	0.207198
Na_sc_d3_V72	-1.03886	-1.82842	-1.9502	-0.0961657	-0.456599	-0.749887	-0.245196	-0.811916	-2.00532	-0.779871	-0.356655	0.424576	-1.13333	-1.21716	-0.255662	-0.362568	0.0953501	0.264887	-0.739688	-2.00817	0.54688	-1.24834	-0.843028	-0.312241	-0.867948	-0.750442	-0.149126	-2.16256	-0.542714	0.346152	-0.684736	-0.706576	0.804834	-0.988197	-0.281372	0.132626	0.777275	-0.429964	-0.824112	-1.03051	-0.446506	-0.955044	-0.0339168	-0.693609	-0.446828	1.41096	-0.133499	-0.194405	0.374537
Na_sc_d3_V73	-1.29285	-2.0278	-1.29627	-0.993282	0.337715	0.771887	-1.06369	-0.917017	-1.70278	-0.252584	-0.626542	0.444825	-0.00297787	1.06578	-0.400377	-1.87435	0.692874	1.39785	-0.99976	-0.775732	1.1255	-0.906826	-0.279978	-0.275383	0.333814	-0.511831	-0.209228	-1.29592	-0.0134925	-0.106475	-0.684736	-0.754185	2.38031	-0.00512729	-0.772394	0.0692283	0.0740708	-1.27596	-0.540833	1.06068	-0.371821	0.437863	1.18891	1.59871	0.896573	-0.413964	0.164564	-0.194405	0.367916
Na_sc_d3_V74	-1.87625	-0.846143	-1.30285	-1.75244	-0.143876	-0.724836	1.0553	-0.730784	-0.981131	0.0240454	-0.990255	0.497146	-1.13333	-1.50869	-0.315075	0.216614	-0.303787	0.864505	-1.04171	-0.703145	0.936143	-0.443758	-0.335803	-0.487166	-0.256188	-0.126388	1.05759	-0.510291	0.431139	-1.40662	-0.684736	0.0626541	2.65867	-0.988197	0.931058	-0.0866212	0.529069	-0.33762	0.187161	-1.00263	-1.23361	1.44533	-0.38888	1.67996	-0.535585	0.944982	0.820275	-0.194405	-0.0784608
Na_sc_d3_V75	-0.920636	-0.800115	-0.828737	-0.409425	0.483853	0.889301	-1.06369	0.425076	0.735402	1.33798	-3.23108	-2.25261	-0.329185	-0.571993	-0.432597	-0.612577	-0.584581	-0.16017	-0.86787	-0.00164272	1.79233	-0.807006	-1.39384	-2.28309	-1.67577	-1.09637	-0.300711	0.0873996	-1.73714	-0.0803744	-0.684736	-0.643627	3.28651	-0.0118492	-1.3591	-0.839484	0.159453	-0.345447	-0.804216	-1.26395	-1.31883	0.221863	0.93613	0.0984753	0.440303	0.861085	-0.204457	-0.194405	-1.11912
Na_sc_d3_V76	-0.796261	-0.778731	-1.83994	-0.547071	0.137094	-0.693842	-0.115638	-0.0609323	-1.5012	0.0474082	-0.433313	0.515538	-0.751787	-1.32871	-0.939396	-1.87435	-0.27468	-0.623792	-2.00676	0.39222	-0.141614	-1.24834	-1.39384	-2.56295	-0.580689	-1.64476	1.39575	-1.39233	-0.8469	-0.0898127	-0.684736	-0.696756	1.13244	0.053428	0.747625	-0.703594	1.1441	-0.874285	-0.239421	-1.49562	-0.724737	0.432765	1.08038	0.66415	0.0646771	0.247955	1.28843	-0.194405	0.13258
Na_sc_d3_V77	-0.268209	-0.578286	-1.73884	-0.823141	-0.271421	-0.296325	-1.06369	-2.08994	-2.29041	-0.91191	-1.54056	0.858292	-1.13333	-1.0521	0.119773	1.65876	1.18512	-0.766204	-2.50732	0.292284	0.987272	-0.901344	-0.564386	-1.24182	-0.522061	0.198258	1.42019	-1.65996	-2.30955	0.544938	-0.684736	-0.636231	0.910803	-0.0138458	-1.03047	-0.483585	-0.104166	-1.27596	0.219313	1.20523	0.870904	0.748204	-0.309903	0.519597	0.406828	2.32219	0.757589	-0.194405	0.757049
Na_sc_d3_V78	-1.30302	-1.01946	-1.09583	-1.24287	-0.444809	-1.49004	0.794975	-0.941382	-0.133184	0.0812278	0.209692	-1.03944	-0.721687	-1.62073	-0.939396	0.0182197	0.0083608	0.106627	-0.0335767	-0.844595	1.72812	-0.946054	-1.39384	-1.66263	0.626951	0.640389	-0.135592	-1.49738	-0.750359	0.775162	-0.684736	-1.42037	0.645671	-0.988197	0.884648	-1.09003	-1.00724	-1.27596	1.19408	0.590862	0.490723	0.706065	0.804842	1.14162	-0.459777	1.24032	-0.0559785	-0.194405	0.166096
Na_sc_d3_V79	-1.3396	-2.3543	-2.49742	-0.972979	-0.658904	-0.198335	0.590504	1.3971	-0.860098	-1.39446	-1.98996	-1.10173	-1.13333	-0.134794	0.3198	0.495054	1.29568	-1.66808	-0.765595	-1.25586	0.638431	-0.878372	-0.883582	-0.420623	0.639054	-1.15991	-0.496579	-1.76299	-0.386753	1.08431	-0.684736	0.347955	-0.13063	-0.988197	-0.076338	-0.449366	-0.728543	-0.392978	0.497503	-0.520116	0.843658	0.443152	0.223599	2.59756	1.03402	0.327471	-0.116774	-0.194405	0.932511
Na_sc_d3_V80	-1.06973	-1.96315	-1.55606	-1.42856	0.0653306	0.642692	-0.430596	-0.66108	-2.4029	-0.01579	-0.844996	0.161442	0.00850175	0.88829	-0.347053	1.08099	0.520769	0.778332	-2.24503	-0.379885	0.511695	0.0862581	0.360902	1.27964	-1.00825	-0.650972	-0.785594	-1.89777	-0.272557	0.912037	-0.684736	-0.86826	-0.0539084	-0.988197	0.496461	0.853881	0.371839	-0.308575	-1.52325	1.43322	0.431443	0.608465	0.78029	-0.0440903	-0.515879	1.3626	-0.360902	-0.194405	-1.06316
Na_sc_d3_V81	-0.844204	-1.29258	-2.14194	-1.02429	-0.111468	-0.00852904	0.480751	-1.3014	-0.277654	-1.81222	0.254372	-0.396747	-0.761571	-0.0448455	-0.279612	0.299267	-2.53608	0.152742	-1.31189	-0.512037	0.470719	-1.24834	-0.843896	-1.18027	0.118022	-0.0402076	0.705925	-0.352434	-2.1827	1.26487	-0.684736	-1.42037	0.832784	1.25099	-0.907286	-1.29646	0.671008	-1.27596	-0.841654	0.802998	1.12032	-1.64102	-0.169196	0.0733473	0.209249	3.22907	1.1574	-0.194405	-0.339006
Na_sc_d3_V82	-1.02315	-1.68054	-0.636294	-1.77256	0.222176	-0.25802	0.389227	-0.58117	-0.890141	-1.33894	0.52428	-0.41456	-0.88798	-1.26551	0.0431489	-0.291247	-1.31662	0.174535	-0.958077	-0.558016	-1.02412	-1.24834	-0.85224	-0.660262	-0.170088	1.03401	1.26273	-0.335177	-0.640867	-1.30078	-0.684736	0.127918	1.40665	0.527279	0.138941	0.753655	-0.114071	-1.27596	-0.514039	0.117418	0.676223	1.34498	1.12609	-0.764061	-0.205436	0.13211	1.35696	-0.194405	-0.0781541
Na_sc_d3_V83	-0.696706	-1.90177	0.182225	-0.911058	-0.777194	-0.268663	-1.06369	1.91676	-0.441262	-1.81222	-1.29752	-0.616207	-1.13333	-1.55333	-0.254666	2.33396	0.389041	-0.0639477	-1.46006	-0.855288	0.0234438	-0.493442	-1.39384	-3.63746	-1.16359	-0.383148	0.0270052	-2.65237	-0.844206	-0.0946283	0.664224	-0.730293	2.08731	-0.00526275	-1.15002	-0.49649	-0.479654	-1.27596	0.438314	1.47639	-0.353554	-0.898778	0.478859	0.387731	2.33127	1.73779	-0.307421	-0.194405	-1.19213
Na_sc_d3_V84	-1.23029	-1.47993	-2.13208	-1.41754	-1.19932	0.177096	-0.272171	0.0613535	0.134378	-0.4487	-1.46395	0.377284	-1.13333	-0.10379	-0.38089	-0.263308	0.856782	-1.65434	-0.498542	0.0122018	-0.447948	-1.24834	-0.839877	-1.48043	0.89236	-0.10814	-0.559624	-2.07205	-1.49234	-0.145213	-0.684736	-0.922881	3.43067	-0.988197	1.14481	-0.0678194	0.482259	-0.889998	-0.78058	1.94601	-0.324374	1.24692	0.535126	0.388031	2.01279	1.10821	0.639325	-0.194405	-1.25226
Na_sc_d3_V85	-0.65511	-1.25881	-2.15012	-1.21322	-1.03517	1.42152	-0.182584	-0.393297	-0.486821	0.291036	-0.649189	0.115913	-0.734122	-0.856361	-0.939396	-1.87435	0.171244	1.75752	-1.5198	-0.985368	1.09402	-1.24834	0.189463	-1.57853	-0.070698	-2.4695	-0.520742	-1.03976	0.627087	1.13397	-0.684736	-0.350135	0.621506	-0.988197	0.050928	0.533257	1.17855	-0.932884	-1.52325	-0.78358	0.527117	1.75343	-0.9329	2.33145	-0.429885	1.39613	0.664262	-0.194405	-0.686346
Na_sc_d3_V86	-1.16729	-1.37009	-1.96545	-0.979108	0.131516	-0.141926	0.302578	-0.00910033	-0.647137	0.800106	-2.18201	-1.59467	-1.13333	-1.12407	-0.271262	-0.22219	0.608573	-1.15283	-0.460917	-0.540624	0.363961	-0.410926	-0.211467	-0.811007	-0.997384	-0.563317	-0.756197	-2.20728	-1.2687	-1.93187	0.385322	0.141187	0.582694	-0.988197	0.900868	-1.81527	0.478383	-0.588549	-1.52325	1.69266	0.267444	-0.5653	-0.451793	-1.08943	0.507691	1.95239	0.749003	-0.194405	-0.551097
Na_sc_d3_V87	-1.33042	-1.39892	-2.38056	-1.53266	-0.843079	-0.239717	0.466577	0.639465	-0.750494	-0.616023	-0.278378	-0.140625	-1.13333	-0.728706	-0.380968	-0.0650293	0.750454	0.545738	-0.601981	-1.21578	0.0983768	-0.884432	-1.39384	-0.48074	-1.96414	-1.23807	1.0978	-0.672152	-0.42166	-1.41123	0.446795	0.713628	2.41391	-0.988197	0.165963	-0.418404	0.970732	-0.45378	-0.0950497	0.237428	-0.275632	1.22085	2.18919	0.936421	0.0667268	0.605792	1.28884	-0.194405	-1.11842
Na_sc_d3_V88	-1.38644	-0.967868	-1.43511	-1.47962	-0.207329	-0.35798	0.356585	-0.398759	-1.20111	-0.514528	-2.14979	-0.702278	-1.13333	-0.904917	-0.939396	-0.983608	-0.940022	0.916267	-0.946002	-0.752386	0.546693	-0.736479	-0.406674	-0.118394	1.18629	-0.975574	-0.267606	-0.0415489	-3.12247	-0.675266	-0.684736	-0.751322	1.35111	-0.988197	2.23769	0.053079	0.999154	-0.521418	-0.965401	1.02919	0.151508	-0.575906	-0.239284	0.478367	0.00248728	2.60755	-0.476549	-0.194405	0.698492
Na_sc_d3_V89	-1.39522	-1.2885	-0.605784	-1.84762	-1.24192	-0.186574	-1.06369	0.775613	-0.765295	-1.32402	-1.44131	-1.21807	-0.817009	-0.321	-0.0670554	0.31618	-2.00218	1.0815	-2.16296	-0.737254	0.829568	-0.842684	-1.39384	-2.75052	-0.212457	-0.322355	-0.781687	-1.77395	-0.959135	0.559684	1.85786	-0.674444	2.49538	-0.988197	-1.89106	-1.37053	0.870661	-1.27596	-1.52325	-1.17118	-0.478419	-0.165419	1.1245	-0.184458	2.04167	1.52801	2.96618	-0.194405	0.223902
Na_sc_d3_V90	-1.2469	-1.70279	-1.00052	-1.78828	-0.171979	-0.195083	-1.06369	-0.806372	0.368453	0.228348	-1.4534	-1.50369	-0.448465	-1.80084	-0.372643	0.799288	0.394198	-0.495239	-0.841636	-0.139535	1.29733	-0.908641	-0.480078	-1.277	-0.36464	0.737835	0.823954	-0.160561	-3.02258	-0.566688	-0.684736	-0.735262	0.808445	-0.988197	-0.355892	0.582201	1.42839	-1.27596	-1.52325	0.123315	-1.4741	2.07185	-1.18972	-0.540503	1.25191	0.881614	0.945918	-0.194405	-0.0863707
Na_sc_d3_V91	-0.705925	-1.4891	-1.57468	-2.32834	0.661246	-0.278099	0.771816	0.557134	-0.920928	0.0583795	-1.61353	-2.42156	-0.767038	-0.367396	-0.939396	0.720799	-0.921508	-0.730753	-1.60341	-0.679181	-0.666732	-1.24834	-1.39384	-2.98698	-0.625014	-1.96593	0.442716	-2.60129	-1.6474	0.0248678	-0.684736	-1.42037	2.29916	-0.988197	-1.21713	-0.635426	0.520343	-0.245922	-1.52325	0.734342	1.171	-0.0547943	1.04719	-1.99206	2.07679	2.69252	-0.930989	-0.194405	-2.13153
Na_sc_d3_V92	-0.877395	-1.57767	-1.723	-0.420977	-0.545404	-1.0774	-0.330045	-0.704456	-0.742641	-0.461983	-1.76236	0.0157956	-1.13333	-1.12004	-0.939396	-1.28741	0.603786	0.655197	-0.94316	-0.826946	-0.646897	-0.873716	-0.299602	-0.754097	-0.619742	-0.309256	-1.42943	-0.139948	-1.00176	-1.2864	-0.684736	-0.0573892	-0.755227	-0.988197	0.179934	0.376507	1.52829	-0.88488	-0.939439	-1.21778	0.747125	1.43184	0.853111	2.37405	1.19813	2.93531	0.734266	-0.194405	-1.33494
Na_sc_d3_V93	-1.19988	-0.825789	-2.40126	-0.636712	-0.142309	0.279731	-1.06369	0.120231	-0.849649	-1.497	-0.637085	-1.51619	-0.719009	-0.215239	0.152947	0.216551	0.118202	0.108581	-1.47952	-0.22173	1.25978	-1.24834	-1.39384	-1.14474	-2.06737	1.21384	0.323025	-1.76063	-1.12863	-1.03906	1.51169	-0.307599	1.3663	-0.988197	0.290781	-1.18332	-0.227589	-1.01491	-0.892878	1.17529	-0.0156074	1.7642	1.32678	-0.473134	0.0427332	0.768868	-0.319839	-0.194405	1.24907
Na_sc_d3_V94	-0.869538	-1.31056	-2.5203	-1.85581	0.222256	-0.313069	-0.139818	-0.91815	-0.651733	0.861322	-0.231477	-2.10807	-1.13333	-1.07079	0.802573	-1.47857	-0.774355	-1.58811	-2.11824	-2.40074	1.63432	-0.899728	-1.39384	-0.896322	-0.983975	1.20749	-0.291776	-0.962711	-2.67933	-0.563864	-0.684736	0.73877	1.59157	0.0500445	-1.42784	-0.109549	0.212507	-0.896013	-1.52325	-0.792227	0.351675	-0.167427	0.26055	0.74652	0.0395445	0.508394	1.55629	-0.194405	0.047238
Na_sc_d3_V95	-0.97946	-1.94113	-2.75295	-1.7196	-0.619925	0.633924	0.484561	-0.442296	-1.67717	-1.41337	-0.699864	0.607678	-0.345218	-0.230053	-0.294087	0.476887	-1.12972	0.146477	0.0646931	-0.878783	-0.0483105	-0.839482	-0.738885	-0.795373	0.142871	-0.00579156	-0.775469	0.167524	-0.429231	-0.731494	-0.684736	0.23747	1.78495	0.129725	1.03694	-0.324363	-0.293709	-1.27596	-0.951772	-0.533477	-0.151276	0.509893	-0.333833	0.789529	0.591267	1.40847	1.60951	-0.194405	-0.528193
Na_sc_d3_V96	-0.909583	-1.05859	-0.668759	-0.181081	-0.111947	0.313478	-0.267274	-1.29235	-0.149495	0.135342	-4.15435	0.0947517	-1.13333	-0.632766	-0.939396	2.14195	-0.456599	-1.01999	0.439308	0.38714	-1.3139	-1.24834	0.10754	-2.40261	-1.07357	-0.889728	0.265964	-1.28937	-0.918414	-0.264053	0.482743	-0.753383	0.156342	0.155822	-0.598658	0.0884889	-0.120608	-0.243741	-1.52325	-0.541409	0.643799	-1.71035	-1.4102	0.179878	2.14171	2.268	-0.851903	-0.194405	-0.880036
Na_sc_d3_V97	-1.02367	-1.42592	-1.33729	-1.8411	-0.181705	-0.299865	-1.06369	0.626512	-1.31563	-1.3781	-1.0204	-0.726227	0.0347957	-1.13153	-0.939396	-0.49516	-1.26863	-0.351387	-1.34552	-0.910586	-0.450268	-1.24834	0.0309819	-0.706023	-2.60042	0.610405	-0.832053	-0.121607	-0.538363	1.73	-0.684736	0.0874952	2.29377	0.116302	0.985045	0.0310862	-0.180587	-0.866858	-0.227452	-0.832399	0.085039	0.240935	1.33304	0.348569	0.847508	1.77081	2.37405	-0.194405	-1.95674
Na_sc_d3_V98	-0.906398	-1.6747	-2.12901	-1.34193	0.298013	1.07823	-0.218748	-0.226917	-0.970478	-1.81222	-2.36245	0.432918	-1.13333	1.69267	-0.939396	0.523951	-1.56813	0.134125	-0.892103	-0.736396	0.621181	-0.647631	-0.836148	-1.35874	-0.587151	-0.922038	-1.41531	-0.349367	-1.1033	-0.0895425	-0.684736	0.790484	1.33916	-0.988197	-0.775916	0.866234	-1.44172	-0.850126	0.0990856	-0.718263	-0.02412	0.0342723	-0.915502	-1.03913	0.816528	0.251394	0.688011	-0.194405	-1.71244
Na_sc_d3_V99	-1.01614	-2.02499	-1.7273	-0.649452	-0.298664	-0.853999	-1.06369	0.518541	-0.568388	-1.81222	-0.550839	-0.184178	-1.13333	0.304634	-0.939396	-0.809008	0.854499	0.833813	-1.1807	0.599279	0.0745009	-0.890323	0.164243	-2.14085	-0.323436	-1.95052	-1.43623	0.100269	-1.67108	-0.199788	-0.684736	0.0489609	2.13487	-0.988197	0.457888	0.128686	-0.0834466	-0.839592	0.931329	1.83385	-1.67191	1.38363	0.969884	-0.121413	0.690479	1.00362	1.19605	3.05654	0.350393
Na_sc_d3_V100	-0.918117	-1.67156	-0.83132	-1.49798	-1.15176	0.15202	-1.06369	0.0220583	-1.53204	-0.985386	-0.889842	-0.162032	-0.436374	-0.730086	-0.0532121	-0.146189	0.106231	0.637545	-0.901693	0.309847	0.705237	-0.740819	0.068238	-0.601043	-1.07912	-0.350266	-2.03767	-1.48514	-1.38377	-0.621557	0.413562	-0.781383	3.12791	-0.988197	0.714743	-0.556569	0.172502	-1.27596	-1.52325	-0.23977	-0.703841	-0.203625	-0.630638	-0.362905	0.895146	-0.149835	0.373376	-0.194405	-0.514295
Na_sc_d3_V101	-0.989421	-1.41455	-1.56585	-1.00411	0.558978	-0.620691	0.630047	-0.55085	-1.31154	-0.601483	-1.32674	0.0768414	-0.368634	-0.557088	-0.939396	0.241905	0.545044	0.204089	0.973264	-1.12341	0.31504	-1.24834	-1.39384	-0.446886	0.22418	-1.38298	-0.0708176	-1.42529	-0.65757	-0.607254	0.643006	-0.610811	1.52606	-0.988197	1.77158	-0.466975	-1.31289	-0.774796	-0.796533	2.18765	0.806643	-0.776175	-1.14083	-1.30476	0.963044	-0.520563	-0.125329	-0.194405	0.611012
Na_sc_d3_V102	-1.23988	-0.84074	-1.04234	0.138006	0.248637	-0.34033	-1.06369	0.504748	-1.9518	-1.42707	0.799481	0.735522	-1.13333	-1.04899	-0.939396	0.789488	-0.132785	-0.286757	0.419969	0.743223	1.11682	-1.24834	0.216181	-2.7391	0.0947149	0.769746	-0.923052	-0.254973	-2.22159	2.25982	-0.684736	-0.711732	1.91	-0.142608	0.62773	0.352474	-0.942341	-0.818793	-0.219338	-0.494478	-0.342477	1.12606	0.776161	-0.336565	0.127278	1.53683	2.17199	-0.194405	0.242493
Na_sc_d3_V103	-1.56458	-2.57196	-1.62931	-0.975789	-0.831483	0.550631	-1.06369	0.979462	0.464782	-0.578773	-1.42626	-0.541121	-0.774036	-0.560925	-0.939396	-0.0924235	-1.50238	1.03768	0.129491	-0.802634	-0.153842	-0.908776	-1.39384	-0.556961	-0.181163	-0.81299	1.02894	-0.278539	-1.71567	0.262127	-0.684736	1.88747	1.37915	-0.988197	-0.316721	0.291438	2.06365	0.0270234	-1.52325	-1.95288	0.242305	-0.16307	1.92792	-1.34067	0.139223	2.25203	1.45371	-0.194405	-0.492853
Na_sc_d3_V104	-1.10441	-1.18193	-1.14341	-1.46184	0.255037	-0.913596	-0.0636156	-0.125212	-0.575101	0.0720111	-1.07701	-1.58462	-1.13333	-0.825558	-0.939396	-0.135112	0.500258	-0.683564	-0.551978	-0.832111	-0.696029	-0.928311	-0.83579	-1.53183	-0.641607	-1.96086	-0.834566	0.633054	-0.508934	-1.93187	-0.684736	-1.42037	3.42599	-0.988197	0.373398	-1.10795	0.536302	-1.27596	-0.945357	0.132983	0.942891	-0.0753489	0.62755	-0.646449	0.538431	1.46053	-0.157403	-0.194405	-0.134163
Na_sc_d3_V105	-0.912534	-1.57377	-1.38219	-1.15211	-0.618572	0.437293	-1.06369	-0.55593	-0.229508	-0.2143	-2.53966	0.721858	-0.361892	-0.924912	-0.429115	-0.757134	-0.567941	0.611897	-0.947136	-1.74464	1.63653	-1.24834	-1.39384	-1.20115	-0.157508	-0.573147	0.208167	-0.0671906	-0.855774	-1.19148	-0.684736	1.02766	2.34585	-0.0803661	0.099884	-1.32644	2.30317	-1.27596	-0.800694	-0.533673	-1.30937	1.05024	-0.287369	-0.593444	-0.587322	1.77444	0.856407	-0.194405	1.03444
Na_sc_d3_V106	-1.11533	-1.87916	-0.822648	-0.514692	-0.671574	-0.300504	-1.06369	0.158696	-1.57082	0.400532	-0.368588	0.614812	-0.407708	-0.314266	-0.334553	-0.72033	-0.45764	-0.0572894	-1.62188	-0.387875	1.38627	-0.872928	-0.915133	-1.39145	-0.770604	0.0516914	-0.134324	-0.672109	-1.53186	-1.48308	0.203973	-0.862836	-0.0171175	-0.0372386	-0.883331	0.202793	-0.620333	0.167175	-0.0361288	-0.319774	-0.410013	0.663257	-0.568887	2.73688	-0.430726	0.779203	1.16823	-0.194405	1.37647
Na_sc_d3_V107	-0.980924	-1.76456	-1.1812	-1.44331	-0.502425	0.288867	-0.26962	-0.896464	-0.361949	-0.851839	-1.28895	-1.10379	-0.430847	-0.247649	-0.185903	-0.581535	-0.258298	0.224317	-0.257994	0.160722	-0.299174	-0.606259	0.683689	-0.45677	0.451956	-0.823377	0.488393	-0.066659	-1.39247	0.366757	-0.684736	0.763372	1.08791	-0.988197	-0.256182	0.349763	-0.980223	-0.454561	-1.52325	1.09309	0.503514	0.678308	-0.0587167	-0.790263	0.20018	2.38005	-0.00576229	-0.194405	-0.233668
Na_sc_d3_V108	-1.25247	-1.28018	-0.471597	0.252827	-1.77934	-1.06677	-1.06369	1.2869	-0.419101	-0.158326	-1.23747	0.419521	-0.882348	0.139349	0.159771	0.32086	-0.390308	0.786727	0.232815	-0.42682	-0.546017	-0.853479	-0.807416	-1.74351	-0.468495	-0.573207	-0.89106	-3.54941	-0.7209	-0.669082	-0.684736	0.512744	-0.0552975	0.211259	0.949921	-0.781834	1.43909	-0.321045	-0.647266	-0.0958218	-0.108696	-1.16576	-0.446313	-0.563122	0.699854	3.09793	0.949671	-0.194405	1.2964
Na_sc_d3_V109	-0.844577	-1.03055	-0.690713	-0.136693	-1.33007	0.150415	-1.06369	-0.0053925	-0.295416	-1.39871	-1.66397	0.629027	-0.546661	-0.0761888	-0.939396	-0.596725	-1.6631	0.6211	-1.18156	-0.746246	0.841372	-1.01614	-1.06562	-1.01347	-1.50797	-0.555355	1.25292	-1.4208	-3.01159	-0.186641	0.610594	-1.42037	1.10794	-0.988197	0.069167	-0.0801783	0.183635	-0.286471	0.347257	1.8482	-0.0980954	1.60707	-0.412981	0.689061	-0.390289	2.10152	0.549633	-0.194405	0.463901
Na_sc_d3_V110	-0.741379	-1.63974	-1.47561	-2.34549	-0.978876	0.412126	-1.06369	-0.169633	0.233359	-0.771734	-0.617018	-0.614615	-1.13333	-1.49705	0.200111	-0.729784	-0.227184	0.251283	-1.64984	-0.105531	0.115258	-0.874334	-0.864862	-0.567154	-0.797481	-0.232349	-0.0563197	0.0985041	-1.15028	0.918097	-0.684736	1.42365	1.60214	-0.988197	-0.299431	0.340556	1.4809	-0.834629	-0.918259	0.407206	-0.710852	-0.671874	-1.21924	-1.12282	0.706742	1.66077	0.566003	-0.194405	-0.473262
Na_sc_d3_V111	-1.2055	-1.60065	-1.67407	-1.83379	-0.405321	-0.732101	-1.06369	-0.287623	-0.40835	0.111287	0.0863332	-0.252296	-1.13333	0.0592652	-0.939396	-0.212435	0.108778	-1.09679	-1.92975	-0.187925	0.932082	-0.228438	-0.431301	-1.41759	-0.559032	0.744548	1.89492	-0.131644	0.118455	1.04657	0.352958	-0.72622	2.10611	0.0149679	-1.39873	0.338879	-0.0344298	-0.866802	0.613981	-0.4976	0.474225	1.65984	0.700211	-1.07469	0.0428272	2.37365	0.294835	-0.194405	1.0557
Na_sc_d3_V112	-1.52313	-1.93894	-1.20828	-0.235895	0.606584	0.601751	-1.06369	-1.08947	-0.466634	-1.34613	-0.230389	-2.44011	-0.773686	-0.68424	0.304002	-0.731384	0.831886	0.0406358	-0.604639	-0.698636	1.04729	-0.904342	-1.39384	-0.104848	-0.348335	-0.0887071	-0.881412	-0.10936	-0.60227	-1.38975	-0.684736	-0.553646	-0.0100541	-0.988197	-1.89388	0.309515	0.790602	-1.27596	-0.902074	1.11417	-0.0149333	0.0264508	-1.13238	0.379866	0.654199	2.67243	0.666452	-0.194405	-1.14129
Na_sc_d3_V113	-1.20545	-1.92658	-0.930484	-2.10721	0.159055	-0.21986	-1.06369	-2.01535	-0.521176	-1.32629	-2.24357	-0.833227	-0.710215	-0.0325506	0.447408	1.33486	-1.3072	0.44451	-1.74105	-0.865221	-0.902642	-1.24834	-0.181228	-2.91998	-1.93067	0.942631	-0.738107	-1.37222	-1.33484	-1.39092	-0.684736	0.0114301	2.04178	-0.988197	0.0849883	-0.44641	0.98045	-0.807058	-0.819924	-1.85964	0.669996	-0.118784	-0.0311833	1.12084	1.11667	0.628074	0.720908	-0.194405	-0.714561
Na_sc_d3_V114	-1.06691	-1.49754	-1.41551	-2.01772	0.138882	-1.06592	-0.201972	-0.685613	-1.99837	-0.807067	-0.525863	0.626469	-0.393509	-1.224	-0.331356	1.25787	0.611377	1.01106	-0.596186	-1.74504	0.244735	-0.396937	-0.282646	-1.62185	1.22775	-0.135854	-0.0563771	-1.46781	-1.0598	-0.00562636	-0.684736	0.888488	1.39462	-0.988197	-1.04149	-0.236333	-0.0517277	-1.27596	0.502098	1.53241	1.27337	0.173292	-0.154964	-0.419968	2.03723	-0.0396073	2.00005	-0.194405	-0.428434
Na_sc_d3_V115	-1.44619	-0.824966	-2.16151	-0.406262	-0.842319	-0.253442	-1.06369	0.192974	-1.35447	-0.847741	-0.0229518	-1.70448	-0.386989	-1.10223	-0.939396	-1.35203	0.417497	0.237935	-1.54009	-1.20512	1.51431	-0.858478	-0.229927	-1.61073	-0.123301	-1.24733	-0.42967	-1.81979	-0.19696	-0.712594	-0.684736	-0.673178	2.20701	-0.988197	0.224302	-0.483122	0.861659	-0.862629	-0.624923	0.36045	-0.618137	0.518999	-1.15991	-0.353599	-0.446134	0.116498	0.23888	-0.194405	-2.51092
Na_sc_d3_V116	-1.00321	-1.37753	-0.971936	-0.891349	-0.364955	1.11348	0.873624	-0.149734	-0.626625	0.530572	-0.552262	-0.132033	-1.13333	-1.11382	-0.939396	0.726398	1.02964	-0.527756	-1.15252	-0.643271	1.24249	-0.898432	-0.883289	-1.81586	0.57222	0.256855	-2.03767	-0.772829	-1.66311	0.754415	-0.684736	-1.42037	2.09017	-0.988197	-1.34071	0.567916	1.16307	-0.765732	-0.188809	-2.06646	-0.273264	1.08264	0.168012	-0.43848	-1.0738	0.357332	0.761024	-0.194405	-0.676307
Na_sc_d3_V117	-1.12747	-1.48418	-2.28467	-1.36178	0.523803	-0.222672	0.918944	0.527707	-1.03491	-1.81222	-1.21381	0.159001	0.0089776	0.0646157	-0.939396	-0.566077	-1.26749	1.51713	-1.39229	0.766376	1.17008	-1.24834	-0.305082	-1.13262	-0.903718	-0.253953	-0.810624	0.0528188	-3.63653	0.487361	-0.684736	0.785474	3.07672	-0.988197	-0.76953	0.0331879	-0.209561	-0.613967	0.771796	1.08112	0.0975962	-2.32821	-0.0933349	1.12507	0.950749	2.28331	1.53628	-0.194405	-1.32426
Na_sc_d3_V118	-0.800221	-1.45119	-1.78463	-1.19853	-0.842047	-0.12878	-1.06369	-0.883026	-0.850346	-1.38732	-1.50328	-0.841224	-0.749945	-1.10613	-0.416263	0.504274	-0.0717052	-0.364059	-0.0410664	0.886674	1.22708	-1.24834	-1.39384	-0.132138	-0.884178	0.184763	-0.837431	-0.863648	-1.61883	-0.521019	-0.684736	0.190579	-0.755227	-0.988197	-0.796116	-0.111899	1.22509	-0.346308	-0.208038	-0.261003	-1.04766	0.938744	-1.33166	-0.723623	-0.501816	0.708927	-0.170369	-0.194405	0.865292
Na_sc_d3_V119	-1.05609	-2.31034	-1.52271	-1.32502	-0.044772	1.50406	-1.06369	0.84454	-0.507282	-0.5547	-1.06662	-0.418035	-0.367467	-0.587758	-0.415453	-0.200641	-0.0933863	1.63706	-1.21369	-0.804945	0.962614	0.270974	-0.758055	-1.42372	0.973605	-1.08642	0.944679	-1.59139	-1.22031	-0.903428	-0.684736	0.747133	1.35122	-0.988197	-1.01833	-0.282732	0.308904	-0.479206	-0.835708	-0.432506	0.121364	0.483426	1.61258	-1.3791	2.88909	0.139477	1.19863	-0.194405	0.834891
Na_sc_d3_V120	-1.31773	-1.10384	-1.32073	-0.279724	-0.291601	-0.0172672	-0.267162	-1.22033	-1.39841	-0.411418	0.556503	-2.07152	-1.13333	0.642279	-0.939396	-1.32996	0.541852	0.0608369	-0.657582	-0.0661839	-0.212999	-0.512072	-0.839171	-0.466287	1.07026	0.845124	0.214578	-0.785479	-0.969109	-0.570457	0.333551	-0.486388	2.63153	-0.0686247	-1.43963	-0.410481	-0.389743	-0.325109	0.42024	0.078766	-1.11607	-1.49319	0.884408	1.36487	0.552796	2.75093	0.633285	-0.194405	0.0141815
Na_sc_d3_V121	-1.07928	-1.79686	-1.62809	-1.44107	0.342041	-0.169868	-0.135862	-0.326766	-1.63727	-1.81222	-1.77982	-1.25479	-0.703554	-1.97465	0.253981	-1.87435	0.285795	0.176027	-1.78651	0.303773	1.87093	-1.24834	-0.907726	-0.259789	-0.694243	-1.47841	2.09127	-1.28548	-1.74253	0.440266	-0.684736	-0.626686	0.0134341	0.634232	-0.593798	-0.664006	-0.500994	-1.27596	-1.52325	-0.446104	0.306396	1.1843	0.370651	0.895788	0.0387019	1.35105	0.667157	-0.194405	-0.695914
Na_sc_d3_V122	-1.13958	-1.63285	-1.22637	-1.59907	0.456172	-1.49004	1.56907	1.2932	-1.49136	-0.869787	-2.34188	-0.973692	-1.13333	-0.461833	-0.939396	0.0574576	0.69449	-0.542511	-0.487083	-0.551595	0.62987	-0.875283	-0.267486	-0.997559	1.0712	-0.34789	-0.863261	-2.04908	-0.366174	1.10735	0.778127	-0.828794	-0.00169677	-0.988197	1.23611	-1.1034	2.2055	-0.281195	0.254631	-0.22696	0.104765	0.291909	-0.864656	0.849069	2.7768	1.41983	0.868542	-0.194405	-1.69332
Na_sc_d3_V123	-1.05965	-1.26349	-0.360263	-0.751016	-0.0383732	-0.265211	-0.100469	0.18841	0.109027	-0.481287	-0.814097	-1.29507	-1.13333	-1.17805	-0.939396	-0.603314	0.441917	-0.319844	-2.38156	-0.891284	0.0405169	-1.24834	-1.39384	-0.15872	0.925005	-0.79866	-0.308679	-1.89032	-2.61521	-0.854797	-0.684736	-0.549709	0.776522	-0.988197	-0.568468	0.59464	-0.511554	-0.48501	-0.831465	1.62159	-0.158084	0.0213194	-1.096	-1.19692	1.45973	1.09172	1.9284	-0.194405	-0.816177
Na_sc_d3_V124	-0.776641	-1.76868	-1.75061	-1.52778	-0.464061	1.42713	-0.249816	-0.941324	-2.15868	-0.866019	-1.60782	0.0769018	-0.719493	0.384181	-0.365116	-0.47263	0.545136	1.52757	-0.788897	-0.610407	1.74879	-1.24834	-0.900396	-1.11523	0.38937	0.508688	0.314423	-1.73718	-1.06751	-0.788412	-0.684736	0.00016096	2.01194	-0.988197	0.609038	0.983398	0.0318412	-0.355163	-0.875015	1.76587	0.137893	1.46994	-0.0194812	0.966031	1.80723	0.488711	-0.132014	-0.194405	0.0875912
Na_sc_d3_V125	-1.31867	-2.47561	-2.52391	-0.752178	0.276196	-0.0227789	-1.06369	0.249254	-0.0149885	-0.612512	-0.610194	-0.633608	-1.13333	-1.9987	-0.337249	-0.544187	-0.252341	-0.0108412	-1.9079	0.119507	0.794752	-0.921143	-0.292123	-2.95451	-0.789112	-0.863104	-1.23398	-0.84417	-0.480638	0.506777	-0.684736	-0.782113	0.912495	-0.988197	0.0386152	-0.127043	-0.575997	-1.27596	-0.916277	0.564127	0.973922	1.35549	1.62883	0.759196	1.60846	2.07019	0.144499	-0.194405	-0.363962
Na_sc_d3_V126	-0.855009	-1.6777	-0.325951	-1.14867	0.253845	0.739365	-1.06369	-1.11772	-0.317156	-0.933407	-0.761926	0.16453	-0.423726	0.857864	-0.939396	-0.48947	-0.342205	-1.88567	-2.01152	-0.238362	0.63233	-1.24834	-0.396577	-1.54575	0.109822	-0.188362	0.742391	0.430466	-1.60917	0.542293	-0.684736	0.141354	1.7836	-0.988197	-0.0500652	-0.0337261	0.794023	-0.871481	-1.52325	2.60754	-0.419931	-0.243005	1.06062	-0.738333	0.613197	1.25521	1.01974	-0.194405	0.26886
Na_sc_d3_V127	-1.13052	-1.48347	-0.263385	-1.79151	-0.118343	-0.374404	-0.133789	-0.67526	-1.08087	-1.29872	-1.35742	-0.997647	-0.796713	-1.99047	-0.371836	0.397506	-0.237301	-2.1411	-1.10727	-1.75872	0.972153	-1.24834	-1.39384	-1.49537	-1.08387	-0.431188	-1.32086	-1.3717	-1.68356	-1.46549	-0.684736	-1.42037	0.700828	-0.988197	1.52303	-0.110709	0.949136	-1.27596	-0.859003	-1.06694	-0.20006	0.479894	1.8365	0.504907	0.651546	0.84873	0.241348	-0.194405	-1.19547
Na_sc_d3_V128	-1.1524	-1.49998	0.136478	-0.0680529	-0.0650704	0.295607	0.530914	1.16397	-1.09861	0.0715157	0.142848	-1.13812	-1.13333	0.799451	-0.310514	1.3354	-0.377228	-1.3632	0.0468278	-0.0733875	0.171667	-0.903458	-0.458241	-0.316168	0.201809	-0.947228	1.28862	-0.97654	-1.1866	0.0231182	-0.684736	-0.747614	2.61429	-0.988197	-0.803028	-0.0302996	-0.0115879	-0.9021	1.04285	1.83073	0.841091	-0.290192	-0.883034	1.58092	1.24132	1.78428	1.07716	-0.194405	0.447446
Na_sc_d3_V129	-1.06115	-1.06218	-2.01605	-0.683355	-0.499305	-0.071041	-1.06369	0.300281	-0.375181	-0.275791	-0.939743	-0.579901	-1.13333	-0.460669	-0.939396	0.46919	0.933923	1.18848	0.577481	-0.923077	1.01388	-1.24834	0.963483	-2.57257	0.453719	-0.744147	-0.0965121	-1.22292	-0.564628	-0.612161	-0.684736	0.530329	1.09153	-0.988197	-0.174551	0.9025	0.250429	0.143414	-0.85518	-0.65656	0.658528	0.0403474	0.684195	0.93905	1.50611	1.11933	1.83185	-0.194405	-0.431161
Na_sc_d3_V130	-1.02728	-1.67896	-1.43986	-0.827657	0.0369195	1.08638	0.702262	-0.427694	-0.987193	-1.0769	-0.324133	-0.638248	-0.52663	-0.785072	-0.939396	-0.0111465	-2.41635	0.572964	-0.213795	0.587056	1.46827	-1.24834	-0.572336	-2.14059	0.92048	-1.37212	0.689036	0.353176	-0.845123	0.88684	-0.684736	0.00745358	1.29005	1.66528	-0.817227	0.992284	-0.675731	-0.711326	0.540546	-1.70655	0.33767	0.262655	0.432339	-0.0707801	1.60656	1.56773	1.32417	1.96255	-0.58729
Na_sc_d3_V131	-0.900842	-1.3236	-2.46798	-1.58727	0.353755	-0.671995	-1.06369	-2.36145	-0.585158	-0.495089	0.158222	0.96902	-0.390649	-0.502439	-0.39726	0.179254	-0.781738	0.100534	0.0833883	-0.816875	1.32791	-0.862615	-0.0506609	0.0536446	0.428132	-0.411841	-1.47055	-2.23495	-2.11343	-1.37894	0.514632	0.343481	5.41882	0.0949022	-0.145683	-0.932306	-1.33542	0.0211018	0.462823	1.81515	1.12621	2.85829	1.40035	-0.624477	0.108615	1.44705	-0.370842	-0.194405	-1.07978
Na_sc_d3_V132	-1.16844	-1.56343	-0.473129	-1.22485	0.249469	-0.591445	0.176686	-0.592948	-0.379807	-1.42447	-0.513777	-0.0422182	-0.0759506	-1.17459	-0.939396	0.0258416	-1.35762	-0.125238	-1.11097	-0.771083	-0.617001	-1.24834	-0.878259	-1.5101	0.230574	1.08563	1.10021	-2.10429	-1.83616	-0.551703	0.36761	0.531896	2.15905	-0.32334	0.33139	-0.457848	1.58121	-0.147901	0.0108349	-0.557576	-0.792204	0.62819	1.2018	1.52428	-0.501495	2.19313	-0.814833	-0.194405	-0.902225
Na_sc_d3_V133	-0.712025	-1.41673	-1.87374	-0.734207	0.107688	0.495477	-1.06369	0.00894353	-0.386216	-0.90783	-0.310096	0.26149	-0.821826	-0.108822	1.49624	0.0282535	0.171692	0.614454	-1.44325	-0.451728	0.64828	-1.24834	-0.857124	-1.26258	-1.07444	-0.662462	-0.951828	-0.0710492	-1.99157	1.14517	-0.684736	-1.42037	1.22501	-0.988197	-0.228545	0.238253	0.579463	-0.363278	0.0543658	-2.39378	1.59344	-0.361373	1.21552	-0.140202	0.516646	1.46677	1.19782	-0.194405	0.0943331
Na_sc_d3_V134	-0.855805	-1.22692	-0.246222	-0.380668	-0.270704	-0.132079	-0.277655	0.0204388	-1.08694	-0.125552	-1.78829	-0.983983	-0.509834	-1.52153	-0.939396	-0.489151	0.592082	-0.967942	-0.703239	0.32221	1.83711	-0.896931	-0.396278	-1.04747	-1.55191	-0.929831	-0.223097	-2.21415	-1.02542	-0.762802	-0.684736	0.206128	2.25141	-0.988197	0.0665288	0.754623	-1.1237	0.567652	-0.888692	1.12505	-1.88546	0.664029	0.146702	0.634554	0.677875	1.08696	0.41061	-0.194405	-0.739634
Na_sc_d3_V135	-0.816969	-1.57392	-1.4377	-1.73006	-1.48091	0.738327	-0.275362	-0.202698	-0.564051	0.596497	-1.7133	-1.24941	-1.13333	0.376337	-0.939396	-0.690751	-0.208176	0.181788	-0.987714	-0.0969839	0.577428	-0.935481	-0.861508	-1.38643	-0.217273	-0.254626	0.477672	-3.04582	-1.34516	0.52153	0.411119	0.777628	-0.104376	-0.988197	-0.966997	1.10171	0.925634	0.163934	-0.958304	-0.563702	0.310627	1.64658	1.60715	1.12296	1.15881	0.443712	0.923326	-0.194405	-1.36352
Na_sc_d3_V136	-1.21291	-0.913746	-1.49549	-0.928034	-0.302855	-0.638563	-1.06369	0.222238	-0.0263386	-1.38789	-1.71363	-0.243698	-0.76499	0.123006	-0.436584	-0.765623	1.96253	0.494103	0.0963762	-2.6204	0.379338	-0.88668	-0.857697	-0.683854	-1.41153	-0.0790862	1.49529	-1.01499	-0.350857	1.34985	-0.684736	-1.42037	2.88252	-0.0235634	0.052333	0.607769	-0.601034	-1.27596	0.394419	0.0312963	-0.968462	1.69395	0.678972	0.50306	0.336914	0.817901	2.31191	-0.194405	-1.28238
Na_sc_d3_V137	-1.01949	-0.674189	-1.7977	-1.57757	-1.11593	-0.0138432	-1.06369	-0.585135	-0.634097	-0.73414	-3.58897	-2.15468	-0.401604	-1.51812	-0.939396	-1.29121	1.73914	-1.23974	-3.4201	-2.45874	0.414929	-0.929453	-1.39384	0.0296076	-0.763314	1.53085	0.12009	-1.1565	-1.08997	-0.0191212	-0.684736	-0.429685	2.33369	-0.988197	-2.4096	-1.14587	1.26641	0.360375	-0.887812	0.419537	1.52607	-1.11109	0.631286	-1.09113	-0.342743	-2.00366	0.461639	-0.194405	-0.917253
Na_sc_d3_V138	-1.36608	-0.626422	-1.98199	-2.50948	1.13011	-1.49004	1.11705	-1.25365	-1.26233	-1.81222	-0.473783	-0.74534	-0.247483	-0.540426	-0.939396	-0.689673	0.495351	1.66993	-0.044905	-0.0330032	1.06409	-0.644516	-1.39384	-0.900465	-0.349331	-0.445279	-1.05483	-1.17464	-2.6215	-1.27285	-0.684736	0.0390451	4.28559	-0.988197	-0.000901251	0.593568	2.1715	0.172345	-0.457008	0.493894	0.0746851	-0.579981	0.830831	0.488811	0.651482	2.04689	-1.08559	-0.194405	-0.295052
Na_sc_d3_V139	-1.32839	-1.31073	-1.43125	-2.75919	0.133773	-0.461224	-0.296609	-0.983716	0.55033	-0.630979	0.605511	-0.735152	-1.13333	0.384062	-0.939396	-0.0243741	-1.25793	-0.494475	-1.55734	-1.93068	0.812676	-0.660707	-0.413282	-0.935551	0.312517	-1.33018	0.824315	-1.56174	-1.01316	-1.93187	-0.684736	0.502941	1.38284	-0.988197	-0.113713	0.757041	0.203111	0.315734	-0.936356	-0.68807	-0.176255	0.359316	2.22226	0.897191	2.26683	0.73769	0.164503	-0.194405	-0.129584
Na_sc_d3_V140	-1.1545	-2.03033	-2.83629	-1.12421	0.0654306	0.209827	-1.06369	-0.0902071	-2.02912	-0.906899	-1.37674	-0.749272	-1.13333	-0.280595	-0.939396	-0.687336	0.635703	0.180949	-0.143947	-1.25914	0.895897	-0.379852	-1.39384	-0.71172	1.12624	0.44173	-0.600791	1.20987	-0.219179	0.338099	0.520268	-1.42037	1.23317	0.0809366	-1.39094	-0.949165	-0.835494	0.202104	-0.840619	0.578343	-0.695962	2.05887	-0.187947	-0.628933	1.23881	1.32384	6.0094e-05	-0.194405	0.432474
Na_sc_d3_V141	-1.15941	-1.86885	-1.17058	-1.55559	0.235054	-0.566265	-1.06369	0.486834	-0.768292	-0.311344	-1.37087	-0.379577	-1.13333	-1.03821	0.186589	-0.632998	0.963152	0.0328265	-1.19194	0.0274883	0.966111	-1.24834	-0.875853	-3.076	-2.09072	-0.875072	-1.38034	-2.48225	-0.945056	0.0243641	1.58443	0.373058	2.03724	0.197127	1.36511	-0.0024004	-0.0362848	-0.395538	0.544661	2.62887	-0.014471	0.955613	0.937231	0.981921	0.261551	0.434691	0.285303	-0.194405	-0.857415
Na_sc_d3_V142	-1.15803	-1.26829	-2.78992	-1.68682	0.110246	0.874747	0.661907	0.503883	-1.74087	-0.290676	-0.758563	-0.420095	-1.13333	-1.06074	-0.939396	-1.87435	0.88188	0.290042	-1.42484	-0.0184057	2.24027	-0.929257	-0.658937	-1.00046	-0.84738	-1.06115	0.453685	0.1803	0.0708074	0.0678396	-0.684736	-0.963868	-0.323053	-0.988197	0.116467	1.5504	3.23601	-1.27596	0.763675	0.527832	2.05517	0.683834	1.00659	0.519679	0.936258	3.41411	1.78511	-0.194405	1.52307
Na_sc_d3_V143	-0.476936	-1.27194	-0.616191	-1.76027	0.214216	-0.34249	0.565317	0.721964	-1.34223	-0.340362	-3.57062	-2.32083	-1.13333	0.175889	-0.939396	-0.6296	-0.0635137	-0.982413	-2.26119	-1.41541	1.00366	-0.400128	0.202902	-0.418108	1.06679	-0.516537	0.789241	-1.38024	-1.20612	-1.93187	0.53872	1.00364	2.08989	-0.135255	-1.36129	0.0862898	-0.756505	-1.27596	-0.523781	-1.17596	0.785661	-0.205174	0.414163	1.95297	0.216857	1.01808	-0.00564771	-0.194405	-1.94925
Na_sc_d3_V144	-1.12821	-1.83179	-0.977686	-0.0569549	0.188887	-0.191385	-0.159174	-0.833441	-0.849123	-0.307028	-2.45059	-1.66825	-0.754626	-1.90319	-0.939396	-1.87435	-3.07677	0.685621	-2.36825	-1.53254	0.909376	-0.886108	-1.39384	-0.393998	-0.845693	-0.974084	1.2812	-0.615587	-1.57624	-0.172533	-0.684736	-1.42037	2.31025	-0.988197	0.535727	0.469531	-1.40926	-0.837453	0.0527494	0.651531	-0.161455	0.306433	0.974863	0.803464	-0.490985	0.943779	0.672075	-0.194405	-0.265288
Na_sc_d3_V145	-0.989661	-1.8941	-1.05306	-1.4813	0.549404	-0.307999	-0.17647	-1.41689	-0.0641678	0.195809	-0.129896	-0.482138	-0.729749	1.31095	-0.939396	-0.0771458	0.0911022	-0.604669	-1.44217	-0.0598378	0.80565	-0.941841	-0.920449	-1.82379	1.56191	0.479337	-0.876726	-0.609848	-0.547568	-0.0245099	0.516691	-0.666652	0.18697	0.567609	-1.05024	0.36562	0.0136846	-1.27596	-0.258368	0.811499	-0.872892	0.280389	-1.18708	0.033754	0.979356	2.11186	1.42783	-0.194405	-0.471952
Na_sc_d3_V146	-1.15694	-1.0411	-1.09329	-2.5214	-1.91552	1.08032	-1.06369	1.22836	-1.78055	-0.637907	-2.04436	0.0722852	-0.243188	-1.26896	-0.939396	-0.0872253	-1.27286	0.761976	-0.533747	-0.472243	1.3781	-1.24834	-0.856386	-0.518884	1.12568	0.440209	-0.766573	-1.12978	-1.39789	-0.472939	-0.684736	1.04349	2.28582	-0.1097	1.3238	-0.0931115	1.60172	-0.229169	0.484606	2.37625	-0.629075	1.4746	-0.487571	0.336426	0.192064	0.17275	-0.414666	2.29114	-0.0858035
Na_sc_d3_V147	-1.26433	-1.24366	-2.14902	-1.09046	-0.220136	-1.07369	-0.243643	-1.82908	-1.51772	-0.898551	-0.940715	0.160393	-1.13333	-0.110263	-0.939396	-1.28215	2.12181	-0.699343	-1.35979	-2.20529	-0.2682	-1.24834	0.633389	-0.910143	0.590627	0.0437131	-0.869134	-1.49919	-2.68221	-1.35137	-0.684736	-0.699213	1.11129	-0.988197	0.259948	-1.85309	1.29296	-1.27596	-0.164062	-0.483778	-0.649533	-0.587619	0.58713	2.14161	0.719907	1.03753	2.55777	-0.194405	-0.432795
Na_sc_d3_V148	-1.00089	-1.59041	-2.46588	-1.87725	-1.36825	-0.153001	-1.06369	0.960946	-0.985211	-0.496531	0.379095	0.877289	-1.13333	0.694599	-0.313057	-1.87435	-0.363345	-0.728221	-1.52899	0.532578	1.11661	-0.943485	-0.309105	-2.19936	-0.93045	-0.935903	-1.54007	-1.19469	-1.02097	-1.381	0.36153	-0.648635	0.948866	-0.988197	-1.31703	-0.581612	1.653	0.0413373	0.541242	1.19649	1.28411	0.312093	0.850989	-0.228974	0.726089	0.364094	0.590959	-0.194405	-0.20107
Na_sc_d3_V149	-1.09007	-1.10407	-0.577406	-0.665866	-0.762353	-0.124565	-1.06369	0.00302564	-0.364932	0.433339	-0.874722	-0.79233	-0.372224	-1.44739	-0.369561	0.0461036	0.000519625	-0.160359	-3.28419	-1.18555	-1.04566	-0.897125	-0.727063	-0.393167	0.663337	-1.96312	-0.809808	-1.62758	-1.42516	0.151135	0.782019	-0.370249	0.664539	-0.988197	-0.544998	0.285837	0.090555	-1.27596	-0.956464	-0.283733	1.38067	0.221501	0.194869	0.0363366	2.96116	1.27498	1.3046	-0.194405	-0.474582
Na_sc_d3_V150	-0.972309	-0.602367	-1.8671	-0.667393	0.194667	-0.237277	0.634562	-0.585351	-1.99573	-0.870345	-2.14522	-1.82138	-0.407635	-1.50976	-0.939396	-0.0835184	0.274413	-2.33166	-0.487259	-0.25814	-0.602583	-1.24834	-0.170246	-0.878774	-0.394155	-1.72234	-1.43104	-0.288719	-1.15129	-1.93187	-0.684736	0.0692923	-0.0619414	-0.988197	-0.614022	-1.07537	0.278038	-1.27596	0.102157	0.590745	-0.191435	-0.379238	0.102092	1.47054	-1.0738	0.778896	1.77125	-0.194405	-0.8885
Na_sc_d3_V151	-1.14958	-1.51108	-1.61778	-2.2248	-0.321574	-0.572334	-1.06369	0.0930318	-0.7077	-1.81222	-3.50266	-2.60443	-1.13333	-1.46699	-0.939396	-0.150267	0.290265	-0.408857	-1.4695	-0.00251497	-0.207115	-1.24834	-0.576437	-1.54491	-0.378218	-1.4232	0.360097	-0.0621428	-1.1411	-1.40449	-0.684736	-1.42037	1.81963	-0.988197	-0.801873	0.558412	0.751727	-1.27596	-1.52325	-0.501309	-0.330398	0.686266	-1.23167	-0.11569	0.787743	1.35273	0.293206	-0.194405	0.43418
Na_sc_d3_V152	-1.384	-1.03714	-0.683286	-2.01947	-0.93202	0.0279444	0.81082	-0.450875	0.250515	0.530005	-0.290904	-0.572034	-0.398665	-0.716382	-0.939396	1.1723	-0.391615	-0.43177	-2.80481	-1.1667	1.74173	-0.902944	-0.415809	-3.06393	-0.113152	-0.761889	1.41328	-0.484761	-0.893484	0.521718	-0.684736	0.232196	3.20841	-0.0183377	0.0290654	-0.302105	0.377414	-0.444113	0.407983	1.09426	0.899189	1.12289	1.47191	0.927817	0.911778	0.319724	0.568116	-0.194405	0.584113
Na_sc_d3_V153	-1.67442	-2.02462	-2.76712	-1.48626	1.033	-0.552044	-0.220537	0.159937	-1.43738	-1.39055	-1.27617	-1.58376	-1.13333	-0.155593	-0.353824	-0.342816	0.66216	-0.512041	0.17528	0.847851	0.994548	-0.885377	0.728532	-0.41191	-0.843617	0.162959	-0.939963	-1.00415	-0.785981	-0.727078	-0.684736	-1.42037	2.98913	0.0535824	-0.818677	-0.358852	0.368934	-1.27596	-0.633077	-0.27947	0.37333	-0.373434	-0.917786	1.17007	1.39025	0.5927	1.53863	-0.194405	-0.692669
Na_sc_d3_V154	-1.08359	-1.8592	-2.62943	-1.68117	0.383213	0.457375	-1.06369	0.479985	-0.891565	-1.32118	-1.98326	0.0468641	-0.765991	-1.43711	0.609682	-0.304666	-0.264046	0.538148	0.132559	-0.109647	0.414492	-0.894973	-0.250834	-1.25311	-1.72582	-0.995037	-1.3813	-0.380024	-1.44455	0.594919	-0.684736	0.157011	1.17225	-0.988197	1.01772	0.421536	1.47201	-1.27596	-0.211525	0.681059	0.417642	0.185729	0.309533	-0.60931	0.346218	0.972899	0.826009	-0.194405	-0.0710441
Na_sc_d3_V155	-1.06357	-1.09872	-1.38824	-0.656344	-0.408156	0.393635	-1.06369	-1.18362	-2.36352	0.610522	-0.717324	-0.489073	-1.13333	0.238379	0.320665	-0.702078	0.246399	0.12646	-0.723619	-1.15241	0.0892561	-0.884432	-0.3533	-3.04141	-0.592924	-0.621959	-0.141012	-0.122694	-0.460012	-1.34443	-0.684736	-1.42037	1.43693	0.112609	1.07873	0.29151	0.00646857	-1.27596	0.496464	-0.925452	0.659019	1.05229	0.268174	-0.200874	2.68406	1.1442	-0.0561739	-0.194405	0.0615526
Na_sc_d3_V156	-0.974128	-1.43618	-1.50804	-1.40725	0.430642	-0.422748	-1.06369	1.06143	-1.32926	-1.129	-1.02134	0.236739	-1.13333	-0.365503	-0.514727	-1.2209	-0.360166	0.564445	-0.869526	-1.2503	0.587698	-0.835589	0.635354	-4.04228	-1.6857	-2.09212	-0.769451	1.57445	-1.18734	-0.137645	-0.684736	-0.341387	1.66822	-0.988197	0.125776	0.839893	0.164901	-1.27596	0.0552868	-0.378341	1.65483	1.20907	0.167664	0.0655285	0.734087	0.390523	0.620488	-0.194405	0.177804
Na_sc_d3_V157	-1.36224	-2.10174	-1.59241	-0.929865	-0.989735	0.21893	0.579041	0.104017	-0.427583	-0.963061	-1.85028	0.0803488	-0.728638	0.288546	-0.939396	-1.2393	0.387223	-0.457159	-0.757346	-1.57866	-1.44191	-1.24834	-1.39384	-3.06978	0.411106	-0.963374	-0.107093	-1.13259	-0.657195	-1.42134	0.441909	0.00241534	-0.0144566	-0.988197	-0.814327	-0.314093	0.431334	-1.27596	-1.52325	0.104998	0.115453	-0.58867	-0.344554	-0.54607	-0.434478	-0.604711	0.81177	-0.194405	0.221919
Na_sc_d3_V158	-1.12289	-1.22049	-1.69875	-0.468756	-0.0420259	-0.685591	-1.06369	0.59029	-0.490738	0.0348712	-1.77763	-0.405866	-1.13333	0.35699	-0.939396	-0.100374	0.502143	-0.375589	-1.31325	-0.92577	0.945992	-0.541257	-0.996356	-1.44018	0.870406	1.23515	0.0292926	-0.311523	-1.33789	-0.795051	-0.684736	-1.42037	-0.755227	0.0364582	0.310863	-0.890729	1.02017	-0.878724	0.0885365	-0.269535	-1.80296	0.836093	2.32006	0.35663	1.34675	0.545249	0.992271	-0.194405	-0.701552
Na_sc_d3_V159	-0.970858	-2.06262	-0.945948	-0.833551	-0.252226	-1.09002	-0.255885	-1.69644	-1.41338	-0.442811	-1.6759	-0.14039	0.00833564	-0.471766	-0.939396	0.78098	-1.4104	0.108676	-0.629987	-0.739782	0.596507	-1.24834	-1.39384	-0.867128	0.373194	-0.211601	0.244034	-1.61333	0.268291	-1.48597	-0.684736	-0.413545	-0.755227	-0.0135801	-0.983133	0.139123	-0.166505	-0.461642	-0.89649	0.0660198	1.73145	1.0747	0.10522	1.3965	1.2388	0.842906	0.000834904	-0.194405	-1.85973
Na_sc_d3_V160	-1.41995	-2.85568	-0.0958903	-2.03494	0.899686	0.81406	-1.06369	0.249109	-1.99918	0.0507353	-1.93988	0.336516	-0.743273	0.172729	-0.364367	-1.29755	0.418601	0.91825	0.849983	0.409431	0.926141	-0.855183	-0.838109	-1.32185	-0.847069	0.210749	-0.129827	-0.0621858	-0.946438	-0.678264	-0.684736	-1.42037	0.736081	-0.988197	0.394508	-1.06589	1.61844	-1.27596	-0.173791	0.419426	1.32743	-0.736839	-0.857208	-0.563269	0.802669	-0.823914	0.219945	-0.194405	-0.0649387
Na_sc_d3_V161	-1.12431	-1.08567	-1.5679	-1.73376	0.310442	-0.127191	-1.06369	-2.01388	-1.65053	-0.182222	0.535143	-1.15309	-0.723113	-0.514462	-0.395355	-0.663713	-0.269169	-0.796674	-2.11922	-1.02419	1.77005	-0.430688	-0.568808	-1.7762	0.141711	1.34261	-0.834601	-2.03005	-0.740941	-1.15167	-0.684736	-0.281802	4.08773	-0.988197	0.448436	0.0833755	0.246871	0.167056	0.449626	-0.882245	-1.06931	2.16752	-0.428446	0.0241164	-1.0738	-0.408086	0.769341	-0.194405	-0.400506
Na_sc_d3_V162	-0.927417	-1.9162	-0.563831	-1.83147	-0.549548	1.02805	-0.258537	0.828234	-1.70451	-0.370479	-2.08	-2.36638	-1.13333	0.678357	-0.939396	0.771311	-0.116934	1.33875	0.763378	-0.62294	1.60507	-1.24834	-1.39384	-1.44626	0.740684	-1.46289	-0.86274	-0.000298987	-1.68343	-0.124015	-0.684736	-0.972045	0.0861562	-0.988197	1.17216	1.03542	0.986819	-0.906871	-1.10823	-2.22351	-0.714431	1.49529	-1.03946	0.235476	0.486706	0.970724	2.02082	-0.194405	-1.14443
Na_sc_d3_V163	-1.06683	-2.32978	-1.10077	-1.18308	-1.07978	-0.591262	-1.06369	-0.650572	-0.804661	-0.614709	-1.17789	-0.871514	-0.735954	-0.166587	-0.939396	-0.35293	0.979395	0.0170791	-1.36357	-1.3256	-0.138098	-0.78655	-0.219712	-0.385812	-0.577528	-1.45063	0.315598	0.00223834	-0.374859	-0.594126	-0.684736	-1.42037	1.97263	-0.00715474	-0.0719961	0.719249	-0.277302	0.495711	-0.323238	0.584244	0.649387	0.0829177	0.489021	0.0420586	0.156535	0.134857	1.86426	-0.194405	0.555775
Na_sc_d3_V164	-1.19577	-1.92155	-0.922748	-0.80251	-0.808386	1.36518	0.649357	-1.46939	-0.981319	-0.41311	-0.290703	-0.839106	-1.13333	0.220565	-0.939396	0.527691	0.533621	-0.580124	-0.312897	-0.463831	0.807458	-0.53326	-1.39384	-1.97702	-0.378671	-0.402918	1.19109	-2.174	0.193191	-0.113493	-0.684736	0.0150131	0.580611	0.0134111	-0.842914	-0.701163	1.02384	-0.923695	-1.52325	0.793351	-0.0428141	-0.536464	1.76388	-0.645752	0.827385	1.67634	0.473321	2.58203	-1.11081
Na_sc_d3_V165	-1.1422	-1.87374	-1.45238	-0.942004	-0.599656	1.22288	-1.06369	-0.501488	-1.25119	-0.467857	-0.285035	-0.76541	-0.759889	1.32124	0.202565	0.969475	-0.101107	-1.60369	-0.108908	1.02694	0.325244	-0.546833	-0.896224	0.00647792	-1.16844	-0.484873	0.267959	-1.77746	-1.92359	-1.36811	-0.684736	0.936841	2.52031	0.0135524	-1.88857	-0.324875	0.537089	-0.031547	-0.879042	-1.32114	-1.80468	1.5842	0.989068	3.23837	-1.0738	2.40176	-0.200913	-0.194405	-0.690671
Na_sc_d3_V166	-1.33239	-1.7155	-2.32704	-1.57858	-0.579299	-1.09065	-1.06369	-0.937376	-1.51461	0.283946	-1.34195	-0.871339	-1.13333	-0.991209	-0.939396	-1.30342	-0.44942	1.82862	-0.740915	-1.07701	0.752784	-0.318923	-0.86191	-0.305593	-1.23566	-0.0947306	-0.196271	-1.05198	-1.90429	-1.16746	-0.684736	-1.42037	1.90721	-0.988197	-0.0145577	-0.124298	1.11212	0.0351469	-1.52325	0.570835	0.548229	-0.119506	-0.0080944	-1.37132	0.134758	0.531463	1.19687	-0.194405	-0.393193
Na_sc_d3_V167	-1.41857	-1.33866	-1.9906	-0.675842	-0.18987	-0.774077	-0.207956	0.10697	-0.94387	0.201629	-0.600163	-0.792773	0.139177	-0.938066	-0.939396	-0.838622	-1.03477	-2.00965	0.143909	-0.464837	-0.0235064	-0.878481	-0.706818	-1.14507	-0.843196	-1.83888	-0.00783153	-1.65261	-1.04495	-0.300277	-0.684736	0.122829	0.289552	-0.988197	-0.11428	-0.652057	-0.0979668	-1.27596	-0.809943	-0.787369	0.151889	1.74992	1.00785	1.76572	0.186916	1.15988	1.4225	-0.194405	-1.27563
Na_sc_d3_V168	-1.34438	-1.71646	-2.43993	-0.946748	-0.58528	0.782802	-0.214624	0.603622	-1.00386	-0.565388	-0.0245597	-0.491967	-0.366807	0.193538	0.282534	0.134771	-0.936855	-0.758176	0.253713	-1.50864	-0.66247	-0.860316	-0.245157	-1.76496	-1.63629	0.856182	0.40327	-0.732578	-0.968922	-0.352855	-0.684736	1.14194	1.25331	1.10665	0.327791	-0.728191	-0.860409	-0.810599	-0.944642	-1.51385	-0.6864	1.14996	0.51489	2.19924	0.20834	-0.394478	0.539	-0.194405	0.205008
Na_sc_d3_V169	-0.696087	-1.74582	-1.79548	-0.156477	0.232123	-1.01246	-1.06369	-1.37288	-0.46814	0.124938	-0.272861	-1.97304	-1.13333	-1.83626	-0.939396	0.0945052	0.76367	-2.28815	-1.85578	-1.3649	-0.0525904	-0.141545	-0.773134	-2.00744	-1.35807	-0.612434	1.18686	-2.17634	-1.01868	-0.0418858	-0.684736	0.827684	1.90203	-0.988197	-0.482481	0.660674	-0.450924	-0.769949	0.0270874	-0.246867	0.0824886	1.7808	-0.458584	2.07713	0.258414	2.55419	0.531203	-0.194405	-1.35756
Na_sc_d3_V170	-1.25043	-1.50557	-1.04865	-0.460313	-1.22154	-0.837412	-0.157371	-0.050129	-0.281858	-0.26307	-0.619536	-1.13121	-1.13333	-0.663991	-0.939396	1.14883	-1.20692	0.367653	-0.811314	-0.204125	0.108551	-0.898673	0.174584	-0.97879	1.55354	-2.01117	-1.46035	0.439967	-0.443392	-1.49009	-0.684736	1.17385	1.41621	-0.988197	0.305857	-0.247985	0.521009	-0.777879	-1.0152	1.35807	0.793067	-0.727707	-0.879396	-1.34641	1.31808	0.861686	0.432469	-0.194405	-1.29556
Na_sc_d3_V171	-1.13312	-1.50334	-0.456316	-1.25774	0.445836	1.14354	-0.239549	0.415592	-1.43432	-0.0186823	-1.37022	-0.0763923	-1.13333	-0.339835	-0.939396	0.121472	-0.0281951	0.183747	-1.26158	-2.79976	-0.307248	-1.24834	-0.0738207	-1.0403	-2.85545	-0.132224	0.534093	0.627167	-1.43399	-0.137776	-0.684736	-1.42037	-0.755227	0.496005	-1.07209	0.66812	0.913468	-0.314591	-0.394238	-1.31696	0.631867	0.415833	-0.315619	1.64248	1.5129	1.71543	1.24114	-0.194405	-0.465772
Na_sc_d3_V172	-0.883869	-1.40941	-2.59325	-0.376672	0.302383	0.400617	0.128022	-0.43135	-2.38143	-1.81222	-1.33706	-0.543987	-1.13333	-0.302155	-0.939396	0.0610473	1.192	0.829995	-1.95917	-1.52429	0.816489	-0.912339	-1.39384	-1.79229	1.40527	-1.28166	-1.40051	-0.785483	-2.48778	0.697277	-0.684736	-1.42037	0.0665487	0.0765346	-0.778121	-0.448476	-1.47588	-1.27596	-0.50635	1.4586	1.72839	0.606689	0.919095	0.113959	0.252255	1.59376	0.705878	-0.194405	-1.19535
Na_sc_d3_V173	-0.912212	-1.18414	-1.49835	0.324535	0.363386	-0.709241	-1.06369	-0.256549	-1.73446	-1.36937	-0.83747	-0.304289	-1.13333	-0.92822	-0.939396	0.170487	1.17877	-1.21516	-0.756496	-0.332792	0.47552	-1.24834	-0.353355	-0.993361	-1.37002	0.485326	0.304181	-1.33759	-0.632067	-1.31116	0.42832	0.532198	0.919795	-0.988197	-0.281022	0.296556	1.58003	-0.795328	-0.386792	1.15819	-0.697886	-0.106661	-1.3573	-0.27835	0.0158137	1.97826	0.359592	-0.194405	0.476099
Na_sc_d3_V174	-1.74493	-1.89444	-1.8533	0.675182	0.158613	-0.306493	1.24629	-0.836577	-1.84188	-1.3499	-2.38374	-2.61403	-0.75213	-1.01855	-0.381902	-0.730197	0.57175	-0.766286	-0.0927599	-0.0310098	0.593599	-0.985414	-0.642693	-2.28405	-0.674351	-1.30691	-0.171845	-2.49645	-0.3659	0.66327	0.132805	-0.168722	2.15292	-0.988197	-1.86025	-0.540644	-0.803741	-1.27596	-1.52325	-0.537382	0.831738	0.939088	0.902056	0.325649	0.881555	2.80059	0.134711	-0.194405	-0.461808
Na_sc_d3_V175	-1.25961	-1.37645	-1.98861	-1.39014	0.208784	-0.268647	0.739262	-0.143673	-1.63489	-0.197401	-0.967721	-0.302753	-1.13333	-0.81365	-0.356586	-0.740245	0.334353	0.0588425	-1.24171	-3.1919	0.342245	-1.24834	-1.39384	-2.40375	-0.742952	-0.637017	-0.0352101	-0.871883	-1.82898	0.617291	-0.684736	-1.42037	-0.0733051	-0.988197	-0.786528	-1.05628	-0.394995	-0.627524	0.719962	1.29846	0.789363	0.575648	0.501022	3.25005	-0.384053	0.127704	0.194918	-0.194405	-0.218312
Na_sc_d3_V176	-1.8204	-1.52302	-2.46836	-0.807139	-2.597	-0.682892	-0.179468	-1.11337	-0.475842	-0.398553	-0.0222337	-1.11748	0.0970901	0.551254	-0.292345	0.48705	0.121209	-0.936537	-0.284939	-0.45683	1.35998	-1.24834	-0.92839	-2.60903	0.197511	-0.937205	-0.159781	-1.5186	-0.741048	0.294671	-0.684736	0.774513	0.00186087	-0.988197	-0.813691	-1.21617	-0.189769	-1.27596	-0.799866	-0.0530248	-0.725106	0.446819	1.71411	-1.3817	0.682434	1.9797	0.0616815	-0.194405	0.025201
Na_sc_d3_V177	-1.12622	-1.14248	-1.62145	-1.68948	-0.455996	0.784694	-1.06369	-0.627441	-0.722546	-1.1157	-0.570633	-1.0066	-0.767351	-1.16512	-0.329934	-0.750132	0.617975	-0.736821	-2.15273	-0.678993	1.29876	-0.925438	-1.39384	-0.620798	-0.849515	0.606331	0.456432	-1.03475	-1.01914	-0.375807	-0.684736	-1.42037	-0.0916204	-0.988197	-0.176082	-1.00876	-0.250757	-1.27596	-0.264759	-0.0415633	0.0961874	-0.732619	0.3412	0.530525	1.58359	0.568289	0.929906	-0.194405	0.28021
Na_sc_d3_V178	-1.29221	-0.751674	0.0389972	-1.16829	0.129912	-0.368572	-1.06369	0.143507	-0.786299	-0.724385	-1.20263	-0.373351	-0.705055	0.288447	-0.138001	1.84344	-0.0320802	0.0896725	-0.537896	-1.46481	0.682027	-0.820566	0.0496945	-0.175568	-1.51489	-1.37497	-0.0554399	-0.272577	-0.756677	0.791284	-0.684736	-1.42037	0.694358	0.0543552	-0.37003	-0.271433	0.649973	0.0944942	-0.453415	0.807302	0.207405	0.492004	1.54809	-0.0567463	1.7581	1.164	1.70214	-0.194405	-0.0274325
Na_sc_d3_V179	-1.64082	-1.76958	-0.766266	-0.931938	-1.44444	0.848104	-0.197523	0.242547	-1.24805	-0.754755	-0.65704	-1.20727	-0.333978	-0.74437	-0.296894	-1.26812	-1.2879	-0.226888	-1.00754	-0.749422	1.23533	-0.13562	-0.446087	-1.654	-0.162232	1.90076	-0.766084	-0.905109	-1.21488	-0.292347	0.603274	-0.0663578	2.02282	-0.988197	-0.845267	0.647925	0.358483	-1.27596	-1.52325	-1.32692	-1.0513	0.617678	1.44589	0.71269	-0.589557	1.34342	-0.984113	-0.194405	0.338238
Na_sc_d3_V180	-0.908071	-0.876928	-1.12965	-1.92522	-0.783095	-0.201449	-0.169673	-0.248655	-1.26908	-1.81222	-0.827249	0.178388	-0.780405	-0.904438	-0.337988	-0.611059	-1.19671	1.20823	-2.1578	1.06925	-0.51483	-1.24834	-0.166309	-0.69491	-0.412829	0.0401969	-0.262087	-1.45497	-0.839307	-1.29512	0.3022	-0.778201	1.93556	-0.988197	0.364156	-0.32181	0.954702	-0.438369	0.357394	-1.04874	1.07385	1.16526	1.08229	0.263682	0.921287	1.93987	2.44126	-0.194405	-0.0684219
Na_sc_d3_V181	-1.00271	-0.7547	-0.752466	-0.876265	0.43634	0.52323	-0.593644	0.22403	-1.86287	-0.989659	-1.66659	-0.932014	-1.13333	0.169365	0.849944	-0.680748	0.837704	1.37393	0.348325	-1.58447	0.699115	-0.385502	-0.796422	-1.18078	-0.402965	0.0749761	1.7184	-2.36846	-1.29124	-0.150088	0.398939	-1.42037	1.20776	-0.988197	0.705547	0.377005	-0.0684985	-1.02814	-0.893915	-0.23357	-0.655503	1.23869	0.775189	0.202852	1.36824	0.739807	-0.638397	-0.194405	0.378518
Na_sc_d3_V182	-0.552312	-1.62076	-0.209047	0.630859	-1.35159	-0.346362	0.513446	0.600317	-0.169467	0.220747	-0.635174	-0.134395	-0.267756	-0.40989	-0.939396	-0.292761	-0.466696	-1.25032	-0.808943	-1.70464	1.78293	-1.24834	-0.359953	-3.03589	-0.0358241	-1.46878	-0.954365	-1.63167	-1.7704	0.553581	-0.684736	0.11718	0.490838	-0.988197	-0.567456	0.67049	-0.550625	-0.862344	-0.304837	1.18112	-0.547633	-0.0904842	-0.269302	-0.662987	0.599788	-0.290575	-0.864044	-0.194405	-1.78553
Na_sc_d3_V183	-1.31939	-1.35958	-1.50758	0.121541	-2.07798	0.0290069	1.31101	-0.430669	-2.2751	-1.31692	-1.01835	-1.14598	-1.13333	-1.90996	-0.939396	0.483268	-0.51707	-2.3415	0.00214352	-1.15618	0.642662	-0.404136	-0.374726	-2.62301	0.450003	-1.05851	-0.522681	-0.220017	-0.701006	0.232153	0.317543	0.00288967	0.0246756	0.131179	-0.856687	-0.140193	0.184107	-0.211084	-1.52325	2.18049	1.43486	0.587112	-0.290018	0.247223	-0.238859	0.187223	1.911	-0.194405	0.272871
Na_sc_d3_V184	-1.30731	-1.64844	-0.408299	-1.79253	-1.2561	0.508299	-0.24603	0.547331	-1.55214	-0.559331	-1.11498	-1.91896	-0.70956	-1.17524	-0.321137	-1.87435	-0.0647696	-0.69901	-1.50215	2.31104	1.59642	-0.92193	-1.39384	-2.37865	0.998386	-0.81228	0.507567	-0.823759	-0.88458	0.295993	-0.684736	-0.608722	1.9596	-0.988197	-1.40882	0.927199	0.563393	-0.429072	-1.52325	0.301662	1.24518	-0.0738355	1.3124	0.792392	0.496936	1.95137	0.245442	-0.194405	0.239221
Na_sc_d3_V185	-0.74617	-1.75178	-1.19558	-1.33752	-0.629361	0.619254	-0.179326	-1.20108	-0.551351	-0.377583	-2.12375	-0.986569	-1.13333	0.218738	-0.315376	-0.294975	-0.454685	-1.10212	-1.51139	0.819237	0.745943	-1.00798	-0.702227	-2.67374	-0.359711	-2.13237	-1.4343	-0.755396	-0.451532	-0.905465	0.451564	0.795788	1.44309	-0.988197	-0.756201	-0.492103	1.10234	0.639426	-0.776909	0.486497	1.51463	0.790257	0.064482	0.101381	-0.104836	0.984739	-0.160208	-0.194405	0.402132
Na_sc_d3_V186	-1.18333	-1.88302	-1.08452	-1.06861	-0.99518	-0.248456	0.718104	0.623423	-2.42852	-1.18462	-3.5966	-0.28198	-0.801896	-1.12845	-0.939396	-1.33569	-0.814021	0.49537	-0.972648	-0.272969	-0.0218218	-0.849761	-0.283651	-1.44023	0.41401	2.15381	-0.777031	-0.460791	-3.82011	-0.186824	-0.684736	-0.744412	2.12341	-0.988197	0.0710094	-0.152072	-0.0168543	-0.687457	-1.52325	-1.91056	0.431115	0.296986	-0.103514	-0.709683	1.5518	2.18783	1.01845	-0.194405	-0.477545
Na_sc_d3_V187	-1.05457	-1.58699	-1.10652	-0.529471	-0.147303	-0.594359	-1.06369	-1.99831	-0.532812	-1.44847	0.0321954	0.517637	-0.376094	-0.155928	-0.939396	0.540004	-0.331054	-0.335368	-1.16935	-0.463848	0.692526	-0.377953	0.313699	-0.448892	-0.872423	1.57598	-2.03767	-1.15798	-1.21965	0.787274	-0.684736	-0.164993	1.53291	1.45229	-1.46091	0.20802	-0.121243	-0.726617	0.655398	0.182469	-0.863336	-0.184089	-0.458859	1.21115	0.170894	0.144515	1.94072	-0.194405	0.490316
Na_sc_d3_V188	-1.45727	-2.40812	-0.712573	-0.699674	-1.5387	-1.08405	-0.202106	1.10469	-1.06615	-0.721153	-2.77719	0.370779	-0.399369	-0.531192	-0.939396	-1.3146	-2.59844	1.13442	-1.03744	0.847746	0.0466914	-1.24834	0.83918	-1.02469	1.46377	-1.48026	-2.03767	-1.16723	-2.29922	-0.817869	-0.684736	-0.710399	3.73959	-0.988197	-0.860902	0.123958	1.07994	-0.42703	0.746984	0.394107	1.03459	2.34288	-0.502092	-1.34552	2.00486	-0.885757	-0.192636	-0.194405	0.755719
Na_sc_d3_V189	-1.13092	-1.56475	-1.42598	-1.02528	0.0518187	0.573614	-1.06369	0.344779	-1.24162	-0.820865	-0.0724833	-0.146599	-0.233142	0.966212	-0.281888	-1.87435	-1.08132	-0.591205	0.22367	-0.713073	-1.41708	-1.24834	-0.865653	-1.09433	-1.38206	-1.73101	-0.242771	-0.714724	-1.31897	-0.765786	-0.684736	1.76524	-0.148364	-0.988197	-0.681126	-0.903713	-2.16538	-0.233257	0.14232	1.30754	-0.443917	0.845373	0.346688	-0.390725	-1.0738	3.4176	2.39919	-0.194405	-1.37226
Na_sc_d3_V190	-1.30272	-0.56843	-0.987872	-2.13227	-0.169654	0.816142	-0.169089	-1.38056	-0.912783	-1.31627	-1.52855	0.296583	-0.80475	-1.12978	-0.939396	-0.719678	-0.814475	1.0405	-0.992974	0.888161	0.175907	-0.793176	-0.303724	-1.2148	0.699217	-0.401054	1.11357	-0.855155	-2.44329	0.0810386	-0.684736	0.336576	1.33026	-0.988197	-0.304398	-0.392828	0.551061	0.0574763	-0.251883	1.55962	-1.64847	-0.949819	-0.0277442	-1.12291	0.777406	-0.0786239	-0.145154	-0.194405	-0.921941
Na_sc_d3_V191	-0.707242	-1.26033	-0.278849	-1.52806	-0.972093	-1.21029	0.255089	0.941793	-1.81709	-0.748132	-0.343444	-1.06248	-1.13333	-0.0221536	-0.410256	-1.34358	0.644884	-2.04721	-2.04565	-1.23016	1.11268	-0.313546	-0.744128	-1.78346	-1.70043	0.365547	-0.9057	-1.61691	-2.35179	0.893597	0.636418	-0.93008	0.912173	-0.988197	0.81696	0.539159	1.2361	-1.27596	-0.30214	-0.410977	1.74862	0.752108	0.0512403	-0.679235	0.589262	-0.542466	1.16669	-0.194405	-0.905749
Na_sc_d3_V192	-1.09324	-1.44075	-1.71854	-1.0318	-0.684139	-0.0901388	-0.29288	0.85201	-1.69843	-1.15615	-3.06111	-1.27303	-0.789364	-1.95671	-0.939396	0.313675	1.21272	-1.64193	-0.800312	-1.56851	0.117586	-0.874278	-0.422067	-0.472012	0.967533	-1.48253	0.490783	-1.27313	-1.36959	0.0435297	-0.684736	-0.719908	1.99211	-0.988197	-0.8426	-0.126651	1.41778	0.244173	-0.0234094	-0.791003	0.235453	1.3385	0.778545	1.64068	0.130231	0.471465	1.66159	-0.194405	0.22118
Na_sc_d3_V193	-1.09388	-1.12802	-1.5442	-0.221096	0.545478	0.561542	-1.06369	0.603312	-1.08129	-0.707938	-2.1206	-0.755997	-0.768235	-0.849991	-0.939396	-0.649557	0.162091	0.809958	-1.1193	0.998098	-0.542869	-1.24834	-0.827032	-2.14375	0.0865033	-1.97305	-0.143759	-1.01196	-2.15308	-0.788642	1.05423	-0.738186	1.93737	-0.988197	-1.89983	0.277041	-0.693088	-1.27596	0.55159	1.13176	-0.34826	0.984467	0.567714	-0.0237038	0.169856	0.735904	0.0416523	-0.194405	-0.768955
Na_sc_d3_V194	-1.23149	-2.28414	-1.59381	-1.41234	-0.407945	-0.742816	1.76445	1.21719	-1.07585	-1.23458	-1.47238	-2.45897	-0.755692	-0.721632	-0.939396	-1.29797	-2.69237	-1.05442	-1.72582	0.590974	-0.974351	-0.831968	-0.94142	-2.075	0.0538011	-1.17779	-0.153162	-0.054466	-1.22483	-0.233699	-0.684736	-0.75913	0.745533	1.18582	-0.397402	0.439363	1.39905	-1.27596	-0.911138	-0.612788	-1.05703	0.368722	0.200418	1.59861	-0.558824	2.56901	-0.447178	-0.194405	-0.584317
Na_sc_d3_V195	-0.638709	-1.26942	-2.36521	-1.36852	0.272895	0.536047	0.638482	-1.40796	0.14472	0.444413	-0.191574	-0.673163	-1.13333	0.508804	0.648817	-0.598653	0.621277	0.311699	-0.360043	-0.607578	1.19676	-1.24834	-0.943642	-2.0369	-2.1406	0.21567	-0.90211	-1.06485	-0.871436	-1.36763	-0.684736	-0.660835	1.83639	-0.988197	-1.33594	0.723265	1.06261	-0.0713652	-0.360049	1.73446	-0.453295	-0.259901	0.987731	1.51715	1.37977	0.584183	1.01488	-0.194405	0.771443
Na_sc_d3_V196	-0.747999	-1.85132	-2.44237	0.454773	-0.401352	-0.172803	-1.06369	-0.856755	-0.984309	-0.307636	-2.40317	-0.821511	-0.654272	-0.423786	-0.418544	0.456276	-1.50118	-0.625427	-1.01789	-1.40763	1.89859	-0.530342	-1.39384	-0.959842	-0.602233	-0.579671	3.14182	-0.460006	-1.31065	0.0987444	0.517254	0.591504	3.77089	-0.988197	-0.628595	0.815693	1.62186	-1.27596	-0.889131	0.126012	0.450422	-0.931218	0.316427	-0.0702527	0.628982	2.80082	0.781102	-0.194405	-0.948094
Na_sc_d3_V197	-0.986177	-1.94729	-2.42488	-0.321096	-0.324811	-0.502448	-0.282947	-0.555692	-0.380614	-1.37206	-4.49262	-0.404369	-1.13333	-0.26142	-0.939396	-0.30768	0.906044	-0.675091	0.675201	0.0173755	-0.0223173	-1.07139	-0.808118	-2.27479	0.297934	-0.572163	-0.310501	-1.95037	0.381344	-0.181407	-0.684736	-0.00737464	2.35068	-0.988197	0.526394	0.090521	-0.723744	0.0207417	-0.377218	-0.75484	0.802516	-0.256423	1.20992	1.48174	-0.0957485	0.724117	-0.0376372	-0.194405	0.252065
Na_sc_d3_V198	-1.23687	-1.02015	-2.02835	-0.837554	0.497817	1.14469	-0.146222	-0.470822	-1.55511	-0.366815	-0.350249	-2.31484	-1.13333	-1.45562	-0.329172	1.05674	0.146004	0.347773	-4.24398	-1.1836	2.31829	-1.24834	-0.840757	-1.01506	-1.09883	-0.110993	-0.238852	-1.23171	-0.660279	-0.578696	1.95051	-1.42037	0.751197	-0.988197	0.57061	-1.91406	1.77955	-0.792247	0.0394877	-0.477481	0.233285	-0.140391	1.695	-1.26853	0.239564	0.344784	-0.282648	-0.194405	-0.706114
Na_sc_d3_V199	-0.953691	-2.32876	-1.36683	-0.654175	-0.734373	0.341074	0.0173725	0.248441	-1.88395	-1.37653	-0.901909	0.501496	-0.0359737	-1.07321	-0.382677	-0.676805	0.120014	-0.172239	-1.78436	0.212937	0.408492	-0.893637	0.479142	-0.15679	1.91167	0.887321	-0.344482	0.304845	-1.55966	1.46974	-0.684736	0.0636681	0.600716	0.00779539	0.610115	-0.229337	-0.508334	-0.854943	-0.882744	1.54052	0.16332	0.681788	-0.379216	-0.587292	0.129138	-0.0534445	-1.19215	-0.194405	-0.685844
Na_sc_d3_V200	-1.24744	-1.52651	-1.29122	-1.25932	-0.971659	0.264902	-0.203444	-0.110676	-0.949358	0.174498	-0.484275	1.14166	-0.734819	-0.310525	0.251795	-1.25488	-0.853339	0.318028	-0.273273	-0.037747	1.01818	-0.920769	-0.255235	-2.26223	0.493909	-1.0969	-0.248205	-0.764976	0.541539	0.680431	-0.684736	-0.0352262	0.968253	-0.988197	-0.42656	-0.00279956	0.0410665	-0.447383	0.541006	1.63421	-1.25147	0.900208	1.01061	-0.351233	0.89871	1.52678	0.158043	-0.194405	-0.609757
Na_sc_d3_V201	-0.857435	-0.954651	-1.8372	-1.2533	0.413172	-0.681919	-1.06369	0.0844837	0.878867	-0.531036	-1.66886	-1.37663	-0.694476	0.389441	-0.939396	-1.34566	0.440096	1.10868	-2.19194	-0.484998	1.12332	-1.24834	-0.871658	-1.15101	0.0590569	-1.0767	0.62984	-1.87277	0.420619	1.51638	0.857694	-1.42037	-0.0836731	-0.0504894	-0.945774	-0.170321	1.70949	-0.778142	-0.317344	-1.71558	-0.507387	-0.702619	0.949523	-1.21261	0.595941	0.0409278	-0.0686325	-0.194405	-0.0323887
Na_sc_d3_V202	-1.13817	-1.07096	-1.04629	-2.24931	-1.19315	0.229659	-1.06369	0.353438	-1.47269	-1.11124	-1.66382	-0.260076	-0.654321	-0.599477	0.783564	-1.25859	-0.463489	0.0579148	-1.83989	0.860049	-1.15169	-1.24834	-1.39384	-1.64481	0.056329	0.571833	-0.744915	-1.48127	-1.31609	-0.116574	-0.684736	-1.42037	1.91253	-0.988197	0.718166	-0.0247253	-0.334913	-1.27596	-0.134012	0.305748	0.406797	0.888438	2.28274	-1.00013	0.354013	-0.356257	0.951841	-0.194405	-0.883593
Na_sc_d3_V203	-1.40141	-0.480295	-2.03146	-2.26855	-0.581893	-0.721578	-1.06369	0.587677	-1.47319	0.979633	-0.714227	-0.690033	-0.786389	-0.744891	0.230019	0.408565	-0.769736	1.32721	-0.619318	-0.323721	2.05547	-0.907691	-0.641221	-3.57871	-1.25651	-0.976979	0.895976	-0.0142298	-1.47173	-0.00316824	-0.684736	-1.42037	1.49717	-0.988197	-0.0712676	0.410327	1.28196	-0.195323	-1.52325	0.108031	1.08664	0.593774	-0.665009	0.90266	0.591516	1.17481	0.985814	-0.194405	-0.0976656
Na_sc_d3_V204	-0.756669	-1.56765	-2.03253	-2.44566	-0.459589	0.599357	-1.06369	1.64965	-1.05317	-0.845424	-0.04017	-0.153334	-0.450119	0.393577	-0.939396	-0.710358	-0.447836	-0.766132	-0.152289	-0.957308	0.747174	-0.463948	-0.827866	-1.9023	0.409128	-0.586474	-0.161012	-2.21417	-1.82148	-0.669462	-0.684736	0.86961	-0.00993099	-0.988197	-0.0457549	-0.25713	0.276534	0.0559159	0.164008	0.0805233	0.258347	0.0900094	-0.916593	0.326603	-0.328209	1.41477	1.11071	2.44836	-0.735971
Na_sc_d3_V205	-0.965257	-1.0251	-1.85908	-1.70814	-0.797128	-0.45537	-1.06369	-0.36621	-0.199942	-0.47326	-0.475428	-0.121507	-0.706545	-0.961211	-0.939396	-0.838782	0.695088	-0.138332	-2.13482	-0.923446	1.50046	-0.918632	-0.811405	-1.17937	0.825358	-1.34389	-0.256646	-2.05134	-1.1037	0.45323	-0.684736	-0.485703	0.647079	-0.00876996	2.30125	-0.285791	0.600036	0.438229	-1.52325	0.0963556	0.835573	0.729643	-1.08196	0.308579	-0.443141	1.61138	-0.508147	-0.194405	-1.07905
Na_sc_d3_V206	-1.32722	-1.74924	-1.24547	-0.997343	-1.0216	-0.455677	-0.253213	-0.68289	-0.612922	-1.11582	-1.04825	0.040227	-0.911716	-0.537394	-0.382212	-1.36869	0.977997	-0.347197	-0.919845	-0.499829	2.09411	0.14967	-0.942367	-3.40187	0.407835	-0.231299	-0.474589	-2.29831	-1.89164	0.858822	-0.684736	-0.590415	1.35923	-0.988197	-1.323	0.363115	0.962318	-0.85261	1.44638	0.987502	1.22352	-0.713701	-0.871344	-1.33564	0.362178	2.1384	0.588038	-0.194405	-0.189444
Na_sc_d3_V207	-1.23989	-1.23494	-1.02608	-1.25335	0.433931	0.828575	0.70792	-0.393451	-1.62117	-0.160796	-1.90206	-0.51132	0.0816396	-0.471545	-0.939396	-0.65426	0.823374	1.01634	0.0304677	0.601708	1.23195	-1.24834	-0.481436	-0.652727	1.43656	0.384023	-0.665965	0.793399	-0.441451	-0.0189059	-0.684736	-0.600667	0.0207956	-0.988197	-0.319718	-0.518946	1.4914	-1.27596	-0.754094	-0.484561	2.30115	-0.626073	2.18063	0.25681	3.08984	0.6536	-0.0843563	-0.194405	-0.0462222
Na_sc_d3_V208	-0.978677	-1.31472	-0.872085	-1.35389	-0.731674	0.422625	-1.06369	-1.15919	0.106989	0.0158171	-0.474222	-0.170744	-0.776171	-0.581019	-0.573531	0.816779	-1.70079	-0.949701	0.655045	-0.255567	0.767892	-1.24834	-0.898149	-2.02424	0.261558	-1.50725	-2.03767	-1.12297	-1.27841	-1.56789	-0.00108292	-0.991478	2.59323	0.280085	-1.12172	-1.7414	0.220573	-0.421555	-0.236537	0.720579	0.331704	0.53705	3.45384	-0.172516	-0.0279397	2.06196	1.69663	-0.194405	0.875338
Na_sc_d3_V209	-0.809515	-1.61849	-0.776256	0.571667	0.0591184	0.242583	0.00505485	0.567831	-0.181846	-0.839848	-3.32255	0.319044	-1.13333	-1.90531	-0.939396	-0.801719	-1.16799	-0.491879	-2.04369	-1.08419	0.893132	-1.24834	-1.39384	-1.97588	-0.446883	-0.808091	-0.81703	-1.95448	-1.66603	1.02952	-0.684736	0.000993465	1.90388	-0.988197	-0.460359	1.45248	0.21935	-0.304393	-0.873907	0.182557	1.93741	0.808566	0.476992	-0.689091	0.941673	-0.997719	0.946248	-0.194405	-0.941528
Na_sc_d3_V210	-1.00762	-0.774093	-0.493722	-1.05661	-0.4934	-0.53996	-0.0715141	-0.0523248	-1.37791	-0.594126	-1.26809	-2.36825	-1.13333	-0.965629	0.331059	0.643972	0.40914	0.467486	-0.718992	-1.15144	0.665946	-1.24834	-1.39384	-1.49448	0.210558	0.266307	1.53058	0.14401	-1.34917	-0.681428	-0.684736	0.936898	0.244049	-0.988197	-1.26487	1.05984	-1.81341	-0.244662	-0.881936	0.568969	1.3217	2.14361	0.0441598	-0.502681	1.46648	1.54545	-1.07481	-0.194405	-1.61833
Na_sc_d3_V211	-1.16246	-0.723314	-1.88713	-0.871794	-0.976115	0.361105	-0.267834	-1.63749	-0.271411	-1.36311	-1.02858	-0.919979	-1.13333	-0.37609	-0.939396	-0.698564	-0.134888	0.604835	-0.380839	-0.116611	-0.89864	-0.587154	-1.39384	-1.59998	0.463583	0.453939	-2.03767	-1.46042	-0.468001	-0.524115	0.295374	-0.0815639	0.573297	-0.988197	1.10946	-0.453447	0.477667	-0.838298	-1.52325	1.23987	1.42727	0.810234	-0.837677	0.91603	-0.238761	0.622717	0.690832	-0.194405	-0.241831
Na_sc_d3_V212	-0.999185	-1.62672	-1.18762	-1.0353	1.44873	0.239831	-1.06369	-0.538654	0.199849	-0.388566	-1.06499	-2.02028	-0.149469	-1.51409	-0.939396	0.403151	0.621902	-0.364106	-1.78171	-0.120531	1.11804	-0.85073	-0.368622	-0.0824677	-2.40479	-0.777894	-0.524865	0.306195	-2.49432	-0.739379	-0.684736	-1.42037	2.17932	-0.988197	1.0034	0.269275	0.8038	-0.11917	1.01696	0.375434	-0.590632	0.337676	0.181111	0.288603	-0.0844265	2.14777	1.29977	-0.194405	-0.0476005
Na_sc_d3_V213	-1.12536	-2.08601	-1.17304	-1.28993	-0.0821286	-0.712937	-1.06369	0.98908	-0.150978	-0.633473	-0.295383	-0.173129	-0.43064	-0.509993	-0.939396	0.334328	-0.534268	0.340867	-0.0602311	-1.21933	0.919773	-0.891587	0.611451	-2.63551	-0.172616	-1.44097	-2.03767	-0.964	-0.827271	1.11508	0.556823	-0.670397	2.17432	-0.0294959	-1.16854	0.63973	-0.103127	-0.356975	-0.80793	-0.699223	1.5874	-0.147094	1.81234	0.608998	-0.526148	2.63884	2.01102	-0.194405	-2.15124
Na_sc_d3_V214	-1.19318	-0.942885	-1.56782	-0.146777	0.698097	0.0986777	0.713241	-0.579965	-1.24125	0.0161277	-0.124019	-0.846447	-0.754175	0.117166	-0.939396	-1.3167	0.511354	-1.0244	-0.314329	-1.15198	0.668192	-1.24834	-0.624336	-1.781	1.15723	-0.292588	-1.40111	-2.67174	-1.39095	0.734856	-0.684736	-1.42037	1.3299	-0.988197	0.205122	-0.31164	1.60903	-0.372957	-1.52325	-1.01	0.691197	0.202404	-0.104245	2.03867	0.0919146	0.891607	0.769341	-0.194405	-0.139113
Na_sc_d3_V215	-0.938234	-2.91157	-0.975225	-2.06154	-1.45488	-1.49004	-0.325913	-0.652552	-2.03048	-1.36975	0.293747	-0.376463	-0.788089	-0.997753	0.695594	0.857232	-0.373006	0.0858336	-0.530084	-2.96862	1.07449	-0.824946	-1.39384	-3.10362	0.891681	-1.46465	-1.49309	-1.10557	-0.197863	0.921992	-0.684736	0.382014	0.811606	-0.988197	-0.122371	0.500194	0.566103	-0.443294	0.56062	-0.361029	-0.91924	0.294771	-1.3675	-0.372976	1.90472	1.12877	1.35879	-0.194405	-1.36998
Na_sc_d3_V216	-1.20174	-0.755434	-1.12113	-0.220351	0.307687	1.23201	-1.06369	-0.135994	-2.41832	0.264992	0.10353	-2.385	-0.779587	-1.69092	-0.939396	0.222221	0.26288	0.595985	-1.39408	-1.12343	0.202431	-1.24834	-0.346839	-0.613265	-0.168427	-0.0267703	1.03669	-0.957807	-1.84304	-0.0844265	0.790181	-0.0709089	0.0672468	0.0742683	1.66676	0.0224365	-0.902377	-0.507121	-0.0803898	-0.346512	-0.876362	-0.335314	1.21896	1.24631	0.218149	2.31396	0.101745	-0.194405	-0.545601
Na_sc_d3_V217	-0.953974	-1.6981	-0.234396	-1.38059	-0.330909	0.0621429	-1.06369	-0.190404	-0.155062	-1.25902	-1.07825	-0.594985	-0.779297	-0.93609	0.229632	-1.21334	-2.64512	0.406618	-0.159673	-1.58074	1.30212	-0.483202	0.115022	-1.53274	0.000117142	-1.81877	-2.03767	-2.05128	-1.54	-0.234015	0.300874	-0.742289	1.63865	-0.988197	-0.885325	0.235708	0.832783	-1.27596	-0.79737	-1.62331	1.19624	1.37009	0.300879	-0.0520236	0.15612	-0.840649	-0.0879814	-0.194405	-0.994928
Na_sc_d3_V218	-1.42115	-2.2835	-1.18748	-1.05724	0.471872	-0.754098	-0.391717	0.125441	-1.22152	-0.994815	-0.73517	-0.828267	-0.827365	-1.17991	0.344199	0.0627975	-0.0491707	-0.574451	-1.07946	-1.24127	1.22103	-0.88756	-0.88307	0.184587	-0.373889	-2.4695	-0.14545	0.211588	-0.461942	-1.41082	-0.684736	0.669936	1.8671	0.220976	-0.857319	-0.675188	0.784942	-0.409423	-0.59199	1.68094	-0.148907	1.61657	0.461002	1.77642	2.17509	1.25317	1.49288	-0.194405	-0.982751
Na_sc_d3_V219	-1.51933	-1.81689	-1.71921	0.286142	0.424746	0.0176591	-0.421182	0.31218	-0.111474	-0.308233	-1.2694	0.731592	-1.13333	-0.62295	-0.486034	-0.565933	-0.988577	1.16434	-0.539863	0.439304	1.06138	-0.475468	1.48575	-0.980455	1.86332	-1.11434	-0.0937841	0.376002	-1.26989	-0.0635181	-0.684736	0.0598759	-0.224767	-0.988197	0.795881	-0.733159	-0.598823	-1.27596	-0.0384414	-1.02583	-1.00277	0.170793	-0.148512	0.225187	2.39565	0.943006	-0.240869	-0.194405	-1.68462
Na_sc_d3_V220	-1.03426	-1.50834	-1.95661	-0.0606023	-1.04596	0.0114993	-1.06369	2.21719	-0.490651	-1.32952	-3.25106	-2.14948	0.0584576	-1.48722	-0.939396	1.86564	-0.496121	-1.57805	-0.918807	-0.511345	-0.815553	-0.857552	-0.856139	-2.58777	-1.41057	1.46722	0.914871	0.237488	-2.37181	0.0844179	-0.684736	0.014955	1.87031	-0.988197	0.746262	-0.774841	0.228474	-0.384391	-1.52325	0.202726	0.373524	-0.296335	-0.704013	1.5347	0.120873	0.195527	0.746266	-0.194405	-1.17913
Na_sc_d3_V221	-1.33828	-1.59842	-1.27107	-1.45435	0.180278	0.194347	-1.06369	-0.275805	-1.26585	-1.35395	0.0033489	0.490603	-0.332791	-0.524339	-0.939396	1.0437	-3.19434	0.276197	0.700441	-1.61959	-0.419468	-0.89512	0.147919	-1.08246	-0.643792	-1.41877	-0.210847	-1.26786	0.218309	0.0728929	0.423767	0.679581	0.616505	-0.988197	0.391129	1.15689	0.0446062	-0.404792	-0.833063	-2.04658	-0.773462	-0.286019	1.1898	-0.388025	0.881793	-0.136848	0.421064	-0.194405	-0.787772
Na_sc_d3_V222	-1.65166	-1.1348	-1.53186	-1.58753	-0.65951	0.120904	-1.06369	-0.69558	-0.547486	-0.664393	0.0425693	-1.0935	-1.13333	0.448624	-0.939396	-0.210374	-0.695889	-0.118101	-1.51464	0.41334	1.09551	-0.607185	-0.904624	-0.431132	-0.0678425	-0.418531	-0.697747	-0.2782	-2.61031	0.257727	0.560478	-0.801062	1.1914	0.0651536	-0.0145476	1.07368	0.36489	-0.266419	-1.52325	0.843308	0.347131	1.19961	-0.516232	-0.232777	0.574843	1.16786	0.345025	-0.194405	0.479735
Na_sc_d3_V223	-0.837726	-1.19218	-0.911157	-1.27806	-0.48904	0.932456	1.73644	0.999085	-0.574179	0.239724	-1.03669	-0.314774	-0.576787	-0.679519	-0.45846	0.262352	0.967994	-0.134657	0.0233606	-0.170461	0.663759	-0.718614	-0.466486	-2.382	0.340966	-0.831051	0.372986	-1.51807	-0.582445	0.27358	-0.684736	-0.706992	1.52477	-0.988197	0.804813	-0.660699	1.09677	-0.115028	0.330159	-0.738418	0.515563	2.12169	0.326971	1.11228	0.979907	1.7599	2.4833	-0.194405	-0.212329
Na_sc_d3_V224	-1.23788	-1.94804	-2.1444	-0.270137	-0.127408	0.522112	-0.169673	0.741821	-0.853821	-0.410238	-0.0440568	-1.19847	-1.13333	-1.46737	-0.263387	-1.87435	0.0606495	-0.967958	-0.963813	-0.571606	-0.175855	-1.24834	-0.908053	-1.90402	-3.01301	-1.00053	-0.299811	-0.640312	-1.11001	-0.243523	-0.684736	-0.696005	1.33809	-0.988197	-1.41445	-0.13663	1.23632	-1.27596	0.596699	-0.58746	1.4961	0.930561	0.128286	2.14154	1.43284	2.00888	0.878633	-0.194405	-0.0951193
Na_sc_d3_V225	-0.643407	-1.10849	-1.76479	-0.922745	-0.683967	-0.144605	-1.06369	-1.70102	0.743003	-1.41973	-0.647614	-1.53895	-1.13333	-1.1768	-0.939396	0.439825	0.951672	1.34343	-1.27719	-1.91168	1.24948	-1.24834	-0.70043	-0.981889	-1.40524	-0.0974141	-0.187484	-1.10883	-0.82221	-0.0603285	-0.684736	2.60319	0.995446	-0.0118492	-0.629824	-0.690095	0.553945	-0.857658	-0.895377	0.914712	-0.155981	1.43791	0.655292	-1.99206	-0.503098	2.10514	1.1843	-0.194405	-0.0972645
Na_sc_d3_V226	-1.43673	-1.29377	-1.85747	-0.023504	-0.580343	-0.164414	-0.111603	-0.449531	-1.96313	-1.31902	-2.67444	-1.37164	-0.745546	-0.545819	-0.939396	-1.87435	-1.54431	-2.171	-2.51772	-1.9198	0.477459	-0.353466	-1.39384	-0.341295	-0.0249349	-1.13139	0.0816099	-1.40786	-1.2935	-0.177679	0.643006	-0.708545	0.570513	0.133003	-1.85353	-0.578805	-0.600019	-0.773996	-1.52325	0.810318	-0.651817	-2.79518	0.51259	1.56503	0.404289	0.977239	0.175455	-0.194405	0.000191052
Na_sc_d3_V227	-0.847218	-2.33715	-0.953394	-0.328969	-1.6492	0.232729	-0.319328	0.0196123	-1.17433	-0.279511	-2.07303	-0.642434	-1.13333	-0.905534	-0.939396	-0.179642	-1.13357	-0.202171	-0.202916	0.760094	0.991483	-1.24834	-0.354504	-1.18744	-0.935023	-0.906023	-0.140492	-0.442746	-1.26065	-0.664749	1.73081	-0.771225	2.1117	-0.988197	-1.26759	1.21513	0.152386	-1.27596	-0.132884	-2.10645	-0.941074	-0.67398	0.366089	0.657796	-1.0738	1.94595	1.6372	-0.194405	-0.515764
Na_sc_d3_V228	-1.20126	-1.50379	-1.92327	-0.00015575	0.26041	-1.49004	1.02526	-0.384401	-1.02568	-0.843317	-1.24605	0.382247	-0.640208	0.0940249	-0.939396	1.53363	-0.475266	1.48152	0.196104	-0.80441	0.934648	-1.24834	-1.39384	-1.14708	1.06613	-0.589707	-0.409529	-1.27311	-0.399007	0.973272	-0.684736	-1.42037	1.65703	-0.265077	-1.14287	-0.166165	1.29917	-0.972259	-0.151862	-1.38799	0.528878	0.209942	1.57586	1.4029	0.101474	0.566434	1.80893	-0.194405	0.275533
Na_sc_d3_V229	-1.09097	-1.04505	-0.771631	-1.55787	0.544327	0.144156	-1.06369	-0.361846	-1.81551	-0.930616	-1.48361	-1.17829	-1.13333	-0.653598	-0.17634	0.0168997	0.63391	-0.144105	-1.56109	-2.24998	1.45416	-0.138851	-0.904225	-0.316072	-1.62748	-0.613952	-0.140348	-2.42352	-4.95001	1.98998	-0.684736	-1.42037	-0.115552	1.7467	1.3837	-0.676375	-1.1444	-0.844241	-0.44804	1.68264	0.0594821	-0.945445	1.83077	0.0335652	1.65677	1.99272	1.62059	-0.194405	0.40188
Na_sc_d3_V230	-0.900953	-0.489834	-0.145827	-1.64767	-0.694099	0.216685	-1.06369	0.556924	-1.912	-0.446607	-0.67457	-0.417092	-1.13333	-0.13727	-0.415521	-1.32061	0.437818	0.934436	-0.519297	0.661547	-0.744559	-0.545034	-1.39384	-1.11734	0.479861	0.0584118	-0.926085	-1.87164	-0.572564	-0.169208	1.66072	-0.480581	3.58069	-0.988197	0.175724	0.268911	0.907435	-0.345797	-1.52325	1.31502	-0.130306	-0.373574	0.822471	0.0744402	1.33495	3.77199	-0.301722	-0.194405	1.5253
Na_sc_d3_V231	-1.43021	-0.882824	-0.474272	-0.952931	0.307339	-1.04998	-1.06369	-0.500418	-0.365615	-0.922101	-0.308714	-0.341242	-1.13333	1.1278	-0.939396	0.799857	1.24951	1.15132	-0.365574	-1.71996	1.57249	-0.932825	-0.909162	0.266566	0.810239	-0.780388	-0.922502	-1.05796	-0.245173	-0.0148643	-0.684736	0.100072	2.35576	-0.988197	-0.291446	1.0676	1.36013	-0.903871	-0.302122	-1.3255	0.088937	0.670748	1.06617	0.869899	-0.493404	-0.104647	0.00694564	-0.194405	-0.645357
Na_sc_d3_V232	-0.900738	-1.51518	-0.494076	-0.619714	-0.758696	0.141119	-0.245911	-1.17115	-1.11772	-0.0020675	-0.302042	-0.454068	-0.40038	0.268936	-0.00212171	-0.740431	0.185762	-0.527423	-0.326174	0.969548	1.64656	-0.41387	-0.85457	-1.59276	0.0169366	0.707774	-0.982086	-1.94751	-1.60356	0.708198	-0.684736	-1.42037	2.0535	-0.988197	-0.457682	0.436651	1.03616	-0.468347	-0.210879	-1.30234	1.18342	1.6614	0.261069	0.715988	0.114755	0.753766	0.516412	-0.194405	-1.17136
Na_sc_d3_V233	-1.12065	-0.240245	-1.48637	-1.69972	-0.782253	-0.371385	-0.539053	1.15391	-2.03923	-0.248533	0.398688	-0.0770258	-0.89445	-1.02679	-0.330883	0.121096	-0.894766	0.0556223	-1.45503	-0.496236	0.626428	-1.24834	-0.48661	-0.342845	-0.0490771	-1.72517	1.39959	-0.659171	-0.58881	1.01222	-0.684736	-1.42037	1.3171	0.155439	0.311925	0.124395	2.22566	0.0266532	1.63459	2.16142	0.912332	-0.380118	-0.449802	-1.99206	1.98502	2.07794	0.768487	-0.194405	-1.30157
Na_sc_d3_V234	-1.35887	-1.76604	-1.24627	-0.396345	-0.900944	-0.668604	-1.06369	-0.0533239	-0.670455	1.52829	-0.178819	-1.13687	-1.13333	2.62176	-0.382755	-1.36543	-0.725367	-0.942106	-0.779301	0.766737	-0.0356515	-0.884116	-1.39384	-2.24773	-0.17384	-0.798127	-1.44234	-1.91993	-0.746784	1.05754	-0.684736	-0.0290441	2.50537	0.208273	0.71977	0.133589	-0.0725717	-0.832635	0.406899	-0.207691	-0.450768	1.81306	-0.406534	0.00833704	1.22074	1.24892	0.759235	-0.194405	-1.05685
Na_sc_d3_V235	-1.01483	-1.18625	-1.47318	-1.19899	0.1343	0.16904	-1.06369	1.0171	-0.828588	0.502069	0.0464544	-1.99456	-0.297538	-1.78035	-0.939396	-1.37629	1.77946	0.0029524	-1.97179	-0.163118	0.179573	-0.904712	0.488477	0.607383	-0.654717	2.18069	-0.460203	0.776778	-1.05504	-0.473939	0.293476	-0.0199514	0.501215	-0.0233036	-0.133285	0.989284	0.695303	-1.27596	-0.847382	0.534951	0.904012	1.53698	0.765118	-0.442694	0.244376	2.30135	0.440304	-0.194405	0.844289
Na_sc_d3_V236	-1.49958	-2.02043	-1.50321	0.371507	-2.08419	-0.822318	-1.06369	0.655968	-0.863667	-0.253916	-2.53609	-1.33171	-1.13333	0.23502	-0.334553	2.97265	0.0320732	-2.49375	-1.19339	-0.752309	0.939979	-0.902193	-0.825728	-1.78531	-1.66309	-1.154	0.986112	1.72549	-0.197516	-0.472727	-0.684736	-1.42037	-0.755227	-0.988197	0.12337	1.04454	-0.71672	-1.27596	1.08274	-0.209235	0.233556	-0.699583	1.68532	-0.56023	0.725074	0.324091	0.49169	-0.194405	0.0309268
Na_sc_d3_V237	-0.913622	-2.18859	-1.88433	-0.114098	-0.577235	0.14612	-0.324113	-0.867122	-0.280635	-0.602114	-0.486891	0.201327	-1.13333	0.744037	-0.000476304	-0.852552	-1.40899	0.221466	-0.565691	-1.00331	1.3147	-1.24834	-0.318206	-0.811162	-1.09967	-0.264009	-0.969426	-0.455446	-0.820391	0.0860206	0.652071	-1.42037	1.33907	-0.988197	2.20348	-0.615093	0.76055	-0.328058	-0.926197	-0.234927	0.954847	1.1404	0.891933	-0.163245	1.22362	1.1672	0.00445845	-0.194405	-0.355545
Na_sc_d3_V238	-1.21436	-1.83397	-0.607257	-1.59569	0.532427	0.442498	1.11777	0.982913	-1.4902	0.172085	-0.400387	1.28493	-1.13333	-0.562519	0.908157	-0.656011	-0.144063	-0.323004	-1.79088	-0.305981	0.301935	-0.236626	0.228069	-2.2139	-1.20633	-0.00226621	0.835155	-2.58041	-0.827281	0.690704	-0.684736	-1.42037	-0.136264	-0.988197	1.20906	-0.401644	0.25383	-1.27596	0.493048	-1.8399	0.627429	0.740028	1.46718	1.14559	0.907303	1.74768	0.757919	-0.194405	-1.02907
Na_sc_d3_V239	-1.37861	-1.43666	-1.8896	-0.669922	0.330392	0.496356	-0.293504	-0.501357	-0.736082	-0.768186	-1.37906	-1.50339	-0.763343	-1.57066	-0.939396	-0.498057	-0.380537	-0.815551	-0.963662	-1.51413	2.37528	-0.540736	0.629001	-1.83455	-0.746423	-0.0744242	-0.865426	-1.48294	-2.17841	-0.559628	-0.684736	2.222	-0.755227	0.0638886	-1.43573	0.0369853	0.662077	-1.27596	-0.267321	-2.03139	0.935206	-0.535258	1.39914	0.356588	2.02827	0.821631	1.10783	-0.194405	-0.742785
Na_sc_d3_V240	-1.27378	-1.61553	-2.41162	-1.07634	-0.170205	0.932267	-0.235287	-0.261525	-0.719713	-0.866568	-0.948066	-0.635878	-0.884997	1.82435	-0.939396	-1.28802	0.614242	0.35041	0.395925	0.349202	1.97947	-0.628004	-0.907398	-1.47416	0.68529	0.0644362	0.311879	-0.835483	-1.25344	-0.77703	-0.684736	-0.273437	2.99376	0.0370535	-1.35871	0.881496	0.144833	-0.116377	0.847921	-1.62158	0.0248115	1.31375	1.94291	1.43383	-0.458832	0.0794108	0.337799	-0.194405	0.457045
Na_sc_d3_V241	-1.04715	-1.258	-2.54587	-1.31683	-1.86722	0.15109	-1.06369	-0.470202	-0.580894	-1.40771	-0.880044	-0.763383	0.00355972	-0.107864	-0.939396	-1.87435	0.0363047	-0.11802	-0.551972	-2.2806	1.56415	-1.24834	-0.574029	-0.434007	-2.13296	-0.515389	-0.893001	-3.18355	-0.712073	-0.749347	-0.684736	-0.505624	3.21116	-0.988197	0.147664	-0.0770214	0.509755	-0.426273	-0.072148	2.2029	1.25528	-1.66134	0.169083	0.904099	0.0970471	1.27924	0.161975	-0.194405	-0.541079
Na_sc_d3_V242	-1.08461	-1.411	-1.22473	-0.905919	-0.100192	-0.893815	1.08288	-0.362243	-1.4674	1.65087	-0.831336	-2.55938	-1.13333	0.205517	0.264657	-1.37117	-0.116187	-0.897883	-0.414776	-0.429359	0.192947	-0.841736	-0.409038	-1.50626	-0.856303	1.19583	1.31936	-0.0777195	-1.58877	1.78399	-0.684736	0.336331	0.542688	-0.988197	-0.276644	-0.0753677	1.70509	-0.901139	-0.949323	-0.759543	-0.665164	0.647924	0.0725466	-0.760248	0.122235	1.28575	-0.108794	-0.194405	-1.86206
Na_sc_d3_V243	-0.794851	-1.03686	-1.08322	-1.93285	-0.673107	-0.284856	0.336924	-0.470187	-0.101918	0.735779	-2.19211	-0.612473	-0.8011	-1.64772	0.563753	1.31792	-0.428193	-1.6515	-1.33963	-0.865283	0.424466	-0.830311	0.181306	-0.174375	0.658751	-0.615298	1.31143	-0.838327	-0.800058	-0.912445	-0.684736	0.0846865	0.460625	-0.191747	-1.34574	-0.384315	0.791896	-1.27596	-0.923422	0.140347	-0.139973	1.17438	0.282676	0.180603	1.95818	1.71658	0.692819	-0.194405	-0.574538
Na_sc_d3_V244	-1.43408	-2.04019	0.29286	0.0601502	0.163465	0.283329	0.411602	-1.03323	-1.78433	-1.81222	-1.69131	-0.0537018	-0.812376	-0.678435	0.730981	-0.0663507	-1.18013	0.83164	-0.460396	0.521016	1.89399	-0.215182	-0.835521	-1.54803	1.13711	0.55	-0.151461	-1.01755	-1.49412	-0.557519	-0.684736	0.128153	2.42121	-0.988197	0.0243101	-0.631681	0.176423	0.0601183	-1.52325	-0.634343	0.256585	1.36148	-0.693146	1.69337	-0.0150725	-0.974402	0.674949	-0.194405	-1.22464
Na_sc_d3_V245	-1.06949	-1.84689	-1.3919	-0.975312	0.658852	1.62301	-1.06369	-1.77191	-1.12845	-1.37538	-0.673484	0.208092	-0.417582	-1.56023	-0.347764	0.235166	0.545138	-1.96852	0.259725	-1.15183	-0.151048	-1.24834	-0.886124	-1.95719	-0.237475	-1.47989	-0.288685	-2.68635	-0.935	0.872244	-0.684736	1.41085	1.31044	-0.988197	1.34984	0.162267	-0.99087	-0.0290622	-0.846367	1.39945	0.335908	1.26435	-0.767087	-0.361071	1.5789	2.90942	2.6886	-0.194405	-0.958355
Na_sc_d3_V246	-0.968621	-2.34622	-0.454921	0.19	-0.173253	-1.49004	-1.06369	1.09861	-2.44235	-1.41382	-1.81647	-0.174693	-1.13333	1.13998	-0.939396	-0.509379	0.372801	-0.0634186	-1.69041	-1.43375	0.0760684	-0.901344	0.270906	-1.84515	-0.193541	-0.486746	-0.231432	0.5313	-0.947026	-1.2597	0.635017	1.0972	1.67051	-0.0825168	0.649758	0.401862	0.54205	-0.895587	-0.756815	0.00138147	-1.62653	-0.00845218	0.0223348	0.743372	1.56082	2.06924	0.764745	-0.194405	0.707137
Na_sc_d3_V247	-1.06395	-2.21971	-1.71856	0.227458	-0.345162	0.311192	-0.250287	0.710506	-0.686528	0.0785372	-1.19848	-0.836725	-0.682331	-0.0338491	-0.939396	0.574582	0.408405	0.0930603	0.0121832	-0.0270044	0.607136	-0.747082	-0.860137	0.171984	0.256577	1.1275	0.677525	-0.795409	-0.573706	-0.818828	0.568482	-0.113728	1.19728	-0.988197	-0.497302	-0.0120647	1.28666	-1.27596	-1.52325	0.421345	1.2674	-0.742978	0.398943	1.86013	1.23861	-0.0385619	-1.37359	-0.194405	-1.0388
Na_sc_d3_V248	-1.16274	-1.52022	-0.827322	-0.892641	-0.941577	-0.314771	-0.209667	-0.0335553	-1.89655	-0.900772	0.0542997	0.10173	-0.749829	-0.870425	-0.939396	0.657689	0.466748	-0.787367	-0.672198	-1.51241	-0.020739	-0.804271	-1.39384	-1.28663	-1.21447	-0.393438	0.028271	-1.06245	-1.54657	-0.783507	-0.684736	1.78804	3.07442	-0.988197	-0.781473	0.221592	-0.613218	-0.331535	-0.833806	-1.38866	-0.755076	0.377286	0.184277	0.454729	0.214856	-0.300164	1.36133	-0.194405	-0.130016
Na_sc_d3_V249	-1.02656	-0.546685	-1.75	-1.43538	-1.60781	0.420624	-1.06369	-0.54253	0.0205798	-1.34192	-1.98404	0.310208	-0.704681	-1.09997	-0.329743	0.479494	-1.25347	0.38691	-0.585624	-0.414483	0.603032	-1.24834	-1.39384	-0.297669	-0.109223	0.587381	-2.03767	0.276801	-0.807136	0.582583	-0.684736	-0.0315405	1.35846	-0.0484116	-0.00153357	0.600392	0.780027	-0.645181	0.740508	0.177208	0.275162	-0.436519	1.13263	0.935192	1.12281	-0.0190537	0.540025	-0.194405	0.268508
Na_sc_d3_V250	-0.787633	-1.22543	-1.65655	-0.594693	-1.20952	-0.0299683	-0.509387	0.047431	-1.37231	-0.631188	-1.10395	0.135076	-1.13333	-0.591867	-0.330978	0.267578	0.768707	-1.20801	-1.06912	-1.52711	0.747525	-1.24834	-0.46394	-1.87485	-0.961448	0.182752	2.01448	-0.358912	-0.222307	-0.826022	-0.684736	-0.741919	1.01534	-0.988197	0.182292	0.353911	0.777837	-0.446618	-0.321214	-0.449304	-0.645821	0.258154	0.368425	1.57962	0.543409	-0.504872	0.494643	-0.194405	-1.12186
Na_sc_d3_V251	-1.35418	-1.966	-0.274618	-2.41548	0.512563	0.23835	-1.06369	0.70144	-1.47237	-0.743613	0.211624	-1.02854	-0.396475	-0.968208	-0.319066	-0.63907	-0.752833	-1.52337	-0.103133	-1.59933	0.272159	-0.888281	-0.660496	-0.931555	0.91835	-0.0670985	-1.5853	0.697279	-0.595398	-1.93187	-0.684736	-0.133725	0.195615	1.54032	-0.641245	0.702763	0.671348	0.0172978	0.849465	-0.263361	0.259233	1.68903	0.00212049	0.290079	1.21399	-0.483983	0.78192	-0.194405	0.86487
Na_sc_d3_V252	-0.856341	-1.25599	-0.93672	-1.42842	-0.152556	-0.038995	-1.06369	-0.0742447	-1.23943	-0.707096	-1.86936	-0.162101	-0.741943	-0.874482	-0.939396	-0.0493467	-1.85872	-0.767283	-0.189867	-0.819037	-0.737946	-1.24834	-0.443144	-0.213331	-0.138996	-0.927649	0.403957	-1.57281	-1.02358	1.77291	-0.684736	0.879263	3.00491	-0.988197	0.351631	-2.07908	0.908769	-0.779535	-0.886487	1.59282	0.127887	-0.526969	-0.40322	1.48025	1.18929	2.48125	0.988807	-0.194405	-0.528564
Na_sc_d3_V253	-1.48986	-1.11857	-1.00436	0.012601	0.27975	0.0120115	0.0352635	-0.771915	-1.5407	-0.18723	-1.7286	-0.198653	-0.28953	0.607197	0.362637	0.0718063	-1.28968	0.0338732	-1.16	-2.29537	1.17599	-0.925196	-0.834352	-0.183348	0.0155729	0.029408	-2.03767	-0.162097	-0.332191	-0.593441	0.412491	-1.42037	2.58711	-0.988197	0.0655233	-0.455879	0.785945	-0.466351	-1.52325	0.408276	1.61809	-0.285452	0.61441	-0.389099	-0.553875	0.617589	0.854218	-0.194405	-0.28225
Na_sc_d3_V254	-1.0858	-1.2521	-1.41568	-1.56771	-0.206508	-1.09307	-0.308855	0.0584724	-0.969796	0.132331	-1.84424	-0.258637	0.387982	0.339933	-0.939396	0.103907	0.159712	-1.66158	-1.55984	0.615595	0.912817	-1.24834	-0.890205	-0.348308	0.191401	-1.54324	-0.321903	-0.865593	-0.753433	0.711355	0.37944	-0.711322	1.44979	0.0122822	0.25633	0.545898	-0.172868	-1.27596	0.627815	0.397047	-1.28675	0.982592	-0.598555	1.0714	0.60221	2.05034	-0.465883	-0.194405	0.641036
Na_sc_d3_V255	-1.12026	-0.906839	-1.17907	-0.826449	-1.14708	0.192973	-0.291314	-1.15545	-1.35272	-1.3857	-1.95557	-0.885602	-1.13333	-0.129883	-0.354488	1.34211	0.538209	0.343655	0.0390274	-1.73654	-0.363193	-0.903037	-0.816595	-0.613785	-0.412728	0.348368	-0.648982	0.0032111	-1.77453	-0.611203	-0.684736	-1.42037	0.60282	0.489678	-0.906496	-0.798091	0.747496	-1.27596	1.76148	2.47958	0.131597	-0.318261	0.908895	-0.0969514	-0.301132	1.98851	-0.311876	-0.194405	-0.616997
Na_sc_d3_V256	-1.09342	-1.57269	-1.44027	-2.05907	0.253464	-0.895358	-0.248991	-0.0942557	0.222324	-0.560331	-0.890869	-2.33309	-1.13333	1.53993	-0.333429	-1.87435	-0.246296	-1.17401	-0.318704	-0.468125	1.4543	-0.866124	1.00732	-0.151863	0.529968	-0.896749	0.403879	-0.838251	0.551228	-0.559774	-0.684736	-0.674789	2.93936	0.0850499	0.0711299	-0.774635	1.11361	-0.663042	-0.871304	-1.59664	-0.478375	0.408505	1.50375	1.11785	0.0842823	-0.317225	1.65045	-0.194405	0.284297
Na_sc_d3_V257	-1.20569	-1.89875	-1.14256	-0.208847	0.0115455	-0.291851	-0.134268	1.2517	-0.764105	-0.355241	-1.86255	-1.32724	-1.13333	-1.89003	-0.273022	-0.00615229	0.746275	-0.686215	-2.23897	-1.6136	-0.194978	-0.832827	-1.39384	-0.354035	-0.998483	-1.75977	1.38298	-2.28249	-1.64787	-1.93187	0.286781	-1.42037	0.0244703	-0.988197	-0.218649	-1.04324	0.992078	-0.233529	-0.842273	0.453801	0.574485	-0.830714	1.69767	-0.406938	-0.213528	-0.236254	0.0498312	-0.194405	-1.03887
Na_sc_d3_V258	-0.986486	-1.9106	-1.7579	-2.03364	-0.713511	-0.394612	-0.192058	-0.549832	-2.01658	-1.81222	-1.41662	-1.15567	-0.736456	0.590806	-0.466165	-0.0950304	-0.54869	-1.5184	-0.885711	-1.49304	0.904429	-0.939082	-0.36407	-1.42772	0.894122	0.687548	0.0978842	0.118606	-1.51226	-1.51418	-0.684736	-0.0517438	-0.103379	-0.241251	0.654391	-0.690768	0.352108	0.548238	0.990037	-1.03261	-0.163871	0.452165	1.2808	0.85446	0.862133	0.661484	0.665407	-0.194405	-1.62545
Na_sc_d3_V259	-0.683334	-2.12789	-2.53334	-1.63037	-0.196277	0.0536497	0.403501	-0.976139	-2.03943	-0.941048	-1.82612	-0.995136	-1.13333	-0.00497231	-0.447847	-1.26802	1.43411	-0.499723	0.398394	0.150959	0.0189448	-0.865357	-0.922416	-0.22355	-2.28786	0.483938	0.310969	-1.50667	-1.30375	1.62482	-0.684736	0.897559	2.52878	-0.0828554	1.05862	0.362141	-1.28802	-1.27596	-0.851906	1.07143	-0.967873	0.765604	-0.0866399	1.88867	0.674897	1.02762	1.35448	-0.194405	-0.53113
Na_sc_d3_V260	-1.02504	-1.6479	-2.13347	-1.01509	-0.256856	-0.601224	-1.06369	-0.617578	0.228168	-0.304162	-0.573572	-0.379905	-0.772479	-0.474978	-0.939396	-0.572912	-1.46297	0.723619	-0.249121	0.958439	0.0770029	-1.24834	-0.311527	-2.55482	0.943635	-1.29951	-1.38172	-0.838854	-0.316541	-0.329719	-0.684736	-0.729231	1.60903	0.127372	-2.4096	-1.5569	-0.186673	-0.410726	-0.675778	1.53224	0.931268	1.51609	1.60224	1.12172	0.0716732	2.60631	0.909203	-0.194405	0.838299
Na_sc_d3_V261	-1.09617	-1.29638	-1.90268	-0.683298	-0.358238	-0.0529097	0.538708	1.19273	-1.77112	-1.81222	-0.684321	0.546846	-1.13333	-0.807244	-0.939396	0.551212	-0.741574	1.01303	-0.912661	-0.835404	1.06959	-0.948953	-1.39384	0.124236	-0.690003	0.207203	-0.723406	-2.32292	-3.07858	-0.391024	-0.684736	0.7855	1.5124	-0.988197	-0.522352	-0.594187	-0.766135	-0.276392	0.97218	0.135795	-0.399388	1.46524	-0.560439	-1.35782	1.11926	2.67802	0.23992	-0.194405	0.793898
Na_sc_d3_V262	-1.58416	-1.53459	-1.02703	-0.987196	-0.368225	1.41712	-1.06369	-0.643179	-2.32373	-1.37224	-1.89462	-1.77471	-0.22214	-1.37524	-0.377197	-1.87435	-1.49263	1.44683	-1.24671	-1.15263	-0.342636	-0.904017	-1.39384	-0.821405	0.877015	-0.83506	-0.82062	-2.06364	-1.87884	0.157158	-0.684736	-0.0487614	1.27732	-0.988197	0.886175	-0.423898	0.249589	-0.350922	-0.227762	2.61121	1.09933	0.27617	1.87676	-1.29897	0.659653	1.19045	0.457758	-0.194405	-0.681801
Na_sc_d3_V263	-0.836339	-1.43203	-1.10175	-1.62938	-1.02912	0.871524	0.622734	0.167817	-1.4599	-1.16512	-1.52637	-1.59691	-1.13333	-0.774024	-0.939396	-1.87435	0.559529	-1.00122	-0.784131	-0.186703	0.323205	-0.494392	-0.381117	-1.76773	0.532766	0.231928	2.05085	-0.12956	-0.229701	0.140781	-0.684736	1.64948	1.29025	-0.988197	0.615416	0.889213	1.00143	-0.242677	-0.883103	1.85177	1.10438	-0.123294	0.283773	1.64293	1.52405	2.41264	-0.127416	-0.194405	0.152796
Na_sc_d3_V264	-1.16563	-1.58932	-2.26721	-1.53291	0.183233	-0.512609	-1.06369	0.182344	-1.63381	-0.941109	-1.34235	0.112757	-0.780309	-1.17548	-0.373368	-0.251753	0.679349	0.606341	0.622812	-0.395383	-1.07049	-1.24834	-0.786464	-1.68828	2.05321	0.674089	1.06296	-1.26751	-1.71732	0.26487	-0.684736	0.416256	-0.193615	-0.988197	1.07871	0.122929	0.382035	-1.27596	-0.867261	-0.957741	-0.00672629	0.486295	-1.19839	-0.717107	-0.584498	1.6643	0.649889	-0.194405	0.177927
Na_sc_d3_V265	-0.955396	-1.8382	-1.63464	-0.562565	-0.523069	-1.08482	-1.06369	-1.34759	-0.615488	-0.510057	0.241793	0.00294484	-1.13333	0.829531	0.37548	-0.319594	0.980048	0.50927	-2.66509	-0.0336364	0.768501	-0.774387	-0.270568	-2.09378	-0.0259882	-0.612151	-0.28817	-0.125399	-0.108184	-0.53614	-0.684736	-0.571779	0.774251	-0.988197	1.35542	1.01135	2.00255	0.0905344	1.80812	1.68284	0.844248	0.204347	0.956256	-0.0725895	0.239592	1.96042	0.40154	-0.194405	-0.0806291
Na_sc_d3_V266	-1.12003	-1.93173	-1.1647	-1.58031	-0.648555	-1.0875	-1.06369	-1.20011	-1.33829	-1.81222	-1.31801	-1.32655	-1.13333	-0.947388	-0.939396	0.896791	1.02896	0.289248	-1.52357	-1.62666	1.21379	-1.24834	-0.852323	-2.13197	1.32602	-0.261688	-0.277118	-0.950832	-0.00829293	0.569572	0.439806	-1.42037	0.697366	-0.988197	0.0627843	-0.533623	0.17161	-1.27596	-0.624725	-0.915216	0.196821	1.75429	-0.0649037	1.71432	1.41528	1.14849	0.508225	-0.194405	0.242695
Na_sc_d3_V267	-0.831149	-1.79839	-1.29216	-0.933216	-1.20508	0.798654	1.04586	-1.8437	-1.04053	-0.233767	-0.386657	-0.165909	0.0430035	-1.44776	-0.939396	1.90611	0.0707814	0.322874	-1.73223	0.154654	-1.16559	-0.933931	-1.04057	-0.914526	-0.62599	-0.471417	1.56727	-1.07881	-2.13911	0.828103	-0.684736	-0.319544	-0.755227	0.0754001	-0.800342	-0.158141	-1.32951	-0.905176	-0.903244	-0.551285	-0.292543	0.93474	0.542083	1.38138	1.54726	1.15647	1.13872	-0.194405	-0.011149
Na_sc_d3_V268	-0.795977	-0.83541	-1.58384	-1.05694	0.770208	0.255786	-1.06369	-1.22978	-0.770305	-0.135741	-0.579284	0.51388	-0.862487	-0.960118	-0.939396	0.726472	0.00315828	0.893436	-0.370642	-1.09946	0.721857	-0.916849	-1.39384	-0.622358	-2.02493	-0.245758	0.85034	0.964378	-1.08984	0.16737	-0.684736	0.0272842	0.657849	-0.382923	-0.3389	-0.117132	0.869109	-0.630827	-1.04304	-1.44641	0.0746196	0.912303	-0.531157	1.32377	-0.0852593	0.54102	1.44654	-0.194405	0.212637
Na_sc_d3_V269	-0.894688	-2.09108	-2.27377	-0.513461	0.555824	0.164109	-1.06369	-0.336672	-1.05816	-1.05429	-1.10538	-0.806827	-0.598235	0.258441	-0.939396	-1.42892	0.446931	-0.0165512	0.16189	-0.982504	0.797351	-0.84376	-0.89063	-0.285785	0.934288	-1.57001	-2.03767	0.186881	-1.739	0.344234	1.64173	0.213341	1.82771	0.240753	-0.334393	0.0476708	-0.257826	-1.27596	-0.732933	1.11003	0.714671	1.03613	1.62292	2.08397	2.51765	0.670854	-0.533544	-0.194405	0.212197
Na_sc_d3_V270	-0.89539	-1.60731	-1.53933	-0.262436	-0.00670696	-0.203088	0.114055	-0.506012	-1.98148	0.368353	-0.582582	-1.11124	-0.338226	-1.49587	-0.939396	-1.24271	-0.350748	0.527926	-0.681297	-0.918363	-0.00316279	-0.88864	-0.845881	-3.70653	0.621452	0.624077	-0.226803	-1.70059	-1.10556	-1.30541	-0.684736	0.10635	2.91367	-0.988197	-1.10426	-0.175981	0.828045	-0.818793	-0.123378	1.82569	-0.133921	-0.0276912	0.0964047	2.08867	-0.33903	-0.0328185	-0.0140305	-0.194405	-0.123846
Na_sc_d3_V271	-1.15611	-1.46168	-1.75047	-0.383597	-1.53374	0.847144	0.126563	1.07378	-2.17351	-0.161314	-2.52333	-1.10458	-1.13333	-0.640365	-0.370132	-1.87435	0.932707	2.32471	-1.05659	-0.291887	0.704213	-0.527825	-0.665037	-1.33344	0.957436	1.4332	0.750187	-2.55606	-0.728832	-0.75026	0.586776	0.079004	2.62626	-0.988197	0.0186004	-0.256631	-0.23897	-0.818147	-0.871957	-0.115116	-0.178437	-2.21453	1.69237	1.42013	-0.192972	0.281791	-0.880503	-0.194405	0.252217
Na_sc_d3_V272	-1.49188	-1.76755	-2.08516	0.573355	-0.00228995	0.852168	-1.06369	-0.35175	-0.311521	-0.177598	-0.546097	-1.50287	-1.13333	-0.974958	-0.406564	-1.87435	0.434784	-0.707764	-0.662464	-0.621943	-1.78686	-0.348231	0.570217	-2.48303	-0.712792	0.293514	-0.108728	0.383653	-2.54305	1.05294	0.655931	0.441892	3.24207	-0.988197	-1.36007	-0.558496	-0.355948	-0.767484	-0.0447071	0.541336	1.49611	-0.781824	-0.905397	0.362838	1.27999	2.7958	0.561234	-0.194405	-1.06745
Na_sc_d3_V273	-1.10541	-0.999491	-1.07379	0.207469	0.154907	-0.182606	-1.06369	0.69482	-1.57372	-1.41292	-1.1461	-1.69316	-0.0458682	-1.56076	-0.939396	-0.113469	0.955101	0.913682	0.0369618	-2.34777	2.62225	-0.928864	-1.39384	-1.75404	0.660617	-0.728288	0.568055	1.67377	-1.03914	1.79482	-0.684736	-0.710399	1.3894	-0.988197	-1.11595	1.12641	-0.222101	-0.470851	-0.837389	-1.07178	1.40289	0.809293	-0.010317	0.398536	1.47685	-1.30064	0.510917	-0.194405	0.271634
Na_sc_d3_V274	-1.10038	-1.42524	-1.58042	-0.486036	-0.854131	-0.424678	-0.526277	-0.423484	-1.11757	0.142692	-1.23362	0.14171	-1.13333	-0.293606	-0.939396	-0.679737	-0.0726333	0.564891	0.381676	-0.765686	0.661159	-0.622715	-0.384456	-0.415559	1.49712	0.0697361	-0.949578	-0.773051	-2.24014	0.901635	-0.684736	0.229539	1.96625	-0.988197	1.26193	-0.812506	-1.4947	-0.473783	-1.52325	-1.99488	0.460988	-0.985309	0.694596	-1.39894	0.0796559	2.15895	-0.342005	-0.194405	1.27573
Na_sc_d3_V275	-0.855257	-1.87887	-0.523962	-2.23083	-0.527124	0.228494	-1.06369	-0.579829	-0.729329	-0.0315044	-0.514859	-0.830396	-1.13333	-1.97731	-0.30598	2.02864	-0.0519467	0.375504	-1.08322	-1.81484	0.912038	-0.740819	-1.39384	-0.363742	-1.57734	0.289173	0.288579	0.0421188	-1.5686	-0.742486	-0.684736	0.1811	1.99381	0.101016	1.32702	-1.99392	-1.26179	-0.818507	-1.52325	0.0866377	1.38414	0.912976	-0.929574	0.122487	0.363686	0.645335	0.886026	-0.194405	-0.546875
Na_sc_d3_V276	-1.0058	-2.24035	-1.13552	-0.114662	-1.30374	1.90933	-0.268951	1.37813	-0.855615	-1.81222	0.112255	0.144917	-1.13333	-1.07536	-0.939396	0.640278	-0.268454	1.18334	-0.597542	-0.448618	-0.368139	-1.24834	0.246543	-0.797894	-1.23835	-0.562293	1.19025	-1.6778	-2.57418	0.594824	1.49546	-0.065856	2.74082	0.078323	0.535064	0.752505	-0.951456	-0.904997	1.0189	1.21619	0.0972472	2.17187	0.37769	-0.0729054	-1.0738	0.888661	1.54826	-0.194405	-0.736124
Na_sc_d3_V277	-1.07948	-0.933083	-1.3638	-0.161819	-0.150036	-0.247044	-1.06369	0.777445	-0.936495	0.180197	-1.21735	-0.614062	-0.817385	0.0237113	-0.939396	-0.60308	-0.127427	-0.411693	0.233349	-2.7105	2.00543	-1.24834	-0.412984	-2.65539	-0.780492	-0.604485	-0.733982	-0.335619	-1.05648	-0.00937737	-0.684736	-0.766224	-0.755227	-0.988197	-0.448877	0.1144	-0.758071	-1.27596	-0.324019	-0.465925	0.172843	0.925937	1.25439	0.910722	-0.381944	-0.19276	-0.137215	-0.194405	-1.2057
Na_sc_d3_V278	-1.1267	-0.971704	-0.538729	-2.47945	0.412037	0.428315	-1.06369	-0.662343	-2.00817	0.221235	-0.159918	-1.87318	-1.13333	-0.550124	-0.396821	-0.581891	-0.382822	-1.21285	-0.563264	-0.278845	-0.818229	-1.24834	-1.39384	-1.98335	0.234146	-0.27236	0.00965015	0.0916861	-0.997357	0.826075	-0.684736	-0.772734	1.32487	0.315617	-0.0651024	-1.32367	0.0437285	-0.367791	0.554244	0.490963	0.276566	-0.920995	0.943951	-0.677725	-1.0738	3.42163	0.902072	-0.194405	-0.55273
Na_sc_d3_V279	-1.55502	-2.07396	-2.62443	-1.70485	-0.193455	-0.514943	-0.332833	0.135549	-1.68276	0.883627	-1.93163	-0.00681756	-0.769371	-0.867481	-0.939396	0.866384	-1.25132	0.0830348	-0.155236	-0.734708	1.27192	-1.24834	-1.39384	-0.988179	-0.685854	0.670897	-0.369465	-1.04057	-2.54458	0.582271	-0.684736	0.317293	0.794409	-0.988197	-0.590297	-0.480408	1.04591	0.630043	-0.00800244	-1.52087	0.399845	1.41338	0.789866	0.605036	0.198172	-0.377909	1.79045	2.72459	-1.03893
Na_sc_d3_V280	-1.14936	-1.89528	-1.73437	-1.63897	0.0468194	0.140434	-0.040595	0.423694	-1.46979	-0.550878	-1.60146	-1.28491	-0.746789	-0.671157	0.496461	2.45173	-0.938111	-0.861437	-0.540053	0.440328	-2.63351	-1.24834	-0.202601	-1.04378	0.239811	-1.41132	-1.43865	-2.34543	-2.22708	-0.652897	0.419412	0.036313	2.07157	0.030548	0.259421	0.860799	0.0298602	-0.848102	-0.975626	-1.53867	-1.22481	1.24042	2.47041	1.59791	1.96912	0.654972	0.186386	-0.194405	-0.418061
Na_sc_d3_V281	-1.41648	-1.7104	-2.50964	-1.9013	-0.864818	-0.129898	-0.272723	-0.634484	-1.37272	-1.81222	-0.466802	-1.03933	-0.764778	-1.04292	-0.939396	2.12318	0.755528	-1.5256	-1.96499	0.183904	0.357476	-0.82621	-0.256311	-0.602165	-1.03481	0.377044	-0.560535	-0.478108	-0.686717	-1.36955	-0.684736	-1.42037	0.677363	0.0977797	-1.13826	-0.128982	-0.153249	-0.819723	-1.52325	1.18506	-0.973579	0.270081	-0.561278	0.210559	0.364952	1.07068	-0.901446	-0.194405	0.718464
Na_sc_d3_V282	-1.20074	-1.42606	-0.183265	-1.445	-1.3464	-0.294112	-0.239065	0.958287	-1.60994	-0.0432052	-0.954789	-0.798996	-1.13333	0.407233	-0.939396	-0.737861	0.50385	1.1554	-0.635003	-1.00035	-0.590213	-1.24834	-0.90469	-1.35706	1.53836	-0.00826696	0.438868	-0.982782	-0.418511	0.398664	0.391278	0.975364	2.98914	-0.988197	-1.43467	0.244892	0.985103	0.0824132	-0.885956	1.96683	-1.75008	-0.7876	-0.309136	-1.99206	0.643901	1.57297	0.506332	-0.194405	-0.366795
Na_sc_d3_V283	-0.738974	-1.85353	-0.15399	-1.15023	-0.443651	-0.26707	-1.06369	0.883767	-1.71778	-1.41833	-3.42827	-1.08347	-0.712884	-0.941726	-0.360337	0.493678	-1.5967	0.476801	-1.79437	-0.181942	-0.37265	-0.894825	-1.39384	-0.378232	-0.185645	0.602421	-0.142296	-0.785308	-1.80097	0.805035	-0.684736	0.513617	-0.166328	-0.129873	0.908946	-0.211732	-1.42995	-0.825905	-0.0429717	0.63325	-1.72167	1.04823	0.129928	0.281654	1.15283	0.865373	1.2572	-0.194405	-0.819979
Na_sc_d3_V284	-0.986192	-1.53819	-0.920668	-1.27702	-1.32086	0.614664	-1.06369	-0.259827	-1.30313	-0.451531	-0.577464	0.787163	-0.397558	-1.48852	-0.361182	-1.19614	-0.842401	0.940245	-1.51847	-2.33513	0.494502	-0.940287	-0.276545	0.355388	-0.996431	1.02278	1.56598	-0.363354	-1.3476	2.03702	0.451894	-1.42037	0.756287	-0.988197	0.222099	0.262368	1.58354	-0.815468	0.504851	-0.216113	-0.806188	1.50763	0.622601	0.142457	0.111096	-0.393208	1.19774	-0.194405	-0.0165137
Na_sc_d3_V285	-1.09909	-1.60914	-1.20487	-2.50111	0.0293663	-1.07617	-0.143267	0.0543262	-2.19824	-0.396059	-2.03162	0.181138	-0.782504	0.675352	-0.286051	-0.719312	-0.644857	-0.421396	-2.14063	-0.865661	-0.970834	-1.24834	-1.39384	0.183458	-0.53341	0.36966	-1.24945	-1.01074	-1.18242	0.538783	-0.684736	0.983126	1.22144	-0.988197	-0.0501902	0.954681	-2.02058	0.017419	0.785121	-1.08062	-1.42247	1.86139	-0.214637	1.28481	0.140532	0.573105	-0.876788	-0.194405	-1.07895
Na_sc_d3_V286	-1.22237	-1.3665	-1.70666	-1.20788	0.668998	0.731192	0.329731	0.0322136	-0.995552	0.437415	-1.19799	-0.707408	-0.254396	0.0493945	-0.478001	0.436249	-1.85414	0.0427056	-0.596208	-0.495074	1.1928	-0.154654	-0.218553	-2.67764	-2.58966	-1.25325	0.642992	0.00272154	0.431575	0.392562	0.648714	-0.66853	1.64676	0.289386	2.10158	-0.0241833	0.914493	-1.27596	-0.135531	1.30845	0.223524	1.00478	-0.0315206	2.08248	1.64224	0.30324	0.182348	-0.194405	-0.738947
Na_sc_d3_V287	-0.945578	-1.44912	-1.25013	-0.559835	-1.47109	0.154737	-1.06369	-1.23223	-1.20144	-0.535608	-0.210098	-0.204695	-1.13333	-1.15931	-0.939396	-0.0860104	-0.305769	-2.78533	-1.92882	-2.26518	-1.19092	-1.24834	-0.423479	0.152764	-1.16849	1.46448	-1.53568	-0.9053	-0.172705	-0.157345	0.64514	-1.42037	1.41406	-0.988197	-1.45559	0.441923	2.16054	-0.814299	-0.123296	-0.805576	0.154168	0.432452	-0.228943	0.131898	-0.352382	2.42987	0.871398	-0.194405	0.475966
Na_sc_d3_V288	-0.847015	-1.87268	-1.53297	-1.13148	-1.52668	-0.15259	-1.06369	-1.85819	-0.65678	0.0497215	-0.810381	-1.29139	-0.746376	0.845766	-0.2233	-0.759845	-0.0624359	-1.19192	-2.63081	-0.892883	1.21027	-0.912383	0.344228	-0.387276	-0.110866	-1.31271	-0.448409	-4.05053	-0.457341	-0.26193	0.357156	-1.42037	2.11232	-0.988197	-0.294358	-0.107812	0.814131	-0.868246	-1.52325	-1.59535	-0.454877	0.826418	1.52626	-0.537339	-1.0738	1.51557	-0.495817	-0.194405	-0.996005
Na_sc_d3_V289	-1.20766	-2.11121	-1.25536	-1.13075	-0.682254	-0.478477	0.553469	0.214695	-0.660409	0.814012	-0.524912	-0.662422	-1.13333	-1.06879	-0.939396	-0.178145	0.0676308	2.28868	-1.33791	-1.31989	1.6584	-1.24834	-0.873956	-1.21197	-0.558627	1.00941	0.623453	-1.25483	-1.71964	0.841397	-0.684736	-0.696327	2.44356	-0.988197	2.75516	-0.294291	2.27946	-1.27596	0.00918664	0.187341	0.468374	-0.539045	-0.0474215	-0.686478	1.81664	2.45461	1.46802	-0.194405	-0.633944
Na_sc_d3_V290	-0.582548	-1.84065	-1.70716	-1.10701	-1.37204	-0.504865	0.0540273	0.416686	-1.09048	-1.33473	-2.57454	-1.1902	-0.534694	-0.416388	-0.939396	-0.335197	-0.0887757	0.814191	-0.75103	-0.770397	0.148441	-1.24834	-0.260926	-1.92083	-2.15277	-1.05054	-0.185025	-2.77691	-2.27293	-0.327676	0.327514	0.442419	-0.154031	-0.988197	-0.986871	-1.57395	1.34844	-0.196167	-1.52325	-0.386867	0.333034	0.265299	-1.84429	-1.27827	0.792872	0.866149	0.101653	2.39193	0.488768
Na_sc_d3_V291	-0.679398	-1.49809	-2.12848	-1.90544	-0.579167	-1.06271	-0.20822	-0.2341	0.243175	-1.02625	-0.406943	0.16235	-0.732078	-0.690284	-0.939396	-0.629572	-1.71101	1.03582	0.220874	0.217343	0.0295926	-1.24834	-0.30573	-0.0737515	0.976391	0.353719	0.551879	0.0177808	-1.37393	1.20546	-0.684736	-0.683957	2.03013	-0.988197	-0.0248326	0.682792	-0.455982	-0.297919	-1.52325	1.09874	-1.27348	0.513577	-0.315109	0.118095	0.3311	0.716206	0.74294	-0.194405	-0.0534034
Na_sc_d3_V292	-1.43321	-1.43465	-2.49203	-1.66814	-0.270465	-0.0382381	-1.06369	-0.0063894	-0.729778	0.0654272	-1.57266	-2.45305	-1.13333	-0.593818	-0.939396	-0.162188	-0.234001	-0.101966	0.774196	-1.1445	1.04248	-1.24834	0.198746	0.417184	-0.644473	-1.45669	-0.165153	-0.681011	-1.09546	-0.633063	-0.684736	-0.787407	0.63807	-0.988197	0.625939	-1.23306	0.585032	-1.27596	1.36718	0.420943	-0.458029	0.0612858	0.163256	1.11423	-0.514431	1.14733	0.815451	-0.194405	-0.674753
Na_sc_d3_V293	-1.004	-1.24291	-0.53426	-1.59286	-0.101291	0.0631622	-0.31064	-1.24986	-0.952248	-1.34641	-2.26014	-1.53851	-0.790449	-0.911964	-0.939396	-0.838848	-0.80763	-0.133462	0.286966	-0.582235	1.20837	-1.24834	0.594756	-1.04336	0.684864	-0.265586	1.17161	0.410701	-1.40621	-0.732033	-0.684736	-0.0550137	0.93428	-0.988197	1.48891	-0.536057	-0.669838	-1.27596	-1.52325	0.225904	1.02252	1.51873	-0.0869582	-1.99206	0.737757	-0.694792	-0.00129059	-0.194405	-0.911004
Na_sc_d3_V294	-1.0255	-1.32756	-1.9762	-1.75447	0.298277	-1.49004	2.18452	-0.329591	-1.05844	-0.983056	-1.13865	-1.07084	-0.182507	-1.73585	-0.324069	-0.503116	-0.0984476	0.655967	-1.53166	0.456936	2.77413	-0.838378	-0.84691	-2.30874	-0.601748	2.03884	-0.0209929	-1.31813	-1.71909	-0.718705	-0.684736	-1.42037	0.674309	0.0357152	-0.826123	-0.0762453	0.888232	-0.910818	-0.864789	0.145248	0.192619	0.719338	2.60274	0.136115	0.241612	0.816025	0.0967786	-0.194405	-1.00842
Na_sc_d3_V295	-0.732906	-1.77612	-2.44968	-0.474225	-0.894464	0.310792	-1.06369	-0.219902	-0.459824	-0.778039	-0.462205	-1.81931	-0.747437	-1.42339	-0.939396	-1.28479	-1.2228	-0.353213	-1.70729	-2.26539	-1.01993	-0.869445	-0.867463	-2.63528	1.08961	-0.87887	-2.03767	-0.418737	-1.09374	-0.759351	-0.684736	-0.681268	1.89127	-0.988197	1.17363	0.209121	-0.983829	0.166898	-0.83906	-0.261638	3.19683	0.353067	-0.132243	0.763826	2.75146	1.19072	0.72974	-0.194405	0.760159
Na_sc_d3_V296	-0.739897	-1.27059	-0.590183	-0.268781	-1.38399	0.587794	0.583327	0.658164	-1.7022	-1.39512	-0.784764	0.0103113	-0.727323	-1.38673	-0.939396	-1.10081	0.450567	-0.0894994	-1.97465	-2.11368	0.732301	-0.895514	-1.39384	-2.31314	0.0237607	-0.550404	-1.45513	-1.10457	-0.262422	-0.277731	-0.684736	0.152342	1.63068	-0.988197	-0.947105	-0.312152	1.44386	-1.27596	0.0861775	0.529816	1.62983	-0.120036	0.12017	1.34238	0.611091	-0.341936	1.73886	-0.194405	0.541091
Na_sc_d3_V297	-1.31864	-2.23669	-1.80679	-1.55825	-0.342639	0.478946	0.56429	0.562094	1.10479	-1.41658	-1.61408	-1.33388	-0.774635	0.0139315	-0.939396	0.596509	-0.633961	-0.400151	-1.49599	0.5416	0.796945	-0.875339	0.0899729	-0.681087	-0.680754	-1.53413	1.09566	0.490294	-0.889839	0.385494	-0.684736	-0.782841	3.15737	0.407475	-0.443108	0.0162174	-0.825027	-0.451206	-0.954955	-0.583822	-0.480456	1.4045	1.09864	-0.190633	0.824048	2.52906	-0.0910479	-0.194405	-1.766
Na_sc_d3_V298	-0.783282	-1.24745	0.0659513	-0.266873	0.159962	0.159851	-0.299073	-1.06142	0.639792	-1.429	-0.560901	-1.33316	-1.13333	-0.568395	0.22285	-0.124476	0.706289	0.102147	-0.959093	0.170617	0.242878	-0.513535	-0.749962	-1.51128	-0.100737	0.145994	-1.43631	0.629589	-1.23758	0.186991	-0.684736	0.178681	-0.0914314	-0.988197	-0.668362	-0.739202	1.97827	-0.36248	0.304647	-0.714881	0.32087	0.0635395	1.15705	-0.623685	0.597417	0.687995	0.819344	-0.194405	-0.951188
Na_sc_d3_V299	-1.39721	-1.29308	-0.693027	-2.20605	-0.300899	-0.759888	-1.06369	-0.612922	-0.106117	-1.48108	-2.07511	-1.8727	-0.702799	-0.468622	-0.327162	0.0346578	-1.55985	0.87595	-0.0865576	0.506092	1.58458	-1.24834	-0.796317	-2.04548	-1.43491	-0.484704	-1.37018	0.781294	-0.833887	-0.314442	0.504088	-0.897409	1.92143	-0.988197	1.53413	-1.18865	2.50285	0.199848	-0.627103	0.00775398	0.0903988	1.93686	-0.646611	-1.99206	0.234412	1.89044	2.1476	-0.194405	-0.15837
Na_sc_d3_V300	-1.07283	-1.44075	-1.9342	-1.41541	-0.707704	-0.652775	0.875975	-0.557392	-2.24808	-0.455508	-1.80196	0.117495	-0.780357	0.00423239	-0.304625	0.778796	-0.58077	-1.76653	-1.78022	-1.48736	0.952242	-0.489156	-0.820442	-0.769792	-1.60229	-1.3542	-1.36102	-0.319277	-0.709327	0.507496	-0.684736	0.954004	3.35201	-0.0357265	-1.3651	0.563305	-1.86239	-0.338194	-0.910732	1.01453	-0.232778	-0.563522	1.40132	-0.00820939	0.136498	1.51795	0.0755005	-0.194405	-0.0384543
Na_sc_d3_V301	-0.959335	-1.89106	-1.58608	-1.6612	-0.503911	1.92682	-0.144669	-1.95141	-1.68275	-0.303648	-1.2294	-0.301366	-0.431765	-0.676164	-0.939396	1.24112	-0.225119	2.10712	0.191764	-0.260987	-0.276099	-1.24834	0.160598	-0.544947	-0.0890643	-0.230885	-0.900341	-0.07457	-2.5261	-0.0816675	-0.684736	1.04291	2.37214	-0.988197	0.0483404	0.180641	0.399057	-1.27596	-0.891229	0.527428	0.517494	-1.13651	0.378621	-0.0884751	1.85186	1.24288	0.550701	-0.194405	-0.998888
Na_sc_d3_V302	-1.24725	-1.82494	-1.19983	-0.237949	-0.988628	-0.122643	-1.06369	0.203102	-1.07728	-1.3161	-2.0761	-1.13888	-1.13333	-0.678317	-0.344995	0.731901	-1.88701	-0.561326	-0.24869	-0.196379	2.14165	-0.419913	-1.39384	0.368189	-0.958671	1.00488	-0.349164	0.87455	-0.688908	0.733358	-0.684736	1.23214	0.701521	1.74287	1.57058	0.162156	1.44435	-0.82625	-1.52325	-0.608617	-1.78737	-0.0286069	-0.297751	-0.50875	1.5233	0.763441	1.58763	-0.194405	-0.341194
Na_sc_d3_V303	-0.703356	-1.57565	0.311849	0.131604	-0.186654	-0.196003	-1.06369	-0.185648	-0.388125	-0.54953	-1.20024	-1.53439	-0.782267	-1.00905	-0.037903	-0.589154	-0.695127	0.888655	-3.39501	-0.436527	0.821601	-1.24834	-0.942089	-1.44542	-1.08377	0.663307	-1.38937	-1.86449	-0.683668	0.0137806	-0.684736	-0.109064	3.21079	0.114364	0.0213293	0.0319559	1.56295	-0.847299	-0.359927	1.18979	-0.338464	1.47337	2.6437	-0.582998	0.522217	1.12126	-0.350821	-0.194405	-0.377541
Na_sc_d3_V304	-1.64721	-1.3065	-0.760851	-0.537008	0.738214	-0.441686	-0.0883083	-1.09306	-1.16565	-1.81222	-0.814336	-0.267162	-0.689216	0.319832	-0.440259	-0.425971	-0.747513	-0.13329	-0.36277	0.0927157	0.236192	-0.462792	-1.39384	-2.21349	-0.247235	-1.12979	3.08201	-1.93016	-2.36333	2.00188	-0.684736	-0.638928	0.128985	-0.988197	-0.227595	-0.291701	0.97341	-0.761714	-1.52325	-0.851461	1.22069	1.74502	-0.683531	-0.595567	1.62375	0.29333	1.24154	-0.194405	-1.14214
Na_sc_d3_V305	-0.731256	-1.61896	-2.10126	-0.347125	-1.00023	-1.20548	-1.06369	-1.41839	-0.926391	-1.24165	-2.53396	-0.423076	-0.356839	-0.793695	-0.317676	-1.28819	0.26821	0.863652	-1.13581	-1.49198	0.707804	-0.826653	-1.39384	-2.20887	-1.65349	-1.41375	-1.61555	-0.0267938	-2.56143	-1.10481	-0.684736	0.249094	2.19243	-0.988197	0.19305	-0.485436	0.356723	-0.311314	0.680475	2.45998	-0.430359	0.579172	2.65563	0.268018	0.548653	1.96326	0.518813	-0.194405	-0.884668
Na_sc_d3_V306	-1.0313	-1.15027	-1.77785	-0.408226	0.115995	0.341221	0.591396	-0.746192	-2.1024	-0.759287	-0.434543	-0.7107	-1.13333	-0.502855	-0.396894	-1.31553	0.333195	-0.819329	0.095448	0.0338279	1.86737	-1.24834	-0.289975	-1.31017	-0.502921	-1.65008	1.00979	-0.111822	-0.262318	-1.15339	-0.684736	0.408508	2.04206	-0.0212197	0.74671	-0.227408	-0.00808419	0.236725	-0.902493	0.969664	-1.25077	0.923003	0.780947	0.245674	2.75194	1.26658	0.26363	-0.194405	-0.461313
Na_sc_d3_V307	-1.20177	-0.809834	-2.05112	0.435318	-0.326995	0.839071	-0.240154	-0.229381	-0.963612	-0.921078	-1.15082	-0.329525	-0.809824	-2.00569	-0.939396	0.430975	0.511901	-1.16404	-0.734826	0.381707	-0.991054	-1.24834	-0.872043	-1.46557	2.23196	0.588079	1.11655	-0.511237	-1.82849	1.08994	-0.684736	-0.697506	2.61432	-0.988197	-1.34917	0.179529	1.15705	0.60176	-0.900731	-0.195819	0.0791257	1.35118	-0.12182	0.435216	0.708749	1.64981	-0.193253	-0.194405	0.567868
Na_sc_d3_V308	-1.25138	-1.23373	-1.00306	-0.909538	0.253145	0.733709	0.243366	0.116505	-1.40918	-0.850306	-2.85282	-0.983886	-0.601802	-0.941673	-0.939396	0.0270994	-0.73588	-0.101562	-0.758959	-1.37783	1.22818	-1.24834	-0.529645	-1.31526	-0.261979	0.237123	-0.251266	-1.60648	-1.4247	1.93268	-0.684736	-0.720704	2.33118	0.00570771	0.473039	0.966756	-0.383105	-1.27596	0.0481612	-0.685608	1.15144	0.255515	1.04617	-1.33249	1.08278	2.23921	-0.435695	-0.194405	-0.000159746
Na_sc_d3_V309	-1.30256	-1.65563	-1.22372	-0.412303	-0.137689	-0.0912901	-0.286042	-1.44962	0.0183547	-0.695932	-0.224127	-0.417674	0.217169	-1.18037	-0.390677	0.4824	-0.418056	-0.421539	-0.799486	-0.413372	0.739937	-1.24834	-0.26009	-0.837533	-0.127475	1.28744	0.682403	-1.37312	-0.657477	-0.484883	1.74054	-1.42037	2.63618	-0.988197	1.54543	-0.805599	-0.36908	-0.843295	-0.860751	-1.34658	1.27983	-0.228673	-0.918408	-1.33444	0.917059	2.16909	0.126855	-0.194405	-0.48134
Na_sc_d3_V310	-0.887153	-2.2531	-0.267296	-1.11178	-1.7556	0.0967404	-0.341419	0.352393	-0.765676	-0.436696	-0.35066	-0.926939	-0.755412	-0.468411	-0.939396	0.409361	-1.34742	0.100562	-0.173552	-1.41632	0.226159	-0.859032	-0.86207	-2.57799	1.35651	0.170578	-0.84761	-1.29039	-1.51743	-1.34257	0.319294	1.47551	2.62452	-0.00620976	-1.3899	-1.47135	0.915759	-0.0221726	0.411706	1.15018	-0.593766	-0.796894	1.4653	-0.588047	0.0966624	0.725709	-0.632813	-0.194405	-0.251328
Na_sc_d3_V311	-1.2206	-1.44058	-1.20043	-0.0188713	-0.0671901	0.631624	-0.239913	0.328702	0.654375	-0.763881	-0.900632	-2.16973	-1.13333	-0.760142	-0.511665	-0.81311	-1.05463	-0.322275	-0.831985	-0.843645	0.897797	-0.859645	-0.215692	-1.5456	-0.603113	0.56731	0.879001	-1.69047	0.101795	-0.00349746	-0.684736	0.453415	-0.0751082	-0.988197	0.252836	0.854299	0.547748	-0.0473908	-1.52325	-0.371276	-1.23237	1.2836	1.8125	-0.0411238	0.166346	-0.846888	0.548364	-0.194405	-1.29398
Na_sc_d3_V312	-0.841321	-1.30252	-1.99818	-1.05467	0.431823	-0.719128	-0.30796	-0.170137	0.0337756	-0.186954	-1.90712	-0.468556	-0.446304	0.276942	-0.442074	-0.853533	-0.567906	-0.77958	-0.243832	-1.43316	1.1138	-0.92572	-0.85581	-2.01682	0.0475492	-0.139576	-0.756809	-2.24919	-1.34151	1.09133	-0.684736	-1.42037	2.66301	-0.988197	-1.87573	-0.793367	1.85374	-0.913995	-0.328413	0.773305	2.30756	1.34424	1.21118	0.528277	0.126772	0.392636	1.54703	-0.194405	-1.25254
Na_sc_d3_V313	-0.951822	-1.17784	-1.09886	-0.816253	0.534843	0.190616	-0.218491	1.05806	-2.40247	-1.13409	-0.136556	-1.26466	-0.364171	-0.377963	-0.190884	1.98144	-0.919485	1.34582	-0.441172	-1.33921	-0.797263	-0.896297	-1.39384	-1.80009	-1.69561	-0.742429	-0.120829	0.543484	-1.48358	0.0930151	0.789877	-0.329797	1.39184	-0.988197	0.31154	-1.10959	0.20009	-1.27596	-1.52325	1.20098	0.250823	-0.56473	0.0390174	1.27827	0.86138	0.456766	1.33661	-0.194405	-0.377698
Na_sc_d3_V314	-1.78467	-2.54968	-1.14873	-1.73595	-0.207878	0.842152	-0.313005	-1.4199	-0.661207	-0.517467	-1.03233	-0.965741	-0.219469	-1.24456	-0.939396	-1.08884	-0.693162	-1.93828	-0.150195	-0.936576	0.181643	-1.24834	-0.448941	-1.21988	-1.39649	-0.967453	-0.195272	-2.44106	-2.59058	-0.856534	-0.684736	-0.739124	0.56473	-0.988197	0.445377	-1.35078	-0.0323706	-0.430277	-0.134742	0.165713	-1.31068	-1.73165	-0.977921	-1.2409	1.51975	0.851567	1.1658	-0.194405	1.36325
Na_sc_d3_V315	-0.60042	-2.28281	-1.12369	-0.954136	0.28131	-1.00751	-1.06369	-0.837265	-1.87687	-1.32837	-0.80394	-0.548891	-1.13333	-0.554028	-0.388115	1.36774	0.983377	0.300753	-1.2401	-0.283564	1.52338	-1.24834	-0.0592061	-0.297798	-1.43926	-1.24209	0.21743	-0.204399	-1.20207	-1.32799	-0.684736	0.0447929	1.77716	0.0834002	1.65628	-0.349689	0.679475	-1.27596	-0.0712556	-0.632683	-0.136889	0.907936	-0.358435	-0.370717	0.771316	-0.280248	0.501583	-0.194405	-0.843453
Na_sc_d3_V316	-0.957862	-1.29454	-1.4873	-1.36601	-0.250514	0.261458	-0.225981	0.261467	-0.64749	-0.494802	-0.588925	-1.06817	-0.784996	-0.805858	-0.939396	0.558684	0.470576	-0.207175	-1.46207	0.0030877	-0.184651	-0.868346	-0.413469	-1.87863	1.26254	-0.0423361	0.444209	0.362965	-2.72074	1.04369	-0.684736	-0.735262	2.1854	-0.988197	-1.17425	0.983524	0.206453	-0.32701	-0.930307	1.38069	-0.137571	0.584247	-0.0407493	-1.08042	1.19255	1.3815	2.3298	-0.194405	-0.0600754
Na_sc_d3_V317	-0.853594	-1.20569	-1.09341	-1.43131	-0.532939	0.869855	-1.06369	-0.160732	0.851767	-1.3161	-2.32392	-1.25884	-0.723383	-1.50037	0.1778	0.67456	0.629762	-0.863787	-0.825886	-0.0754462	1.09624	-0.87545	0.436098	-2.11175	0.295285	-0.603584	-0.864627	-0.457268	-0.34302	1.04611	-0.684736	-0.692981	2.70368	-0.988197	-1.33257	-0.879408	1.11279	-0.703567	-0.845144	0.853902	1.94947	-0.233945	0.132708	0.641236	0.738249	1.016	1.55269	-0.194405	-0.556978
Na_sc_d3_V318	-1.25819	-0.855109	-1.04611	-1.64519	0.627416	-0.047329	-1.06369	-0.798538	-0.0208396	-0.00960604	-1.18076	0.536209	-0.373995	-0.178504	0.755808	-1.29504	1.73577	0.733874	-1.15804	-0.395688	0.813054	-1.00517	-1.39384	-2.07435	-2.18731	-1.07407	1.95621	-0.941997	-1.72578	0.136436	0.388509	0.986495	1.72656	-0.988197	-1.14872	0.449949	-0.358475	-0.0253359	1.16906	1.74224	-1.61078	-0.944087	0.613144	1.25611	0.981325	1.95575	0.398189	-0.194405	0.19654
Na_sc_d3_V319	-1.04704	-1.3975	-0.401554	-2.53406	-0.385092	0.186718	-0.27591	0.187455	-0.808423	1.02752	-1.77041	-2.10218	-1.13333	-0.178277	-0.939396	-0.651943	-0.758814	-0.340728	-0.835689	-0.272135	-0.657401	-0.00808687	-0.263535	-0.474587	-1.01906	-0.292556	-0.781457	-0.929786	-0.15831	0.959472	-0.684736	-0.727389	2.0694	0.231325	0.0827951	0.908663	1.67175	0.583793	0.150497	2.25258	0.150495	0.700092	-0.779283	0.514154	0.83347	1.99164	1.70218	-0.194405	-0.321387
Na_sc_d3_V320	-1.02918	-1.32134	-1.10851	-0.39568	-0.454495	0.277933	-0.581492	0.175167	-0.566006	-0.912923	-1.654	-0.889479	-0.77978	-1.25991	-0.412116	-1.2537	2.23025	-0.297396	-0.316195	-1.24472	-1.10441	-0.856247	-0.367484	-2.34993	0.0911825	-1.49506	-0.539004	-1.02085	-0.765864	0.485227	-0.684736	1.27097	-0.114157	-0.988197	-1.58778	0.422764	1.51126	-0.826733	-0.507133	0.0430869	0.753852	-0.640149	-0.237958	-0.187256	1.21541	1.41509	0.620946	-0.194405	-0.848294
Na_sc_d3_V321	-1.05894	-1.57833	-1.29756	-1.46405	-0.393596	-0.607532	-0.232334	-0.393404	-0.591429	-1.35314	-3.07769	-0.660199	-0.337122	-1.59063	-0.185431	0.637008	0.9568	-2.16878	-0.824868	-0.862732	0.895896	-1.24834	-0.89463	-1.42056	-0.762494	-2.4695	-0.0755527	-0.607234	-1.75733	-0.236648	0.589778	-1.42037	0.79544	-0.988197	-0.0163257	-0.88511	-0.871297	-0.903645	-0.925121	-1.92949	-0.616562	-0.611777	1.01035	-0.527649	0.0402781	0.678516	0.630601	-0.194405	-2.11818
Na_sc_d3_V322	-1.39264	-1.91984	-2.15589	-1.78388	-0.381463	1.79837	1.54638	-1.66499	-1.3229	-1.81222	-2.35905	-0.148676	-0.770907	-0.848756	-0.939396	-0.759594	-0.674058	-0.776111	-1.33334	-0.699507	1.67873	-0.882845	-0.890842	-1.44028	-1.01909	-1.21051	-0.00042243	-2.18879	-1.18215	-0.855193	-0.684736	0.0304495	1.34153	-0.988197	-0.869447	0.0183913	-0.593517	-0.823959	0.388606	-0.279631	-0.16836	-0.813612	0.174024	1.81747	1.33048	2.13608	0.227364	-0.194405	-0.0989818
Na_sc_d3_V323	0.77888	0.145633	-0.0864018	0.676251	0.904979	-0.334012	1.93141	-0.824829	0.811933	-0.400577	1.52156	1.05668	-0.827645	-2.01098	0.215209	-0.903389	-0.872505	-0.691722	-0.244679	0.593415	0.32418	-0.851052	-0.280801	-1.46234	0.31094	0.198747	-0.274134	1.81992	0.453105	1.08294	0.48327	-0.0506978	-0.755227	0.762526	-0.879357	-1.05042	0.41587	0.168632	-0.284813	1.03265	0.662552	1.23059	1.06931	-0.720206	0.555028	-0.966507	1.38171	-0.194405	1.03973
Na_sc_d3_V324	1.06486	0.678037	0.199456	0.379402	-0.39335	-0.654183	0.350399	-1.02166	0.478531	-0.408103	-0.389982	0.796812	-0.238928	-0.224752	0.112001	1.5812	1.12325	-0.179438	0.121319	1.27776	-0.00426541	-0.26212	1.26333	1.22045	0.485349	0.00687399	1.28653	-0.246048	-0.601445	0.16765	0.200436	-0.201533	-0.153196	-0.988197	-0.804668	0.334147	-0.135505	-0.358186	0.123386	-0.85502	0.024662	0.495642	-0.266696	-1.37229	-0.252916	-1.5682	0.703086	-0.194405	-0.106203
Na_sc_d3_V325	1.1862	-0.469807	-0.508929	1.36546	0.622448	-1.10859	0.383839	-1.96821	-0.69201	0.299736	1.85749	0.640887	0.0214669	-0.751493	0.150031	0.268319	1.61786	-0.746967	0.920565	1.69586	0.564266	-0.912954	0.113428	-0.500206	0.241424	0.363598	1.32313	0.750282	0.324752	-0.288189	1.36052	-0.638416	-0.755227	0.940495	0.488072	-0.477823	-0.935932	-0.89078	0.417421	-1.13891	1.34885	0.18472	1.17041	0.272097	-0.42883	-0.995604	0.131138	2.29863	0.90673
Na_sc_d3_V326	1.04484	-0.177958	0.529327	0.466257	1.14878	-0.218817	-0.169965	-0.301799	1.18038	-0.99023	0.495082	1.01151	-0.426773	0.107314	0.228453	-0.267668	-1.97096	-2.29975	-0.720533	0.78339	0.575498	0.103912	-0.123008	-0.351678	0.879305	1.6931	1.06019	0.695108	-0.191151	-1.42224	-0.684736	0.492731	0.420958	-0.988197	-0.989471	0.0802521	1.43784	-0.403361	-0.867167	-0.0787258	0.0509178	-0.652233	0.324509	1.2721	-0.510813	-0.440493	-0.304303	-0.194405	0.426092
Na_sc_d3_V327	0.992012	0.355952	-0.0867449	1.15198	0.00629321	-0.362633	-0.38099	-1.34359	0.878109	0.42927	0.685697	0.257287	0.193921	-0.795593	-0.939396	-1.31947	-0.526293	-0.60128	0.616251	0.882519	0.60539	-0.215558	-0.990969	1.14366	-0.862865	2.02978	-1.47016	0.147504	-0.0664274	1.12543	1.26494	-0.824999	-0.755227	-0.988197	-0.02467	-1.61851	-0.442497	1.54193	-1.52325	1.86322	0.127563	-0.343261	-0.395679	-0.156132	-0.493819	-0.359381	0.121303	-0.194405	2.24881
Na_sc_d3_V328	0.971656	0.251861	0.900011	0.398068	0.597789	-0.212777	-0.313888	0.0305139	-0.0123896	0.25471	1.04412	0.324144	-0.126604	-1.54103	-0.383759	-1.25508	-0.539126	0.603954	-0.927298	-0.231961	-0.288502	-0.477734	-0.840932	0.158528	-0.955342	-0.584513	-0.893144	0.11365	0.140284	-1.40552	0.306687	-0.482559	-0.755227	0.818709	-0.941395	-0.298512	-1.04342	0.152606	-0.331714	0.224094	-1.61914	-0.776	0.550856	-0.845599	-1.0738	0.520711	0.837991	-0.194405	0.721031
Na_sc_d3_V329	1.10906	-0.168603	0.312559	0.188558	1.90273	0.287937	-0.310541	-1.97719	-1.43932	-0.518557	0.0882563	0.934824	-0.331548	0.100959	0.0987165	2.28505	1.54197	-0.273449	0.234521	1.43186	0.142135	0.093824	-0.0272963	0.455429	-0.223019	0.819504	-0.971923	-0.15977	0.743581	-0.0281829	-0.684736	-1.42037	-0.13342	-0.0800255	-1.06581	0.148975	0.457412	-1.27596	-1.52325	0.045597	0.776255	0.909996	-0.612613	0.25707	-0.727741	-0.511373	-0.454669	-0.194405	1.70259
Na_sc_d3_V330	1.00738	0.449418	1.37381	0.909289	0.769052	-0.814561	-0.202843	-1.75799	-0.20663	-1.22543	1.92836	0.323853	-0.681272	0.230747	-0.41921	0.187918	0.422589	-1.02104	0.857044	0.163686	1.98748	-0.565666	0.385482	-0.234158	-0.686336	1.50142	-1.04082	1.44821	0.369351	-1.42083	0.407176	-0.834556	-0.755227	0.317579	-0.426639	-0.977053	-1.14526	-0.901093	0.935816	0.254596	0.374534	-0.320386	0.821241	1.27784	-1.0738	0.424848	-1.2278	-0.194405	1.41721
Na_sc_d3_V331	1.07678	0.0250413	1.34415	-0.176333	0.906551	-0.880538	-1.06369	-0.350012	0.342248	-0.077045	0.105178	-0.768087	-0.581175	-0.818886	0.262838	-0.811833	0.752113	-0.968649	1.0349	1.11585	0.0304766	-0.706197	-0.187778	-0.638726	-0.73841	-0.000313633	-1.01018	-1.0756	0.0735633	-0.583903	-0.684736	0.0531169	-0.755227	-0.0825168	-0.92211	0.0119684	-0.0387886	-0.385363	-1.52325	-0.834432	0.991771	-0.360544	-0.160554	1.34558	-0.679891	0.740967	0.71862	-0.194405	2.15385
Na_sc_d3_V332	1.07169	0.210917	0.747115	-1.40561	0.470965	0.119504	-0.262989	0.873804	-0.741257	-0.116672	1.22314	0.298903	-0.438236	0.0598805	0.639176	-0.186842	-1.19792	0.2172	0.54086	0.895091	-1.18315	0.585651	-1.39384	0.0792992	0.657646	-0.164965	-0.0928461	0.794598	0.432494	-0.85262	0.80388	0.859743	0.412385	-0.988197	-0.879853	0.419677	-0.990654	-0.887532	-1.52325	1.46867	1.57295	1.11827	1.5899	-0.717594	-0.536146	-0.677567	-1.15291	-0.194405	0.301451
Na_sc_d3_V333	1.01565	-0.161081	1.56184	-0.272644	1.1748	-0.701551	-0.537599	-0.488168	1.85722	-0.425154	1.46885	1.97014	-0.795846	-1.79252	0.646677	-1.30009	-0.029731	-0.160124	-0.531044	1.15242	-0.642039	-0.235331	0.399128	1.07292	0.0428324	1.08515	1.83257	1.1515	1.07967	-0.35396	0.48327	-0.44887	0.789165	-0.988197	-0.765173	0.395877	0.0694029	-0.170428	1.40346	0.0606151	-0.517062	0.318615	0.975603	-0.212949	-1.0738	1.52877	0.929965	-0.194405	1.0951
Na_sc_d3_V334	1.19196	0.647419	0.196069	1.09052	-0.884281	-1.49004	-1.06369	-1.96839	0.621159	0.331005	1.18512	-0.213628	-0.784902	-1.37124	-0.4026	-0.663311	0.353631	-1.22458	2.31554	0.850091	-0.379428	0.521827	0.280975	-0.0151827	-0.964738	0.616989	-0.739838	1.57526	-0.209665	-0.304652	0.261415	-0.84572	-0.755227	-0.0452139	-0.621511	0.0890127	0.00283337	0.532845	2.08924	-0.486337	1.03636	1.31818	0.450166	0.671278	-0.40823	-1.12743	-1.14604	-0.194405	1.62984
Na_sc_d3_V335	0.861085	0.107403	1.6721	0.987256	0.641074	-0.96462	-1.06369	-0.0694748	2.10998	-0.487785	0.747263	0.816447	-0.43432	-0.107409	0.807463	-1.3618	0.654623	0.315845	-0.310582	0.680083	1.7136	-0.391365	0.14976	0.852061	0.892219	-0.0619297	-0.618665	0.430067	-0.152714	0.153061	0.0084527	-0.829751	-0.196083	0.138147	-1.29151	-1.12409	-0.10158	-0.368854	-0.423247	0.606315	1.15268	-0.296933	0.0897874	0.116319	-0.552898	-0.743164	0.568565	-0.194405	-0.13453
Na_sc_d3_V336	1.05623	0.797636	-0.482048	0.721023	1.32377	-0.0945977	-0.00464296	-1.42241	-0.084301	-0.245136	0.716446	-0.654496	-0.766882	-0.898094	0.343397	-1.36006	-0.667055	0.410489	0.334014	0.859179	1.46593	-0.549241	-1.01895	0.830412	-0.431075	0.95492	0.432786	1.64833	0.188411	-1.93187	0.37026	1.63255	-0.755227	-0.988197	-1.94542	0.178956	0.0274976	-1.27596	-0.591337	0.265226	1.54357	-0.603912	1.99902	1.36211	-0.55113	-0.980398	-0.98581	-0.194405	1.06895
Na_sc_d3_V337	1.09349	0.094608	0.250611	0.749877	0.906915	-1.13744	-1.06369	-0.125729	1.50386	-0.313623	1.71468	1.79224	-0.333019	-1.44711	0.556517	0.943401	1.17093	-0.451509	0.350347	-0.18751	-0.570382	0.506925	-0.360486	-0.916141	0.208969	0.529679	1.56562	1.06139	0.0321505	-0.473747	-0.684736	0.392746	-0.224652	-0.181456	0.0523856	0.137801	1.60887	-0.875086	0.45063	1.14181	2.18504	1.35448	-0.0287049	1.16984	-1.0738	-0.689731	0.986809	-0.194405	0.679648
Na_sc_d3_V338	0.964949	-0.14258	0.710134	1.22202	0.179181	-0.325049	1.70322	-1.82374	0.420511	0.292707	0.619648	0.416818	-0.731498	-0.339389	1.22307	-0.793549	-1.24	0.107437	2.14703	1.18798	0.350838	-0.618956	-0.933967	-0.214018	0.588186	-0.463211	-0.682924	2.45148	0.218959	0.265812	-0.684736	-0.454426	-0.0266102	0.00252563	-0.105045	-1.05845	1.59714	0.131846	-0.974227	0.995678	-0.66974	0.77443	0.82238	0.568063	-0.55034	-0.474724	-0.36557	-0.194405	1.99706
Na_sc_d3_V339	1.05507	-0.316783	-0.240796	0.954165	0.153407	-0.752672	-0.398567	-1.96495	1.0343	0.239861	0.945849	-0.127503	0.0790789	-1.47186	-0.939396	0.987094	1.18452	-0.0876584	0.888944	-0.53824	-0.626327	-0.967078	0.936486	-1.0167	0.727888	-0.170442	-0.278754	0.425466	-0.800537	0.211262	1.30598	-0.840328	-0.755227	-0.064046	-1.38988	0.108125	0.850519	-0.10189	-0.865266	0.158016	-1.15107	-0.169616	0.699321	3.20823	-0.544263	-0.656061	-1.49806	-0.194405	1.0941
Na_sc_d3_V340	1.02132	0.0752068	1.24125	1.52167	1.05583	-0.829191	-1.06369	-0.121365	1.15309	-0.9759	1.18097	1.55964	-0.334331	0.655891	0.563937	0.00305461	0.116828	0.264776	1.22751	1.13601	-0.215397	-0.332267	0.806534	-0.255243	1.0368	0.697399	0.647562	1.63239	0.363837	-0.953125	-0.684736	1.51811	-0.0835761	-0.988197	-1.89772	-1.53262	1.55495	-0.895824	-0.680398	0.440731	-0.00389227	0.32143	1.23503	-0.0172111	0.0298464	0.566476	0.211721	-0.194405	2.26652
Na_sc_d3_V341	1.30462	0.183548	0.551893	0.618435	1.52295	-0.650816	-0.341779	0.715673	0.0921956	-0.665735	1.82997	0.893635	-0.631721	-0.877955	0.264679	0.997979	0.68496	0.36794	0.431281	1.5667	0.643661	-0.58099	0.850602	-0.352221	-0.99783	-0.646863	0.0508997	2.05798	-0.437693	-1.45837	2.22932	0.799885	0.43655	-0.106414	-1.3492	-0.753454	-0.566856	0.0636085	1.43925	0.0230844	1.33713	1.78079	0.659238	1.36887	-1.0738	-0.328369	1.09669	-0.194405	1.45954
Na_sc_d3_V342	0.931481	-0.135924	-1.05325	0.542236	0.229208	-0.881321	-0.376335	0.031612	1.1202	-1.04631	1.15324	0.352679	-0.806542	-1.18646	-0.335299	-0.802947	1.65532	-0.966177	0.381506	0.681387	0.490703	-0.947373	0.136073	-0.828304	-2.92681	-0.746732	-1.53037	1.09285	0.603819	-1.93187	-0.684736	-0.195115	-0.187741	-0.988197	-1.94099	0.131567	-0.285718	0.156219	-1.52325	-0.0522107	1.62592	-1.08513	2.12801	0.904305	-1.0738	0.0817852	-0.861744	-0.194405	1.26392
Na_sc_d3_V343	1.12851	0.485631	0.677464	0.0744201	-0.125515	0.015717	-1.06369	-1.13917	0.640024	-0.465667	0.632319	0.927593	-0.165367	-1.67407	0.398715	0.791846	0.313315	0.0658978	1.42571	0.00284456	-0.608444	-0.222422	-1.06376	-0.459262	-0.157856	-0.229112	0.403646	-0.266006	-1.40368	1.11164	1.41826	0.365344	-0.0816281	0.00059989	-0.731607	-0.261712	-0.0359407	-0.0647833	-0.278621	0.891533	0.774784	-1.14338	1.98572	0.786639	-1.0738	-1.65546	1.03268	2.59431	0.688423
Na_sc_d3_V344	1.06946	0.649472	1.24485	1.3366	1.91486	-0.744989	0.489053	-0.311265	-0.1611	-0.419153	1.17437	1.22867	-0.0871651	0.246926	0.310591	-0.355798	-1.81654	0.27128	1.64848	-0.102953	0.0641156	-0.884011	0.498449	0.886851	0.328481	1.49968	-0.351659	1.47345	0.0856306	-1.10265	-0.684736	0.450685	-0.0701742	-0.0572624	1.13717	-0.254407	0.877598	0.165161	0.309875	0.443936	0.0681501	0.490031	1.00425	0.167217	-1.0738	-0.478077	0.777595	-0.194405	1.85908
Na_sc_d3_V345	0.923442	-0.246292	2.02281	0.393099	-0.0195483	-0.62929	-0.385734	-1.57915	-0.878154	-0.127064	0.210212	0.596499	-0.70166	-0.853886	-0.446492	0.673906	-0.6625	-2.13146	0.784864	0.080208	1.05138	-0.940613	-0.455455	-0.220221	1.12567	-0.258856	0.0256379	0.973351	-1.4896	-0.905126	-0.684736	-1.42037	-0.755227	0.201934	-1.03392	-1.01912	1.93984	-0.882699	-1.52325	-0.628717	0.480764	-0.386591	0.465382	0.942353	-1.0738	-0.840029	1.67728	-0.194405	1.78924
Na_sc_d3_V346	0.967097	-0.0103964	0.307385	1.00863	1.25422	-1.15366	-0.396982	-0.692912	-0.576238	-0.64848	0.138548	0.636031	0.226971	-1.03878	1.33125	0.114955	1.01493	-1.85997	1.863	1.05365	-0.647076	-0.330497	-0.470878	0.62163	-0.490622	-0.120785	-1.54555	1.65907	0.704461	0.595857	1.66641	0.505598	0.0687253	-0.988197	-0.776566	-0.0509898	1.1576	-0.911984	0.593249	-1.0266	-1.21225	0.527267	1.81859	-0.0827923	-1.0738	0.199401	-1.59517	-0.194405	0.973842
Na_sc_d3_V347	0.949093	-0.0646829	0.418784	-0.295993	0.163416	-1.13099	-1.06369	-0.30785	-1.07712	0.419145	1.67869	-0.404882	-0.581885	-0.708508	-0.0692002	1.07295	0.126364	0.175815	0.638049	1.2144	-0.0773749	0.574076	1.05625	0.399637	1.15224	-0.327591	-0.0965289	0.996236	1.03965	-1.18889	-0.684736	1.21518	-0.128394	-0.0350948	-0.275136	-0.588087	0.616201	-0.12698	-0.527663	1.03155	-0.456027	0.135544	0.386211	0.784815	0.010553	-1.18475	0.456645	-0.194405	0.0323967
Na_sc_d3_V348	0.969565	-0.775359	0.923129	0.650293	1.58058	-0.770947	-0.26446	-1.77816	1.75111	-1.28137	1.19185	0.169604	-0.479175	-1.31568	1.21454	-0.353251	0.633706	-0.176721	1.44621	-0.0665218	0.0916141	-0.623185	-0.311568	1.33833	-1.04165	0.123577	-0.393035	-0.511572	1.47427	-1.22783	1.26665	1.96466	-0.114768	0.903658	-0.494659	0.237409	-0.583904	-0.377599	-0.391301	0.0958562	1.30826	0.795956	1.99037	-0.0451016	-0.599394	0.0840449	-0.506432	-0.194405	1.73358
Na_sc_d3_V349	1.03158	0.00748328	1.08773	0.299527	0.329074	-0.737977	-1.06369	-0.216742	0.528676	0.0835921	0.98098	1.07518	-0.115633	-1.96236	0.226009	-1.30795	0.269778	1.42103	0.369195	0.365032	0.21539	-0.0233718	0.668654	-0.201443	-0.55571	1.99803	0.554143	-0.0300653	-0.37392	-0.880356	-0.684736	0.560109	-0.755227	-0.368976	-1.89215	-0.405424	1.23888	0.432618	-0.302743	-0.399487	0.249299	1.27461	0.353514	1.66953	-0.559649	-0.719414	-0.0706222	-0.194405	0.713733
Na_sc_d3_V350	0.972863	-0.339409	0.195471	0.364591	-0.094166	0.450024	-0.506368	-2.59856	0.538141	-0.746156	1.57452	1.99365	0.182654	0.867017	-0.415588	0.105756	0.438836	-0.0044271	0.890846	1.51792	0.44764	-0.721187	-0.43495	0.804766	-0.0702107	-0.504273	-0.644334	1.39895	-0.00264281	-0.105577	0.179653	1.24202	0.241491	-0.0647537	0.643843	-1.07595	0.575533	0.892513	-0.479481	-0.317755	0.964447	-0.0530028	0.705038	0.501907	-0.511587	0.082215	1.66311	-0.194405	0.929406
Na_sc_d3_V351	1.0235	-0.671513	0.614956	0.540584	0.559866	-1.12484	-1.06369	-0.525876	0.383661	0.328557	0.185831	2.29751	-0.1613	0.906822	-0.939396	0.446908	-0.231515	0.93083	0.324954	1.15698	0.433787	-0.4484	1.58941	-0.330424	2.00905	-1.06018	0.610791	0.237821	0.75493	-1.40819	-0.684736	1.11819	-0.121151	1.33905	-0.505541	-0.113853	2.3444	-0.0833144	0.25477	-0.637041	-0.543104	-0.475744	0.703943	-0.469306	-0.0333981	0.725029	-0.284743	-0.194405	2.11413
Na_sc_d3_V352	1.10643	-0.341021	-0.360627	0.166809	0.612677	-1.14215	-1.06369	-0.391384	1.69442	0.115652	0.465872	0.465724	-1.13333	-0.325865	-0.939396	0.237278	0.40246	-1.47813	0.924824	0.103189	-0.671117	-0.418731	-1.39384	-1.21443	0.129765	-0.817586	-0.932253	0.785771	0.495235	-0.542198	-0.684736	-0.781951	-0.755227	-0.988197	0.107131	-1.32877	-0.00725669	0.424934	-0.932264	-0.601134	-1.309	0.53972	-1.11745	-1.19347	0.201234	-1.03268	0.0744153	-0.194405	1.06045
Na_sc_d4_V353	1.08743	-0.036302	0.0548233	1.2292	-0.138162	-0.328013	0.63604	0.902439	-0.308672	-0.951118	2.3475	1.50061	-0.145005	-0.753732	0.119253	-0.770655	-0.0522813	0.257926	0.159798	0.00519631	-0.0501865	-0.26132	-0.15052	-1.50469	0.105262	-1.60484	-0.945469	0.774402	0.213201	-0.100488	-0.684736	2.8335	-0.154107	-0.0414941	-1.22219	0.178632	-0.97609	1.20907	1.63068	0.508287	1.39368	-0.940947	1.19805	0.21464	0.123813	1.12793	0.35053	-0.194405	0.887517
Na_sc_d4_V354	1.06035	-0.136867	0.174319	0.510127	1.43348	-0.398943	-0.298254	-0.375939	0.40993	-0.850728	1.0023	0.726823	0.542282	-0.479917	0.0363313	-0.679626	-0.0721841	0.63964	1.38121	1.70429	-0.207022	-0.335121	-0.0279796	0.624654	-0.0297728	1.2754	-0.824847	0.383771	1.15768	-0.461193	1.2184	1.31643	-0.171207	-0.988197	0.0243151	-0.367674	0.870763	0.201537	-0.252504	0.662144	0.0434235	-1.2806	1.6075	-0.0345274	-0.593359	-0.704232	-1.54226	-0.194405	1.84277
Na_sc_d4_V355	1.11366	0.218035	0.938311	0.866582	0.894074	-1.18262	-0.427127	0.578012	0.565448	-0.376139	1.2405	-1.01753	-0.744354	0.154866	-0.0583712	0.891679	0.0828556	-0.100984	0.546746	1.61438	-0.00546562	-0.371318	-0.991575	1.06346	-1.48367	0.693462	-0.389987	1.23583	-0.110503	-0.119116	1.16127	0.42656	-0.755227	-0.988197	-2.00999	-0.937747	-0.13238	-0.177032	-0.890007	1.20995	-0.420876	0.516219	-0.83739	-1.99206	-1.0738	0.115329	-0.600728	-0.194405	1.74733
Na_sc_d4_V356	1.2468	0.277179	0.379298	1.67205	0.86058	-0.789636	-1.06369	-1.22337	0.13407	0.660218	0.974823	0.0315353	0.227826	0.366278	-0.939396	-0.584717	-0.42307	0.744155	1.75865	1.74741	-0.729345	-0.448905	-1.39384	-0.273136	1.04389	0.58779	-0.494165	-0.782473	0.305516	-0.976552	0.39879	-0.142072	-0.109219	-0.13644	-0.0701421	-0.177913	0.519272	0.110808	-1.52325	0.847909	1.58792	0.535723	0.444848	1.00308	-0.570483	-0.543105	0.797045	-0.194405	0.135301
Na_sc_d4_V357	1.16344	0.0190834	0.549	0.680906	0.565004	-0.763657	-1.06369	-1.07157	-0.497496	0.151659	0.680742	0.455648	-0.830689	-0.942983	0.147177	0.280564	0.364466	-0.376592	1.16377	0.705244	0.320755	0.0716379	0.108134	-0.302585	-0.863774	-0.552858	0.200347	1.57943	0.162476	-0.143004	-0.684736	-0.281044	-0.206468	1.63692	-1.48254	0.259348	-0.636792	-0.443527	0.735173	-1.1772	0.508412	0.987643	0.24622	1.3088	-0.586985	-0.406382	0.320527	-0.194405	1.37466
Na_sc_d4_V358	1.052	0.327342	0.806165	0.318482	1.22093	-1.49004	-1.06369	0.00463324	-0.0655028	0.284269	0.93016	-0.0215548	0.529546	0.4247	0.137064	-0.928585	0.716678	-0.198147	0.0391376	0.960234	-0.10688	-0.608816	-0.488922	0.369	0.16098	0.521909	1.76698	0.106979	-0.342404	0.664353	1.53836	-0.150799	-0.0711877	0.272389	-0.00882344	-0.882908	0.656624	-0.763171	-1.52325	1.4951	-0.126684	0.32268	0.353672	-0.890239	-1.0738	-1.50311	0.766029	-0.194405	-0.0443631
Na_sc_d4_V359	1.21063	0.0553975	-0.467142	0.961672	1.32572	-0.671045	0.446831	-0.566066	0.689535	0.526174	2.12221	-1.22332	-0.0966671	-1.59569	0.217563	-0.802306	-0.118589	0.879223	-0.709748	0.578054	0.521662	-0.35314	-0.491523	-0.736732	-1.07013	-0.0285746	-0.0935307	0.227034	0.954995	-0.92313	-0.684736	-0.0945336	-0.15757	-0.153146	-0.0167468	-0.0842102	1.14261	-0.964021	-0.885334	0.73202	2.53004	-0.149572	1.53753	-0.64194	-1.0738	-0.68324	0.546458	-0.194405	0.588245
Na_sc_d4_V360	1.24055	-0.209354	1.11309	0.98358	-0.937215	-0.172408	-1.06369	0.13523	0.172106	1.03641	1.60205	-0.650573	-0.203176	-1.60656	-0.457955	-0.857874	0.393565	-1.13235	0.746054	0.680077	-0.787766	-0.269489	0.588651	-0.266374	0.484654	0.597053	0.819524	-0.492095	1.59316	-0.545822	0.305227	-1.42037	-0.755227	-0.256868	-1.95235	-0.518839	1.15001	0.406953	-0.952953	0.350718	0.897454	1.80193	2.08984	1.26957	-0.654749	0.843945	-0.413388	-0.194405	1.18069
Na_sc_d4_V361	0.927089	-0.23548	0.355655	0.3792	-0.262552	-0.409089	-1.06369	-1.63329	-0.42348	0.493659	1.42891	0.842577	-1.13333	-0.851228	0.418044	0.150234	-1.24075	0.0419887	-0.887846	0.873656	-1.28254	-0.272552	0.910986	0.382594	0.669294	-0.20598	-0.427446	1.95006	0.0250515	-0.906982	-0.684736	-1.42037	0.214448	-0.0506113	-0.836494	-0.99813	-0.75731	-0.126313	-0.290539	0.41953	0.445554	-0.124173	0.460758	-0.685893	-1.0738	-0.735701	-0.0351997	2.3384	1.15198
Na_sc_d4_V362	1.04224	0.29414	0.543988	0.771019	1.06039	-1.19152	-1.06369	-1.23087	0.988517	-0.408855	0.590639	0.309455	-0.225135	-0.895534	-0.483107	0.19675	-0.00407577	0.599091	-1.08826	1.80944	-0.274441	0.164404	-1.39384	0.644128	-0.615092	0.113661	0.825911	0.00221958	0.076264	-0.382217	0.407629	1.27381	-0.755227	-0.988197	-0.876384	0.391354	0.45006	-0.866244	0.219729	-1.50904	0.0743392	-0.392702	2.01731	0.309249	-0.0336932	0.927288	0.310559	-0.194405	1.12095
Na_sc_d4_V363	1.09609	0.21182	0.0592854	0.290065	0.849779	-0.783722	-1.06369	-2.28041	-0.319195	-0.698386	0.535992	1.41415	-0.626903	0.071582	0.178967	0.00655748	1.59522	1.20752	-0.176164	1.34881	0.342339	-0.614289	0.417687	0.68741	-0.476921	0.654134	-0.408261	0.0350437	-0.378437	1.76979	-0.684736	-0.220958	-0.204974	1.35177	-1.78637	-0.561763	1.39765	-0.486871	-0.883461	-1.03155	-0.210785	0.754756	1.31906	1.98695	-0.500931	-0.976485	0.536676	-0.194405	1.32594
Na_sc_d4_V364	1.1095	0.212842	-0.627106	0.376052	0.959806	-0.851969	0.457852	-0.95852	0.0760329	-0.351575	1.36204	0.765329	-0.789274	-0.889384	-0.391276	0.322807	0.357538	-0.373691	-0.0652933	0.638178	-0.342042	0.395203	0.556545	-0.712123	-0.722181	0.194787	-1.00477	0.721219	0.509334	-0.354418	0.365667	-0.0316868	-0.755227	1.65421	-0.354883	-1.28679	0.747701	0.00296554	-0.418076	-0.312284	1.88753	0.613262	-0.50138	-0.78993	-0.599235	-1.48583	-0.0121822	-0.194405	0.216103
Na_sc_d4_V365	0.886842	-0.0643836	0.679722	0.778778	1.81825	-1.49004	-1.06369	-0.497149	1.44555	-0.159055	1.03572	-0.205515	-0.479003	-0.381404	-0.462016	-0.897142	1.31747	-1.12871	-0.148558	-0.72372	0.196822	-0.631091	-0.42967	0.177891	0.583816	-0.457115	0.07655	1.73048	-0.134636	0.797909	-0.684736	-0.128409	-0.755227	-0.988197	-1.43136	-0.407274	1.19857	0.473072	-0.234282	-1.08404	0.107703	0.312495	-1.07427	1.42809	-0.607122	0.0729854	-0.38352	-0.194405	1.54462
Na_sc_d4_V366	1.08193	0.61661	0.878029	0.776083	1.5688	-0.752501	-0.0318853	-0.903446	-0.446162	-1.11799	1.71618	0.845066	-0.787952	0.243815	0.0857703	-0.869213	0.495217	0.44102	-0.162172	0.986656	-0.797838	0.544219	0.18361	0.195956	-1.3255	1.47181	-0.391292	1.67418	-0.129506	-0.17977	0.2634	-0.175596	-0.755227	-0.104387	-1.94513	-1.19501	-1.19005	-0.469501	-0.305156	-1.27394	0.579012	0.151577	1.76008	-0.196979	-1.0738	-0.529483	1.3593	-0.194405	0.575394
Na_sc_d4_V367	1.10305	0.1489	1.01554	0.46387	1.04551	-0.0806107	-0.301012	-0.595202	-1.09416	0.424311	-0.0282012	0.305009	-0.476084	-0.00687788	-0.0053091	-0.0147481	-0.0343991	-0.415681	0.641495	0.619122	-0.0284016	0.204465	-0.934256	0.02298	-0.204285	1.01873	-0.0470483	0.162586	0.916881	1.08203	3.29836	-1.42037	-0.755227	-0.988197	-0.840817	-1.65174	-0.455876	-0.934053	0.989256	0.194605	-0.843147	0.130739	1.46607	-0.892253	-1.0738	-1.49524	0.366953	-0.194405	1.26977
Na_sc_d4_V368	0.834544	0.283422	0.12071	0.939258	0.601576	-0.276082	-1.06369	-1.8487	0.979437	1.28677	2.00906	0.254431	-0.408268	-0.71411	1.36592	0.236352	2.20268	-1.146	0.460425	1.62586	0.149956	-0.0273188	0.696814	0.0104699	-1.34982	-0.57251	-0.864253	0.942295	-0.112573	-0.944472	0.267732	-0.79198	-0.175019	0.39392	-1.45517	0.857515	-0.628375	-0.896061	1.49909	-0.212626	0.121538	0.891824	1.90174	0.0787204	-1.0738	0.0508861	1.12775	-0.194405	1.15857
Na_sc_d4_V369	1.05336	0.195722	0.64623	0.272767	0.287537	-1.12507	0.654059	-0.101759	0.264609	-0.397628	0.277146	-0.555192	-0.495424	-0.786041	0.272674	-0.476902	0.491338	-0.574058	2.04752	1.45005	1.18402	0.173352	0.798296	-0.918827	0.182495	0.283925	-1.07617	0.589491	0.00638011	-1.4939	0.337707	-1.42037	-0.755227	-0.137721	0.850489	-1.19402	-0.547619	-0.419809	-0.863833	0.461523	-0.0361068	1.59711	1.56095	-1.4328	-1.0738	-1.34522	1.13716	2.75137	0.0412165
Na_sc_d4_V370	1.09652	0.145305	1.36499	0.914797	0.397013	-0.854782	-1.06369	-1.1153	-0.359035	-1.00068	0.116271	-1.23448	-0.285742	-0.108142	0.210588	-0.126312	1.75519	-0.546546	1.55531	0.596731	0.102373	-1.24834	-0.939962	-0.67613	-1.16131	0.459397	-0.412713	0.342841	-0.209335	-1.93187	0.451068	-0.505717	-0.130299	-0.988197	-0.50568	-2.22429	-0.0121151	-1.27596	-1.52325	1.35375	-0.485667	-0.334763	1.10888	0.351448	-1.0738	0.69442	-1.06694	-0.194405	1.4067
Na_sc_d4_V371	1.07127	0.212619	-0.776343	0.125936	1.09268	-0.743042	1.4498	-0.45905	0.039934	0.244609	1.10156	1.45247	-0.749132	-1.18815	0.480013	0.576566	0.735018	-0.863783	-0.98327	0.109153	1.05786	-0.171907	0.247709	-0.215997	-0.133964	0.396597	0.237348	1.11503	-0.370222	-0.758981	-0.684736	-0.691785	-0.755227	-0.988197	-0.111243	-1.01384	-0.699245	-0.533274	-0.981456	-2.29821	0.512322	-1.36549	1.58337	1.42846	-1.0738	0.372772	0.639646	-0.194405	1.29979
Na_sc_d4_V372	1.13895	0.295472	0.760867	1.35908	0.449663	-0.778144	-1.06369	-0.968053	0.791584	1.52248	0.643312	0.710971	-0.79615	-0.509204	0.644637	0.282328	0.149276	-0.997438	-0.199427	-0.705609	0.519565	-0.593993	0.435761	-1.54523	0.226678	0.0691684	0.506518	0.471713	-0.0652213	0.00251696	1.36628	-0.110491	-0.0853184	-0.988197	-0.00939175	-0.281777	0.153231	-0.376801	-0.965731	-0.366517	0.977711	-0.673922	0.244848	-0.109525	-1.0738	-0.826853	-0.126548	-0.194405	1.23137
Na_sc_d4_V373	0.999827	0.665541	-0.0381424	1.50121	0.84792	-1.1265	0.208017	-1.46074	1.44092	-0.109949	1.57762	1.36873	0.231916	-1.29685	0.816159	-0.5715	0.271183	0.231664	0.824431	-0.715846	0.0952007	0.455512	-1.39384	0.437919	-0.411777	1.47001	0.0146655	0.0116037	0.340687	0.151596	0.257473	0.519175	-0.755227	-0.988197	-1.90916	-2.22864	0.756221	0.219157	-1.52325	-1.08658	-0.260226	-0.529398	1.87109	0.624575	-1.0738	-1.55183	0.364132	-0.194405	1.26521
Na_sc_d4_V374	1.05772	0.34284	0.732591	1.04042	0.609786	-1.49004	-0.219516	-0.728172	-0.474332	-0.182733	0.857429	0.0852981	-0.340997	-0.77747	-0.204328	-1.27686	0.619328	-0.0587943	0.647289	1.59868	-1.04454	-0.935067	-0.440904	1.0618	1.63109	-0.167342	-2.03767	-0.768094	0.121308	-0.384123	-0.684736	1.4257	-0.755227	-0.137229	-1.72439	-0.707828	-0.73269	-0.900403	-1.52325	0.256192	-0.484165	1.22534	1.77371	-1.99206	-1.0738	0.39164	-0.852128	-0.194405	0.424611
Na_sc_d4_V375	1.03751	0.644517	-0.386235	0.763871	0.688301	-0.109985	-1.06369	-0.783535	0.903798	0.918576	1.54907	1.15346	-0.800596	-1.43955	0.11257	-0.675337	1.15575	0.258496	0.851971	2.07821	0.511539	0.179901	-1.39384	-0.442343	0.00851995	1.09744	0.532887	0.771178	-0.154081	1.65244	1.22875	-0.842094	-0.13293	-0.988197	-1.9449	-1.0578	-0.405789	-0.5057	-1.0015	-1.65059	0.818094	0.357473	2.7012	0.181676	-1.0738	-0.997493	0.632709	-0.194405	0.749494
Na_sc_d4_V376	1.01175	-0.373279	1.04437	0.598776	0.082399	-1.15017	-1.06369	-1.49371	0.178171	-0.873846	0.457925	2.12574	-0.0417974	-1.09917	0.116665	-0.189907	1.46315	-0.253478	0.896015	1.01543	1.01949	-0.0122048	0.545823	-0.195087	-0.471097	-0.197588	0.0981369	-1.17379	-0.555572	-0.175506	0.325604	0.500633	-0.755227	-0.118472	-1.41835	-1.50822	0.226844	-0.527498	-0.95959	-0.691632	-0.136181	1.60755	0.100698	0.940175	-1.0738	0.242807	-0.136121	-0.194405	1.08819
Na_sc_d4_V377	1.0653	0.172168	1.15818	-0.14896	0.308936	0.335262	-1.06369	0.239919	0.682444	-0.280397	1.181	0.958381	-1.13333	-0.249279	-0.19204	0.34465	-0.0136055	-0.282246	0.797083	1.53498	-0.404408	-0.950583	0.385778	-0.75216	0.842042	0.755549	-1.02583	0.0353537	0.0350679	-1.47986	0.7876	-0.816748	-0.20906	-0.114945	-1.43327	-1.47396	0.822685	0.391986	-0.374857	1.98025	0.290324	0.487152	0.95979	0.844201	-0.550933	0.717334	0.258654	-0.194405	2.41291
Na_sc_d4_V378	1.10492	0.465643	0.93358	0.28278	1.27446	-0.573091	-0.372266	-0.283792	-0.737396	-0.897246	0.34802	-0.327341	0.238345	-0.877439	1.04422	-1.87435	0.291166	-2.05749	0.689199	1.96514	1.59804	-0.752556	-0.526944	-1.07306	0.195907	-0.246031	0.0713296	1.02847	-0.488216	0.130502	-0.684736	1.65774	-0.162976	0.877337	-1.5385	-0.913648	0.894009	0.872437	-1.52325	0.658086	1.06022	0.0909345	-0.608318	1.48623	-0.520694	-0.127594	0.989475	-0.194405	1.85171
Na_sc_d4_V379	1.02662	0.572785	0.5067	1.47401	1.43844	-0.815092	-1.06369	-0.415578	0.376922	0.268217	1.35408	1.61533	-0.515734	-0.331812	-0.506203	-1.03861	-0.0960852	-0.256909	-0.088987	1.4882	-0.0101277	0.14751	-0.0740334	0.361126	0.89712	1.82548	0.602292	0.593001	0.571878	0.785134	1.25882	-1.42037	-0.755227	-0.140172	-0.563409	0.445732	-0.557862	-0.49851	-1.52325	-0.995462	1.5543	-0.56822	0.631184	-1.16869	-0.587883	-0.570321	0.395668	-0.194405	0.688083
Na_sc_d4_V380	0.925403	0.287025	0.933319	0.7357	0.174929	-0.121542	0.0145861	-1.52756	0.761668	0.144631	-0.0554641	0.788593	0.657531	-0.56034	0.684095	-0.0806687	0.0886792	-0.260278	1.20194	1.45881	0.752522	0.0539562	-1.39384	-0.205897	-0.836008	0.11925	-0.460954	1.88298	0.598265	-0.381988	0.296564	1.06656	-0.136264	-0.0470617	-1.63127	-0.140943	-1.27247	0.748157	-0.503655	0.211999	0.637279	-1.15824	1.64504	0.737801	-1.0738	-0.618206	-1.01537	-0.194405	0.59943
Na_sc_d4_V381	1.01806	0.37428	-0.111315	1.34939	1.21039	-0.862729	-0.305659	-0.0901437	0.709217	-0.351744	0.857774	1.81211	-0.479878	-0.172176	0.11868	-0.397751	-0.776399	-0.559366	1.40087	1.42451	-0.133242	-0.279257	0.748523	-0.324071	-0.566875	0.889498	0.474748	1.38056	0.0546612	-0.879238	0.246707	-0.474383	-0.755227	-0.988197	-1.13812	0.429062	0.873186	0.173862	-0.919047	-1.41674	-1.00597	-0.824554	1.48577	1.28802	-0.346621	1.16529	-1.10248	2.43916	0.373941
Na_sc_d4_V382	1.07611	-0.0296416	1.05696	1.99945	0.304356	-0.802649	-0.18749	-2.29099	0.649392	-0.197716	0.485113	0.767853	-1.13333	0.499695	0.323963	0.398864	0.839452	-0.835702	0.134697	0.500503	-0.526725	0.170916	-0.442903	0.394307	-1.76528	2.05071	0.0508793	-0.451095	0.171728	-0.394716	0.307663	1.36977	-0.755227	-0.988197	-0.0297461	0.592606	1.24055	-0.517685	-0.91572	0.570703	0.751365	-0.806717	0.589304	-0.218785	-1.0738	-0.623324	0.513536	2.47744	1.37241
Na_sc_d4_V383	1.11323	-0.0540589	1.21779	0.774996	0.451824	-1.11299	0.649869	0.374792	-0.174803	-0.964744	1.29868	-0.421432	-1.13333	-1.15333	1.06385	-0.231778	1.11024	0.720899	-0.586193	0.993902	-0.484373	-0.277583	0.0681369	0.539892	-0.262562	-0.963838	-0.344068	-0.205019	-0.115371	-0.859606	0.551989	-0.817891	-0.223611	-0.988197	-1.23433	-1.6439	0.965296	0.212767	-0.911543	-0.104106	0.0500837	0.0656596	-0.86829	-0.181796	-1.0738	0.0284271	0.331187	-0.194405	2.16536
Na_sc_d4_V384	1.1816	0.514772	1.32321	0.764349	1.38168	-1.14901	-0.278525	0.571246	0.810955	0.321569	1.25388	-0.390464	-0.674087	-1.21727	-0.456208	-0.359131	1.21413	-0.895367	0.504403	-0.498473	-0.145516	-0.26134	-0.984929	-0.114103	1.42234	0.00271034	-1.53221	1.67623	0.90115	-0.6589	-0.684736	-0.797556	-0.146111	-0.988197	-1.00816	-2.11091	-0.400687	0.283827	-1.52325	-0.786128	0.111214	-0.0302125	-0.00790869	0.391115	-1.0738	1.0254	1.44802	-0.194405	0.872918
Na_sc_d4_V385	1.16307	0.447907	0.000284353	-0.504287	1.25632	-0.787574	-1.06369	-0.794127	1.51111	0.693112	0.789124	-0.816782	-0.442322	-0.950506	0.59975	-0.676365	-1.56172	0.178887	0.143905	0.313148	-0.685213	-0.975339	0.367406	1.55386	-0.333441	0.236151	0.646306	-0.637151	-0.313893	-0.544438	2.27378	1.14687	0.30866	-0.988197	-1.06512	0.313698	1.3061	-0.174355	-1.03028	-2.02352	-0.517586	-0.546832	0.0218754	0.594131	-0.634552	0.315561	0.509855	-0.194405	1.4741
Na_sc_d4_V386	1.05354	0.177395	1.80196	0.572584	1.52048	-1.49004	-1.06369	-0.369641	0.783218	-0.389214	0.910731	0.991345	-0.39542	-0.32699	1.26532	1.37032	-1.52635	1.23491	1.06846	-0.177605	0.844082	-0.400314	-0.421208	0.0962106	1.36871	-0.286948	-1.73649	0.65361	1.15701	-1.64544	1.35168	1.44715	-0.0972349	-0.988197	-0.728068	-0.965028	-1.39685	-0.224109	-1.07903	0.829858	1.20177	0.110408	-0.913628	0.437487	-1.0738	-0.882694	-0.468735	-0.194405	2.03502
Na_sc_d4_V387	1.00391	0.396079	0.285001	0.961996	0.605027	-0.846101	0.684043	-0.532892	-1.0718	-0.337029	1.88991	1.04913	-0.372563	-0.0517676	-0.939396	0.297804	-0.403012	-0.239796	0.766036	1.40952	0.341373	0.354509	0.690195	-0.610657	0.845388	-0.662787	-1.48458	-0.761659	0.122463	0.272996	2.09641	-0.150691	-0.105099	-0.16202	-0.976507	0.106659	1.3713	-1.27596	-0.887548	-0.0973033	2.14474	0.186933	0.544241	-1.3678	-0.108091	0.131613	-0.368041	-0.194405	2.31731
Na_sc_d4_V388	0.916316	0.531705	1.25169	0.281844	1.55803	-0.786846	-1.06369	-0.81381	0.790235	-0.259146	0.117291	-0.802123	0.986518	-0.669335	-0.391276	0.657543	0.413124	-1.54498	1.36229	0.921213	0.140305	-0.934273	1.19212	-0.732055	-0.112101	0.38153	0.0830249	1.7259	-0.0337019	0.22772	-0.684736	0.407711	-0.755227	-0.988197	-0.962556	-1.17001	0.783521	0.499238	-0.956122	0.884947	0.230958	-0.102178	2.39851	1.16291	-0.568479	-0.198373	0.341931	-0.194405	0.83712
Na_sc_d4_V389	1.13532	-0.132098	1.17754	1.02513	0.945604	-0.63786	-1.06369	-0.779387	0.462218	0.504879	0.465254	0.836665	-0.839053	-0.542146	0.908952	0.0400641	-0.0869897	-0.0984088	1.04953	1.55781	0.591032	-0.616736	0.565812	-1.33322	0.241238	-0.390232	-0.969577	0.0646685	0.294659	-0.467503	-0.684736	-0.172004	-0.755227	1.16094	-1.47963	-0.578715	-0.179007	-0.472879	0.195053	-0.734254	0.453605	-0.409477	1.291	2.58229	-1.0738	-0.862404	0.0412435	-0.194405	1.57485
Na_sc_d4_V390	1.18145	-0.147996	0.703603	0.305668	0.908735	-0.250158	0.462001	-2.73974	1.73885	-0.0984376	1.23053	0.746348	-1.13333	-0.86579	1.21436	-0.250423	-1.24778	1.56098	0.46821	1.33642	-0.822349	-1.24834	-0.900599	1.24017	0.76497	0.870054	-0.658313	0.570513	-0.0599157	-0.859148	-0.684736	-0.875298	-0.755227	1.18703	-0.91145	-0.242475	2.10001	-1.27596	-0.910163	-0.0324445	0.201138	-0.516724	0.298067	2.17352	0.360126	-0.19814	-0.816871	-0.194405	0.604936
Na_sc_d4_V391	1.18	0.348997	1.227	0.44929	0.915748	-0.377189	-0.406001	0.411638	1.04606	-1.02415	2.27323	1.77965	-1.13333	1.24402	1.08503	-0.0653804	0.306785	0.491046	1.33707	1.07511	0.0423093	-0.267723	-0.925756	0.0453609	-0.160161	-0.031395	1.38429	1.06315	0.398662	0.844494	0.331873	-0.851949	-0.755227	-0.162574	-1.46403	-0.415254	1.57241	-0.49132	-0.0211737	0.653419	0.347566	-0.0980556	-1.0235	3.01385	-0.547755	0.662802	-0.624655	-0.194405	1.49246
Na_sc_d4_V392	1.06778	0.391497	-1.0042	0.241122	1.07198	-1.06178	-0.281659	-0.330081	0.343792	1.308	0.76511	1.07995	-0.419652	-0.0555076	0.309668	-0.333021	1.12566	-1.49299	0.557743	0.715512	0.569384	-0.932326	1.49873	1.02771	-1.24466	-0.714433	0.442137	0.3336	-0.0198552	0.339016	0.283414	-0.735452	-0.192437	0.09221	-0.288668	-0.722143	0.489814	0.232627	-0.98226	-0.511788	1.22392	-0.492483	0.256155	0.866349	-1.0738	-0.596517	0.69925	-0.194405	1.33959
Na_sc_d4_V393	1.10216	0.415401	-0.0746676	1.01464	1.81171	-0.459286	-0.376497	-0.765839	0.623487	-0.226496	1.7659	0.784735	-0.784856	-1.18702	0.146422	0.874199	0.687201	0.460969	0.0609354	-0.38788	1.08555	-0.577275	0.17658	1.54983	-1.69693	0.901262	0.154795	1.66517	-0.209779	-0.422913	0.675513	0.502112	-0.755227	2.26019	-0.447703	-0.279024	-0.596328	-0.812605	0.259681	1.38485	0.355338	0.153524	0.653105	-0.637517	-1.0738	-0.0659612	0.85991	-0.194405	1.75677
Na_sc_d4_V394	0.910787	0.634143	1.22421	0.432192	0.700526	-0.382017	-0.0030051	-0.184282	0.58076	-0.053038	1.54147	1.01233	-0.556811	-1.31078	-0.213999	-0.498227	-0.437924	-0.44357	1.19007	-0.258502	0.184373	1.2702	1.32337	0.477129	0.173048	1.08979	-0.602526	1.02516	0.85881	-0.358056	0.219529	0.641816	-0.202465	1.68939	-1.49716	-0.332936	-0.314035	-0.102109	-0.382084	0.0447854	1.34688	-0.639997	-0.498884	-0.706604	-0.165162	-0.360999	0.63503	-0.194405	2.59588
Na_sc_d4_V395	1.2914	0.075737	0.254971	-0.347015	0.802863	-0.759486	-0.253679	1.95427	-0.545408	-0.135017	1.27955	1.18183	-0.468038	0.222795	-0.939396	-0.0341912	-0.131236	1.31102	0.618743	0.112485	0.510771	-0.508926	-0.952246	-0.753458	1.32393	1.37156	-0.78051	0.323243	-1.93258	-0.402325	0.347996	1.05016	-0.755227	-0.16202	1.53387	-0.607737	-0.143677	-0.761242	1.95718	0.537654	0.502981	0.0607188	1.48334	1.43422	-0.491152	0.133129	-0.98882	-0.194405	1.34847
Na_sc_d4_V396	1.08068	0.119789	-0.0401068	-0.215378	0.802454	-0.775031	-1.06369	-0.681392	0.289972	0.0284295	1.18255	0.0837089	0.235735	0.302239	-0.391799	-0.308059	0.511802	-0.889824	1.20982	1.91869	1.11748	-0.11432	0.504589	0.353213	-2.64283	-0.48664	-0.907735	0.0975472	-1.06082	-1.39041	2.19929	1.18217	-0.755227	0.892473	-1.40466	-0.829873	-0.655636	0.243911	-0.313824	-0.0443309	0.469334	-1.559	1.25569	1.21211	0.442119	-0.277902	0.523062	-0.194405	0.66927
Na_sc_d4_V397	1.05399	0.436925	-0.805695	0.751257	0.213319	-0.228051	-0.250169	-1.26303	-0.147255	0.337027	0.337965	0.716218	-0.377024	-0.064972	-0.939396	-0.831927	0.72589	-0.885511	0.546625	0.795336	1.20673	-0.515553	0.0822696	-1.00301	-1.1765	-0.387931	-1.43883	-0.00930491	-0.0947469	-0.44184	-0.684736	1.3951	-0.755227	-0.988197	0.457872	-0.666835	1.54415	0.310507	-0.868301	1.74252	0.690933	-0.299112	0.65546	-1.32234	-1.0738	0.183578	-0.201666	-0.194405	1.1005
Na_sc_d4_V398	0.850776	0.0304868	1.03956	-0.168663	1.14327	1.31988	-1.06369	-1.06242	1.04709	0.734949	1.78991	0.218279	0.162816	-1.63637	0.234469	0.0934749	0.764045	0.691179	0.611931	0.0429074	2.22553	0.2759	-0.291527	-0.794848	1.16516	0.397224	1.90812	2.02345	-0.428508	0.566449	0.206477	-0.0572658	-0.755227	-0.988197	-0.898003	-0.0793219	0.653177	-0.937948	0.841089	0.563476	1.21529	-0.0715398	1.83254	1.85799	-1.0738	1.49748	0.579376	-0.194405	2.90593
Na_sc_d4_V399	1.15196	0.257849	0.935572	0.436667	0.53845	-0.61466	-1.06369	0.134663	0.498397	0.0459791	1.69772	-0.549385	0.530224	0.812933	0.102128	0.607231	-1.64804	-0.586839	2.02375	0.483469	0.855931	0.187307	-0.0220386	-0.441703	-0.179854	-0.733189	-0.451962	1.85948	0.0222354	-0.40981	-0.684736	0.990947	-0.755227	-0.117231	0.436601	-0.611993	-1.4881	0.782341	0.0692898	-0.504677	0.187895	0.28784	2.48652	2.46122	-0.505406	0.645709	-1.13369	-0.194405	1.96318
Na_sc_d4_V400	0.868451	0.648361	0.919976	0.88037	0.60916	-0.395391	-0.297844	-0.342966	1.24775	-0.989817	1.37295	0.553766	0.0567839	-0.284016	0.0844103	-0.0182162	0.292479	0.583273	0.73084	1.16008	-0.860291	-0.116163	-0.47412	-0.193821	-1.82778	-1.15232	-0.949989	1.38966	0.983605	-0.866864	-0.684736	0.864588	-0.169567	1.26228	-0.126513	-0.524082	0.739658	-0.322431	-0.93922	-0.850316	0.999165	0.701776	0.295083	2.19516	-1.0738	1.01213	0.735701	-0.194405	1.64867
Na_sc_d4_V401	1.15822	0.737612	0.659288	1.68655	0.596416	-1.09469	-1.06369	-0.0348362	0.238725	-0.603409	1.33819	0.260279	0.721353	-2.03848	1.32116	-1.87435	0.416896	0.228328	0.757545	-0.0349564	0.596405	0.00989954	0.977756	-0.0425363	-0.0942511	0.243615	-0.823234	-0.563859	0.828008	-0.200392	-0.684736	-0.370118	-0.755227	2.77369	-1.98622	0.319031	0.105485	0.171538	-0.33593	0.456164	1.62553	0.585166	0.204716	0.637882	-1.0738	-1.02322	-0.217416	-0.194405	0.719162
Na_sc_d4_V402	1.03552	0.694197	-0.180779	0.0138701	0.382561	-1.05514	-0.291523	0.717697	0.231491	0.725294	0.346022	0.672505	-0.735765	-1.01463	-0.423563	-1.35693	0.624086	-2.55299	0.531852	0.837617	-1.54905	-0.19721	0.372091	-2.46831	0.352586	-0.381261	-0.850402	-0.0599577	-0.484022	0.133401	1.02502	-0.930034	-0.755227	-0.988197	-0.0113579	-1.15695	-1.84256	-0.481617	-0.109923	0.00569791	0.459788	-0.585716	1.94058	-0.373265	-0.44514	0.308036	0.27226	-0.194405	-0.199069
Na_sc_d4_V403	1.05499	-0.170141	0.412616	1.43185	0.737488	-0.744115	0.0495701	-0.665257	0.855074	-0.643124	1.12863	-0.572012	-0.492593	-1.25288	-0.939396	-1.36819	2.28423	0.444012	1.56835	0.228397	1.01891	-0.116258	-0.918338	0.240631	-0.919168	0.237749	-0.972248	0.182149	-1.21516	-0.206357	0.361255	-0.154597	-0.755227	-0.0978071	-0.426191	-1.34883	-0.373552	-1.27596	1.07916	-0.14256	0.38082	-0.0381934	1.40004	0.973373	-1.0738	0.875679	0.101919	-0.194405	0.017607
Na_sc_d4_V404	0.88719	0.0442472	0.667608	0.552258	0.926195	-1.16731	-0.234551	-0.935283	0.480506	-0.103156	1.20318	0.812281	-0.755803	0.382158	0.205597	0.316745	1.4707	-0.407295	1.12039	0.744534	0.591087	-0.630479	0.982382	-0.532763	-0.473356	3.64896e-05	-0.120479	1.13006	1.79906	-0.60017	0.551387	-0.550039	-0.197115	0.926588	-0.833095	0.08273	1.10478	0.417131	-0.901655	0.488099	1.59482	2.09059	-0.183936	3.20516	-0.519948	-0.0233301	0.427789	-0.194405	1.35916
Na_sc_d4_V405	1.03296	-0.0696527	0.474248	0.900222	1.08978	-0.0898692	-0.418799	0.0418941	0.699743	0.496517	1.03339	1.07808	-1.13333	-1.61129	0.553016	-1.87435	-0.35735	0.245717	0.564868	1.22227	0.414899	0.0602382	-0.86046	0.921017	0.355602	0.574017	-0.132676	1.74232	0.55903	-0.893611	0.211727	0.169527	-0.137393	1.6425	-1.4439	-0.950852	-0.705532	0.595518	-1.52325	-0.759015	0.450038	0.94326	0.520821	-1.41878	-0.535515	0.313348	0.912392	-0.194405	2.02978
Na_sc_d4_V406	1.05904	-0.600591	1.43881	-0.926732	0.979175	-0.79956	-0.203577	-1.61214	0.259879	-0.388605	0.696329	0.356152	-0.513233	0.210613	-0.0920499	-0.82183	-0.179679	-0.0555651	1.76996	0.345138	-1.27238	-0.958768	0.134584	0.668059	0.0418162	0.0770706	0.622367	0.00136241	-1.22548	0.909069	0.251411	-0.158329	-0.117113	1.20478	-0.968612	-1.07739	-0.432289	-0.0139668	-0.0659886	1.85205	0.0103627	0.605215	1.095	-0.788515	-1.0738	0.132144	-0.389757	-0.194405	1.42078
Na_sc_d4_V407	1.06174	-0.16644	1.03787	-0.442978	0.215531	-0.386593	-1.06369	0.0202329	-1.08693	0.88117	1.36289	0.667329	-0.828308	-0.123293	-0.0849283	0.749042	-0.674507	-1.05294	0.161005	0.439366	0.559405	-0.582664	0.703819	-0.796737	0.302289	1.67339	-2.03767	1.00686	-0.17862	0.380991	-0.684736	0.093838	-0.755227	1.92556	-0.736989	-0.21646	-0.820328	-0.875671	-0.333751	0.618083	0.0270363	0.0382256	1.43001	0.262921	-0.00276157	0.724505	0.985506	-0.194405	0.743708
Na_sc_d4_V408	0.92141	0.366863	-0.0643725	0.235886	-0.0689959	-0.752963	-0.258766	-0.484607	-0.0837219	0.137633	1.06173	-0.139129	-0.508432	-1.10667	-0.38629	0.470898	0.426963	-2.07185	1.09739	0.412114	-0.0465549	0.0907264	-0.885183	-0.692046	-1.5406	-0.260654	-1.58766	-1.01843	0.956157	0.498457	0.263069	0.332729	0.614549	0.868598	0.571183	-1.16801	0.792892	0.21955	0.116884	0.0389889	1.60756	-0.0472027	0.108942	2.64831	-1.0738	0.551457	1.23095	-0.194405	0.933348
Na_sc_d4_V409	1.08086	0.744472	1.04161	1.48283	0.872046	-0.0775076	0.484495	0.0761258	0.352917	0.144509	1.2904	1.68011	-1.13333	-0.441491	-0.939396	-0.619373	-0.159497	-0.556262	1.40185	1.28404	-0.564095	0.277973	0.987401	0.567773	-0.0552361	0.806349	1.62072	1.67189	-0.848904	0.623268	-0.684736	0.53561	-0.755227	-0.100409	0.211152	0.0131694	-0.0390247	-0.0847201	-0.884889	1.51579	1.61154	1.66993	0.963858	0.0559127	0.0545757	-0.295552	-1.267	-0.194405	1.41569
Na_sc_d4_V410	1.03809	-0.681461	0.348582	0.606821	-0.0844917	-0.4858	0.659788	-1.09656	0.374816	0.428654	0.308179	1.48365	0.232052	-0.669536	0.563066	-1.87435	-0.233561	-2.75741	-0.0931504	-0.237182	-0.818453	-0.238259	0.193596	-0.213073	-1.43074	0.370256	-0.28749	-0.2333	-2.20329	-1.40442	-0.684736	-0.661672	-0.755227	-0.988197	-1.10947	0.281076	1.33253	-0.817282	0.900038	0.856302	-1.25077	0.359859	2.14436	-0.226834	-1.0738	-0.196044	-0.887634	-0.194405	0.642098
Na_sc_d4_V411	0.922553	-0.153321	0.715047	1.42693	0.356356	-1.09787	-1.06369	0.0231246	0.532961	0.614054	1.33174	0.335603	-1.13333	-1.17778	-0.3998	-0.140777	1.03078	0.177844	1.74078	-0.27031	0.0221466	0.765294	0.915867	-0.645271	-0.478214	1.01824	2.03929	0.873922	0.32361	-1.40805	1.49544	-0.733074	-0.755227	0.973638	-0.265477	-0.208458	-0.436626	-0.879609	-0.864024	0.806902	-0.186673	-0.633487	0.446834	-0.689717	-1.0738	0.464419	0.602285	-0.194405	0.350569
Na_sc_d4_V412	0.916669	0.537237	0.367773	0.215353	1.10403	0.685986	-1.06369	-0.79605	0.104294	1.27657	1.58357	1.07383	-0.152801	0.0665823	-0.414165	0.914682	0.169354	-1.30071	-0.087919	-0.588578	0.497409	0.204947	0.165458	0.101429	1.36782	0.795088	-0.150004	0.550972	-1.05207	0.921988	0.39421	1.14977	-0.755227	-0.988197	-1.49845	-1.82499	1.1266	0.0475456	-1.52325	-0.942298	1.31149	0.537426	1.75818	1.5919	-0.276372	-0.745428	0.0434896	-0.194405	1.356
Na_sc_d4_V413	1.23338	0.383001	1.28811	0.383849	0.657029	-0.638431	-1.06369	-1.06799	0.831471	0.935411	0.952922	0.166048	-1.13333	-1.3319	-0.257149	-1.87435	-0.121353	0.883744	0.429416	1.99947	0.631787	-0.578776	-0.368538	0.0473491	-0.238412	-0.0705835	0.699641	1.54002	1.53422	0.77242	-0.684736	-0.605635	-0.755227	2.80323	-1.08561	0.0724983	-0.326749	-0.526373	-0.742694	-2.11708	0.969826	1.10044	1.01376	-0.794986	-0.378312	-0.610857	0.987711	3.23973	0.202086
Na_sc_d4_V414	0.982387	-0.235958	0.821291	-0.0381631	0.956794	-0.768606	-1.06369	-0.962055	-0.414548	1.09479	2.00989	1.85884	-0.732335	0.352969	0.928599	1.44868	0.499058	-1.19865	0.68647	1.39658	1.94302	0.421663	1.38924	0.511021	1.41021	0.340885	-1.51768	0.312734	-0.183987	-0.422489	-0.684736	0.090881	-0.755227	-0.988197	-0.277266	-1.84974	-0.1824	0.735133	-0.0398784	-0.664754	2.30993	0.65225	1.18062	0.818468	-1.0738	-2.00366	0.539861	-0.194405	1.90872
Na_sc_d4_V415	1.12895	0.169358	-0.203782	0.367188	1.08355	-1.15104	-1.06369	-0.992904	0.586322	0.143097	0.770472	0.534528	0.691713	0.118774	-0.428348	-0.297834	0.95792	-1.52835	-0.0130783	1.34614	1.0951	-0.559959	0.4558	-0.330215	0.243206	-0.60903	-0.213467	-0.540521	0.0179842	-1.45363	0.318042	-0.155609	-0.755227	0.606068	0.98568	0.406953	1.07915	0.978616	-1.52325	1.58254	-0.819843	-0.51969	1.08623	0.741968	-0.554912	-0.0191402	0.503709	-0.194405	2.61708
Na_sc_d4_V416	1.11587	0.0044056	0.737002	1.34025	1.57086	-0.71096	-1.06369	-0.971015	-0.769298	0.897539	1.75229	0.258301	-0.0948915	-0.0501913	-0.424931	0.713035	0.665571	0.258342	-0.809196	0.834733	0.870011	-0.0988818	-0.461926	0.088546	1.24614	0.148287	-0.960237	1.87916	0.296354	-0.670519	1.4073	1.56251	-0.755227	-0.988197	-0.699947	0.63757	-0.075219	-0.866914	-0.896917	0.246189	0.669003	1.00617	0.817144	-0.77469	-1.0738	0.591705	2.56899	-0.194405	2.0624
Na_sc_d4_V417	1.02462	0.565986	0.371169	0.0239323	0.656526	-1.14406	-0.301825	-2.04296	-0.535768	-0.731067	0.858682	-0.531422	-0.171283	-0.593431	-0.312145	0.709723	0.11276	-0.259888	-0.2516	0.766497	0.600981	-0.0340703	-0.965566	-0.222045	-0.773035	-1.03411	-0.179722	0.769171	0.0765905	1.45698	0.546602	-0.645137	-0.14533	0.313144	-0.215522	-2.71467	-0.0625011	-0.0834021	-0.968029	0.360877	-1.03252	0.753631	0.420003	-0.221431	-0.121747	-0.373326	0.101825	-0.194405	2.04868
Na_sc_d4_V418	1.11066	0.296952	1.11369	0.525627	1.86086	-1.08258	-1.06369	-1.01888	1.12521	0.882446	1.58007	0.848383	-0.827994	-0.121638	-0.392321	0.370339	0.542928	-1.41325	0.656842	1.00931	-1.27364	-0.868867	-1.39384	0.35573	0.0269849	-1.51645	1.37906	1.25296	0.183478	-0.0602839	1.46977	2.52719	0.499202	-0.101488	-1.30108	-0.234026	2.32461	0.345587	-1.52325	-0.61843	0.752906	-0.24311	1.01471	1.30884	-1.0738	-0.768428	0.614132	-0.194405	2.10364
Na_sc_d4_V419	1.07348	-0.240266	0.340632	-0.582996	1.52915	-1.10926	0.401596	-1.61788	0.328074	0.136041	1.2597	1.49161	-0.897803	0.0914301	-0.471453	0.621668	0.304824	0.825762	1.35131	0.495518	-0.656319	-0.55608	-0.624572	0.768964	-1.63652	0.215072	-0.336364	1.54827	1.15494	0.407282	1.33866	-0.301923	-0.755227	-0.00499179	-0.942641	0.275613	-0.499289	0.572332	-0.226753	-0.34892	0.312595	-0.728988	2.11	-0.825778	-1.0738	0.21761	-0.34861	-0.194405	1.43981
Na_sc_d4_V420	1.07461	0.398893	1.17771	1.75981	0.399017	-0.837902	-1.06369	0.0824952	2.19562	0.983032	-0.779077	0.617351	0.40273	-0.0340251	-0.399077	0.587006	-1.03143	-0.652881	-0.126366	0.967351	-1.75699	-0.35022	1.60486	-1.14448	-0.571128	0.798905	1.01693	0.633569	0.725076	-0.171378	2.37933	-0.771477	0.139303	-0.0269266	-0.442334	-1.5847	0.866822	-0.200121	-1.52325	-1.85153	0.690457	1.31952	0.152409	0.530532	-1.0738	-0.297079	-0.100026	-0.194405	1.79227
Na_sc_d4_V421	1.05204	0.183876	0.395331	-0.222161	0.933758	-0.266095	-1.06369	-1.50725	1.87892	0.559018	1.1856	0.799267	-0.799029	-0.37053	0.120077	-0.310436	0.546996	-0.0357272	-0.512428	2.37245	0.868887	-0.475652	0.594443	-0.196082	-1.59428	-0.369293	0.138174	0.763104	0.732189	-0.426029	-0.684736	-0.242816	-0.755227	-0.0876775	0.138089	-0.527419	-0.46503	-0.16099	-0.96639	0.754655	1.17561	-0.913814	2.27736	-0.297896	-1.0738	0.37835	0.391287	-0.194405	1.04149
Na_sc_d4_V422	0.95466	0.156153	0.89432	0.368511	0.855022	-0.386589	0.188485	-0.303378	-0.671514	-0.0952881	0.950136	1.49288	0.118799	-1.08799	0.0591212	-0.835173	-0.541416	-1.90005	-0.146307	-0.328374	1.30696	-0.178071	0.472901	-0.602672	-1.18322	0.225268	1.28147	1.32731	-0.113571	0.690423	0.372784	0.681388	-0.171136	1.04941	0.12918	-1.23974	-0.512712	-0.191968	-1.52325	0.335336	0.758292	-0.800618	0.705613	0.451516	-0.500366	-0.573021	-0.0503714	-0.194405	1.0847
Na_sc_d4_V423	1.02434	0.565435	0.846693	1.43205	0.881437	-0.394874	0.292836	0.66161	0.573807	-0.151441	1.41132	0.0489989	0.599482	-0.385985	-0.372321	-0.686859	-0.664775	0.710769	0.560586	2.00121	-0.183673	-0.444522	0.130127	0.485438	1.19831	1.65571	-0.938873	0.650917	-0.521504	-1.00569	-0.684736	-0.110535	-0.755227	-0.988197	0.391425	-0.608961	-0.264732	-0.641624	-1.52325	-0.71352	0.193459	0.339568	1.33508	1.65476	-1.0738	0.179714	0.621893	-0.194405	1.67743
Na_sc_d4_V424	0.917912	0.659535	0.95268	0.750219	1.32507	-0.402878	-1.06369	-1.4784	-0.187483	-0.395622	0.640713	0.24607	-0.0202977	-0.124698	0.136359	-0.075694	0.584262	-1.7303	-0.167835	0.71407	1.18433	-0.94758	0.311878	0.673018	0.508101	-1.54509	0.025186	0.2136	0.541414	0.670184	0.365805	0.00155302	-0.755227	-0.0704887	1.23354	-2.93526	-0.802028	-0.535851	-1.52325	-0.672937	-0.150939	-0.10029	-0.296905	-0.136596	-1.0738	-0.508143	0.747778	-0.194405	2.27678
Na_sc_d4_V425	1.06427	0.270157	1.14691	0.498502	1.30186	-1.2453	-1.06369	-0.0678944	1.83549	1.32437	1.98914	-1.02923	0.029704	0.424249	-0.445603	-0.112058	1.51326	-1.23291	1.12416	-0.799594	0.05131	0.538462	-0.00394092	0.116283	0.326377	0.203051	-0.299758	1.06829	1.66766	-0.840925	1.33269	0.271312	-0.755227	-0.370769	0.0773844	0.369623	0.917667	-0.52026	-0.931061	0.0452383	1.36823	0.0105541	0.736885	0.568601	0.204995	0.100262	-0.337216	-0.194405	1.75895
Na_sc_d4_V426	1.05153	-0.645037	0.57807	1.26153	0.609479	0.0670723	0.460065	-0.878566	0.335744	0.392216	0.80761	-0.879075	-1.13333	1.20959	0.635926	0.295888	0.841057	-0.719178	1.12913	0.15168	-0.233617	0.0371868	0.700067	-0.130262	-1.64329	0.327099	-0.973095	0.787685	-0.153776	-1.38605	1.17714	0.270721	-0.755227	-0.988197	-0.955245	0.34567	0.594561	0.0219588	-1.52325	0.360223	1.36647	0.451636	1.992	-0.0395141	-0.539274	-0.583118	1.03385	-0.194405	2.46848
Na_sc_d4_V427	1.15303	-0.628628	0.84043	0.432875	1.21891	-0.577243	0.387416	-0.947778	0.676286	0.837874	2.11145	0.236203	-0.472607	-0.546957	0.0866427	-0.839332	0.344396	-0.995281	0.0430278	2.22238	-0.527635	-0.217424	-1.39384	0.306004	1.02247	0.26779	0.313263	0.538375	-0.652857	-0.36336	1.33398	1.7325	-0.1317	-0.988197	-0.737914	-1.22983	0.976552	0.0283514	-0.913559	0.602425	1.24752	0.316368	1.17068	0.483589	-0.327911	0.558469	-0.0477028	-0.194405	2.29117
Na_sc_d4_V428	1.19538	0.792195	0.191548	0.507521	1.33333	-0.477913	-1.06369	-1.45942	0.0627856	0.135893	1.12914	1.0841	-0.803598	-1.98168	0.0851946	-0.326953	-0.33984	-0.643598	-0.73431	0.58925	-2.48761	0.325041	-0.452179	-0.252717	-0.358859	0.0079715	-1.49573	0.506818	-0.726713	-0.879637	1.41204	-0.104056	-0.755227	0.459246	-1.55617	-0.89567	-2.05657	-0.682658	0.561769	0.994841	0.127231	-0.924817	-0.594556	-1.38513	-1.0738	-1.0256	-1.49826	2.41697	1.06857
Na_sc_d4_V429	0.950245	0.200304	0.0668314	0.366407	0.472588	-0.199356	0.617161	-1.76763	-1.25695	0.860529	1.56798	-1.25939	-0.705653	-0.593466	-0.21953	-1.20954	1.47779	-0.449971	0.886404	-0.284711	-0.144087	0.39825	-0.35036	-0.282853	-0.830068	1.86788	-0.818812	0.311795	0.429838	-1.43207	0.280531	-0.601238	-0.755227	-0.988197	0.426673	0.304632	2.8993	-0.780746	-0.577473	0.85484	0.45931	0.223166	0.226803	-0.155306	-0.574322	1.11761	-0.922248	-0.194405	0.843011
Na_sc_d4_V430	0.982536	0.370378	0.42798	0.507067	-0.76168	-0.465259	-1.06369	-0.345086	-0.47085	1.00809	0.632126	1.32282	0.0967242	-1.09251	-0.939396	0.151552	0.663002	0.522899	0.788972	-0.0856651	-0.259424	0.634451	0.316441	0.015159	0.229367	0.527592	0.749913	0.108385	-0.261873	-1.44121	0.281797	0.618913	-0.147123	-0.988197	-0.157745	-0.375167	1.34862	-0.390555	-0.13545	0.575604	1.25489	-0.297044	0.104522	1.45979	-0.552245	-0.604157	-0.631784	-0.194405	1.73379
Na_sc_d4_V431	1.10512	-0.28131	-0.305091	1.21271	1.32104	-0.685136	-1.06369	0.189833	0.731218	0.116649	0.603489	0.612119	-1.13333	-1.0578	0.83565	-0.372687	-0.25466	-1.33429	-0.0651352	1.5269	-0.822802	-0.580877	0.234063	-0.959109	-1.51096	-0.0140674	0.565938	0.972641	0.82724	-1.46533	1.44898	-0.765454	-0.755227	0.318496	0.252974	0.42159	-0.618719	-0.119276	-0.916992	-0.640002	-0.515981	-0.933584	-0.354162	-0.517449	-1.0738	-1.50304	-0.0714443	-0.194405	2.27641
Na_sc_d4_V432	1.11776	0.092691	1.14614	1.26729	1.2498	-0.351553	-0.219644	-1.33872	0.163848	-1.42145	1.22763	-0.381587	-0.367349	-0.992731	0.752606	-0.068566	-0.736204	0.252335	0.513643	0.717525	-0.711336	-0.410671	0.972079	-0.0852757	-0.0656108	1.51618	-0.399604	-0.36242	-0.154721	0.121681	0.518006	-1.42037	-0.755227	-0.988197	-1.33963	-0.806857	0.92692	0.441415	-0.00678155	0.779333	0.870136	-0.601748	0.336944	1.47353	-1.0738	-0.302677	-0.574281	-0.194405	2.07979
Na_sc_d4_V433	1.06341	0.0267661	0.770208	0.49639	-0.0297645	-0.26017	-0.230353	-1.87079	0.0603919	-0.344227	0.627737	-0.502377	-0.438384	0.885372	0.127634	-0.712026	-1.58183	0.166019	0.457527	0.742633	-0.706386	-0.665281	1.10166	0.271636	0.788378	1.12889	-0.83569	1.01632	0.0489309	-1.43342	0.296802	-0.607462	-0.172271	-0.0122493	0.115886	-0.819749	-0.891129	0.729887	-0.895634	-1.81497	0.243981	1.01059	1.51746	-0.764486	-1.0738	-0.820659	0.236294	-0.194405	1.93198
Na_sc_d4_V434	1.08402	0.643754	0.957215	0.0442421	0.814535	-0.522932	-0.296403	-1.11994	0.814736	1.30008	0.989164	0.618403	0.352776	-0.750083	-0.25826	0.306906	-2.19736	-0.578242	-0.0521613	0.91668	-1.65307	-0.954966	-0.982448	0.199378	-0.343618	0.768651	-1.01787	0.845112	-0.0470128	-0.0349109	0.330843	0.754443	0.701679	-0.0710694	-1.5607	-0.470067	0.00594669	-0.929982	0.61295	-0.622923	0.827747	0.724284	1.94249	0.212684	-0.566026	0.111964	-0.272211	-0.194405	2.09034
Na_sc_d4_V435	0.942344	-0.484805	0.130544	-0.869948	-0.255679	-1.16071	-1.06369	1.72142	0.962618	0.730574	1.75051	1.43085	-1.13333	-0.277227	-0.466219	-0.90426	0.197604	1.35117	0.487995	1.11802	1.20479	0.371172	1.21834	-0.13047	-1.03412	-1.18349	-0.0513519	0.600333	1.14479	-0.106665	-0.684736	-0.577854	-0.150292	0.700948	-0.44316	-0.589285	0.57128	-0.52762	1.5096	-1.17394	2.67998	0.197567	-1.14052	0.249102	-1.0738	1.7488	-0.584052	-0.194405	1.74601
Na_sc_d4_V436	1.11064	-0.170798	1.09956	0.671019	0.535262	-0.758953	-1.06369	-0.147025	-1.43848	-0.294694	1.20682	0.754252	-0.427613	-1.2129	-0.409772	-0.214828	0.594038	-0.669975	1.79444	-0.103314	-1.33279	-0.58365	-0.0597561	-0.778754	0.401145	-0.517533	0.238666	2.91244	0.309555	-0.279371	0.401619	0.568663	-0.755227	0.924594	0.61965	-0.713691	0.881431	-0.475157	-0.968291	0.856728	1.08811	-1.24114	0.00203798	2.90552	-0.491988	-0.263342	0.222891	-0.194405	1.77399
Na_sc_d4_V437	1.15694	0.0102394	0.0356346	-0.0302088	1.24618	-0.71531	-1.06369	-0.522242	0.286579	1.28518	0.80715	0.697735	-0.773184	-1.15344	-0.939396	-0.772394	1.63181	-0.834815	-0.578661	1.27212	0.363393	-0.581389	-0.0366268	0.453987	-0.569145	-0.388652	-0.0647221	0.454228	-0.950854	-1.41823	1.36336	0.575477	-0.755227	-0.988197	-0.430677	-1.03512	-0.290392	-1.27596	-0.925044	-0.643022	0.643253	1.67816	1.17724	-0.752865	-0.522846	-0.473119	0.802431	-0.194405	0.769779
Na_sc_d4_V438	1.22084	0.219192	0.294548	-0.283839	-0.475225	-1.06715	0.00494343	0.399912	-0.680064	0.200367	0.879558	0.826822	-1.13333	-0.666656	1.10754	-0.309694	1.61113	-1.0365	0.799845	1.2318	-0.621077	-0.919809	0.255122	-1.1295	-0.461636	-0.0249982	1.12784	1.77273	0.610644	0.100913	-0.684736	-0.183935	0.15724	0.257325	-1.30132	-0.999839	-0.0480249	-0.888523	-0.903744	0.715842	1.69566	-0.327888	-0.0865125	-0.846127	-1.0738	0.272375	0.783831	-0.194405	1.08713
Na_sc_d4_V439	1.16885	0.268601	-0.198103	1.28486	0.852394	-0.299354	-1.06369	-1.30304	-0.373656	-1.009	0.184261	1.01593	-1.13333	-1.47996	-0.939396	-0.306314	0.998887	-0.348636	0.588261	1.74752	1.26192	-0.435338	0.0220934	0.304037	-0.519201	1.25042	0.567721	1.08981	-0.234485	-0.486902	0.564465	1.08779	-0.755227	0.459922	-1.90213	0.243104	-0.248772	0.109527	-0.963079	1.63259	1.44952	0.0965755	1.35623	1.20096	-1.0738	0.0925943	0.300298	-0.194405	1.68448
Na_sc_d4_V440	0.998817	0.252562	1.11795	1.69244	0.303948	0.356696	1.30064	-2.14374	0.146226	0.237165	1.80988	2.38935	-1.13333	-1.13197	1.6793	-0.200916	0.00148666	1.95707	0.382943	2.04288	0.693237	-1.24834	3.18565	1.17586	2.43563	-0.142413	-2.03767	0.597912	1.20647	3.15528	-0.684736	3.72485	-0.755227	-0.988197	1.44259	0.920709	0.569104	-1.27596	0.385451	1.52808	2.25644	1.74705	-2.79517	0.926584	-1.0738	0.353267	-0.735971	-0.194405	0.912599
Na_sc_d4_V441	-0.556816	1.18401	0.497402	1.43848	-0.998638	0.702524	0.125168	-0.276192	1.26062	-0.0107137	0.207065	-0.54327	0.681471	-0.247318	-1.77849	0.853461	-0.424792	1.13851	0.632547	0.0493464	-1.27973	-0.126277	-1.16215	1.06274	-0.651573	1.03065	-0.88411	1.00279	-0.0568001	0.628582	0.089144	0.0281992	-0.320542	-0.605056	-0.611571	-0.426724	-1.44751	0.448373	-0.341473	0.301894	-0.957343	-1.45308	-0.933122	0.162191	-0.0292841	-1.01831	0.0700091	-0.375023	-1.5236
Na_sc_d4_V442	-0.405981	0.356769	0.913585	2.14105	-0.551618	0.656991	-0.766471	0.0328007	0.149716	-0.0646701	0.858862	1.13012	-0.672886	1.44555	0.177297	1.00766	0.944914	-0.54501	-0.464483	-0.713018	0.971316	0.558829	-1.75247	1.28795	0.445462	0.706277	0.78156	0.934367	1.5882	-1.60097	-0.703918	-0.206102	-0.17157	2.26004	1.89604	-0.722467	1.47821	-0.776496	0.752019	-1.33466	-1.35083	-0.628554	0.701313	0.0565988	-1.07906	0.808959	-1.44014	-0.229804	-1.80619
Na_sc_d4_V443	-0.259673	0.769828	0.129392	1.733	-1.85447	0.45607	0.377549	0.236503	0.978279	0.0921544	1.37494	1.58606	1.0467	1.05383	1.31808	-1.97688	-0.43722	-0.872626	-0.333768	1.18626	-0.892071	0.935848	-0.316608	0.771879	0.972889	2.26317	1.61446	0.137893	1.08602	-0.179754	-1.47147	-0.0748476	-0.108571	2.86308	-1.04418	-1.19131	-0.555537	0.77979	0.829204	0.228352	0.194293	-0.465808	-1.68156	-0.287704	-0.880058	0.997688	-0.589451	-0.290052	0.346113
Na_sc_d4_V444	-0.77896	0.651503	1.67129	0.879079	-0.930928	0.512756	0.106815	1.05548	1.29471	-0.318668	0.687493	-0.577733	0.792671	-1.40264	2.63994	-0.373428	0.571632	0.0366542	0.122866	0.660033	-0.0555135	-0.914958	-0.929773	1.01309	-0.592269	2.01805	2.44176	1.80911	1.69177	0.295222	-1.25325	0.958751	-0.181407	-0.308485	-0.258279	-1.01297	0.752226	-1.22173	1.22273	1.66938	0.554211	-1.3866	-0.682989	-0.0155346	-0.00103119	-1.28809	-1.97578	-0.317044	-2.32951
Na_sc_d4_V445	-0.333777	0.00984449	0.53743	2.10185	-0.473307	-0.89665	-0.138656	-0.854858	1.06774	0.106695	1.25715	-0.283611	0.215342	-0.326781	-1.07469	-1.23549	-1.17667	0.102611	1.49564	0.448865	-0.21746	-1.54588	0.287426	-0.270963	-0.0938627	0.90079	-0.877246	0.80374	1.36757	-0.533703	0.182807	-1.11399	-0.22253	-0.456996	-1.25518	0.0592093	1.87539	-1.09766	-1.04884	-1.16586	0.150561	0.0331142	-1.97691	0.582051	-0.698613	-0.333194	0.441327	-0.415884	-0.244652
Na_sc_d4_V446	-0.543431	0.730139	1.37771	0.432619	-0.0521928	0.200898	-0.461476	-1.50141	0.475063	1.24107	1.8532	-1.00598	-0.102853	-0.139738	0.828818	-1.52833	0.28416	-0.453208	0.646525	0.564921	1.85911	0.721103	0.89504	1.56352	1.15401	-0.468653	0.459363	0.943725	0.183524	1.97911	-1.10107	0.34833	-0.12732	0.666511	-0.0520852	0.374934	0.43867	2.03406	-1.13121	1.30372	-0.667695	-1.71041	-0.0173303	0.522366	-0.743996	-0.997008	-1.57779	-0.310054	-0.0605321
Na_sc_d4_V447	-0.800604	0.649781	0.723131	0.390564	-1.95299	0.084508	1.38743	0.175763	0.409434	2.03797	0.286523	0.384746	0.299212	0.546174	-1.07079	1.14396	0.622731	-0.958166	-0.29253	-0.881311	1.03307	0.168558	0.814244	0.338009	-0.0735047	-1.32399	2.10716	0.767981	1.00325	-0.975732	-1.34147	-0.353476	-0.208129	0.705105	-0.289299	-0.806021	-0.392737	-1.25849	1.27774	-0.971381	-1.05493	0.715446	0.0154674	-0.467333	0.700794	-0.806446	-1.39233	-0.670965	0.340905
Na_sc_d4_V448	-0.322714	0.066525	1.41516	0.947437	-0.0182328	0.271954	-0.148822	-0.400296	0.781611	0.578056	1.03595	0.396464	0.708319	-0.568172	-1.50527	0.662226	1.6444	0.284951	-0.625018	-0.320316	0.794538	0.480154	0.181869	-0.152288	-1.82041	-1.168	-0.10489	1.33416	1.3265	-0.126032	1.33176	1.16098	-0.262167	0.672597	-1.0455	-1.03787	0.354022	1.26121	-1.37136	-0.785911	-1.58597	-0.817119	0.365255	0.0283614	-0.723272	-0.947816	-1.91131	-0.25768	-1.40476
Na_sc_d4_V449	-0.591952	0.933016	0.389583	1.0627	1.0235	0.167036	-0.291108	0.215394	0.329266	1.36751	1.66923	0.554988	0.721086	-0.333658	-1.26721	0.0912209	0.837356	0.830281	-1.5432	-0.55281	-1.41763	0.756063	1.03164	1.15226	-0.134279	1.5995	0.00279728	1.90647	1.37794	-0.427151	-0.290739	-1.52582	-0.224401	0.553017	1.06302	-1.53178	0.429498	1.43648	-0.203197	-1.1998	-0.0234228	0.498829	-0.0660763	-0.462974	-0.578455	-1.18352	-0.0828973	-0.486372	-0.655894
Na_sc_d4_V450	-0.500603	0.817691	0.822195	0.399239	-1.05563	2.02709	-0.176614	-0.774774	-0.466475	-0.181999	1.46576	-1.76855	0.404646	0.0759085	-1.53348	-0.368361	0.972664	-1.12515	-0.32444	0.468706	1.67689	-0.652912	-0.29497	0.925543	0.470519	-1.47001	1.26753	0.620347	0.458201	0.934144	2.03762	0.936188	-0.254295	0.697383	0.0828293	-0.92181	-1.53733	0.401596	-0.595432	-0.639938	0.221534	-1.64485	-0.42031	-0.569103	-1.10066	0.103765	0.0203635	-0.414732	0.0254971
Na_sc_d4_V451	-0.572271	0.67577	0.118825	1.22577	0.317119	-0.438714	-0.181453	-0.133391	1.11653	-0.409202	0.344769	-0.847903	0.125058	-0.775614	-0.334333	0.392662	0.327964	-0.590049	0.842253	-1.06359	0.798678	-1.08543	-0.343627	0.435362	-0.772768	-1.70427	-0.197652	0.214897	0.641339	-0.872099	-1.26561	-1.3513	-0.161723	0.677728	-0.412864	-0.541917	0.383903	-1.42589	-0.817705	-0.107075	-0.418861	0.966872	-1.06412	-0.134037	-0.219112	-0.151439	-0.862031	-0.55792	-1.12478
Na_sc_d4_V452	-0.448057	0.781655	1.75926	-0.399325	-0.106445	0.646341	-0.17497	-1.56901	1.21699	1.16788	1.72443	-1.7971	0.314129	0.959042	2.08866	-0.493332	0.820716	1.32078	-0.202831	-0.566492	-0.671625	0.495178	0.423049	0.916528	-0.973376	-0.98622	-0.862392	1.70624	1.79309	1.41664	-1.54782	-1.35578	-0.293439	1.25731	-1.73031	-0.667237	1.28733	-0.771096	-0.171437	-0.25441	-0.0595326	0.218675	-1.79001	-0.635436	0.381675	-1.03996	-0.477915	-0.162599	-2.02417
Na_sc_d4_V453	-0.351942	0.623507	0.348144	1.12857	-0.304411	0.871741	0.868793	1.09316	0.582688	0.494503	1.87375	1.61483	0.783335	2.04615	-0.845249	-0.315572	0.707324	2.59463	-0.399509	1.41746	-1.00664	-1.62134	0.776038	1.03364	-0.186394	-0.115339	-0.0579882	0.832543	0.899379	0.422411	-1.19965	0.872514	-0.177475	-0.648628	1.94046	-1.09536	0.0267806	0.720021	-0.588698	-0.62834	-2.02368	-0.473611	1.58736	0.155043	0.325853	-0.500426	-1.19299	-0.40045	0.0734656
Na_sc_d4_V454	-0.363577	0.928186	0.87587	1.25468	-0.971987	-0.31714	0.368374	0.267629	0.813371	0.0934125	1.45881	0.454648	0.863945	1.03025	0.814627	0.802162	1.5263	0.250453	1.18555	0.103518	-1.44211	0.246451	-0.605766	0.283644	-1.3541	-0.250679	1.83055	1.01017	-0.101011	-0.346222	-1.613	0.510035	-0.201451	1.79687	0.0246775	-0.496761	1.70283	-0.265756	0.369326	-0.0876204	-1.21674	-1.50762	-0.042988	0.178578	0.0101521	-1.08194	-0.658546	-0.239276	-0.54582
Na_sc_d4_V455	-1.06286	0.164794	1.18549	0.878355	-2.28951	0.242712	1.45205	-0.0480716	0.09541	-0.623285	1.24766	-0.551516	0.383231	-0.336937	1.59042	0.779734	0.673534	-0.780284	-0.452752	-0.0736046	-0.209085	0.846118	1.61809	0.00825991	0.231389	-0.0880709	-0.151753	1.58418	0.294212	0.513208	-1.83931	-0.311527	-0.179606	-0.456944	1.17613	-0.651631	0.0596944	-2.08176	-0.723462	0.229644	-0.0206115	0.545175	-0.842752	0.240252	-0.0630498	-1.17577	-1.36255	-0.269585	-0.363624
Na_sc_d4_V456	-0.599362	0.638372	0.576612	1.1756	-0.0373762	0.355735	0.857591	-0.624901	0.622301	1.11077	1.44293	-0.142213	0.803386	0.47579	-1.02293	0.0709237	0.547807	-1.71704	1.67495	0.13434	0.593047	-0.0939941	-1.10459	0.697063	1.04434	0.269556	-0.18186	0.118074	0.443587	-1.49158	-0.403961	-0.781268	-0.208212	-0.579252	-2.31479	-0.794986	-0.600896	2.04416	-0.399355	-0.0594216	-0.896788	-1.03419	-0.410079	-0.56199	-0.858025	-0.818706	-1.24607	-0.26309	0.677345
Na_sc_d4_V457	-0.613747	-0.121064	0.987362	-0.523262	-0.957085	-0.181461	-0.483382	-0.864012	0.921073	0.186984	1.75708	-1.66729	0.195097	-1.44943	-1.61586	1.04481	0.681312	-0.95629	0.500966	-1.7663	-0.270162	-0.244704	-1.69121	0.465898	-0.330065	-1.31548	0.912187	1.25614	1.94297	-0.30684	-1.59172	0.456421	-0.183659	3.08778	0.11927	-1.48681	-0.745199	0.846874	-0.298738	0.304068	-0.296647	0.03619	-1.70515	-0.627705	0.449762	0.872801	-1.1112	-0.407829	-0.995073
Na_sc_d4_V458	-0.893155	0.663696	0.69763	1.29184	-0.116075	0.391951	2.00299	0.705013	0.192383	0.784043	1.14738	0.235712	1.80332	-0.495843	0.378002	-1.75798	0.0593581	-0.1999	0.528274	0.47462	-0.151193	-0.355694	0.344718	-0.381771	-0.0218293	-0.00475691	0.93733	0.079911	0.852288	-0.80654	0.510279	0.514572	-0.209036	0.649866	1.22869	-2.15532	-1.05785	-1.63688	-1.59891	0.529086	-0.0668359	-1.51504	0.323897	-0.717994	-0.695093	-0.106488	-0.872805	-0.310077	1.12904
Na_sc_d4_V459	-0.876031	0.923569	1.18071	0.835718	-1.49112	1.31194	0.00267199	-1.3939	2.10444	0.973465	0.847918	-0.035367	0.274424	-1.56357	-0.297447	0.513278	0.428863	0.879996	0.648233	-0.918228	-0.0259498	0.193673	1.73196	0.82878	1.00409	0.68788	0.707643	0.273561	1.72893	-0.110446	-1.40305	-1.39094	-0.270322	0.64938	0.811995	-0.81095	-0.252886	0.519249	0.102824	0.730168	-1.41646	-0.593134	1.1313	0.749776	0.023933	-0.462144	-0.729214	-0.347367	-1.2831
Na_sc_d4_V460	-0.660106	0.5727	0.92478	1.97614	-0.742471	0.877368	0.783243	-2.03004	0.235577	-0.0980705	1.06409	-0.827715	0.619842	-0.0919414	-1.71011	-0.699187	1.14554	-1.15527	1.19946	-0.648723	2.22162	1.06958	0.558097	0.756122	-1.45649	0.537116	0.588129	0.481346	0.810395	1.34862	3.72412	1.48834	-0.15005	0.645509	-1.39485	0.259165	-1.30701	-1.51746	-0.511358	-0.381057	-1.0571	-0.318105	1.5414	0.0720004	-0.779389	-0.50702	0.550617	-0.347689	0.224652
Na_sc_d4_V461	-1.32262	0.148032	1.06522	2.58148	0.807309	0.247218	-0.773568	-1.20437	0.780988	0.00878024	1.2048	0.0364452	-0.192145	-0.0427216	0.121508	1.54589	0.756712	0.559924	0.87099	-1.06827	0.816929	-1.03191	0.886404	1.09836	0.290027	0.312698	-0.770832	1.33756	1.3919	0.736765	-0.322431	-1.53173	0.16686	-0.657193	0.427775	-0.69101	-0.91549	-0.377142	-0.868716	-0.192387	-0.767332	0.174944	-0.822079	-0.49834	-0.282436	-0.383503	0.509252	-0.184753	-0.894381
Na_sc_d4_V462	-0.949585	0.702296	0.77694	1.79178	-1.03367	-0.331462	0.194447	-0.913628	0.33666	-0.2243	0.972685	-0.56922	0.27997	-0.562455	0.989943	0.202322	1.5853	-0.630555	0.0579469	-0.625154	0.376813	0.32168	1.20189	1.29556	-1.20175	-0.352699	-0.29095	0.874954	0.74196	-0.0366388	-0.0348282	-0.90565	-0.183555	0.429382	-1.03493	-1.77224	0.0801946	-0.298577	-1.37277	1.2768	-0.306603	-1.52712	1.87598	-0.511264	-0.14625	-0.979226	-1.52258	-0.553569	-1.22736
Na_sc_d4_V463	-0.80575	1.39041	0.801801	1.29503	0.247234	0.121216	0.281846	-0.515205	1.12289	-0.845024	1.2234	-1.18704	1.54719	1.20544	-0.813285	0.863541	0.786491	-0.403188	-0.222354	-1.93039	-1.40085	0.205465	0.855629	0.0896665	0.187875	-0.19385	-0.642884	0.0818721	0.569111	-0.992615	-0.559656	-0.732031	-0.279455	-0.729692	-0.455752	-0.399681	-1.71288	-0.899084	-0.563476	0.873973	1.32286	-1.65852	-0.19299	0.575168	0.731807	0.0764143	-0.638146	-0.415073	-0.574969
Na_sc_d4_V464	-0.788451	0.944789	1.22271	1.1237	-1.04463	0.979826	2.89278	1.55649	-0.118407	1.11497	1.53509	0.186493	1.21741	1.15734	-1.21103	1.3494	0.129077	-1.25391	-0.0111316	1.07376	1.48089	0.301562	0.797944	0.645791	1.63383	-0.80769	1.14575	1.5026	0.448269	-1.03992	0.179997	-0.867742	-0.279079	1.31913	0.130415	-0.661382	0.121208	-1.3958	-0.71359	1.04919	-2.83061	1.42859	-0.38989	-0.695687	-0.70157	-1.19406	-1.35972	-0.7496	-0.804929
Na_sc_d4_V465	-0.890925	0.439018	0.586215	0.693626	-0.101328	-0.300915	2.72605	-0.706016	-0.0267179	-1.04607	0.873454	0.0495219	-1.46895	-1.36033	-1.27478	-1.44491	0.907086	-0.159073	0.46868	-1.37038	0.251724	0.304873	-0.374461	1.05869	0.316093	-1.35949	0.67172	0.498605	1.31476	-0.96442	2.46609	-0.458984	-0.112972	2.41869	0.599948	-1.69224	-1.00058	-0.782273	0.810343	0.691806	-0.0772285	-0.887339	0.164959	-0.572144	-0.652465	-0.301944	-0.420266	-0.346436	-1.22706
Na_sc_d4_V466	-0.67946	0.885072	0.570205	1.29288	-2.64969	0.611739	0.330944	-0.338041	1.06465	0.465271	0.38724	-1.76735	0.434712	-0.398835	2.15655	0.897951	0.250296	-0.815867	-0.396434	-0.756487	0.387696	0.341313	-1.01562	0.160157	0.567392	-0.102961	1.40418	1.33908	-0.772866	-0.299787	-0.994962	1.01888	-0.137299	1.43498	1.70485	-2.34707	-0.119325	0.269786	-0.0487785	0.648602	-1.02513	0.56368	0.00381022	-0.447656	-0.878636	-0.446405	-0.248456	-0.393074	-0.859085
Na_sc_d4_V467	-0.833235	0.709168	1.12365	2.06766	-0.754097	-0.475143	-0.772449	-0.100568	1.83265	-0.372285	0.649799	-1.93716	1.74586	-0.850838	0.775616	-0.697206	0.455645	-0.44972	0.130275	-0.563531	0.696823	1.14069	-1.21343	0.48784	-2.41737	0.75347	-0.723823	0.46151	1.12125	-1.63081	-0.117598	-0.749714	-0.170013	-0.423592	0.301743	-1.05995	-0.644755	-2.20841	-1.46071	1.25755	-0.0596919	0.837746	-1.07559	-0.524982	-0.721041	0.367973	-1.45796	-0.400231	-2.73633
Na_sc_d4_V468	-0.689969	0.85354	0.180295	0.86805	-1.55665	1.15442	1.89796	0.0735722	0.488051	0.0471465	1.25413	-0.876948	-0.617497	0.4014	-0.0210675	-0.652518	1.7868	-0.251532	0.353442	-0.306455	-0.0984056	-0.159434	0.77127	0.732276	0.979694	-0.0385209	0.43358	0.661776	0.299189	1.9642	-0.35456	-0.277029	-0.270252	-0.528753	1.86458	0.344585	0.26476	1.99481	0.166911	-0.181063	0.52335	1.1482	-0.529302	-0.447554	-0.402491	0.223855	-1.36833	-0.58125	-2.88655
Na_sc_d4_V469	-0.854255	0.500346	1.43701	2.5942	0.518489	0.955287	1.13951	-0.404032	1.06155	1.17512	0.404559	0.275955	1.34906	-0.720472	-2.92337	0.609162	1.13084	0.415855	0.592487	-0.924372	-0.0234785	0.500324	0.164008	1.24486	-0.916191	1.53797	-0.30311	1.40678	0.602325	0.190148	1.04015	-0.774701	-0.199133	2.08513	-0.680792	-0.319346	-0.18679	0.176091	-1.24285	-0.479748	-1.51742	0.603179	-1.30699	-0.75843	-0.113933	-1.14096	-0.824672	2.45418	-0.222194
Na_L1-1_V470	-0.766756	0.691292	0.715828	0.61327	-1.07491	0.832379	-0.893045	-0.558353	0.549222	1.38444	2.02091	-0.919917	0.980627	-0.421179	1.919	-1.85474	0.754338	1.42653	1.17698	-0.0677961	0.876314	0.65836	-1.37851	-0.190554	-0.16323	-0.624975	-0.566686	-0.0470454	1.942	0.00680701	-1.52094	0.909511	-0.091483	-0.597844	-1.50512	-1.06236	0.946238	-0.323493	0.135707	0.532301	-0.379008	1.72435	1.21027	1.00098	-0.913027	-0.323117	-1.82924	-0.281517	-0.240778
Na_L1-1_V471	-0.684433	0.682657	0.821827	1.09005	-0.735055	0.39163	0.248179	0.106658	0.111801	0.896601	0.919865	0.948145	-0.605197	-0.298344	-0.396043	-1.05142	0.378503	-2.35672	-0.455901	-1.12007	-0.0123948	-0.0065366	-0.788393	0.234759	-0.201855	-0.164407	1.35038	0.136061	1.18276	-0.746667	-1.34838	-0.411643	-0.251598	0.68063	1.36325	0.344456	-1.42971	-0.553018	-0.309167	0.187987	0.88325	-0.475729	-1.15354	-0.0395781	-0.0981378	-0.389028	-1.38795	2.65151	-0.346818
Na_L1-1_V472	-1.19338	0.336501	0.683417	1.3752	-0.783773	0.897502	-0.0429291	-1.47385	0.674568	-1.15025	1.27689	-1.42137	0.313916	-0.710619	-0.68198	2.85659	1.3932	0.276248	-2.13752	1.23708	-0.171559	0.880534	-0.182514	0.681421	-1.5702	-0.168942	2.05258	0.492391	0.165441	0.389257	-0.571625	-1.78854	-0.146624	0.39057	-1.14236	-1.89761	0.746271	0.782966	-1.08498	-0.192722	-1.01735	-2.40625	-1.54185	-0.582254	-0.663107	-0.739408	-0.945815	-0.250785	0.0960222
Na_L1-1_V473	-0.494469	0.793016	1.38987	1.11827	-0.49572	1.30685	0.117773	-0.375336	0.928048	0.346343	0.782466	-0.238605	1.41968	1.66964	2.4366	-0.00911202	0.781	1.50998	1.51278	0.681561	1.44558	-0.576046	0.830731	0.216252	-0.531635	-0.631669	0.6903	0.281757	0.690755	0.257055	3.69977	0.792587	-0.10949	-0.0192677	1.53591	-0.965122	-0.209844	1.49375	-0.0820493	0.955754	-0.140519	0.265377	-0.050977	-0.575272	-0.734134	-0.650204	-0.628627	-0.383296	0.411238
Na_L1-1_V474	-0.572505	0.297782	0.75473	0.5815	-0.106865	1.08523	0.0666589	-0.786178	1.47204	-0.465633	1.56222	-0.596388	0.414139	0.109341	-0.676202	-0.701731	0.24244	-0.372099	0.91178	-0.660634	1.84865	-0.277949	2.49379	0.153077	1.23924	0.483727	1.12433	1.42124	1.38754	-0.213732	-0.758522	1.37568	-0.208358	0.466887	3.41472	-1.07314	0.684513	-0.330999	-0.626234	-0.705238	-0.560443	0.614797	0.986205	0.184631	-0.757049	0.123514	-1.29343	-0.0972926	0.13424
Na_L1-1_V475	-0.579723	0.0661946	1.8113	0.893158	1.05403	-0.0337748	-0.607972	-1.01935	0.528258	-0.486869	0.835654	-0.892871	2.15376	-1.54415	1.07933	-0.751437	0.77442	-1.64304	-0.011856	-1.8512	0.844864	0.0786618	0.122707	0.993817	-0.00873718	-0.9499	-0.503611	0.606674	1.07942	1.6526	0.554644	-1.22719	-0.17717	-0.393137	0.134803	0.0495532	-1.39036	-0.453203	-1.30773	-0.292218	0.211257	0.290257	0.425716	-0.770689	-0.142196	-1.30483	-1.81696	-0.340958	-0.0437757
Na_L1-1_V476	-0.174225	0.321355	0.0883685	0.986791	-2.48671	-0.0427008	-0.69379	-1.66687	1.11503	-0.26244	0.34881	0.228724	1.88977	-0.965854	1.38462	-0.301726	0.687253	0.583334	0.0649937	-0.599582	0.881173	0.0495888	0.0100449	0.391669	-2.47017	-0.681749	1.50148	0.99055	1.15837	-0.597184	-0.720023	2.08951	-0.230859	-0.553815	-1.37468	-1.4337	-1.23134	-2.05462	0.039467	0.662763	-0.410553	0.0765839	0.354969	-0.558909	-0.691893	-1.17165	-1.31011	-0.198818	0.199784
Na_L1-1_V477	-0.641951	1.26497	0.514725	1.29342	0.179405	0.359509	0.858061	0.837508	0.99329	1.01679	0.72517	0.188371	1.123	-0.206904	1.39469	-0.63736	0.813429	-0.900596	-0.123935	0.177111	-0.265327	0.992394	1.90268	1.26484	-1.25811	0.255275	0.474813	0.916206	0.106338	0.920252	-0.0624725	-0.60621	-0.0357282	-0.525061	-1.15722	-2.11905	0.0780432	0.0327794	-0.996686	0.749684	-0.720019	0.285242	0.389337	0.345369	-0.770131	-0.625816	-1.11898	-0.518582	-0.187348
Na_L1-1_V478	-0.610335	0.568952	0.249458	0.976511	-2.03519	0.00733649	-0.516305	-1.4124	0.567893	0.540736	1.69986	-0.0899523	0.972224	2.4382	-0.401292	0.0827109	0.182091	-0.539639	0.896168	1.10279	0.282799	-1.24496	-0.0931033	0.685215	-0.402419	-0.773883	-0.403898	0.79192	0.00529294	1.49659	0.570978	-1.84025	-0.282409	0.425088	-0.210133	-2.0732	-0.649667	0.101774	-1.31149	0.605807	0.768346	-2.25374	-0.176587	-0.456699	-0.781668	-0.953743	0.136543	-0.50095	-1.77301
Na_L1-1_V479	-0.419033	0.793052	0.227835	0.270061	-0.305555	0.912565	1.11606	-1.78057	-0.127687	0.261066	1.8963	-1.13698	0.19768	0.873909	0.215404	0.554866	0.884307	-0.0774413	0.30083	0.420772	2.35262	1.6592	0.663267	0.537484	0.162977	-0.986605	-0.337421	0.390941	0.768599	0.424252	-0.589933	-0.739679	-0.155529	0.464198	1.16543	-1.01022	-0.526585	-0.96016	-0.467148	0.922543	-0.350664	-1.86158	1.55104	1.43859	-0.657625	-1.13238	0.689053	2.01763	0.0767118
Na_L1-1_V480	-0.982599	-0.091439	0.950762	0.281865	-0.478702	0.4934	1.89012	0.558542	0.31947	-0.210122	0.976863	0.668036	2.05911	-0.329043	1.67402	1.63473	0.26048	-0.758444	-0.223767	0.00625224	-0.146755	0.00105399	-0.791701	0.274323	-0.684836	-1.33978	0.431988	0.975951	1.30948	-0.207351	-1.08604	-0.358482	0.420922	0.24122	0.788987	-1.3716	0.234347	-0.0107987	-0.397799	0.47197	-1.76873	-1.42622	0.967507	-0.560524	-0.794307	-1.07403	-0.634022	-0.517423	0.137614
Na_L1-1_V481	-0.301399	0.380474	0.11626	2.06247	0.902449	-0.788438	-0.822676	-0.244696	1.33608	0.495348	1.30889	0.0128073	0.821903	0.0190155	-1.39766	-0.131308	-0.0153051	-0.638542	0.365501	-1.03879	0.391787	-0.238808	-1.67003	-0.0820739	-0.315044	0.0929027	0.109969	1.23875	1.61261	-2.01249	0.198246	-0.776246	-0.174547	1.64475	-0.531681	-0.110112	0.764058	0.844049	-1.57784	0.691384	-1.50959	-0.534008	-1.28123	-0.496238	-0.13366	-1.05356	-0.399939	2.67358	-0.088013
Na_L1-1_V482	-0.822311	-0.0979117	0.397509	0.325756	-1.65975	0.0936116	0.325178	1.19372	-0.294725	1.25784	1.39692	-0.106106	0.796606	0.169578	-1.25004	1.17282	0.0120195	1.29735	0.334792	-0.589687	-0.289314	0.501681	0.665541	1.27779	-2.1571	-1.19397	0.099981	0.986896	0.601263	-0.887584	-1.38244	0.515618	-0.182737	0.338182	0.336507	0.151908	-0.517778	-0.230749	-0.695973	1.26272	-0.982323	-0.204545	-1.4583	-0.509955	0.363684	-0.210947	-0.120762	-0.484252	-0.399054
Na_L1-1_V483	-0.424888	0.892223	0.63221	0.989853	-0.848001	-0.17184	0.382282	-0.553944	0.985044	-0.445355	0.170835	-1.88029	0.630376	-1.48084	0.28373	0.120196	-0.0174485	-0.580951	1.23951	-1.15245	-0.623647	-0.729725	-0.275925	0.39042	0.169276	0.00851607	-1.2717	-0.181883	1.11073	0.284718	-1.96885	0.200074	-0.21874	-0.39664	0.913703	-2.24729	0.773456	-0.562907	-1.15786	0.113288	1.04671	-1.49409	-1.54758	0.0867259	0.468727	0.326262	-1.07329	-0.279725	-1.37436
Na_L1-1_V484	-0.42539	0.499864	0.798103	0.149045	-1.73739	1.20226	-0.625154	0.780314	0.694932	0.980007	1.80953	-0.553454	0.856809	0.56557	2.55548	2.07014	0.406574	0.874736	-0.271293	-0.125093	-0.292275	-0.0224842	1.03308	0.71855	-0.392299	0.402983	0.695139	-0.283361	0.883293	0.774448	-0.92268	1.25651	-0.272175	0.303453	0.647014	-1.34516	-0.738947	-0.85049	0.0984808	0.113494	0.631032	-0.834049	-0.54403	0.446893	-0.724297	0.373606	-0.909487	-0.302344	0.628814
Na_L1-1_V485	-0.7575	1.17564	0.613146	0.36051	-0.33984	0.0593558	0.248553	-1.31524	1.04622	0.25895	1.21894	-1.18886	0.374181	-0.884243	-1.08442	0.791298	0.499364	-1.09521	1.00233	0.987915	1.20935	1.88609	-0.521308	1.66465	0.940771	0.896499	0.599261	1.13855	0.889303	0.401045	-1.68357	0.966587	0.39012	-0.352077	-1.95005	-1.10084	-1.02846	-0.265016	-0.5408	0.114602	-0.140078	0.736774	-0.388065	0.0824745	-0.7208	-0.601636	-1.88752	-0.276353	-0.130373
Na_L1-1_V486	-1.31785	0.680552	-0.195995	-0.0712031	-0.693877	1.06487	0.0730173	-0.482954	1.07119	1.38976	0.525419	-0.572965	0.516675	1.28407	0.123717	-0.412892	0.265523	0.116963	0.512291	-0.148494	-0.0124832	1.15298	-0.19588	0.330704	0.42129	1.51608	-0.599224	0.366396	1.37613	-0.592674	-1.57962	0.81651	-0.150004	0.428334	-0.0800497	-2.80311	-0.222879	0.244679	0.073736	-1.12314	0.750812	-0.824376	-0.183134	-0.705266	-0.891501	-0.481208	-0.936748	-0.276576	-1.63021
Na_L1-1_V487	-0.315842	0.671562	-0.159251	1.06156	-1.19884	-0.384415	1.12049	-0.295232	0.77798	0.184646	1.06633	0.367173	0.802797	-0.385472	0.405244	0.415375	-0.197837	0.663449	-0.0111994	-0.884735	-0.510308	-0.54112	1.72819	0.0254942	0.320779	-1.21608	1.35549	0.667541	0.384295	0.268936	1.55608	-0.696788	-0.197883	-0.372153	1.82864	0.322715	-0.0113584	-1.04303	-1.28647	1.85412	-0.152841	-0.0685849	1.09298	-0.781627	-0.650893	0.561246	-1.37016	-0.200377	-0.65962
Na_L1-1_V488	-0.519252	0.17466	0.85713	0.949947	-0.104922	0.198195	0.18319	-2.25457	0.424926	-0.964888	1.73325	-0.529292	0.258163	0.39364	-1.46421	-1.12124	0.393017	-0.193662	0.443152	0.503482	0.148117	0.703734	0.0277431	-0.0273888	0.767631	-0.323056	-0.220021	0.795235	1.07423	0.668178	-1.50462	1.20652	-0.281798	1.3349	1.59468	-0.83309	0.398342	0.565988	0.0915275	0.541998	0.450212	1.84269	-0.537144	0.621968	-0.168761	-1.29045	-0.604215	2.69471	-0.197516
Na_L1-1_V489	-0.820483	0.297317	-0.0919954	1.63603	-1.01891	0.852862	-0.661645	-0.312826	0.620617	1.52429	1.16269	-1.33578	1.37146	-0.714744	-1.66235	1.1087	0.900728	0.966285	0.611391	0.617335	0.0638608	0.3294	0.0756796	0.497119	-0.320094	-1.8111	0.65857	0.44663	2.00651	-0.30574	-1.3547	-0.946831	-0.254624	-0.499276	-1.20716	-1.04896	-0.549711	-1.41524	-0.811592	-0.826118	-0.172988	-1.0147	1.40705	0.105075	-0.990467	-0.173508	0.557685	-0.24855	0.825425
Na_L1-1_V490	-0.36361	0.829866	0.670894	1.05968	0.0762962	0.549225	-0.276238	-1.77009	0.317018	1.22103	0.829256	-0.607957	0.673157	-0.425698	-0.240408	1.37511	-0.413696	-0.287589	0.250887	-0.956834	0.557448	0.424419	-1.37517	1.01215	-1.6723	-0.0315213	1.8187	0.764668	0.357383	0.733233	-1.71439	-1.54621	-0.29464	-0.769695	-1.64128	-2.29963	-0.924484	1.17019	-1.54791	-0.111571	-1.87283	-0.0478277	1.9111	0.420841	0.36589	-1.22571	-1.1497	-0.415626	0.854711
Na_L1-1_V491	-0.199841	0.815227	0.630564	1.22747	0.834995	-0.352836	1.64013	-0.292881	0.954952	-0.597992	-0.220119	0.790321	0.559983	-0.519125	-1.33875	0.947488	-0.134994	-1.21354	-1.64259	-0.195079	-0.85044	0.467804	0.919914	0.634526	-1.16868	-0.279156	0.460658	1.32654	0.455692	-1.22102	-0.790762	1.3577	-0.0947977	0.370075	1.42106	-0.911043	1.39538	0.15401	-0.442561	-0.650867	-0.538778	-0.100973	0.464655	0.207178	-0.879528	-1.20549	-0.64726	-0.49239	0.4895
Na_L1-1_V492	-0.782725	0.274402	1.85965	2.19655	0.365244	0.190616	0.701513	-0.287872	1.14628	-0.910074	1.38183	-1.29568	2.68878	-0.554217	-0.360745	0.96611	0.118108	0.904629	-0.349339	-1.45146	0.242956	0.489262	2.31316	0.995676	-0.243462	-1.24234	1.27437	0.188875	1.07463	1.35575	-0.400047	1.30259	-0.184185	-0.300541	-1.04584	-1.02961	0.305274	0.769936	-0.609958	-0.37346	-1.58527	-1.38405	1.88489	-0.629694	-0.961176	-1.02301	-1.25318	-0.579643	-0.0210417
Na_L1-1_V493	-0.739109	0.707784	-0.777233	1.68895	-2.74089	1.16084	0.184802	-0.909352	0.512765	-1.16076	0.910962	1.28329	0.977471	-0.00159717	2.06509	-0.171039	0.726237	-0.639471	0.710952	-1.0193	-0.210054	0.00631067	0.701277	-0.141608	-1.04835	-0.324562	0.492108	0.41284	0.644874	3.72885	-1.30525	0.414607	-0.15576	-0.345908	-1.0441	0.860634	-1.26161	-0.860914	-0.391834	0.767128	-0.707633	-1.50921	0.0155458	0.886144	0.187632	-0.415343	-1.56776	-0.664666	-0.146812
Na_L1-1_V494	-0.374462	1.02366	1.27537	1.68818	-0.0942841	1.9908	2.05682	-1.18136	1.09018	-1.08918	1.27244	-2.31731	0.77192	1.4155	-0.568881	-0.349292	1.19834	-1.2927	0.0317737	-0.66156	0.29039	2.21204	2.13993	1.03728	-1.36179	-0.336846	-0.0258953	1.26754	1.73541	-0.131958	-2.2253	1.25834	-0.102363	1.50604	0.713246	-0.289846	-1.3835	1.08909	-0.164237	0.597864	-0.677633	0.278464	0.550043	-0.42165	-0.232614	-0.567811	-1.45233	-0.391557	-0.799301
Na_L1-1_V495	-0.323642	0.35428	0.997105	0.317469	-1.32295	-0.296948	0.387829	-0.604222	0.563411	0.273172	0.616592	-1.72559	0.65038	-1.94552	-1.70722	-1.34599	-0.182892	-1.80154	-0.677225	-0.1781	0.623352	-0.802403	-1.77957	0.864455	-0.773871	-1.71749	-1.1088	0.235267	1.36705	0.472644	-1.4056	-0.0808791	-0.0389814	-0.0602435	0.287999	0.208673	1.75465	-0.704148	-0.074141	-0.935594	0.235223	1.68112	0.201385	0.11844	-0.359361	-0.437054	-0.674315	-0.0494617	0.673945
Na_L1-1_V496	-0.685932	0.915685	-0.103506	1.27849	-0.732506	0.751263	1.35679	-1.78257	0.148105	0.234322	1.01519	0.0113943	-0.188299	-0.198134	0.966312	2.32182	0.542903	-0.363901	0.190341	0.412378	-0.948541	0.898466	-1.36844	0.29311	-0.445562	-0.733258	0.797899	0.232827	0.134101	2.20269	2.71541	1.36608	0.435149	1.75415	0.376196	-1.30984	-1.52936	-0.33681	-0.473111	0.676848	-0.762585	0.453297	-0.635166	-0.52254	-0.523254	0.253707	-1.63967	-0.290325	-2.03683
Na_L1-1_V497	-0.290767	0.640494	0.584339	1.04191	-0.37366	-0.266098	1.08628	-0.0622571	0.424344	-0.495443	0.952391	1.09339	0.786889	0.587338	1.25432	2.0761	0.210213	-0.788388	0.557439	-0.113416	0.771342	0.1622	-1.83837	0.550163	0.24865	-0.276582	1.04757	1.65795	-0.568168	2.35257	-0.177747	0.732555	-0.202994	-0.195099	-1.46417	-1.62939	-0.223199	-0.101478	0.195377	0.660199	-1.24645	-0.493172	0.00535733	-0.689732	-0.0627503	-0.198656	-1.82681	-0.431574	-0.802506
Na_L1-1_V498	-0.933232	0.852881	0.541048	1.82352	-0.654056	-0.403617	0.119427	-0.504117	0.951759	-0.801954	0.916544	-2.70669	-0.285639	0.806292	-0.0662098	0.187781	0.94782	-0.378905	-1.17753	-1.60412	0.946856	-2.15058	-0.0772728	0.427539	0.522386	1.89243	0.450123	1.12205	1.82071	0.400835	-0.312263	-0.459091	-0.273681	1.54668	-0.509996	0.33986	0.090319	-0.619927	-0.643522	-0.309519	-0.787184	-0.42741	0.0936745	-0.633816	-0.65579	-0.0153147	0.0150599	-0.311904	-0.512602
Na_L1-1_V499	-0.598157	0.861448	1.03624	1.12239	-0.17436	0.509177	0.176677	-0.948068	0.57011	-0.795795	0.101533	1.17517	0.981635	-0.0432349	-1.0165	-0.697611	-0.720252	-1.00549	1.31985	-2.22713	0.0112124	0.539194	-0.53693	0.548296	-0.0041722	1.73324	0.337724	1.22422	0.329962	0.993202	-0.565885	-1.83874	-0.125386	-0.45562	0.601037	-1.62895	0.724873	0.473202	0.1249	-0.569967	-0.769648	1.12036	-1.88118	0.0184942	0.695983	-0.51273	-1.17349	-0.584919	-0.151024
Na_L1-1_V500	-0.599535	1.25045	0.912766	1.26087	-2.27285	0.892092	1.1545	-0.790184	0.01418	0.288916	1.39462	0.0123222	0.99976	0.837392	-0.153545	0.00384663	0.502616	0.556978	0.0551323	-0.938218	0.760285	-0.0894234	-0.360339	0.617879	-0.14133	1.11865	-1.42346	-1.53252	0.694799	-1.1744	-1.21335	1.40084	-0.386354	0.826055	-0.850758	-1.55022	-0.210554	-1.05622	0.450764	-1.21486	-1.67706	-1.25664	-0.978173	-0.709433	-0.235059	-0.531065	-1.44874	-0.582994	0.00215888
Na_L1-1_V501	-0.480634	0.965951	1.13374	-0.374586	0.586727	0.702709	1.07023	-1.44424	0.678686	0.161042	0.605723	-0.568095	1.53811	-0.477932	1.51265	-0.33387	-0.125052	-0.208704	0.409032	-0.484968	0.686908	0.155946	-0.663016	0.0635197	0.407014	-0.582377	0.400135	-0.587523	1.07364	-0.618243	-0.364162	1.57121	-0.314561	-0.353559	-0.0395736	-1.21346	-0.421146	1.36183	-0.0329878	1.24303	-0.647806	0.9375	1.45366	1.40814	0.773507	1.41025	-0.707661	-0.470712	-1.87284
Na_L1-1_V502	-0.585616	0.591734	0.532273	0.466164	-1.28843	0.268116	-0.577342	-0.920438	-0.0585556	-0.0599947	1.24446	-2.01361	0.729811	0.188806	0.372231	-0.650882	0.197108	-1.08053	-1.36	-0.512707	0.603461	0.578918	0.698653	1.52037	-1.76567	0.25995	1.7151	0.782567	1.30904	-0.332648	-1.52004	-0.702656	-0.119949	0.4118	-1.55913	-1.89515	-0.617692	1.60541	0.465696	2.05809	-0.08738	0.8802	-1.08672	-0.343919	-0.347101	-0.391803	-0.251153	-0.398051	-0.899967
Na_L1-1_V503	-0.68084	0.28811	0.0952878	0.664233	-0.363246	0.55032	0.784979	-0.406439	1.10434	0.115487	0.960242	-0.0253069	0.952456	-0.91226	0.11413	-1.10583	0.0117505	-0.379121	-1.60064	-1.72481	0.473143	0.742377	-1.10076	0.559643	-1.10474	-0.711718	-0.143809	-0.252343	-0.768296	-0.489313	-1.63564	0.055107	-0.120175	2.0367	0.152899	-3.08738	-0.148854	-0.148557	-0.0482062	1.393	1.84683	-0.0571438	0.717694	-0.644858	-0.585188	0.269448	-1.29515	-0.463707	-0.341817
Na_L1-1_V504	-0.650594	0.290933	0.146446	0.591849	-0.701417	0.464445	1.06998	-1.4616	1.44877	1.58976	1.15972	-1.12548	1.96884	-1.29182	0.943738	0.57525	0.789917	0.779223	0.156071	-0.953407	-0.56156	-0.224129	1.06385	0.983704	-0.517383	0.722445	-0.228333	0.638316	2.29514	-1.20337	2.57448	0.742128	-0.0353687	0.65238	-0.325314	-1.04949	-1.29648	0.217789	-0.358382	0.478386	0.25262	0.081497	-0.102641	0.0340349	-0.647702	-0.645676	-0.989257	-0.183841	0.742371
Na_L1-1_V505	-1.10155	0.982582	1.27457	0.168709	-1.45905	0.146425	-0.565707	-0.868705	0.907757	0.352959	0.404764	-1.65229	-1.0737	-0.989792	-2.48045	-0.104627	-0.33033	-0.020695	-1.61471	-2.43268	0.91515	1.01257	0.834241	-0.120746	1.68955	0.690573	-1.66106	-0.787794	-0.861736	-0.52655	-1.33914	-0.835163	-0.284286	1.25416	-0.338698	-1.38311	-0.00138795	-1.19766	0.501877	0.88713	1.36026	-1.81938	-0.27702	-0.536794	-0.352851	-0.98126	-1.797	-0.332145	-0.491399
Na_L1-1_V506	-0.473704	0.398016	1.61033	0.333216	0.507932	-1.01903	-0.844614	-1.65824	0.9236	-1.8293	1.50176	-1.99365	0.193816	0.31386	0.322779	0.550181	0.918675	0.842626	-2.21106	0.175004	0.34118	-0.00668778	0.154324	0.830377	-0.106376	-1.2101	1.44406	0.925852	1.30109	0.299739	-1.28797	2.10857	-0.242207	0.724777	-0.159374	0.969597	1.05256	0.954116	-0.364223	-0.351418	0.667138	-0.68071	0.226665	-0.771994	-0.843485	-0.65295	0.261504	-0.196875	-0.222439
Na_L1-1_V507	-0.227511	0.721931	1.03142	1.31505	-0.153134	-0.337807	0.398431	-1.00763	0.949662	0.73825	1.7142	-1.19449	1.60586	0.642434	1.5176	0.847042	1.19705	2.09975	-0.539139	-1.9063	-0.041473	-0.493907	0.127999	0.937795	0.807681	1.29394	-0.188659	0.464444	0.498149	1.07515	-0.214282	0.337829	-0.0878636	-0.0877808	1.19912	-1.36709	-0.572734	-0.451473	-0.346688	0.413949	0.27677	-1.31025	0.00408839	-0.461002	0.557593	-0.933745	-1.48537	1.91033	-2.0094
Na_L1-1_V508	-1.13913	1.0901	0.893038	1.68015	0.533361	0.564755	-0.75724	-0.365521	0.239715	-0.89491	0.646867	-0.109495	1.0171	-0.278667	0.120302	0.320894	0.232505	0.176852	0.823824	0.271593	-1.27701	1.15033	0.769418	1.2195	0.205217	0.409839	-0.564578	0.294147	-0.595642	0.211084	0.898718	-0.666359	-0.140843	1.89453	-0.589523	-3.34696	-0.119611	1.00289	-1.28755	-0.453742	0.271731	-0.935979	-0.546333	-0.612831	-0.110553	-1.09137	-1.71204	-0.733889	-0.882183
Na_L1-1_V509	-0.522694	0.295747	-0.00246228	1.30473	0.80794	0.251716	-0.823609	-0.66256	1.00387	-0.0978778	1.81837	-0.842946	-0.35172	0.694598	2.77318	1.7283	2.01237	-1.02972	0.0169149	0.0865645	0.986289	-0.413057	0.970121	0.60376	-0.0699069	-0.327628	1.31421	0.870706	1.09971	1.03371	-1.87797	-0.0702599	-0.0847203	-0.512853	-1.77676	-0.363783	-0.0473371	-0.923953	-1.37589	0.248557	1.29203	-0.0939904	0.547195	-0.532524	-0.28321	-0.223405	-1.72181	-0.345809	0.00335997
Na_L1-1_V510	-0.294101	0.493342	0.915368	1.51924	-0.0198398	0.0768866	0.408878	-0.587936	0.240868	-2.14806	-0.565758	-1.83718	0.0864279	-0.365659	1.07668	-0.994441	1.16786	0.325665	-0.172614	-0.63382	1.3479	0.511	-0.173658	-0.0663397	0.294541	-0.350507	-1.18943	-1.39531	1.2893	-0.584789	1.88727	0.279331	-0.312802	-0.593075	-0.012106	-0.106711	-2.70756	1.31453	-1.02045	-0.557116	-0.132468	2.80723	-0.686313	-0.664159	-0.838922	-0.317109	-0.562363	-0.360042	-0.262505
Na_L1-1_V511	-0.685185	0.962216	0.666815	1.2724	-1.5798	1.56736	-0.329096	-1.29832	1.17832	-0.115914	-0.225108	0.0825918	0.265825	0.0854097	0.234079	1.29213	-1.30276	-0.947071	-2.64232	-0.393524	-0.0674763	0.224249	-0.607702	0.0560865	-0.89217	-0.609408	1.65616	1.2064	0.585482	0.296092	-0.0274063	-0.334392	-0.220213	-0.692189	0.833697	-0.953959	-0.925125	-0.630185	0.290012	-0.0456402	0.159097	0.203213	-1.90349	-0.426264	-0.188955	-1.02069	-1.11037	-0.286189	-0.349185
Na_L1-1_V512	-0.840668	0.49891	0.635018	-0.834458	0.0800555	0.964806	-0.627556	-0.429077	1.51944	2.52171	0.122386	-0.9238	1.31848	-0.0792521	0.288894	1.06231	0.293767	0.649776	0.178318	0.394058	0.0436529	-0.650912	0.356423	0.715431	-1.06126	-0.495442	0.140982	0.246551	0.910843	-0.511964	-0.579943	-0.826403	-0.0870677	-0.307647	-0.534177	-0.245932	-0.91866	0.877987	0.36252	-0.73833	-0.479771	-0.760753	0.0134295	0.123212	-0.031155	-0.0389373	0.50295	-0.256865	-1.33705
Na_L1-1_V513	-0.544378	0.784985	1.22705	0.936444	-1.11848	-1.16645	-1.08277	-0.975877	1.35028	1.52386	0.884512	-0.118609	1.35178	0.165921	2.16833	-0.376109	0.167947	0.188989	0.494763	-0.747495	0.179013	0.0581659	0.535349	1.04778	-0.775479	-0.44475	0.764571	0.47666	0.846297	-0.790357	-1.09713	1.18171	-0.109706	2.79427	-0.70373	-1.39256	-0.715278	0.618735	0.0409063	-0.884799	-0.517985	0.974057	0.162563	-0.529639	0.35275	-0.611599	-0.694027	-0.290481	-1.28101
Na_L1-1_V514	-0.695483	1.13954	0.131642	-0.0112239	-0.570192	0.992389	0.740361	-0.716778	0.571516	0.509778	-0.0352986	-1.03773	1.47953	0.486079	-0.543763	-0.601643	0.220054	1.96554	-0.760266	-1.60447	0.464263	0.0457756	0.117923	-0.482654	-0.861154	1.37939	-0.173997	-0.0879608	0.64517	1.29725	-1.46888	-2.14178	-0.135835	0.466274	0.238137	-1.28211	-0.21237	-0.330589	-0.650649	-0.566114	-1.7915	0.795733	0.17529	-0.81389	0.493283	-0.953618	-0.357296	-0.220926	-0.00511424
Na_L1-1_V515	-0.145843	0.77283	0.895453	1.08517	-0.207672	1.0553	0.0159454	-0.191859	0.538614	0.171066	1.69962	0.192781	0.647823	-1.01851	0.474046	-0.425505	0.744611	1.29219	-0.423176	0.988418	-0.197614	0.30034	1.69994	-1.47932	-1.10308	-1.06884	-0.723129	-0.872791	-0.237235	-0.650174	1.11481	2.13637	-0.280975	-0.447156	-0.379305	-0.994494	-1.84037	-1.068	-1.33435	-0.119786	-0.877307	-0.507425	0.54462	-0.781851	-0.762709	-0.149147	-1.19169	-0.579375	-1.00448
Na_L1-1_V516	-0.98466	0.559356	0.894453	0.201838	-0.335619	-0.482855	-0.591057	-0.516013	1.20694	1.58954	1.1557	-1.1471	0.906168	0.506093	0.533785	0.756309	-0.0482118	0.0188542	0.223849	1.38737	0.203865	0.705928	1.83359	0.269099	1.24972	0.907813	0.746807	0.387959	0.258897	-0.783455	-2.18271	-1.29381	-0.30392	1.27318	1.52421	-2.25009	1.56956	0.732683	0.538556	-0.357183	-0.398662	1.21781	-2.0649	0.314884	-0.0943471	-1.07621	-0.0189818	-0.299802	0.138147
Na_L1-1_V517	0.631242	-0.213071	0.253366	0.918032	-2.20686	-0.722896	-0.143206	0.137239	-1.09241	0.0583254	0.714521	0.239532	0.242737	-0.0420018	-2.32811	1.15265	0.424526	-0.398087	0.768098	-0.735179	-0.525539	2.11367	-0.320666	0.0495654	0.0748515	1.53066	-0.751745	0.235217	0.202275	-0.743907	2.3116	0.201478	-0.40381	1.60695	0.494701	-0.67604	-0.0580328	0.35961	0.802721	-0.404084	1.73442	0.54439	1.10123	-0.125903	1.18479	-0.370251	0.164874	-0.813545	-1.06816
Na_L1-1_V518	0.547939	-0.181433	0.537482	0.378148	-1.14823	-0.624679	-0.479503	-0.86155	0.611951	-0.208704	-0.289699	-0.100269	0.419516	-0.121399	1.4747	0.247925	0.372604	-0.537584	0.344722	-0.398679	-0.0794414	1.27453	-0.362328	0.565532	0.931878	-0.779566	-1.17443	0.971749	-0.455962	1.02357	1.04932	0.50488	-0.265898	0.668306	-0.837246	0.376208	0.51182	0.723724	-0.645004	-0.236597	0.713785	-0.393127	-2.27956	-0.679786	0.094475	-0.410677	0.434846	-0.793602	0.102902
Na_L1-1_V519	0.833047	-0.472004	1.0609	-0.363467	0.104947	-0.361134	-1.39611	-0.500794	-0.258754	-1.24522	-0.1741	-0.0650659	0.241002	0.21207	-1.42926	1.05973	-0.196087	-0.124736	0.944272	-1.16699	-1.08982	-0.353642	0.0702981	-0.19667	0.353977	-1.40733	-0.942944	0.0726411	-0.634496	1.37936	0.929786	-1.16949	-0.314473	-0.245763	-0.106113	0.526096	0.407154	0.372668	-0.0963385	0.629567	-0.277912	0.514596	-1.17768	-0.704972	1.97954	0.53727	1.1287	2.31834	0.963231
Na_L1-1_V520	0.587004	-0.149256	-0.871153	0.577925	-1.04304	-1.19778	-1.6444	-0.898964	1.09124	-0.969512	1.1195	0.632665	1.00187	-0.376418	0.396565	1.98973	1.37114	1.54247	0.5486	-1.38052	-1.13978	1.93785	0.903011	1.0387	0.669092	1.47964	-0.774731	-0.679301	-0.121748	2.46636	1.63861	-1.24375	0.452162	1.81518	-0.384207	-0.424097	1.42179	1.11697	-0.265251	-0.187578	0.0379152	0.258472	0.613198	-0.932792	0.488884	-0.287973	1.12384	-0.322443	0.870103
Na_L1-1_V521	0.711229	0.0795706	0.973426	0.942619	-2.05902	-1.10751	-0.23317	0.410329	-0.172903	-0.146088	-3.39751	0.126966	2.05122	-1.32498	-0.28648	1.44535	1.03226	0.657609	0.324112	1.33549	-1.61244	1.62127	-0.616163	0.528357	0.60856	-1.53377	0.836924	-1.86996	-1.35328	-0.209769	2.04348	-1.05529	-0.292832	-1.10364	0.563909	-0.009726	-1.27039	1.01582	-0.438628	-0.0798786	-0.241772	1.13379	-0.395019	-0.796992	0.0738	-0.195907	0.979545	-0.152945	0.417365
Na_L1-1_V522	0.860976	0.0374724	0.785814	0.104261	-1.53946	-1.22302	-0.113415	0.428496	-0.273658	-1.37022	0.154693	0.3329	-0.687212	-0.324175	2.60431	-0.97929	1.6455	1.55959	0.0347258	0.624764	-0.712633	0.781419	-0.712715	0.162963	-0.533106	-0.608333	-0.640754	0.178292	-1.06663	0.96453	1.2829	0.84032	-0.30911	-0.666384	-0.477849	-2.23329	-1.3343	0.434743	-0.235131	1.46187	0.98632	-0.86569	-0.983576	1.69334	0.426076	-0.254631	0.573832	2.34994	-0.0725036
Na_L1-1_V523	0.454401	-0.201043	-0.774183	-0.398318	0.0486868	-0.366014	-0.111986	-0.824456	-0.0942439	-2.22939	-1.50189	-1.62885	0.169446	-1.77976	3.37077	-0.691854	0.443651	-0.969037	-0.243463	-0.453949	-0.852191	0.355666	0.965848	0.325459	-0.381895	0.965508	0.737107	1.23439	-1.95661	0.0199888	0.259374	1.91143	-0.278061	-0.48006	-1.18809	-0.458215	0.322708	1.08878	1.16663	1.22758	-0.645905	-0.789516	-1.32587	0.0810588	-0.556976	-0.244974	2.18548	-0.607375	0.820128
Na_L1-1_V524	0.493971	-0.191058	1.30986	-1.10804	-2.27282	-1.2182	-0.165528	0.225285	-1.3727	0.161675	-1.44502	-0.873907	-0.833761	-0.154322	2.07585	0.674726	0.885698	0.690494	0.470197	0.808217	-1.28089	0.65366	-0.21455	1.30338	0.167489	-0.926753	-1.54792	1.20836	-1.10713	0.901454	-1.01339	-0.202873	-0.340705	-0.845469	1.57554	-1.13882	0.0139055	1.40165	-0.309624	-0.575645	0.490558	-1.31104	1.80473	-0.641492	-0.497413	1.29179	3.83811	2.46285	-1.22356
Na_L1-1_V525	0.694223	-0.554686	1.3	-0.783645	-0.398529	-1.23355	-0.734524	-1.83237	-0.00377979	0.148643	0.647259	-0.0594714	-0.50524	-1.38239	-2.11269	0.417887	0.761174	-1.49259	-1.0495	-1.11109	0.0379093	0.782768	0.232992	0.00909238	1.66394	0.721951	-1.97429	0.941804	-2.30015	2.70679	1.82579	1.20325	-0.290455	0.321916	-0.192742	-0.591366	-0.278973	0.210033	0.610946	1.37564	-0.444794	0.679839	-0.592059	-0.766678	0.762864	-0.315169	1.73328	-0.880514	0.632798
Na_L1-1_V526	0.57355	-0.229747	1.22817	-0.307441	-0.801212	-0.927731	-0.618716	0.481178	-0.0984168	1.58185	-0.277437	-0.0957966	0.949383	0.419537	-0.284067	1.27866	0.0247725	1.20789	0.523463	-1.13727	-2.78822	-0.00821502	0.672778	0.27942	0.209647	0.580585	-1.47815	0.585239	-0.0963631	0.910155	1.73817	0.259762	-0.303087	-0.307467	1.7359	-0.225853	-2.21321	0.972614	0.255148	-0.0324942	-0.338604	-0.058037	-0.196173	-0.755684	0.535646	-0.408113	0.684797	-0.422859	-1.10956
Na_L1-1_V527	0.488322	-0.0500786	0.842936	1.15761	-1.13475	0.0313252	-1.16718	0.435449	-0.0827823	1.39813	-0.365766	1.00524	-0.478814	-0.577906	-2.12492	2.99849	0.312435	-1.61227	0.537283	0.272363	-0.482842	1.69529	0.676978	-0.209215	1.42424	0.260524	1.02573	0.355988	-0.165446	2.06206	0.266239	-0.682327	-0.346571	-1.25961	-2.28686	0.752955	-0.0851722	0.705169	-0.556554	-0.835514	-0.195628	-0.42472	-2.5277	0.70174	0.759131	0.165377	0.429847	5.13198	0.78895
Na_L1-1_V528	0.663772	-0.102928	0.481777	1.0817	-1.46411	-1.24594	-1.31909	-0.908731	-0.282991	-1.65644	-0.46883	-0.199137	1.37766	-1.50546	-2.17939	0.229459	0.29495	-2.06155	-0.601613	-1.647	-0.0668282	-0.57277	0.643081	0.654695	-0.121794	-1.17021	-0.271676	0.550274	-1.50389	-1.29091	1.44339	-1.63423	-0.296699	-0.0414895	0.936028	-1.03063	-1.90009	2.006	0.19812	0.158803	-0.826129	-0.386293	1.52698	-0.251657	-0.416115	-0.155743	0.29885	-0.38169	-0.0915557
Na_L1-1_V529	0.785177	-0.268318	0.337383	1.26507	-2.03328	-0.833998	0.733965	0.661186	0.48941	-0.264232	0.545764	-1.43152	0.862178	-1.04159	0.8578	0.666057	0.335762	0.798856	1.01289	1.25745	-1.28224	0.804239	0.751272	0.390201	1.14892	-1.1334	0.284983	0.896454	0.00898463	2.12555	-0.868859	0.743015	-0.180113	-0.49412	0.633989	-1.67608	-1.23472	2.4382	-0.251138	0.794593	-0.727101	-0.701092	-0.556632	-0.826765	0.408828	-0.217025	0.76319	-0.542986	0.904274
Na_L1-1_V530	0.467338	-0.239031	0.125347	0.156766	-1.88711	-0.495701	-0.257392	-0.139412	-0.00567682	-0.374045	0.602343	2.38334	0.587795	0.151538	-1.20225	0.165946	-0.312748	-0.269585	-0.22772	0.944412	0.635958	1.37306	-1.15536	0.165665	-0.498243	0.358079	-0.983435	0.134715	-0.723645	1.32423	0.307474	0.773822	-0.319549	-0.191054	0.474102	-1.09377	-1.51525	0.71752	-0.406341	0.958579	0.392254	-0.419237	-0.650717	0.377192	-0.521601	0.316136	1.0807	8.83858	-0.0716413
Na_L1-1_V531	0.352472	0.0101238	0.636531	0.284517	-1.47451	-0.397686	-0.461204	-0.404214	-0.177134	-0.443919	-0.865368	-0.994365	-1.36752	0.528317	2.23259	1.11248	-0.233	0.49979	-0.267958	-0.687401	-0.745057	0.396269	-0.926671	0.313719	0.673455	0.814633	-1.44444	0.602921	-0.752625	2.38908	-0.128741	-1.30979	-0.365583	1.60746	1.07534	-0.0756032	-0.892382	-0.0701594	-0.462453	0.214377	0.54615	-0.447858	-0.900958	0.330456	0.263849	-0.410176	0.299205	6.34492	-0.168724
Na_L1-1_V532	0.530167	0.717494	1.04783	0.766891	-1.58253	-0.738718	-0.393248	-0.123881	-0.469495	-0.597512	-0.146671	-1.08358	0.716128	-1.62219	1.31441	-0.416119	-0.666651	0.486391	-0.701284	0.695669	-1.83967	0.883594	0.195295	0.870057	0.508022	-0.079899	-0.777075	1.66895	-0.0580375	0.648495	0.248544	-0.333044	-0.181466	0.364235	0.52276	0.21167	-0.854186	0.780785	-0.323936	2.05689	2.5775	-0.756213	-0.175868	0.0685947	-0.742078	-0.480423	0.311248	-0.590289	-0.512245
Na_L1-1_V533	0.440447	-0.238857	0.313823	-0.454709	-0.00554668	-0.335825	-1.63907	0.645209	-2.30257	-1.16683	-1.30838	-0.0729279	-0.880088	-1.95028	-0.935655	1.26599	0.733993	1.39132	-0.49847	0.221508	-1.02434	-0.511696	-0.250587	0.117732	0.336115	-0.622721	-0.428661	-1.13893	0.00734147	-0.551932	-1.67244	-0.106574	0.428509	-0.80558	0.738319	-0.032399	-0.888572	0.526005	-0.237854	-0.167148	1.45366	-0.187657	-1.09398	-0.769206	-0.342036	1.47085	1.44136	-0.680517	-1.43056
Na_L1-1_V534	0.598895	0.113778	0.797749	-0.0657686	-0.00570137	-0.883834	-1.1312	-1.74594	0.341287	0.762132	0.200157	-1.36716	-1.54657	0.0857474	-1.77289	1.04936	0.190042	0.245995	1.26774	-0.33511	-0.637302	1.38056	-0.174404	0.502752	0.939748	0.622628	0.529114	0.838844	-0.0936934	0.57165	-1.22874	1.21002	-0.341758	-0.631859	-0.727625	-0.951953	-0.639224	1.61799	0.102227	0.913655	1.35592	1.24721	-2.34781	1.33484	-0.507657	0.490863	1.26368	-1.09101	0.168436
Na_L1-1_V535	0.745437	0.155527	0.237992	0.308874	-0.865766	-0.04496	0.125279	-0.416095	0.0255157	-1.29439	0.122886	-0.723412	0.688644	0.967692	-0.579306	-1.00467	0.744418	0.775251	1.45043	-0.421781	-2.43192	2.35904	-0.109883	0.340713	0.619312	-1.02497	0.474857	-0.233703	-0.104431	3.35288	4.41344	-0.28262	0.325965	-0.682377	1.30855	-1.34631	-0.0703867	0.649048	-0.585653	1.40621	1.36249	2.01885	0.634241	-0.737222	0.18376	0.464521	-0.429369	-0.551947	0.488104
Na_L1-1_V536	0.56377	-0.499477	0.227478	-0.213451	-1.50698	-0.646825	-0.206633	-1.20969	-0.0850905	0.713613	-0.0264563	-0.302885	0.478971	-0.635928	0.346452	-0.370013	-0.603036	0.801108	0.673789	0.364694	-2.13216	0.0520783	0.291451	0.2651	1.238	-0.130671	-1.06883	0.812918	0.610198	1.90129	0.342705	-1.02277	-0.506152	-0.822887	-0.578046	0.831371	0.280996	-0.617991	0.415115	-0.0673401	0.84412	0.68072	-2.50788	0.323707	0.175449	0.303895	1.12764	-0.810411	-0.464072
Na_L1-1_V537	0.617941	0.0474876	0.199314	0.106896	-1.74723	-0.22201	-0.919644	0.675674	0.299542	-0.000983028	0.0872049	-0.43632	-0.0446663	0.210407	1.98302	0.762045	0.682873	0.999381	0.446106	-0.147463	0.535493	0.272347	1.07091	0.927478	2.31698	0.883846	-0.34429	1.18824	-2.06565	-0.285908	0.0140659	-1.40135	-0.0776911	-0.313269	-1.22804	-1.78571	-0.565883	0.254436	-0.688517	3.66079	0.423953	0.126327	-1.10733	-0.298581	-0.205288	0.295289	-0.342638	1.65453	-0.331029
Na_L1-1_V538	0.695468	0.298576	0.28382	1.26893	-1.2266	0.18601	-1.43486	-0.571241	0.252407	-1.90398	0.154845	-0.567606	1.50256	-0.150387	2.43431	-0.471618	0.535863	1.44266	-0.919557	0.800356	0.947466	0.517104	-0.237471	0.819031	-0.757612	-0.684984	0.530473	1.67625	0.390906	0.899479	-0.453841	0.0752572	-0.147654	2.65354	-0.422168	0.0428594	-0.126121	0.610717	-0.682581	1.77621	-0.255956	-0.50937	0.323611	0.0854648	-0.00235936	-0.67937	1.78185	-0.379432	0.703861
Na_L1-1_V539	0.493998	0.548928	0.719267	1.15964	-0.769579	-0.329979	-1.1684	-0.259528	0.446332	-1.23482	-0.538074	0.0630749	0.365149	-0.661977	-0.707747	0.641166	0.701243	0.878615	-1.78275	1.09799	-0.63793	1.04811	1.67644	0.109417	0.989698	-0.222088	-1.23422	0.42008	-0.160706	0.320667	1.05828	-0.209535	-0.157501	1.10747	0.598967	-0.607887	-0.132304	0.825863	-0.369777	0.262788	1.48682	1.24898	-0.217518	-0.485025	0.0187027	-0.41404	0.0744401	-0.617453	-0.344444
Na_L1-1_V540	0.399317	-0.114688	0.150012	-0.265102	-1.963	-0.109565	-1.33966	-1.77664	-0.0181725	0.190345	0.629607	-1.6531	0.762304	-0.808046	1.97777	-0.451633	1.14412	-0.511774	-1.52685	-0.42889	-2.20043	0.617409	0.666154	-0.44467	1.94055	0.95523	-1.29115	-0.380321	-0.579932	2.59966	0.446229	0.695155	-0.166129	-0.0963933	-0.463705	-0.857714	-0.0354103	2.86602	0.213553	1.94639	0.329418	0.0372576	0.0885601	0.0193734	0.352752	-0.0083426	2.11628	-0.375814	-1.09365
Na_L1-1_V541	0.592894	-0.163588	1.30256	0.0767362	-1.85243	-0.765454	0.128838	0.556047	0.150815	-1.50157	-1.55054	-1.44316	-0.343475	0.325936	1.97996	1.07628	1.71926	1.1635	0.00576599	0.44048	-0.908503	1.3029	1.06968	-0.166604	0.870139	-0.634164	-1.33337	1.03185	-0.890792	-0.0401485	-1.1591	-1.97709	-0.352878	-0.811208	-0.323848	-0.224632	-0.580195	-0.360931	-0.476717	-0.0958812	-1.3468	0.101773	-0.028054	-0.277681	0.925857	-0.361334	0.443765	-0.386038	0.709078
Na_L1-1_V542	0.351087	0.134093	0.155283	0.736992	-2.21722	-0.20444	-0.35123	-0.86406	-0.0710988	-0.669411	0.041038	-0.917938	0.324884	-0.904234	-1.19314	-0.893527	0.0167114	-0.471607	-2.47611	1.35391	-1.25293	0.986144	-0.903794	0.478602	0.9636	-0.226249	-0.182951	-0.30752	-0.994395	1.63134	-0.777893	-0.362379	-0.223589	-0.976453	-0.305015	-1.92625	-0.0734261	0.907758	-0.444681	2.0454	-0.0143096	1.58158	0.903858	-0.0813782	0.745923	-0.168511	-0.285822	-0.55132	0.186857
Na_L1-1_V543	0.759326	0.310933	1.53091	0.237467	-1.99742	-1.16824	0.643496	1.11773	0.694275	-0.520543	0.0147401	-1.58537	-0.0283751	-0.651326	1.94217	0.558126	1.83246	0.296262	0.219512	-0.0590532	-1.52698	0.299639	-0.0605007	1.3415	0.541522	-1.06118	-0.73061	0.48551	0.435812	0.520392	1.46894	-0.183489	-0.427944	-0.0467898	0.234844	0.269273	-0.316572	1.40411	-0.0765471	2.54244	0.425856	1.60117	-0.616935	0.646451	1.48326	0.00072554	-0.143161	2.08304	1.39332
Na_L1-1_V544	0.636293	-0.0993302	0.101669	0.332281	-1.57622	-0.411789	0.168247	-2.32959	0.228226	-1.03413	0.0510669	-1.27082	0.148434	-0.255996	0.350237	0.857957	0.850578	0.148682	0.430548	-2.14834	-1.52684	0.0287632	-0.353654	1.06158	-0.458567	1.97081	0.916492	1.4946	-0.437964	-0.579039	-1.05355	-0.175929	-0.239925	-0.86977	-1.59466	-0.842009	-0.162363	1.95978	-0.427436	-0.29483	-1.17694	0.219783	-1.09586	-0.754475	-0.18379	-0.37146	-0.00064627	2.66109	-1.07174
Na_L2-1_V545	0.324617	0.103893	0.42568	-1.61918	0.209196	-0.625466	-0.390786	-1.79789	-0.0489609	-0.107969	0.554239	0.741901	1.0826	-0.541681	0.321805	1.2102	0.157897	0.946137	0.33772	0.895583	0.679639	0.675425	1.49482	0.423452	-0.88177	-1.18744	-0.417328	-0.453518	-0.169866	1.32379	1.51109	-1.14818	-0.339492	4.82337	0.716151	-0.0936405	-1.10241	0.490674	-0.0015404	0.530834	-0.826273	0.558436	0.347718	-0.835659	0.0796993	-0.196996	1.02585	-0.327738	1.59171
Na_L2-1_V546	0.55883	0.233954	0.688486	-0.595185	-2.41654	-1.24788	-1.0071	0.866746	-1.03147	-3.102	-2.97112	0.249769	0.266696	0.710589	-0.0241107	-0.309321	1.29942	-0.320638	0.361612	-1.56324	-0.345124	1.04787	0.227778	0.28143	-0.764398	-1.22233	-0.908804	1.44267	-1.34408	1.21261	0.547128	-0.465719	-0.251074	1.06336	1.87917	-0.424645	-0.9173	0.630626	-0.358763	0.333153	-0.257242	2.50822	-0.349844	-0.911843	1.10255	0.312189	0.856287	-0.204535	-0.525827
Na_L2-1_V547	0.780396	-0.0692774	0.142566	-0.771438	-0.937065	-0.396656	-1.20082	-0.870521	-1.56922	-0.682956	1.50254	0.509808	-0.246254	-1.28588	0.738253	0.132548	0.936031	2.50127	-0.0282223	-0.0704451	-1.45121	-0.395883	-0.237928	-0.362557	-0.639451	-0.975306	-0.444649	-0.143755	-0.226828	1.82532	0.760515	-1.52215	-0.401285	-0.118838	0.831063	0.304533	-0.365313	-0.132981	-0.572158	-0.0810007	-0.58372	2.14162	0.861811	0.190038	0.703087	-0.348723	1.36127	2.49659	-0.491856
Na_L2-1_V548	0.657328	-0.373828	0.807568	1.09034	-0.638874	-0.0907881	-0.838041	0.304407	0.720549	-0.0727053	0.638576	-1.1081	0.201085	0.178631	0.115817	2.65459	1.43846	-0.54641	-0.0482209	0.296043	-2.35298	1.75645	-0.442993	0.564575	2.07428	-1.18104	0.241304	1.30258	-0.22731	0.582275	2.42903	-0.0338865	0.415938	0.980567	-1.13803	1.36979	-1.10256	0.877217	-0.342674	0.676308	1.48087	1.56873	0.203778	0.226574	-0.582505	-0.367236	0.169128	-0.397879	0.7691
Na_L2-1_V549	0.387218	0.47646	1.5063	0.876963	-0.779688	-0.314277	-0.414472	-1.03253	-1.36348	-0.673944	0.212653	-0.27697	-0.76972	0.408615	0.090851	1.34397	0.810183	-0.346449	0.120545	0.309261	-0.472304	1.52708	-0.766404	1.52184	-0.581991	1.4853	1.89524	0.305929	0.41563	2.06206	-0.178412	-1.06275	-0.271444	0.356434	1.71055	0.202209	-0.684017	0.475325	-0.188578	-0.804175	-1.19122	0.176663	0.35712	-0.877618	-0.580063	0.417473	0.841186	7.18591	-0.195989
Na_L2-1_V550	0.501708	0.42305	1.39533	0.603506	-0.696663	-0.670722	-1.70815	1.44064	0.240923	1.49653	-0.452884	0.381902	-0.110162	-1.15581	2.1469	0.460918	0.82195	1.19374	-0.178674	1.1222	-2.10671	0.195016	-0.89311	0.152266	-1.57906	0.175786	-0.41003	0.773679	0.0590427	3.15165	0.922299	-0.379119	-0.0588719	0.156466	0.398774	-0.390158	-0.817919	1.21033	-0.430721	0.690765	-0.779357	0.592066	-1.22307	-0.0346129	-0.615212	0.598905	0.114374	0.0207583	-0.0150706
Na_L2-1_V551	0.671634	0.330431	0.702693	-0.0881575	-2.35213	-1.20868	0.90308	0.328553	0.827109	0.332139	0.541941	1.1808	1.33164	-0.227776	-0.32165	2.53984	0.932421	-0.0784362	-0.687935	0.252701	-1.77553	-0.255454	0.221871	-0.0739733	0.0866004	0.602258	-0.233682	0.415647	-0.780715	-0.133758	-0.659274	1.15056	-0.230993	-1.6473	-0.0440078	-0.0550715	0.146338	2.76856	-0.504948	1.33001	1.29274	1.4871	-0.134768	0.425688	0.953964	-0.0398882	1.86732	0.00196113	0.24251
Na_L2-1_V552	0.548263	-0.0754855	1.09285	0.625981	-1.80685	-1.35546	0.0724864	-0.954864	-0.558627	-0.0654221	-0.0345873	-0.482138	-0.332858	-1.03188	-0.864765	0.847931	0.527778	0.688475	-0.127273	-0.105118	-0.990328	-0.526348	-0.201516	0.938308	0.759204	0.0590627	-0.00992406	1.10012	-2.61425	1.7484	0.995634	1.46935	-0.325118	1.0659	-1.58675	0.676758	0.661198	2.53278	0.361214	0.048716	1.14575	1.27305	0.749318	-0.207632	-0.746368	0.355483	0.213764	-0.661921	0.253077
Na_L2-1_V553	0.640775	0.727389	0.40923	1.06107	-2.46426	-0.151229	-0.978049	-0.199176	0.133238	0.496331	-2.35094	-0.66112	-0.0342399	0.704933	0.627897	0.875257	0.995696	1.31797	-0.186189	-1.1963	0.18525	0.265681	-1.40796	0.681002	0.809412	-0.614853	1.49498	0.346396	-0.6499	2.44302	-1.33099	0.137309	-0.338007	0.405438	-0.380756	0.186176	-0.0691056	-1.01797	-0.204635	-0.0279212	0.236438	-0.0489386	0.265661	-1.03253	-0.654623	-0.16977	1.75375	-0.340167	-0.604954
Na_L2-1_V554	0.626081	0.549961	0.685757	0.449997	-2.0727	0.722577	-0.352518	-1.64161	-0.49287	-0.460652	0.819825	-0.799693	0.741362	-1.18691	2.10804	0.993201	-0.0842484	0.989928	0.00440063	-0.401447	-1.09496	0.832467	0.143675	-0.0838247	0.484279	-0.376811	-1.08636	-0.436951	-0.420452	1.27264	0.962678	-0.983607	-0.362597	0.500306	-1.40561	-0.218193	-0.543866	0.673206	-0.235825	1.02733	0.378663	1.07392	1.08835	-0.106498	0.0179253	-0.216884	0.963553	-0.152331	0.275519
Na_L2-1_V555	0.572852	0.312892	1.3405	0.651736	0.204893	-0.729962	0.583416	-0.95808	-0.311125	0.81574	0.156853	-1.0378	0.607731	0.338621	0.586063	0.251217	0.678543	1.29899	0.0619888	-0.220012	-0.738946	1.7103	0.774213	0.296288	-0.709324	-0.180753	0.0133197	0.683982	-0.00601254	0.54995	0.454228	1.74713	-0.223969	1.13974	-0.558518	0.180042	-1.21253	1.20573	-0.42478	0.271409	0.778704	0.288762	-0.539169	0.406876	-0.0175305	-0.0788395	0.952854	-0.345791	0.350763
Na_L2-1_V556	0.795275	0.172533	0.225042	1.05502	0.73439	-0.692339	-0.672805	1.06401	-1.16215	-0.863333	-1.20551	-3.13479	-0.110412	1.22821	-0.0619579	2.30069	-0.843089	1.48454	-1.28579	1.38958	-0.357692	-0.0711918	-1.05508	-0.369254	-1.17152	-1.60161	-0.349318	0.837968	0.297602	0.410702	2.01778	1.53054	-0.438832	3.8586	-0.635187	0.666864	-0.918401	1.6217	-0.0551243	0.582462	0.300663	-1.43968	-0.773101	0.448408	-0.0309684	0.901394	1.41319	-0.516093	1.6173
Na_L2-1_V557	0.657853	-0.266897	-0.0430566	-1.59573	-1.5099	-0.396702	-0.0174942	0.0135528	-0.40786	0.644647	-0.738294	-0.397134	-0.22996	0.873859	-0.769832	0.222816	-0.264043	-0.0162456	-1.08591	0.478402	-2.02365	-0.0755495	-1.40929	-0.262686	1.1951	0.314773	-1.52011	0.62546	-2.20968	0.651993	-0.264731	0.252297	-0.434319	-0.981177	-1.56622	0.223167	-0.703845	1.99016	1.09857	0.767955	0.288459	0.35562	0.921266	-0.698636	0.13603	0.370384	0.757379	-0.399253	-0.829176
Na_L2-1_V558	0.734639	-0.232099	0.62044	0.730392	-1.06586	-0.318267	-0.366741	-0.444734	-0.612548	-0.231613	-1.7644	0.344112	1.79912	0.619666	1.04744	1.72459	0.0174022	0.97724	0.467357	-0.152898	-0.879944	-0.311452	-0.755484	1.00822	-0.729432	-0.706084	-0.397295	0.640598	-0.921789	1.75196	-1.07397	0.108696	-0.30367	1.7446	0.136267	0.295936	-0.823038	2.23935	-0.448881	1.88213	-0.213915	1.47097	-0.500798	0.153259	0.0404033	-0.238464	2.08289	2.3429	1.00787
Na_L2-1_V559	0.437226	0.0945617	-0.476289	1.27391	-1.77086	-0.516921	0.280022	0.266844	-0.227494	0.255232	1.01871	0.571321	-0.967766	-1.07146	2.66728	0.590523	0.111257	-0.240476	-0.295532	0.270434	-0.240933	0.909186	0.237133	-0.436723	-0.725113	-1.67281	-1.06578	0.928432	-0.16926	0.3998	-0.431433	-0.620741	-0.288847	0.316439	0.136876	0.795163	-0.691506	2.04033	-0.552124	1.28792	-1.02589	-0.125588	0.870188	0.620373	1.43755	-0.504303	1.72873	3.64307	1.30523
Na_L2-1_V560	0.831617	0.322441	0.302915	-0.571577	-1.76623	0.111525	-0.120569	0.754529	-0.221327	-1.12908	0.133798	-0.168173	-0.476194	0.0682667	-0.4372	0.190573	0.419205	0.283353	-0.271784	-0.603139	-1.0546	0.314244	0.016108	0.513162	1.17962	-1.06996	-1.79944	0.449087	-0.164933	1.75929	-0.258395	-1.9929	-0.306778	-0.122703	1.67555	-0.44116	-0.382899	0.361169	-0.298138	-0.297934	0.409203	0.200626	0.264778	1.04302	1.0569	0.44303	1.29205	-0.283881	0.723968
Na_L2-1_V561	0.664357	0.169792	-0.160451	0.828263	-1.42639	-0.420819	-0.896031	-1.51673	0.0991453	0.0467403	-1.82539	0.310095	0.36447	-1.28685	-0.88287	-0.07054	-0.556088	-0.557923	-0.481101	0.19349	-0.0907113	0.144628	0.599147	-0.495532	0.793467	-0.748884	-0.469	0.00813665	-0.667471	0.6584	0.439742	-0.733571	-0.306212	0.537069	-1.90113	-0.935166	1.34781	2.26768	-0.751771	-0.841421	0.756118	1.97965	1.40434	-0.351493	0.12741	-0.158839	0.728478	-0.195873	1.44058
Na_L2-1_V562	0.742069	0.311519	1.00997	0.362208	-1.04932	-0.28496	-0.748348	0.514644	0.506938	0.249745	-0.643623	1.3205	-0.652252	-0.946942	-1.80953	1.33851	-0.193409	-0.839496	-1.00522	1.91385	-0.81055	0.269168	-1.26048	0.868856	0.282109	-1.7885	0.0696371	-1.17506	-0.739684	1.4275	0.446519	2.06037	-0.32458	-0.259966	0.126961	-0.50315	0.472905	-0.0414782	-0.418916	0.197436	-1.21115	0.603871	-0.753051	-0.0382101	-0.389759	0.796227	0.446731	-0.299002	0.571135
Na_L2-1_V563	0.681373	0.212417	0.951617	0.932248	-0.436605	-0.425782	-1.10907	-0.253465	0.286296	-1.06312	-1.17394	-0.926307	0.634162	0.270603	2.11018	0.946531	0.789306	0.894808	-1.12957	0.488919	-1.02639	1.93936	-1.37983	0.646067	1.11844	0.904113	-0.384472	0.500562	-0.516162	1.14963	-1.42103	-1.04664	-0.141922	-0.762103	1.03932	1.04218	-2.28235	0.646322	-0.694135	-0.773555	0.394118	0.847281	-0.688771	-0.551229	0.0583317	-0.430916	0.43083	-0.66805	-0.299997
Na_L2-1_V564	0.388436	0.654582	1.06467	0.0161437	-0.714274	-0.773587	-0.100107	-0.184778	-0.113412	-0.320454	-1.91455	-1.29632	0.262793	-0.318416	-2.08363	-0.922111	0.857338	-0.457739	0.62673	-0.463482	-0.336819	0.726765	-0.160799	0.267812	-0.276204	-0.916824	-0.139476	-0.687724	0.677412	-0.19283	-1.35315	-0.870806	-0.340006	0.297974	-0.743397	-0.516518	-0.479445	0.977245	-0.298168	1.55271	0.919583	0.598635	0.0134028	0.477823	0.170986	0.372409	-0.284414	-0.713689	-1.56316
Na_L2-1_V565	0.605764	0.287673	0.0875532	-0.135265	-0.61017	-0.697682	1.02954	0.510871	0.686314	-0.408395	0.117785	-1.05991	-0.286727	-0.348044	0.014945	-0.754388	0.653281	-1.00787	-0.280022	0.100291	-1.12329	1.07789	-0.509965	0.00695296	-0.0721176	-1.17735	-0.997024	0.561796	0.334192	0.565095	0.835446	-0.78023	-0.344137	0.28114	-1.34926	-0.40353	0.592792	0.289716	-0.308274	1.01724	0.417854	1.35371	0.4212	0.190367	-0.642974	0.141621	0.159381	-0.269948	-0.428935
Na_L2-1_V566	0.326496	0.488453	0.199252	0.246793	-1.12417	0.483902	-0.0418429	-1.19796	-0.44591	-1.13261	-1.55307	0.906988	0.843254	-1.06118	-0.390115	0.271196	0.25525	-0.279173	0.694629	1.42101	-0.404882	0.0987018	-0.207935	0.372404	0.129899	-2.21621	-0.090202	0.375823	-1.53359	0.670861	1.46139	1.8346	-0.439765	-0.876641	0.232613	-1.05491	-2.11304	-0.083863	0.945877	0.7377	0.44023	-1.11002	-1.39429	-0.119595	-0.357007	0.253532	0.164336	2.1328	0.352281
Na_L2-1_V567	0.547733	-0.901942	1.16217	-0.371115	-0.459899	0.00705686	0.345662	-0.878301	-0.064346	-1.50851	0.16139	0.615668	0.283606	0.750125	0.525079	-0.35327	0.869015	0.339546	-0.692529	-2.88405	-1.74164	0.174821	-1.36528	0.967496	-1.04408	1.00773	-0.166339	-1.14992	-0.476088	-0.327566	-0.94527	-1.11854	-0.35091	0.391032	-0.198161	-1.32018	-1.19547	2.60558	-0.35389	0.827317	-0.382754	-0.498333	-1.85839	-0.898139	0.902785	-0.642142	0.79432	-0.526316	-2.43932
Na_L2-1_V568	0.735757	-0.289612	-0.0457675	0.0648203	-1.15892	-1.16366	-0.780668	-0.241979	-1.37255	-0.211247	-0.0551917	-1.22786	0.714125	0.226991	1.73735	0.351742	0.953057	1.2864	1.09483	-1.269	-0.610422	1.22477	-1.10657	-0.0805991	-1.39405	0.321057	-0.206101	0.443197	-0.0390117	0.668871	0.366345	-0.254573	-0.367581	0.834062	-0.948463	-0.80442	-0.914162	0.545084	-0.37134	1.82079	0.179115	0.930028	-0.58188	0.294524	0.723494	0.117385	1.43711	1.63279	-1.08946
Na_L2-1_V569	0.611617	0.205776	0.64914	1.91046	-1.97671	-0.441378	0.449217	0.20031	-0.793914	-0.121159	0.544128	-0.570547	0.155493	-0.116677	0.530337	1.13806	0.2275	0.349613	0.339505	1.0383	-1.79511	-0.29125	0.338189	0.198339	0.394077	-0.898034	-0.898177	-0.050232	-0.231121	0.284474	3.35665	-1.42353	-0.338624	1.01229	0.189855	-1.19223	-0.841886	1.94858	0.229798	1.27153	0.305594	-0.686385	-1.35498	1.03116	1.74643	-0.21815	2.14868	-0.365307	-0.109156
Na_L2-1_V570	0.597131	-0.271798	-0.751564	0.354482	-1.25031	-0.975166	-1.04577	-0.478007	-0.652745	0.235479	0.229507	-1.40399	-1.17527	0.323962	-1.42438	-0.929114	-0.00794307	1.48163	-0.722734	-2.97524	-0.842367	1.3052	-0.154752	-0.0630163	-0.838871	-0.462332	1.411	-0.114904	-0.843294	-1.20276	-0.847919	-1.4964	-0.206458	0.325347	-1.06999	0.412005	-0.647384	1.07606	0.339613	0.218003	0.433515	0.157144	-0.530987	0.61619	1.86673	-0.276488	1.49302	0.187857	-1.11797
Na_L2-1_V571	0.644632	0.588901	1.22303	0.721418	-0.264652	-1.32236	-0.0878806	-0.99251	1.13011	1.20813	-0.23382	-2.24143	0.049831	1.22302	-0.0570732	0.332097	0.320968	2.57327	-1.15028	1.0308	-2.37235	0.556716	-0.409602	0.620937	0.136502	0.140012	0.481701	0.0862168	0.164675	0.573768	-0.90604	-0.310038	-0.313951	0.0245778	1.14928	-0.372635	-0.0397924	1.07429	-0.687569	0.556706	-0.75414	0.842374	0.666726	-0.149657	0.214807	-0.572172	-0.069321	6.0011	0.629977
Na_L2-1_V572	0.593133	-0.248704	0.901818	0.481931	-1.92835	-1.23446	0.449945	-0.959544	-0.278924	-0.684018	0.508137	-0.0284892	0.232839	0.236156	0.431139	-0.483572	0.547587	-1.27386	-0.0412291	-0.605623	-1.69202	0.532463	-0.202741	0.601868	0.582389	-1.95902	0.0843847	0.592409	-1.02135	1.26414	0.892908	-1.6222	-0.375551	-0.997353	0.858403	-0.441795	-1.81112	0.705744	-0.385838	-0.00946939	0.497597	-0.909627	-1.17627	-0.795112	0.0355999	-0.388184	0.616832	2.17002	-1.24194
Na_L2-1_V573	0.349552	0.339342	0.278671	-0.479013	-1.3505	-0.658426	-0.611774	0.137187	-0.822315	-2.45861	-1.0802	-0.398088	0.0773753	0.212805	0.976048	0.253022	0.526187	2.02666	0.931414	0.466488	-1.75167	1.40198	-1.32909	-0.0174826	1.91902	-0.0739897	0.0709873	0.906825	-1.0533	0.333919	-0.973049	0.906423	-0.419186	0.412982	0.706014	0.255413	-0.94099	1.14935	0.751978	-0.389896	-0.147879	1.05607	-2.10139	-0.382559	1.00862	0.288825	-0.720292	2.81412	0.0315032
Na_L2-1_V574	0.434765	-0.666348	0.508332	0.288712	-0.207913	-0.727714	-0.166775	-0.718189	0.798307	-0.628026	-0.484773	0.636386	0.120255	-0.127188	1.28991	-0.0856039	0.704827	-1.26598	-0.795551	0.132459	-0.854604	-0.192687	-0.322059	0.505609	0.948421	-1.90862	-0.743193	-0.136378	-1.16972	0.621897	-0.96285	1.18582	-0.257652	-1.02707	0.344377	-0.87801	-1.4366	1.2738	-0.417858	0.137252	0.331714	-0.000393514	-0.724162	-0.13415	0.288702	0.344521	0.228939	-0.294856	-0.434026
Na_L2-1_V575	0.639258	-0.531004	1.24921	0.382926	-1.78382	-0.518338	-1.02843	-2.93958	0.236516	-1.15842	-1.69122	-1.42611	-0.274284	-1.0239	0.712015	1.73173	-0.285636	0.615135	-0.113366	0.485741	0.18487	1.51552	-1.37224	-0.0848954	-0.0167056	-1.62509	-0.276677	0.312995	-1.74925	0.471987	-0.977487	0.789617	-0.321634	1.66951	-1.72523	0.631764	-1.31243	-0.721077	0.0565155	1.01598	0.564441	-0.683017	0.266143	-0.74887	1.15862	0.347388	-0.637382	-1.00593	-1.14097
Na_L2-1_V576	0.564587	0.047391	0.567969	-0.71954	-2.26094	0.044175	-1.40774	-1.45589	0.524777	-1.48386	-0.202489	-0.166788	-0.379619	-0.0751716	1.29638	0.201416	-0.784518	1.36141	-0.214819	-0.82808	-3.00546	1.4591	-0.804975	-0.311269	-0.332345	1.20042	-0.831796	-0.986732	0.0575923	2.63395	-0.180918	-1.21052	-0.336346	-0.553916	-0.262998	-0.120919	-2.43618	-0.501521	-0.366554	-0.831755	-1.14765	-1.76897	-1.29003	-0.0719258	0.684411	0.10629	0.252652	6.26834	-0.482903
Na_L2-1_V577	0.612979	0.366287	0.643387	0.604916	-0.571238	-1.34118	-0.920232	-0.358457	-1.01064	0.241821	-1.5487	0.526821	0.498321	0.0229828	1.07751	0.300961	1.28916	0.54165	-0.188048	0.378549	-0.39693	1.08595	0.512462	0.705666	0.735373	-1.2982	0.311738	-0.183457	-0.865556	-0.303153	0.36264	-0.0437577	-0.274777	-0.122728	-0.985421	-0.282053	-1.69832	0.53801	0.963259	-0.350391	0.164319	-1.27601	-1.99249	0.199204	0.491684	0.912958	0.759687	-0.548661	-1.77933
Na_L2-1_V578	0.562469	0.20124	0.25841	-0.271653	-0.225386	-0.90881	0.81338	-1.55386	-1.05796	-1.47237	-1.52018	0.624959	-0.19872	1.14483	1.94479	0.106759	0.693345	0.413019	0.10135	0.273888	-1.05811	1.08533	-0.0433251	0.515859	1.20141	0.0184758	-0.919412	0.322117	-0.889407	-0.723206	-0.369851	1.69168	-0.42256	1.37624	0.207324	-0.23052	-1.27235	1.5163	0.35281	0.0351511	-0.87152	1.57806	-0.952	-0.528446	1.47784	0.259704	0.816998	-0.435848	-1.16275
Na_L2-1_V579	0.381116	-0.257304	0.79656	0.780065	-2.96873	-1.08825	-1.35119	0.300374	0.263461	-1.8847	-0.538456	1.02668	0.214479	-2.42232	1.24807	2.21736	1.14986	1.82364	0.863926	-0.219991	-1.19885	-0.189181	-0.414406	-0.615269	-0.0608177	0.354969	-0.259449	-0.689748	-0.720617	0.691737	2.95422	-0.372967	-0.32457	-1.11384	-0.716102	0.197252	-1.06722	0.187605	0.408264	-0.15404	-0.487068	1.38223	0.126842	-0.819424	-0.502869	0.336498	-0.945356	-0.292721	-0.0803815
Na_L2-1_V580	0.561089	0.0561214	0.445951	1.55239	-1.31732	0.0577356	-0.934475	-1.41104	0.532012	0.497515	-0.186224	-0.60739	1.08935	1.35916	-1.7683	-1.10808	0.684425	-0.731671	0.630313	-2.01286	-0.187605	0.764493	0.156256	0.362228	1.53032	-0.724133	0.256264	0.24233	-0.795598	0.838945	-1.01817	-0.312794	-0.252535	-0.0118791	-1.86643	-1.84716	-0.648246	2.57256	-0.568125	0.981395	0.146499	-0.809249	1.39242	0.147537	5.59453e-05	0.244803	0.472363	-0.240182	0.529142
Na_L2-1_V581	0.640655	-0.120619	0.909544	-1.73622	-1.8178	-0.399426	-0.933935	-0.635973	-0.322939	-0.276114	0.163629	-0.0657841	0.545412	-0.125895	-1.25937	-0.829438	1.20943	-0.178606	-1.09285	0.322435	0.356476	0.336603	-0.777804	0.189923	0.322226	-0.221913	-1.32468	0.48996	1.06991	1.24049	0.178332	0.279786	-0.456817	0.972492	0.722631	0.868478	-0.716531	0.48236	-0.0878372	0.266908	0.523101	-1.00399	-2.20631	-1.03582	0.727394	0.386143	-0.202406	3.371	-0.897444
Na_L2-1_V582	0.358449	0.216845	0.551584	-0.59553	0.513406	-0.734955	-1.43728	-0.647742	0.485408	0.0392679	0.0963435	-0.271273	-1.25363	-1.5595	0.378628	0.255411	1.15672	-0.0176323	0.82919	-1.0584	-2.37323	0.61555	-0.223412	0.583477	-0.385733	-0.822182	-1.28799	1.40885	-1.26368	0.413876	0.36132	-0.0338029	-0.300494	-0.905387	-0.560715	0.806498	0.132012	1.2926	-0.262897	0.759923	-0.551403	0.464217	0.175654	0.0670471	-0.723883	0.115405	-0.939132	2.43326	0.852969
Na_L2-1_V583	0.668587	-0.364044	0.522175	-0.944618	-2.26387	-0.538957	-0.575701	-0.628039	0.331896	-0.393377	-0.515299	-0.518312	-1.21256	0.400798	-1.50721	0.834946	-0.136716	0.656281	-0.864471	-1.43023	-1.46057	-0.58174	-0.323139	0.473563	0.925097	-0.811661	-0.623684	-0.686211	-2.8722	2.61522	-0.884593	-1.6861	-0.32197	-0.478938	1.65347	0.235262	-1.41364	2.60358	-0.14034	-0.680282	1.92625	0.0199618	-0.149473	0.445418	-0.477691	-0.315234	-0.485794	-0.993479	-2.06672
Na_L2-1_V584	0.61879	0.131335	0.571384	0.190135	-1.66551	-1.00009	-0.81206	-1.70474	1.15239	-0.365579	-0.0168451	-0.783588	0.689323	0.484555	0.111988	-0.962405	1.8884	0.666667	-0.831399	0.32089	-1.63596	1.17592	-0.584467	0.242706	1.47166	-0.512642	1.67984	-0.762489	-0.601188	2.03905	-1.21023	-0.0699168	-0.376896	0.136404	0.0536277	-0.113973	-0.745668	2.43673	-0.19704	0.482259	1.02853	1.43829	-1.53503	0.0842111	0.154863	-0.390347	0.601488	-0.763855	0.194174
Na_L2-1_V585	0.36048	-0.0786026	0.715951	0.0953324	-1.92921	-0.911909	-1.0082	-0.781256	-0.604757	0.493497	-0.186223	-0.768201	-0.442742	-1.15972	-1.38777	0.789715	0.509372	-0.305433	-0.753764	0.055512	-0.339208	0.226227	-0.326216	0.336489	0.236488	-0.0983472	-1.05928	-0.103501	-0.467561	2.47991	-1.03871	-0.158737	-0.235207	0.61716	-0.694187	-1.13805	-0.0851341	-0.135911	-0.505556	0.938723	-0.171277	1.19411	-1.4709	0.875029	0.738617	-0.132646	-0.555224	2.48377	-0.659319
Na_L2-1_V586	0.488887	0.594531	1.13021	-0.0200065	-0.52348	-1.05023	-0.885293	-1.22262	0.512556	-0.207181	0.140975	-1.79894	0.500666	0.184497	-0.663048	2.29691	0.920715	1.7023	-0.655162	0.164733	-1.9652	1.31534	-0.535566	0.629438	0.212778	-0.617801	-1.22314	0.283468	0.217624	2.72539	-1.04545	-0.465608	-0.284223	-1.20739	-0.0925507	-0.179	-1.12034	2.17021	-0.459623	0.0637411	0.639831	-1.09073	-0.965888	-0.522883	0.298048	-0.344858	0.0483981	-0.837569	-0.928828
Na_L2-1_V587	0.72481	0.00499067	0.300982	-0.69623	-0.663183	-0.906882	0.310181	-1.34479	-0.376326	0.233936	-0.376516	-0.604633	0.691663	-0.628758	-1.46195	1.51022	1.03078	-0.176733	0.110453	-0.0394785	-1.42153	1.31387	0.657637	0.854601	-0.303524	-1.41405	-1.2494	1.03437	-1.76754	1.42519	3.55002	-0.0832785	-0.185558	0.522416	-0.193059	-0.30647	-0.591356	2.04873	-0.390825	-0.84209	0.785241	1.32098	1.95173	-0.909435	-0.489018	-0.137743	0.279563	-0.193201	1.07088
Na_L2-1_V588	0.662973	-0.309787	0.822624	1.67348	-0.558196	-0.861132	-1.22611	0.441234	0.167629	-1.15288	0.0724159	0.612495	0.180884	-0.69029	-0.342237	-0.251835	0.954706	-1.1566	-0.303772	-0.945865	1.15835	0.702797	-0.018533	0.61838	1.32249	0.691993	-0.402124	0.154581	-0.390513	0.693365	3.82834	-0.0190661	-0.235642	-0.831971	1.66086	0.431278	-1.04394	0.35423	0.159834	-0.260855	0.884542	-0.808628	-2.08257	0.0888454	0.129163	0.310866	-0.617107	-0.662248	-0.234303
Na_L2-1_V589	0.784752	-0.613985	0.343764	-1.65562	-1.48011	-1.21626	-0.862613	-0.958146	0.795896	-1.32055	-0.379577	-0.563774	0.166546	0.381073	-0.482548	0.874645	0.589531	-0.633532	0.184909	-0.0385916	0.209837	-0.291395	-0.0894713	0.505306	-1.21824	-0.266756	-1.28444	-0.202595	-0.692321	-0.250475	-1.02761	-0.92876	-0.425514	0.235056	1.3512	-1.60053	-1.53982	1.48052	0.979974	1.08067	0.582666	-0.238189	-1.28669	-0.239376	-0.475142	0.817087	-0.58018	-0.340824	-0.842483
Na_L2-1_V590	0.679764	0.675972	0.540151	1.64115	-0.283775	0.359298	0.296836	-1.15607	-1.22677	-1.16396	1.10247	-0.61627	-1.42766	-1.89925	2.65571	0.657002	0.608651	-0.404522	0.514451	0.625615	-2.15339	0.240599	-0.177915	0.105294	-0.07236	-0.989659	-2.09085	-0.195909	-0.237125	1.20214	1.22528	0.174048	-0.280599	-0.171528	-0.224498	0.353452	-1.77985	-0.831304	-0.46111	3.29586	-0.97189	0.599722	0.898958	1.43734	0.759644	-0.277594	-0.24186	-1.06218	-0.496426
Na_L2-1_V591	0.526549	-0.242323	0.154802	-1.21635	-1.88687	-0.452545	-0.191169	-1.22621	-0.487993	-1.60943	-0.525521	-0.72434	-0.389108	0.245106	1.31143	0.857518	0.897787	-1.94002	-2.53612	-0.166464	-0.649862	1.59891	0.295896	-0.412856	0.27644	0.648031	-0.862787	0.754468	-1.37166	0.268956	-0.857121	1.31209	-0.421794	0.257762	0.0678035	-0.331675	-1.05267	0.391712	-0.0262341	0.595154	0.753768	0.299495	0.827893	-0.117622	1.09301	0.9236	1.50148	-0.676109	-1.94012
Na_L2-1_V592	0.71608	-0.497653	0.920571	-0.503722	-1.79929	-0.773247	-1.07461	-0.433004	-0.47285	-0.634182	-2.63758	-1.28436	-1.32013	-1.40854	1.12849	0.608546	1.58246	-0.155271	-1.01823	-0.397274	-2.09669	-0.807173	0.788508	0.995189	0.14858	2.24772	-0.100626	-0.00497879	-0.15285	0.517986	2.49417	-0.678806	-0.33463	1.36654	2.53632	-0.547653	-0.234794	-0.0224072	0.588345	1.82004	-0.13774	-0.154953	-1.41735	-0.984736	-0.646098	-0.0749059	1.10367	-0.150072	-1.04485
Na_L2-1_V593	0.471033	0.195365	0.501098	-0.323354	-0.267443	-0.55634	0.555092	-0.0268576	-0.203738	0.454773	-2.55626	-3.61673	-0.672799	-1.12134	0.953202	-0.194033	-0.0319618	0.726973	0.552062	-0.130295	-0.781797	0.874459	-0.818685	0.98924	-0.553222	-1.76176	-0.248792	-0.280077	-1.39973	2.17571	-1.53925	0.686992	-0.492448	-0.742036	-0.189905	0.261282	-1.64689	0.163547	-0.159179	0.236728	0.948559	-0.456993	0.76391	1.49531	1.0124	0.695328	-1.37896	3.09336	0.444374
Na_L2-1_V594	0.52091	-0.337835	-0.290827	-0.684378	-1.7805	0.359051	-0.986195	-0.7138	-1.00942	-0.576898	-1.75233	-0.0435811	0.288531	-1.33208	-2.02555	1.43624	1.0462	0.598171	-0.104398	0.376451	-0.749139	0.58699	-0.754452	0.871555	-1.12699	-0.122222	-1.37324	-0.139139	0.441956	0.254564	0.604321	-0.973777	-0.321144	-0.907168	-0.227483	0.553251	-1.60259	0.952006	-0.433274	0.853608	1.30726	0.703798	0.623208	-0.990081	0.146971	-0.30397	2.03319	-0.646483	0.23174
Na_L2-1_V595	0.55971	-0.864842	0.916141	-1.10657	-1.41636	-1.30053	-0.531175	-0.184904	-0.775886	-0.692147	-1.31956	-1.18795	-0.438171	0.284228	-0.797193	0.0505561	1.2447	-0.57583	0.326798	-0.0844892	-1.85895	-0.473524	-0.318267	-0.112694	1.46252	0.848956	-0.0359641	-0.106222	-1.04711	0.411218	-1.14231	-0.525559	-0.222063	-0.441831	-1.17817	0.0415838	-0.770107	1.21029	-0.45117	-0.546253	-0.433125	-0.550922	0.817557	-0.363236	0.0250435	-0.0670774	-0.207179	2.63108	0.278123
Na_L2-1_V596	0.62791	0.0855464	-0.704075	1.09071	-1.37925	-1.15274	-0.796609	-0.280834	-1.46182	-1.12311	-1.53548	-2.02166	0.0954475	-0.400638	0.922967	1.93971	0.00696935	-0.0190514	-0.282815	-0.0268902	-0.0422624	1.42348	-0.839624	-0.0401917	1.13952	-1.43863	0.284532	0.256136	0.145863	-0.276652	-1.01321	0.590967	-0.35815	1.17504	-0.618973	-1.01404	-1.56535	0.0588415	-0.327136	-0.339893	-2.28374	-0.336432	-1.49859	-0.0307343	0.23628	-0.376499	0.290499	-0.648425	-1.02311
Na_L2-1_V597	0.560759	-0.473445	0.331032	0.500798	-1.23159	-1.04169	-0.309571	0.254249	-2.48258	-0.65444	-0.720248	0.374742	-0.0891889	1.91672	-1.12884	-0.162138	0.740637	0.241002	0.0301483	-0.62452	-0.649181	-1.19321	-0.613408	0.331732	-0.236763	-0.0686186	-2.38426	-1.13064	-0.677286	0.526353	-1.05555	-0.517008	-0.447791	1.11593	0.589165	-0.908682	-1.68625	0.708899	-0.517947	0.199954	-1.18202	0.854531	1.29284	-1.1207	0.25756	0.311283	-1.07995	2.62012	-1.97376
Na_L2-1_V598	0.514548	-0.643294	-0.271973	-0.116678	-0.944972	-1.07316	-1.37643	-0.432625	0.122948	-1.25264	0.23209	0.542183	-2.68863	-0.979642	0.742959	0.686001	1.00822	0.919047	-1.51994	0.310321	-0.417642	-0.74779	-1.19329	0.945418	-1.16212	-1.54873	-1.08033	-0.470574	-0.267157	0.425651	-1.526	1.29426	-0.398765	-0.481122	0.746968	0.34535	-1.01652	0.469649	0.114776	0.781799	-0.16573	1.30036	0.71455	-0.301218	0.227399	1.36718	0.664005	1.77818	-0.236848
Na_L2-1_V599	0.626396	-0.0413065	0.640273	-0.229198	-0.345261	-1.09398	0.815109	-0.625901	-1.28471	0.688007	0.135249	0.172252	-0.0923116	0.700487	0.31576	0.499566	1.32428	0.958328	0.928566	-0.751825	-0.426671	-0.527596	-0.447768	0.402759	-0.0414686	0.882871	-1.57353	-0.641023	-1.73525	-0.369111	-0.995193	0.964739	-0.399494	-1.34905	0.126036	-0.699133	-0.745723	1.50741	-0.312445	0.495792	1.42083	0.929561	0.566492	1.25097	0.0700046	-0.296377	0.0756962	-0.333633	0.348983
Na_L2-1_V600	0.614374	0.145564	0.113911	-0.348494	-2.08633	-0.812761	1.61268	-0.90449	-0.389526	-0.0581544	-2.02208	-0.799412	0.0910183	0.835922	-0.716823	0.206602	0.635526	2.32069	0.378273	-0.361678	-2.16994	-0.504706	-0.0604423	1.23704	0.446505	0.391783	-1.05896	-0.758481	-1.46388	1.08115	5.72788	-0.938892	-0.284056	-0.412932	-0.974772	-0.760664	0.39591	1.26453	-0.436528	0.319745	-0.839371	-0.23249	-0.403491	-0.6643	2.34359	-0.412738	-0.226131	0.0744404	0.189204
Na_L2-1_V601	0.486564	0.359408	0.0961166	-2.68666	-1.22063	-1.19792	-1.18271	-0.323433	-0.536487	-0.108897	-0.472043	-0.844158	-0.796623	-0.467176	-0.947231	3.40549	0.511774	1.7022	1.01415	-0.159466	-1.36789	1.08173	0.725852	0.352067	-0.929517	-0.372864	-1.51283	0.119331	-0.81708	1.00792	0.523292	0.907631	-0.360215	4.42355	-1.29586	-1.82278	-1.9648	-0.507554	-0.429077	0.503852	1.17701	1.42811	-1.79511	-0.985056	0.131752	-0.366774	0.609692	-0.475092	-0.854583
Na_L2-1_V602	0.567608	-0.105983	0.0880513	1.16301	-1.3693	-0.505599	1.55005	-1.29016	-2.06484	-2.26484	-1.21488	-1.01903	0.14338	-1.53516	2.13611	0.637975	0.911074	0.536591	-0.225463	0.528167	-1.19703	-0.420437	-0.249756	0.101167	-0.101719	-0.21131	-0.662263	0.497536	-0.0838762	1.74852	1.9426	-0.376224	-0.340059	1.10011	-1.1486	0.463669	-0.854954	-0.405389	-0.538488	0.38798	-0.00691502	1.72187	0.130743	-0.14621	0.262212	0.124376	0.319974	-0.252832	-1.1348
Na_L2-1_V603	0.697808	-0.0197847	1.23689	0.93806	-0.9828	0.282625	-0.8369	1.20575	-0.659549	-0.395773	-2.62743	-0.505678	0.887663	-0.843391	0.914149	0.15439	0.0295601	0.496304	-0.355197	-0.809113	0.354791	2.08859	-0.160289	0.868483	0.933486	-0.137865	-1.66888	0.271722	-0.472939	2.44786	2.0678	-1.14032	-0.389775	-0.241627	-0.557464	-1.14491	-0.427043	0.132386	-0.511166	-0.367154	0.384336	-0.711792	1.21377	1.03094	0.923669	-0.642333	0.0323308	2.71458	0.0980321
Na_L2-1_V604	0.727057	0.478745	0.848741	-0.927995	-1.20867	-1.06799	0.818585	1.01437	-0.188082	0.611632	-0.707954	-1.24899	0.512871	0.238747	0.531934	1.9183	-0.15284	1.66928	-0.67221	0.075721	-1.19686	1.28044	-0.632191	0.720525	-0.361029	-1.22777	0.269835	0.887716	-1.67836	0.247194	1.3248	-0.85222	-0.302762	0.00346485	1.32549	0.719139	-0.548662	0.897627	-0.358894	1.28183	1.82508	-0.625038	-0.0790092	-0.796135	-0.320511	0.858014	-0.40044	-0.334258	-0.764075
Na_L2-1_V605	0.514667	0.548131	0.897007	0.709551	-1.31379	-1.30419	0.209373	-0.414022	0.0283097	0.735009	0.126961	-0.717395	0.397507	0.936271	2.31874	0.157392	1.42031	-1.17063	-1.35776	1.1137	-1.76623	-0.332749	-0.0939737	0.713027	2.18793	-0.261422	-0.36262	-0.248159	-1.63073	0.862922	-0.079397	-0.0946861	0.353932	-1.07724	-0.564001	-0.287267	-0.272495	3.43425	-0.420473	0.519394	-0.484556	0.421054	-0.657059	0.438063	0.732628	0.68094	0.47104	-0.556156	-1.89965
Na_L2-1_V606	0.693616	0.395668	0.969309	1.08661	-1.53518	-0.807862	0.175393	-0.967024	1.37115	-0.139127	-1.41877	-2.32521	0.812639	1.3109	-0.668259	1.72807	0.995289	1.28953	1.18548	0.484221	-0.731505	1.70702	0.820902	0.65889	2.37869	0.47343	-1.54623	0.297372	-0.227431	0.468504	1.6216	0.821887	-0.306629	0.404719	0.34	-0.018637	-1.9394	2.83318	-0.289076	0.0493666	-0.0277188	1.39358	1.52464	0.876406	-0.0104348	0.740634	2.07756	-0.631713	0.0361447
Na_L2-1_V607	0.642222	-0.0988655	-0.172333	0.230269	0.429648	-0.789988	3.22903	-0.0486148	-0.757755	0.908155	-0.64635	-2.09757	0.66891	-0.0304129	0.136457	1.71586	0.741368	-0.0998861	0.690285	-0.919072	0.325389	0.287771	-1.16602	0.517026	-1.91589	0.385392	-0.945864	0.295692	0.203693	1.30882	-0.169123	-1.22769	-0.383746	0.232951	0.066374	0.175798	-1.29053	1.38778	-0.116454	0.994492	-0.991306	0.197867	-0.55416	-0.91361	-0.471479	0.0846906	-0.0318993	-0.774763	-0.784566
Na_L2-1_V608	0.484991	-0.158209	0.949174	-0.789719	-2.3625	-1.21655	-1.52006	-1.6444	0.582312	-1.08608	-1.25319	-1.07075	-1.47873	-1.01127	-1.87882	1.43087	0.907686	0.924345	-0.64455	-0.297596	-1.01074	-0.207348	-1.02675	1.08231	-0.585973	0.0663759	-1.49446	0.388093	-1.3416	1.76564	-0.999584	0.490386	-0.299827	0.225138	1.2028	-1.71397	-1.95115	-0.389644	0.374452	0.801519	0.199413	1.74977	0.134049	-1.11945	-0.482239	-0.07069	1.74761	-0.291308	-0.207162
Na_L2-1_V609	0.823208	0.331671	0.657213	-0.0946296	0.318745	-0.135018	0.927006	-0.751468	-0.134512	0.448823	-0.552288	-0.975124	1.7721	-0.668472	-1.24014	1.14448	1.07277	-0.341609	1.61403	0.0387794	-1.29695	1.17461	0.237964	0.185517	0.503668	-1.72771	-0.638787	0.814237	-1.2632	1.21954	-0.345339	0.66344	-0.215354	-1.14325	0.46523	-0.416488	-0.207019	1.73059	-0.141862	0.238458	0.634355	-0.62736	0.376052	0.0685784	-0.42178	-0.325756	0.117503	-0.201434	0.276732
Na_L2-1_V610	0.447467	-0.596234	0.333302	-0.773941	-1.79287	-0.861527	-1.44615	-0.504569	0.305528	1.82032	-2.45034	-1.32261	-0.44402	0.471065	-1.43475	0.726481	-0.244976	0.707615	0.370512	0.0167417	-0.68373	-0.0528825	-0.397151	0.752145	1.22683	0.187238	-0.494421	0.742871	-0.609247	1.00707	-0.0667984	0.140789	-0.343744	0.672374	0.289905	-0.671599	0.141607	0.653161	0.201727	2.07906	-0.331698	-1.1263	1.2252	-0.85518	-0.289897	0.967957	-0.192454	6.25408	1.40196
Na_L2-1_V611	0.474099	0.709953	0.285754	0.790327	-1.40457	-1.06599	-0.925251	0.119627	0.288995	-1.14114	0.219785	-0.831905	-0.287463	0.856849	1.25829	1.9383	2.20085	0.349305	-0.467142	-0.348326	-1.76343	1.34933	0.59056	0.898331	0.832739	-0.658069	-1.59088	1.21171	-2.10829	2.2889	0.21911	-1.79217	-0.261557	0.366055	-0.0769368	0.5313	0.423896	0.583551	-0.532929	1.43748	-0.428608	-0.637733	-2.17689	0.132785	-0.0670425	-0.34509	-0.551632	-0.736997	0.972881
Na_L2-1_V612	0.624406	0.0946472	0.774782	-0.110837	-1.17634	-0.761143	1.07619	-0.900676	0.237223	0.277262	-1.06173	-0.414928	-1.59734	1.4839	0.585556	1.24368	0.695601	0.868607	-1.53296	-0.136343	0.650476	1.43335	-0.27592	0.309597	0.203243	0.48051	-0.0194844	0.873971	-1.21036	1.074	-0.130194	-0.0755574	-0.406279	0.383683	0.638948	-0.107917	-1.74728	1.99685	0.54068	0.349647	1.7272	-1.16773	-1.59837	1.96019	0.0316457	0.773959	-0.196089	-0.600749	-0.363609
Na_L2-1_V613	0.472301	-0.00294213	0.55574	-0.939402	-1.15176	-0.872859	0.923688	-1.63483	-0.258567	0.190701	0.0785788	0.42581	0.484489	-0.804218	-0.0886862	0.926609	1.18222	1.17489	0.6179	-0.749331	-1.11586	0.272635	0.438039	-0.109865	-2.43108	-1.99753	-2.13118	-0.071351	-1.0105	0.903255	0.270718	0.27035	-0.416842	-0.928425	-0.981399	-1.82416	-0.909101	0.38082	-0.278504	-0.0920872	1.6693	-0.484705	1.77422	-0.388385	0.181148	-0.136174	0.186505	-0.222233	1.52994
Na_L2-1_V614	0.732686	0.74804	0.845429	0.944603	-0.371777	0.907981	-0.279129	-1.21912	-0.0132335	-0.529805	-2.17092	0.276447	0.926882	-0.101753	2.1879	-0.091236	0.853897	0.371392	-0.0638805	-0.996047	-0.08858	0.421493	0.692719	0.209095	-0.589967	0.131036	-0.0820227	0.302781	-1.87876	0.256337	-0.118717	1.95359	-0.337653	2.50026	1.05867	0.727548	-1.15408	-1.03386	-0.343005	0.352684	-0.303203	-0.442851	1.10895	-0.658142	-0.031043	-0.318501	0.0485337	2.32526	-0.0463561
Na_L2-1_V615	0.548639	-0.172672	-1.11535	-1.15291	-2.17995	-1.13825	-1.05381	-0.885048	-0.79574	-1.44944	-1.5399	0.0585139	0.0517025	-0.772816	-2.99125	-0.20015	-0.0120262	2.61381	0.627833	-0.167198	-0.188782	-1.001	0.548904	0.066444	2.17164	0.993363	1.14682	-0.200521	-0.729655	0.668586	0.630324	0.745127	-0.41557	-1.25737	-1.02524	-0.254188	-1.76152	0.194627	-0.354197	1.38535	-1.75299	-1.54712	0.535194	-0.703184	0.264746	0.995322	0.209351	-0.495271	-0.82159
Na_L2-1_V616	-1.33083	-0.598961	-1.43604	-0.553608	-0.243687	1.71672	-0.371692	0.102719	-0.352022	-0.900446	1.06523	-0.245615	-0.286006	-0.256528	1.59738	0.813698	-0.187831	-0.993868	-0.922513	-1.37424	-0.106064	-0.938972	-0.385752	1.45061	-0.335607	-1.03733	0.508345	0.888249	0.498176	-0.321556	0.27721	0.0188794	-0.755227	-0.988197	-1.38238	-1.23584	0.57859	-1.27596	0.384659	0.572838	2.59828	-0.0755319	1.33649	1.18508	-0.0205013	-0.96117	-0.594505	-0.194405	0.0280025
Na_L2-1_V617	-0.776421	-1.70147	-0.024887	-1.5228	-0.433812	1.21904	-1.06369	0.872465	0.0784095	-1.16743	0.283955	0.557357	-0.718801	2.07801	-0.939396	1.38444	-1.3694	0.519821	-0.159729	0.0741693	1.78574	-0.570638	-0.876457	-0.39975	-0.0791666	-0.0211027	-0.885883	-0.500355	0.163572	-0.812038	0.283877	-0.0595786	-0.0156689	-0.182856	-1.45593	0.386718	0.992777	0.65181	0.391243	-0.0208646	0.998842	-0.220561	-0.349165	0.0485976	-1.0738	-1.21359	-0.66173	-0.194405	1.19733
Na_L2-1_V618	-1.06071	-0.278152	-0.236874	-1.71437	-0.199424	1.89208	-0.274595	0.616235	-0.45171	-0.471103	0.018413	2.21123	-1.13333	-0.310152	0.118803	-0.42016	0.0553142	-1.0754	0.065123	0.291317	0.351904	-0.0308335	0.724771	0.0785205	-0.767916	-0.224196	-0.899559	-0.768522	-0.639271	-0.246523	0.364975	1.39761	-0.755227	0.0023878	0.139688	-1.21009	0.63365	-0.0389338	0.509892	-0.12115	0.187028	0.106998	-0.526309	2.56369	-0.500285	0.0160566	-0.467435	-0.194405	0.317056
Na_L2-1_V619	-1.48813	-1.69923	-0.480336	-1.3437	1.12077	2.1717	-1.06369	-0.011187	-1.79806	-0.85191	0.49432	-0.478528	-0.739499	-1.14595	-0.438857	-1.19321	-1.98319	-0.853145	-1.27401	-1.45614	0.900488	-0.571196	-0.391256	-1.83118	-0.715679	0.25188	-0.635172	1.33196	0.436958	0.494592	-0.684736	0.0713959	-0.755227	2.31084	-1.07767	0.709719	-0.728346	-0.901963	1.59354	-2.11244	-0.458684	-0.528499	-0.962921	0.209254	-1.0738	-1.42913	-0.0495167	-0.194405	-0.460613
Na_L2-1_V620	-1.20387	-1.27825	1.23183	-1.42175	0.780088	1.81886	-0.210978	-1.59064	-1.09968	-0.420011	-0.443148	-0.492433	-0.83086	0.480121	0.522281	0.280228	-3.08516	0.397811	-1.35048	-0.389158	-1.1294	0.835468	-0.949902	0.356096	2.08216	-0.968123	-0.893157	0.376145	1.05157	1.06821	-0.684736	-0.386795	0.699668	0.0336413	-0.168354	-0.663133	0.151531	-0.0578956	-1.52325	0.0673284	0.669909	-0.883072	-1.00195	0.0325524	-1.0738	-1.44756	0.131449	-0.194405	-0.0721424
Na_L2-1_V621	-1.23689	-1.78388	-0.88928	-0.911648	0.29288	0.382352	-1.06369	-0.483042	-0.888396	-0.0929515	-0.0269116	0.509973	-0.0594103	-0.851274	-0.305251	0.802513	-1.2226	0.375064	0.729706	1.013	-0.66038	-0.945425	-0.311218	0.308032	-0.972234	-0.0948828	-0.533926	-0.31122	0.786006	-0.156169	1.2826	1.33578	-0.755227	-0.988197	1.29271	0.338272	0.676163	0.944979	0.811918	-0.460823	-0.188883	0.270705	0.0552493	-0.872564	-0.585688	-0.391285	-1.10197	-0.194405	-0.625029
Na_L2-1_V622	-0.746732	-1.77789	0.111907	-1.30061	-0.92548	2.51128	-0.261055	-0.291791	-0.355638	-0.320706	-0.190954	1.318	-0.783778	0.336309	-0.272905	1.23078	-1.8422	0.0245109	-0.233209	-1.20552	0.278617	-0.717904	-0.929517	1.39965	0.596114	1.83382	-0.355006	-0.829908	0.125753	0.540143	0.333292	0.671931	-0.0925637	0.0604275	-1.24448	-0.125942	0.319568	-0.871209	1.15106	-0.719906	1.21359	0.183403	0.850341	-0.725096	-0.521587	-1.44681	-0.522377	-0.194405	0.0783458
Na_L2-1_V623	-1.14306	-2.272	-0.603611	-1.52449	0.523356	2.19587	2.14761	-0.516401	-1.14242	0.341911	0.555798	2.1474	-1.13333	0.766636	-0.357272	0.432402	-1.15751	-0.407965	0.265155	-0.0946084	-0.315458	-0.160569	-1.39384	0.415208	-0.0636228	0.00806509	0.436601	-0.676544	0.636253	-1.43366	2.50886	-0.725046	-0.755227	-0.988197	1.76773	-1.56018	1.08613	-0.90178	1.92085	-1.40135	1.14383	0.113249	0.142712	-1.40619	-1.0738	-0.9313	0.603489	-0.194405	-0.415204
Na_L2-1_V624	-1.027	-2.46326	-2.04673	-1.76752	0.0784316	1.42959	-1.06369	0.82298	-1.45969	-0.957434	0.254891	-0.520364	-1.13333	-0.152735	0.828466	-1.30642	-1.90986	-0.654737	1.19409	0.650172	0.915583	-0.72824	-0.415655	-0.25012	1.21324	0.752355	0.783769	-0.680682	0.118149	-0.584237	0.369142	-0.781546	-0.755227	0.0444099	-0.979888	0.25574	1.55224	0.417737	0.937011	-1.42494	-0.961067	-0.350503	-0.808874	-1.38736	-0.479941	-0.513613	-1.10021	-0.194405	0.685384
Na_L2-1_V625	-1.22088	-0.163483	-1.50479	-1.15926	-0.50828	2.2105	-1.06369	-0.548067	0.0826247	-1.36155	-1.23134	0.925951	-1.13333	0.433548	1.41881	-0.759539	-1.82343	-0.354104	-0.786411	-0.24332	0.323937	-0.547513	-1.39384	1.75303	-0.656381	0.282583	-0.249801	0.0698743	-0.0340123	0.482067	-0.684736	0.203427	-0.755227	0.962116	-1.06918	-0.793782	-1.09421	-0.00534725	0.39005	1.9261	0.932925	0.317435	-0.582703	0.0151217	-1.0738	-0.797561	-1.8233	-0.194405	-0.693771
Na_L2-1_V626	-1.09975	-1.15577	-1.41244	-0.787121	0.408712	1.73156	-1.06369	0.879364	-0.0905529	-1.01892	1.29963	-0.331709	-0.73124	0.0417148	0.19467	-1.24932	-0.266958	-0.556534	0.678998	0.466938	0.0272835	-0.883694	-0.141855	0.542239	-2.13212	-0.322457	2.68993	-0.361907	0.909804	0.342744	1.36005	-0.707614	-0.755227	-0.988197	-0.56414	-0.659337	0.788686	-1.27596	0.899973	-0.848406	0.701505	-0.911493	-0.114301	0.14899	-1.0738	-0.470307	-0.0455879	-0.194405	0.00999076
Na_L2-1_V627	-1.36584	-1.08223	-1.64811	-0.989575	0.145563	1.88265	-1.06369	0.211504	-0.562241	0.900745	-0.326944	-0.0534389	-0.805486	0.407596	-0.939396	0.884799	-1.67285	0.192109	-0.00399176	-0.0467552	0.131345	-0.241537	-0.922966	0.795687	-0.791	1.60454	-0.210487	1.42827	1.44717	0.984181	-0.684736	-0.0064945	-0.755227	-0.988197	0.557158	-0.481094	-0.679097	1.01296	-0.846265	-0.989276	0.0405887	0.0870433	-0.274014	0.248081	-1.0738	-0.983391	-0.677196	-0.194405	1.01181
Na_L2-1_V628	-1.32939	-0.937869	0.0448102	-1.15028	-0.724847	1.71117	0.688309	-0.5952	-0.885838	-0.932509	-0.0262908	-1.064	-0.420922	-0.361291	0.196459	-0.880835	-1.082	-0.338532	-0.280078	0.665789	0.294628	-0.223243	-0.939962	-0.517418	2.19818	0.254731	0.363429	0.608326	1.0148	-0.203755	-0.684736	0.853429	-0.755227	-0.252365	0.151174	-1.08658	0.355772	-0.796372	-0.860751	-2.94126	0.94485	1.49006	1.35236	1.42633	-1.0738	0.00551309	-0.0488045	-0.194405	-1.29729
Na_L2-1_V629	-1.03214	-1.13108	-1.2329	-0.314137	-0.507162	2.38537	-0.140919	-0.0756006	-1.06997	1.42865	0.619679	0.316728	-0.454161	-0.364961	0.136143	-0.736473	-0.514201	-1.19626	0.409309	-0.241902	0.993703	-0.896688	-0.861428	0.312503	-0.770338	-0.0683713	-0.0404796	-0.739802	1.41124	-0.322226	-0.684736	-0.615637	-0.755227	-0.988197	3.15946	-0.124704	-1.00795	-0.908724	-0.0286275	-0.107299	1.32847	-1.02405	0.87935	0.600357	-1.0738	-0.977687	-0.333382	-0.194405	-0.455989
Na_L2-1_V630	-1.16511	-1.09858	-1.59482	-1.0024	-0.8739	0.990447	-1.06369	0.343453	-1.04212	-0.433924	-0.582876	0.625684	0.77568	-0.206292	0.304765	-0.370876	-3.40864	0.331581	-0.635586	-1.70336	-0.256771	0.110074	-0.849209	0.0513323	-0.499089	0.0655237	0.697846	1.21046	0.839798	0.0124397	-0.684736	0.796823	-0.755227	0.068172	1.02866	-0.795249	0.892219	1.59707	0.888961	-0.430109	1.42871	0.890265	0.584715	-0.584838	-0.467588	1.04572	-0.37444	-0.194405	1.03759
Na_L2-1_V631	-1.0125	-1.35697	-0.708313	-1.16058	-1.56105	1.10634	0.406071	-0.581948	-0.254438	-0.625729	-0.404767	1.24691	-0.732975	-1.13287	0.21962	-0.272899	0.95326	-0.230818	0.100084	0.698982	0.442961	-0.578033	0.437708	-1.06031	-1.17922	-1.22724	-0.337123	-0.769161	0.305958	0.125977	-0.684736	1.39034	-0.755227	-0.988197	2.15479	1.09384	-0.989855	0.0458311	1.80066	0.669311	1.44324	-0.383342	-1.26462	-1.21384	-1.0738	-1.49484	0.623077	-0.194405	-0.741937
Na_L2-1_V632	-0.786818	-1.16899	-1.04701	-0.811602	0.389553	2.55274	-0.263442	0.338481	-0.537227	-0.922864	1.29701	0.179419	-0.0799909	0.59717	-0.939396	-0.490092	-0.948228	-1.50753	0.401587	-0.412636	1.32518	0.163999	0.274976	0.688877	-0.513867	-0.451082	1.87011	-1.16386	1.58623	0.378847	-0.684736	0.99589	-0.755227	0.0972706	-1.20309	-1.24356	0.0224007	-0.02109	0.205951	1.88112	1.98487	1.40332	-0.572325	-0.728887	-1.0738	-0.543151	0.209016	-0.194405	0.966835
Na_L2-1_V633	-1.3989	-0.934959	-0.8854	-1.00557	-0.765123	2.38325	-1.06369	-0.561572	-1.38076	0.61138	-0.69263	-0.562427	-0.652604	-0.906642	-0.939396	-0.175353	0.593125	-0.731512	-0.997075	-1.70929	-0.377922	-0.214183	-0.936271	0.690557	0.472181	0.226579	-0.532652	-0.88108	0.351882	-0.322454	0.321807	0.0695995	-0.755227	-0.988197	0.784063	-0.312261	0.303283	-0.420307	2.29362	-1.01072	-0.265264	-1.6138	-0.927621	-0.753089	-0.513129	-1.46198	-0.638522	-0.194405	0.496181
Na_L2-1_V634	-1.60001	-1.34414	-0.742229	-1.23173	0.771493	0.69751	-1.06369	-0.417101	-0.812229	-0.940003	1.17036	-0.793972	-0.272525	0.101525	1.07618	-0.892609	0.186858	-0.4647	-0.142849	-0.418831	0.149392	-1.24834	-0.351163	0.482722	-0.654238	1.08933	-1.01382	1.16408	1.07216	1.09826	0.540876	-0.537811	-0.755227	0.130634	-0.164948	0.71684	0.158408	-0.806068	-0.0493601	-1.09727	1.81444	-1.20941	0.25724	-1.27059	-0.439607	-0.863411	0.184934	-0.194405	-0.0219064
Na_L2-1_V635	-1.50683	-1.25432	0.283678	-0.420007	0.633519	2.17473	-0.292567	-0.129267	0.443553	-0.382399	0.705164	0.496881	-0.816782	0.666859	0.640787	-0.81267	-0.602888	0.476014	-0.673827	0.0223067	0.0219717	-0.247156	-1.39384	0.955499	-0.0789164	0.695963	-0.0760287	-1.38994	0.860213	0.0119926	-0.684736	0.647213	-0.755227	-0.0201739	0.300874	0.250218	-0.079512	0.423297	-0.339493	-0.72385	1.38047	-0.335772	-1.27137	-0.667305	-1.0738	-1.54022	0.499804	-0.194405	0.311008
Na_L2-1_V636	-1.32753	-0.951626	-1.33467	-0.23693	-0.352267	1.17857	-1.06369	-0.633035	-0.991554	0.753691	-0.538276	0.633598	-0.396872	-0.511966	0.244691	2.2636	-1.32429	-0.0963339	-1.79274	0.310861	1.93512	-0.841192	-0.341277	0.866897	-0.326356	0.509153	-2.03767	-1.15707	0.902774	0.604349	-0.684736	-0.536958	-0.0457697	0.0905351	0.983245	0.279302	-0.684138	1.31052	-0.149484	-0.939844	1.82057	-0.26002	0.582703	1.82412	-0.418718	0.783211	-1.45955	-0.194405	-0.909994
Na_L2-1_V637	-0.910445	-1.25774	-1.17551	-1.19605	0.171036	0.259188	-1.06369	0.131521	-0.468424	-0.443462	-0.562397	-0.494337	0.120071	-0.251745	-0.00308489	0.938443	0.00499083	-0.457316	0.455527	-1.70708	0.876407	0.236088	-0.663075	0.899367	-0.931785	-0.242153	-0.1297	0.538829	0.970212	-1.93187	-0.684736	0.486382	-0.755227	-0.29598	0.0159011	0.000132881	-1.39869	-0.894827	0.265789	-0.0966737	1.00984	0.509193	0.155243	3.06994	-1.0738	-0.971394	1.83242	-0.194405	-0.200981
Na_L2-1_V638	-1.29497	-2.23882	-0.427525	-1.90108	-0.552008	0.10384	-1.06369	-0.291109	-1.04479	0.0177948	-0.421715	-1.49736	0.74201	0.360168	-0.369887	-1.34469	-2.92182	-0.56869	-2.05406	-0.234572	0.652532	0.325244	-1.39384	1.21983	0.674533	1.41577	-1.38927	-0.709017	0.045523	-1.40655	-0.684736	-0.767759	-0.161063	-0.988197	-0.837626	0.180992	0.376744	0.461523	-0.647639	-0.372637	1.02804	-1.45962	-0.724254	-0.708042	-0.493238	-0.331282	-0.833428	-0.194405	-1.19415
Na_L2-1_V639	-1.06668	-2.98995	-1.06159	-0.399042	0.630113	1.33303	-1.06369	-1.46033	-1.15076	-0.928869	0.245999	-0.29307	-0.404252	-1.37696	-0.939396	-0.727136	-1.27777	-0.525007	-1.37687	0.350848	-0.0236841	-0.893935	0.181341	-1.68739	-0.313747	-0.0309402	-0.5352	-1.58687	-0.31011	-1.40171	1.53896	-0.454214	-0.755227	0.0267475	-1.2934	-0.836871	-0.117748	-0.376859	-0.0191859	-0.0554693	1.04872	0.103446	1.52598	0.855183	-1.0738	-0.349707	-2.20843	-0.194405	-0.0134345
Na_L2-1_V640	-1.25482	-1.1252	0.458475	-1.67313	-0.250135	2.62431	-1.06369	-0.993381	-0.741266	-0.649487	-0.24217	-0.111339	-0.677193	-0.153549	0.031281	0.115227	-0.775805	-2.69963	-0.655406	-1.38054	0.0268733	0.976146	-1.39384	0.818456	-0.0133945	-0.899242	-2.03767	1.12783	0.218381	0.696011	0.405216	0.861647	-0.052513	-0.988197	-0.652816	-1.11478	-1.83508	0.211823	-0.807122	-0.247666	1.47486	-0.0918508	1.29289	-0.612522	-1.0738	-0.605638	0.347932	-0.194405	-1.6938
Na_L2-1_V641	-0.745332	-0.888158	-0.10359	-0.552501	0.0432764	1.96558	-0.0262206	0.922957	-1.97601	-0.503467	-0.283819	0.935149	-0.490939	1.27332	0.763445	1.80762	-0.248658	0.172681	0.781679	-1.17488	0.609013	-0.557214	-0.416102	1.05267	-1.06464	0.343668	-0.932046	0.289924	-0.434563	-0.152986	0.410358	0.0747809	-0.104828	-0.064046	-0.240761	-0.628606	0.703308	-0.486255	-0.291917	-0.907368	-0.175412	0.234425	0.907537	-0.781144	-0.507143	-0.499764	0.942136	-0.194405	0.0438086
Na_L2-1_V642	-1.23611	-1.26985	-1.47706	-1.39283	1.28223	2.05694	0.601116	-1.00518	-0.991627	-1.40208	-0.499948	0.91633	-1.13333	-0.460822	0.196053	-0.188319	-1.92388	-1.79416	0.625196	0.389251	-0.223012	-0.916293	-1.39384	0.493096	-0.849813	-1.47333	0.388383	1.16794	0.501564	0.709805	1.52548	-0.0908456	-0.0621499	-0.988197	-0.178523	-0.127913	0.44418	-0.361082	-1.52325	0.388317	0.476561	-0.626222	-1.82762	1.66531	-1.0738	-0.265381	-1.3196	-0.194405	0.623247
Na_sc_d5_V643	-1.19653	-1.1465	-0.729014	-0.238392	0.188374	1.98243	-0.22861	1.0684	-1.2278	-0.838107	-0.0282592	0.536468	-1.13333	-1.61981	-0.372482	-0.669683	-1.03876	0.761505	0.917516	-1.08026	0.252851	-0.913086	-0.342023	0.783299	0.372951	0.365088	1.32945	-0.265352	0.603902	1.13137	0.433392	-0.671327	-0.755227	-0.988197	0.292605	-1.01708	-0.996701	-0.379797	-0.904243	-0.742114	1.53492	-1.73045	0.497152	-1.32807	-1.0738	1.14407	-0.878208	-0.194405	0.403085
Na_sc_d5_V644	-1.49832	-0.651559	-0.213415	-1.24263	0.0711493	0.256599	0.726327	0.402084	-1.03873	-1.33436	-0.222315	0.53697	0.198272	-0.836404	0.486483	2.03462	-0.0823395	-0.0193498	0.37528	-0.148921	-0.362348	-0.231436	-0.769663	0.56054	0.632989	-1.42952	0.496156	-1.8723	0.061639	1.74782	-0.684736	-0.673639	-0.755227	-0.988197	-1.20562	0.842401	-1.12193	-1.27596	-0.142857	-0.0599739	-0.746614	-1.97387	0.260531	-1.246	-1.0738	-0.197542	0.23592	-0.194405	0.567924
Na_sc_d5_V645	-1.29186	-1.52951	-0.453437	-1.34579	-0.0590083	1.38235	-1.06369	-0.813125	-0.357438	0.784478	0.79393	0.520082	-0.0672408	0.139132	-0.939396	-0.0235983	-0.506139	-0.446134	-0.406778	0.267907	0.97012	-0.93985	-1.39384	0.715367	-0.309866	-0.803947	-0.857038	0.743032	0.857535	2.13759	-0.684736	-0.682391	-0.755227	-0.988197	-0.657672	-0.000522993	-0.550218	0.352938	1.18215	2.86333	0.78027	-0.385569	0.338953	-1.26378	-1.0738	-1.43955	0.821451	-0.194405	0.706696
Na_sc_d5_V646	-1.4415	-1.12979	-0.620351	-1.42	0.612744	0.125417	0.440859	-0.416207	-0.126669	-0.227343	0.125375	-0.158304	0.098006	-1.76571	0.11917	0.594539	0.614273	1.02974	-0.0161736	-1.82898	0.544831	-0.697394	-1.39384	0.293405	-1.36057	1.15963	-0.59156	1.54772	0.29057	0.401204	-0.684736	0.656697	-0.152816	-0.988197	0.697526	0.341465	0.0650223	-0.0105407	0.205607	0.899863	0.206108	-2.09023	1.01103	1.90423	-1.0738	-0.900418	0.324138	-0.194405	0.354504
Na_sc_d5_V647	-1.1143	-1.1546	-0.389415	0.233037	-0.143879	0.877645	0.538538	-0.517356	-0.810973	-0.318006	0.719355	-0.123888	-0.79992	0.687577	-0.37393	1.60067	-0.877215	0.308017	1.23838	-0.805668	0.0690668	-1.24834	-0.322066	-0.294335	1.53614	-0.464541	0.552862	0.861595	0.544547	-0.257982	-0.684736	0.80509	-0.755227	-0.988197	-0.250027	-0.550593	0.13711	-1.27596	1.77231	-0.86244	0.918503	-0.349516	1.52079	-0.697892	-1.0738	-2.00366	0.0975851	-0.194405	-0.714221
Na_sc_d5_V648	-1.16451	-0.912433	-0.227267	-1.66388	-0.262573	1.30109	0.398125	0.00725884	-1.18281	-0.970175	-0.571129	-0.598698	-0.436539	0.769245	-0.425061	-1.32627	-0.337468	0.587162	0.913783	-0.895276	1.45133	-0.577599	-0.666212	0.0770667	-1.5959	-0.132379	0.368449	0.0602174	0.738448	-0.388772	-0.684736	-0.18474	-0.755227	-0.0731535	0.0995126	-0.802435	-0.396925	1.03965	-0.512149	0.461001	1.58095	-1.13557	-0.805628	-1.04979	-0.516789	-2.00366	-0.810628	-0.194405	0.503837
Na_sc_d5_V649	-1.74528	-1.30306	0.809751	-1.23557	-0.130882	0.391517	-0.11008	0.75243	-0.126956	-0.422179	-0.754265	0.846983	-0.386133	0.457959	-0.939396	0.609516	-0.408217	0.476945	0.408899	-1.16495	-0.204119	-0.479808	-1.39384	-0.00395909	-0.221767	0.758521	0.274019	-2.00353	0.378468	-0.939121	1.6547	-0.588743	-0.755227	-0.988197	-0.568626	-1.4373	-0.738383	0.969979	-0.564949	-0.933629	1.55211	-0.133571	-0.385871	1.72508	-1.0738	0.170346	-1.10839	-0.194405	1.29321
Na_sc_d5_V650	-0.996521	-1.01422	-1.03124	-0.676126	-0.196086	2.12709	-1.06369	0.060829	-0.948929	-1.31381	0.242683	-1.68727	-0.802188	0.293051	0.869057	0.632355	-0.956409	0.0556375	-0.0752405	-0.819485	-0.519274	-0.417179	-0.909358	1.60889	-1.31628	0.724766	1.05684	-1.53546	1.55222	-0.65395	-0.684736	-1.42037	-0.755227	-0.0752272	-0.8005	-0.153133	-0.0459543	0.24727	-0.0880537	1.02817	1.11478	-0.417329	0.18656	0.289426	-1.0738	-1.23574	0.176803	-0.194405	-0.116718
Na_sc_d5_V651	-1.05244	-0.948671	0.364069	-1.62738	-0.334051	1.77358	-1.06369	-0.701315	0.0341293	-0.988663	0.648568	-1.41919	0.107946	0.273293	-0.219038	1.3665	0.175758	-0.465182	-0.494954	-0.357363	1.55048	-0.841804	-0.918463	0.304619	-1.70306	0.376663	-0.339569	-0.330115	-0.22396	0.807323	-0.684736	-0.764337	-0.755227	-0.988197	0.250809	-0.127202	0.285194	-0.489668	0.998419	1.72728	2.09241	0.856642	-1.55081	0.378032	-1.0738	-1.46693	-0.96283	-0.194405	0.621786
Na_sc_d5_V652	-1.43237	-0.703658	-0.144567	-1.9002	0.277711	2.03967	-0.388856	-0.147589	-1.3846	-0.0321469	-0.95953	0.574085	-0.723855	1.3034	0.211087	0.788485	-0.0344302	-2.02233	-0.185199	-1.62601	-0.609927	-0.177346	-0.967391	-0.703321	0.823181	-0.295203	-0.873905	-0.705079	0.347597	-0.199019	0.361804	-0.483544	-0.755227	1.13828	0.222926	-0.292043	-0.960931	-0.0984706	-0.718723	-0.599491	0.203791	1.4244	1.23621	-0.530335	-1.0738	-0.520939	-0.778055	-0.194405	-0.283434
Na_sc_d5_V653	-1.25286	-0.725482	-0.632204	-2.42214	-0.131148	2.13025	-0.32192	0.374302	-0.0398669	-0.549535	-0.150577	0.915491	-0.775529	1.04296	-0.400809	1.58729	-1.17042	0.433978	-0.493483	-0.307634	0.620101	-0.232323	0.110795	-0.758005	0.521061	-0.130934	-1.49014	-0.81844	-0.822341	-0.133608	-0.684736	-0.0262047	-0.755227	1.33598	-0.410528	-1.47337	-0.442174	-0.820507	0.147489	-0.40256	0.892705	0.683828	-0.844329	-0.473034	-1.0738	-0.334888	-0.0464816	-0.194405	-0.058415
Na_sc_d5_V654	-1.10508	-1.0864	-0.788783	-0.16878	-0.702452	2.01623	0.681753	1.13143	-1.16731	0.492179	-0.0917436	-1.09275	-0.43399	0.407032	-0.313866	0.346744	-0.0713112	-0.126152	-0.378684	-0.474484	-1.64059	0.658842	-0.83363	-0.31041	-1.28261	2.01621	-0.880645	0.195151	0.493031	-0.102991	-0.684736	-1.42037	0.787775	-0.0570224	-0.00619281	-0.295351	-0.135908	-0.371089	-0.29011	-0.441872	1.71217	0.391611	-0.761666	0.0369964	-1.0738	-1.05014	-0.574559	-0.194405	1.46959
Na_sc_d5_V655	-0.937652	-1.5768	0.21029	-0.309897	0.646087	0.996555	0.406407	0.703856	0.225057	0.372964	-1.08349	1.67679	-0.772731	-2.01231	0.213643	0.641038	-0.713609	1.07967	-0.684066	0.302282	0.61608	-0.563299	-1.39384	1.12521	1.23207	1.24129	-0.840711	0.42942	1.75736	0.239092	-0.684736	-0.075307	-0.0599529	-0.109172	-1.45439	-1.65052	-0.723298	-0.865009	0.00439326	-0.23386	0.0483386	-1.05501	0.0710469	-1.34862	-0.0680722	-1.47095	-0.587105	-0.194405	0.42614
Na_sc_d5_V656	-1.33187	-1.75613	0.0521231	-0.356055	0.706391	0.886956	0.698285	0.236345	0.392768	-0.252806	-0.374118	-0.158118	-0.351841	-0.230739	-0.346874	-1.28001	-0.0204383	1.41056	0.403517	-1.07317	-0.165495	0.426542	-0.371327	-0.574974	-1.88572	-0.86253	-0.835207	-0.563088	0.152735	0.201758	-0.684736	-0.648262	-0.755227	-0.988197	0.486635	-0.39029	-1.4734	0.0450849	-0.294148	0.239924	0.773995	0.708387	0.27208	1.42893	-1.0738	-0.879421	0.313298	-0.194405	-0.566096
Na_sc_d5_V657	-0.808811	-0.707131	-1.32274	-1.19132	0.304574	0.401372	-1.06369	-2.04749	-1.91416	-1.81222	-1.89086	-0.0421598	-0.737766	0.0714286	-0.939396	2.33117	1.04933	-0.841197	-0.540118	-0.774891	-0.68294	-0.446475	-1.39384	0.254844	-0.196745	-1.39274	-0.841967	-0.765555	0.0229591	-0.0895367	-0.684736	0.81291	-0.755227	-0.988197	-1.21735	-0.998646	-0.801527	-0.798997	-1.52325	0.627203	-1.22456	0.0733642	-0.093001	-0.480505	-1.0738	-1.1751	0.768646	-0.194405	0.907378
Na_sc_d5_V658	-1.18315	-0.993347	0.0784093	-1.16492	-0.332624	2.88354	-1.06369	0.203157	-0.189678	-0.895068	-1.13991	0.882423	-0.80335	-0.000214962	-0.469332	-0.750013	-0.249969	-0.199497	0.151992	-1.0479	0.110496	-0.514048	-1.39384	0.471277	-0.717566	-1.45907	-1.43588	0.829904	0.816366	0.178897	0.490711	1.33037	-0.755227	-0.0267977	1.1129	0.0211938	0.647044	0.342615	2.38092	0.121657	1.06908	-0.766457	-0.00462449	-0.37666	-1.0738	0.119738	-0.0681736	-0.194405	0.710175
Na_sc_d5_V659	-1.09417	-1.17329	-0.292579	-0.59518	-1.18629	1.38435	-1.06369	-0.54509	-1.12599	-0.426216	-0.469924	-0.450078	-0.767143	-0.40899	-0.939396	-0.692733	-0.501804	-0.187182	0.629377	-0.20865	1.05726	0.322435	1.04634	0.642818	-0.941664	-0.214492	1.98494	0.619955	1.89817	-0.261706	-0.684736	-0.016129	-0.755227	0.0529652	-1.45651	-0.465854	-0.291316	0.0955505	0.384499	0.15478	1.09828	0.803852	-0.823244	-1.38729	-1.0738	0.242742	0.290805	-0.194405	0.726565
Na_sc_d5_V660	-1.51973	-0.83335	-0.964638	-1.51772	1.11261	0.116436	0.450068	-0.97268	0.103168	-0.807915	0.454199	0.0865176	-0.80747	0.773642	-0.195862	0.110841	-1.67933	-0.840094	-1.40153	-0.000283891	0.401295	-0.438025	-1.39384	0.468549	-0.41121	0.484552	0.391873	-0.409666	0.317926	0.904331	0.432755	0.67318	0.194178	-0.0363572	-0.263129	-0.0417984	-0.169829	0.251809	-0.0217594	2.14391	1.92501	-0.962052	-1.00764	0.632406	-1.0738	-1.39175	-0.309532	-0.194405	2.11001
Na_sc_d5_V661	-0.766435	-1.98477	-0.139735	-1.76968	0.845305	1.46732	-0.223206	1.16809	0.646338	-1.371	0.0739074	-0.50115	-0.5774	-0.521052	-0.458684	0.976223	-2.42948	-0.706491	0.886697	-1.34034	-0.462244	-0.481184	-1.39384	0.0127674	0.152507	-1.45005	0.425425	-0.336961	0.115979	-1.12864	-0.684736	-0.826247	-0.755227	0.0182407	2.65888	0.847161	-0.264647	-0.460615	0.3691	-1.1883	0.575975	-0.679886	-0.648829	1.46405	-1.0738	0.978198	-0.768459	-0.194405	1.30337
Na_sc_d5_V662	-1.31184	-1.15777	-0.799386	-1.48558	-0.105852	1.95805	0.574263	-0.208665	0.296885	-0.725995	0.366027	1.49418	0.298201	0.703073	-0.363198	1.21751	-0.500054	-0.171787	0.468246	-1.80328	0.162417	-0.938642	-0.368664	-0.801748	-0.604867	0.538922	0.947172	0.505886	1.5287	0.9299	0.496453	-0.130757	-0.0536942	-0.988197	-0.476338	-0.320806	1.61989	-0.748295	-0.138871	-1.32716	1.24643	-0.437117	-0.531812	-0.576455	-1.0738	-1.43722	0.430555	-0.194405	0.0892784
Na_sc_d5_V663	-1.34008	-3.27114	-1.80469	-0.636768	-0.0536935	0.723921	-1.06369	0.675599	-0.757788	-0.868886	0.248681	0.37402	-0.342289	0.492131	-0.939396	-0.0530319	-0.0158996	-0.711559	-0.559505	-0.709713	1.05104	-0.235976	-0.31181	1.00145	-0.128951	-0.0743779	1.98247	-0.535133	-0.0585621	0.0465797	-0.684736	0.821101	-0.755227	-0.0685079	0.231725	-0.788385	-0.916512	-1.27596	0.939859	1.55682	-0.0335708	0.434505	1.01598	-0.557905	-0.461001	0.28336	-0.0159066	-0.194405	-0.821209
Na_sc_d5_V664	-0.932573	-0.971878	-0.307809	-1.4331	-0.489068	1.41896	-0.302635	-0.982274	-0.298596	0.472425	1.09828	0.197987	-1.13333	-0.120301	-0.388115	0.628736	-1.7401	-1.18344	0.274951	-0.0594115	-0.424765	-0.910835	-0.975703	-1.15606	-0.452939	-0.0189503	1.64449	-0.988846	0.592846	-0.374398	1.42264	1.38503	-0.755227	-0.988197	-0.561304	0.0903385	0.143389	-0.285617	-0.266302	-0.209099	-0.343563	-0.120611	0.256961	-1.44585	-1.0738	0.0459834	-0.890625	-0.194405	0.914591
Na_sc_d5_V665	-1.00726	-0.376993	-0.737995	-3.08825	-0.181475	2.03152	-0.274485	1.32245	-1.19946	-0.953234	0.728431	-0.319322	-0.771416	0.444635	-0.939396	0.886689	0.409436	0.235337	0.703311	0.281671	0.020983	-1.24834	0.077522	0.826711	-0.174366	-1.49168	-1.4707	0.691283	1.01497	-1.42243	0.44614	0.132828	-0.755227	-0.988197	-0.333635	-0.603429	0.970625	0.448625	2.50005	-0.16242	-0.686384	0.275714	-1.04733	-0.707965	-0.458263	-2.00366	0.298451	-0.194405	-0.302466
Na_sc_d5_V666	-1.79598	-1.43428	-0.50682	-0.9846	0.809096	0.75655	0.405118	-2.64951	0.367047	0.110386	0.0572497	-1.72317	-0.651567	-1.42265	0.0793316	0.0210677	-0.745461	-1.65712	-0.992917	-1.71521	-1.05533	-0.775313	0.142359	0.360605	-1.19716	0.603252	0.582124	-1.69006	0.516675	-0.347092	0.45738	0.0497161	-0.755227	-0.988197	0.248094	0.0486115	-0.851932	-0.319514	-0.859976	-2.42002	-1.15714	-0.590894	-1.2971	1.56042	-1.0738	-0.295738	-1.02744	-0.194405	0.109533
Na_sc_d5_V667	-0.663913	-1.5819	0.238481	-0.284226	-0.161063	0.933939	0.8269	0.453582	1.41801	-0.748786	-0.704113	0.117831	-0.0513157	0.754722	0.794272	-0.775178	-0.482162	0.472247	0.364856	-1.49045	-0.0411159	0.880074	-0.3435	-1.2724	0.173817	0.146081	-0.797891	-1.21725	0.13812	-0.724234	0.456712	-0.775563	-0.755227	-0.0600129	-0.868683	0.525445	-2.01328	1.23394	0.308809	0.70685	0.186198	-0.869492	-0.744891	-1.2481	-1.0738	-0.500257	-0.786572	-0.194405	1.39527
Na_sc_d5_V668	-1.0181	-1.07601	-0.437108	-1.08502	0.998932	2.65235	0.499341	-0.812047	-1.36919	-1.39005	0.766357	0.277096	-1.13333	-0.822602	-0.103115	-1.35582	0.106144	-1.36211	0.650654	0.576782	2.11545	-0.493411	-1.39384	0.029747	-0.55427	-0.341339	-0.855336	-1.42849	1.24806	0.891316	-0.684736	-1.42037	-0.0816281	-0.0500014	-1.22898	0.266196	0.505252	-0.220954	-0.315866	0.445043	2.77181	1.3596	0.165716	-0.479268	-1.0738	-1.51528	1.17107	-0.194405	-0.176545
Na_sc_d5_V669	-0.665877	-0.538979	-0.602818	-0.94886	0.838121	2.40495	-1.06369	-1.58615	-2.30262	0.4728	0.994201	0.228449	-0.82396	0.476449	-0.041898	0.391457	-1.49492	-1.84691	0.547597	-1.36694	-0.50261	-0.872135	-1.39384	0.229201	-1.75435	0.724386	-1.37948	-0.258934	0.252916	-1.37114	-0.684736	-0.591542	-0.0568925	-0.988197	-0.229872	-1.28106	1.01215	-0.830011	-1.52325	-0.0241332	0.853588	-1.56228	-1.48641	-1.21884	-0.465379	-1.33559	-0.0573035	-0.194405	-0.560861
Na_sc_d5_V670	-1.42351	-0.874003	-0.187247	-0.855394	-0.0789056	1.58482	-1.06369	-0.477017	-0.0439091	-0.519539	0.732812	-0.851372	0.0928823	0.198184	0.707925	-1.87435	-0.676094	-0.421329	-0.772298	-1.27513	-0.153992	-0.182683	-0.917589	0.646442	-0.0159565	-0.326048	1.3958	-0.855684	-0.622864	2.13166	-0.684736	0.589814	-0.755227	0.930909	-0.925929	-0.712216	-0.128811	0.279434	-0.288148	0.472538	0.890474	-0.602011	0.123239	-0.369875	-1.0738	0.277592	-0.0707338	-0.194405	0.842968
Na_sc_d5_V671	-1.20537	-1.01312	-1.30698	-1.61522	-0.120819	2.45209	0.510395	1.66767	0.421187	-0.0125995	0.207306	0.505246	-0.389296	-1.63058	-0.939396	1.00829	-0.955541	0.208252	0.0270938	-0.379296	1.05767	-0.498158	-1.39384	-0.731562	-0.572416	-1.22207	-0.254163	-0.656009	0.643469	-0.551135	-0.684736	0.224077	-0.755227	0.863398	1.85677	-1.23485	0.906592	-0.362176	-0.582858	0.130365	1.70518	-0.62729	0.438404	-1.99206	-1.0738	0.65991	0.381405	-0.194405	-0.00618
Na_sc_d5_V672	-0.905497	-2.37009	-1.6168	-2.33533	1.34425	3.50083	-1.06369	-0.523541	-0.226687	-0.662107	0.765963	-0.68165	-0.746199	-0.0776257	0.721395	1.37203	0.149808	-0.591507	-1.19001	-0.661437	0.27435	-1.24834	-0.335374	-0.250474	-2.84882	1.17718	-0.77495	-0.613561	0.808132	0.804241	0.480289	0.835113	-0.755227	-0.988197	-1.28473	-0.00150195	-0.999722	-0.340816	0.184001	-0.260208	0.0547914	-1.71303	-1.12725	-0.614756	-1.0738	-1.40149	-0.0159978	-0.194405	0.0763323
Na_sc_d5_V673	-0.793695	-1.35375	-0.506318	-2.13888	-0.550805	1.24339	-0.0950503	0.160146	0.317214	0.0856719	0.0858476	0.318373	-0.757417	-0.214805	-0.380968	-0.193524	0.152681	-1.80679	-0.488998	0.68168	0.731004	-0.0725298	-0.690803	-0.541646	-1.4831	0.26055	0.761687	0.252058	0.129177	0.532891	0.610148	-1.42037	-0.755227	-0.988197	-1.35382	-0.770923	-1.00189	-0.830552	-0.900057	2.58821	0.207714	-1.12661	-0.857054	0.268163	-1.0738	-2.00366	-0.390279	-0.194405	-0.53755
Na_sc_d5_V674	-1.01956	-1.75465	-1.24905	-1.01279	0.509578	2.59033	0.359163	-1.01848	-0.280768	-0.0548397	-0.344267	-0.721765	-1.13333	1.58852	0.740962	-0.176478	-1.98449	1.01392	-0.881629	0.719996	0.162296	0.167749	-1.39384	-0.165711	-0.457079	-1.46136	1.86494	-2.16593	-0.379991	0.811882	-0.684736	-1.42037	-0.755227	-0.988197	0.909689	0.454178	0.031607	-0.00321851	-0.884622	-0.388063	1.06926	0.279191	-0.68296	0.972967	-1.0738	-1.05753	-0.719739	-0.194405	1.66374
Na_sc_d5_V675	-1.30406	-0.943144	-0.426843	-0.892921	0.0422137	-0.135241	-0.297844	1.27237	-0.30455	-0.115698	0.446859	0.965636	-1.13333	-1.22834	-0.452844	-0.290497	-0.437094	-0.0103537	0.0237985	-0.290213	-0.565524	0.0780055	-0.258168	-0.160687	0.0767376	1.24087	0.162155	1.13568	0.588623	0.696798	-0.684736	0.412852	-0.755227	-0.0493907	-1.43871	-0.429762	1.36755	-0.0652033	0.660172	-0.321129	2.41976	-0.522473	0.403263	0.808943	-1.0738	0.855373	-0.952649	-0.194405	0.23054
Na_sc_d5_V676	-1.07141	-1.55445	-0.739908	-1.30864	-0.86612	2.27033	0.438951	-0.66418	-0.449869	-0.981744	-0.3986	0.0699581	-0.295441	0.0164277	-0.939396	1.17979	-2.9512	-1.11913	0.239381	-0.65203	0.385525	-0.146916	-0.872733	0.423439	-0.827558	0.469438	-0.975522	-1.09714	-0.153719	-0.819885	0.283761	-0.164647	-0.178845	-0.027313	0.159699	-1.04852	1.35978	-0.460978	1.38278	-0.504732	0.191217	0.345487	0.294425	-0.679468	-1.0738	0.0713258	0.224986	-0.194405	0.126327
Na_sc_d5_V677	-1.46082	-0.675111	-1.26659	0.034218	0.78261	1.21212	-1.06369	-0.317427	-1.7436	-0.794386	-0.449427	-0.367565	-1.13333	-1.29795	-0.939396	-0.11807	-2.28647	-0.389932	-1.10729	-1.81621	0.331554	-1.24834	-1.39384	-0.326107	-0.480288	0.709737	0.726455	-0.300133	-0.105857	0.0939512	-0.684736	-0.634162	-0.755227	0.134834	-1.89588	-1.04948	-1.17657	-1.27596	0.454383	1.16867	0.0833024	0.306292	-0.203487	0.552841	-0.396276	0.516194	0.630467	-0.194405	-1.29071
Na_sc_d5_V678	-1.09187	-1.55463	-0.918313	-1.31621	-0.314051	1.53506	-1.06369	-0.813237	-1.00976	-0.723507	0.250694	-0.80589	-0.363276	0.965058	-0.376483	-0.131756	-0.412417	0.219875	-0.949597	-0.119215	0.878986	-0.548055	-0.903023	-0.975591	-0.158328	0.26982	1.47167	0.684239	0.569964	1.13757	-0.684736	-0.743029	0.52514	-0.988197	-0.8389	0.00725246	-2.13991	-0.101203	2.80011	-1.34784	1.99474	1.24604	0.825298	-0.470151	-1.0738	-0.506244	0.190543	-0.194405	0.628143
Na_sc_d5_V679	-1.20367	-1.32177	0.0584368	-1.22765	0.34895	0.452467	-1.06369	-0.920478	-0.770635	0.582281	0.189747	-0.68889	-0.766934	0.846211	0.644186	-1.87435	-2.13528	-0.864821	-0.52626	-0.569326	0.648461	-0.139744	-0.466546	0.495108	-0.204003	-0.299716	1.12461	0.684602	1.00263	0.945115	-0.684736	0.144105	-0.755227	-0.988197	0.299795	0.249828	-0.308342	-0.851705	0.369256	-0.918977	-0.540415	-0.978715	0.0449407	0.630459	-1.0738	1.02846	1.17538	-0.194405	0.616463
Na_sc_d5_V680	-1.23572	-0.654477	-1.40906	-1.58188	-0.218663	1.14016	-1.06369	-0.700107	-0.702834	0.185973	0.284164	1.81499	0.05303	0.0171921	-0.939396	-0.713535	-0.162836	-1.0544	-0.0396459	-1.9997	0.775883	-0.923857	-0.968907	1.07912	-1.25619	1.23012	1.14422	-0.690689	1.47816	-0.356529	-0.684736	0.485047	-0.200885	-0.988197	-0.983297	-0.194379	-0.103505	-0.43612	-0.421627	-1.12887	1.57635	-1.00858	0.262508	-0.770462	-1.0738	0.247423	-0.909024	-0.194405	-1.14444
Na_sc_d5_V681	-1.10621	-1.91147	-0.714873	-0.0490733	-0.975889	2.51446	-1.06369	0.724688	-0.478669	0.880624	-0.58289	1.10389	-0.768804	0.595664	-0.289602	-1.13791	-0.447006	0.22998	-0.638199	-1.93124	1.17059	1.1757	-1.39384	-0.738677	0.441738	0.903763	0.791409	-0.717896	0.874828	-0.525805	-0.684736	-0.0398234	-0.755227	-0.988197	0.387477	0.467123	0.649353	0.832291	1.43977	-2.22859	0.995407	1.38473	-0.237516	-1.31875	0.169297	1.53894	1.20667	-0.194405	0.8261
Na_sc_d5_V682	-1.14117	-1.48669	-0.140974	-0.957492	0.044924	1.74098	0.558649	0.336675	-1.18895	-0.985974	0.346912	0.973279	-1.13333	-0.6747	-0.385066	0.641268	-3.31051	-1.49638	0.659738	-0.467543	1.43903	-1.24834	-1.39384	0.470151	1.1031	-0.567974	-0.870552	-1.38385	0.275999	-0.0950537	0.88406	-0.41425	-0.0786821	-0.988197	1.08868	-0.786736	-0.129175	0.5592	-1.52325	1.1098	-0.496889	-0.353924	1.90204	0.892502	-1.0738	-0.413476	-0.408612	-0.194405	0.265
Na_sc_d5_V683	-1.10199	-1.08006	-0.558056	-1.57293	-0.453952	0.311663	0.565457	-0.0742573	-0.0751817	0.705018	-0.144267	0.863951	-1.13333	0.27966	-0.389701	0.401924	-0.861504	-0.794907	-0.589637	-0.447038	-0.532702	-0.342614	-0.848615	0.823947	0.245044	0.62209	0.264431	0.820465	0.40085	-1.40338	-0.684736	-0.0545611	-0.0743081	-0.988197	-1.05396	-1.57285	-1.04747	-0.879037	0.281413	-0.160806	0.823231	-0.951461	-1.35635	1.14411	-1.0738	-2.00366	-1.8115	-0.194405	2.22792
Na_sc_d5_V684	-1.03308	-1.40471	-0.580005	-0.384793	0.30941	1.45415	-0.273825	0.986251	0.332614	-0.182941	0.773262	-0.198805	-1.13333	1.79142	-0.939396	-0.128605	0.053247	-1.2383	0.0634177	-0.402473	0.0104911	-0.236506	-0.904424	1.03257	1.27649	0.978617	0.744288	0.489622	0.755242	-0.266575	-0.684736	-0.741733	-0.755227	-0.988197	0.582042	-0.725518	0.782773	0.714465	2.50428	-0.287108	1.25968	-0.478905	-1.01144	0.0750205	-1.0738	-1.49217	1.62873	-0.194405	0.0472141
Na_sc_d5_V685	-1.07276	-1.19413	-0.326415	-1.82986	-0.447091	2.04302	-0.218619	0.0947422	0.368912	-0.510339	0.961905	0.470504	-0.32478	1.2094	-0.939396	1.04574	-1.34093	0.569932	-0.447997	-1.32827	0.809057	-0.912119	-0.90141	-0.239786	0.668973	-1.29499	1.87397	-0.391067	0.123679	1.19443	-0.684736	-0.341387	-0.755227	-0.00997748	0.833122	0.147769	0.211567	0.23761	-1.52325	-1.59968	-0.0700503	0.145891	-0.272608	0.959048	-1.0738	-0.270364	-1.36278	-0.194405	-1.02427
Na_sc_d5_V686	-1.37205	-1.01191	-0.413279	-0.986776	-0.0340507	1.97082	-1.06369	-0.610095	-2.45105	-0.685851	0.170796	0.572186	-1.13333	1.02529	0.638035	0.263718	-0.526433	-0.508184	-0.310047	0.411625	0.871356	-0.577858	-0.421739	-0.918754	-0.936622	-1.06773	0.353894	-0.646135	0.320265	-1.41561	1.60655	-0.0765167	-0.755227	-0.988197	0.88858	0.791396	0.161721	-0.88229	-0.929551	-0.670604	-0.000591896	-1.2589	0.224785	-0.722192	-1.0738	-1.55545	-0.361577	-0.194405	0.747533
Na_sc_d5_V687	-1.37041	-1.2209	0.953679	0.186438	-0.323619	1.49493	1.49437	-0.463278	-1.23111	-0.983158	-1.09559	-0.177776	0.768118	-0.0885158	0.733957	-1.38364	-0.765186	-0.768708	1.54148	-0.517312	-0.670859	-1.24834	-0.711478	0.892627	0.0812572	0.976125	-0.115572	-2.85663	-0.864884	0.404097	2.75521	-0.771309	-0.755227	-0.988197	0.755654	0.185459	1.22394	-1.27596	0.0938176	0.62996	1.15685	-1.61476	1.03353	-1.05472	-0.520545	-0.301612	-0.398447	-0.194405	0.639264
Na_sc_d5_V688	-0.644342	-1.78546	-1.07979	-2.13915	-0.65467	2.66377	-0.222192	0.223155	-0.585374	-0.190363	0.849077	-0.293594	-0.402322	-0.871489	0.303591	0.583787	-0.95194	-0.827553	-0.732298	0.127521	0.285551	-0.833539	-0.804686	0.454442	0.187385	-0.0758338	-1.39019	0.28952	1.9809	0.279854	-0.684736	-1.42037	0.757826	0.18136	-1.27231	-0.788104	-0.843489	0.265228	0.466801	0.92628	1.47465	-0.442357	-0.896372	-1.39501	-1.0738	-1.19569	-0.512969	-0.194405	0.926962
Na_sc_d5_V689	-1.11052	-0.679185	-0.411503	-0.722532	-1.97501	2.63212	-0.274045	0.485971	0.287791	0.261312	-0.548127	-0.560322	-0.497813	0.00183482	-0.939396	0.700813	-1.24591	0.674462	-0.445619	-1.24612	0.356763	-0.279144	0.177946	1.93338	-0.679606	1.37305	-0.605238	-1.27117	-0.15726	-0.820194	1.23664	0.499841	-0.755227	-0.988197	-0.436935	-0.485419	0.434788	-0.795167	-0.218609	0.0257742	0.59789	-2.59685	-1.33962	0.0543181	-0.553289	-0.930841	-1.86672	-0.194405	-0.514494
Na_sc_d5_V690	-1.41859	-0.522603	-0.409395	-0.616903	0.08745	2.16353	-1.06369	-0.172976	-1.95996	-0.325317	-0.665426	1.09717	-1.13333	1.38006	0.143851	1.08626	-0.884395	-0.0253534	-1.20793	0.232156	0.737547	0.406055	-0.889992	1.57905	-0.644468	1.57072	0.287433	1.67575	0.814996	-1.4139	-0.684736	-1.42037	-0.755227	-0.988197	-1.95713	-0.263962	-0.381436	-0.0956262	0.946839	0.337648	1.10096	1.42466	1.10374	1.60303	-1.0738	-0.977151	-0.50617	-0.194405	0.592522
Na_sc_d5_V691	-0.987651	-1.44782	-0.608155	-0.742688	-1.27581	2.01461	0.56736	-0.550161	-1.26332	-0.322939	-0.393022	-0.573748	-0.706099	-0.482181	0.762342	-0.204133	-1.35594	-0.203584	-0.492016	0.719238	0.416959	-1.24834	-0.27724	-1.29992	-1.12311	0.337832	-0.0937062	-0.767578	1.38651	0.610972	-0.684736	-0.508583	-0.755227	-0.120943	-0.856177	-0.141843	0.204031	-0.517415	0.0279154	-0.1928	-0.00354527	0.719182	0.0521015	-0.694269	-1.0738	-1.32641	-0.256191	-0.194405	0.541481
Na_sc_d5_V692	-1.2569	-0.77699	-2.01395	-0.0994474	0.518126	2.52585	0.694004	0.085113	0.227965	0.254047	1.50059	-0.346126	-1.13333	0.876137	-0.939396	0.190301	-0.564318	-2.0574	-1.59878	-1.02981	0.150382	-0.755481	-0.866757	0.988952	0.956051	0.329321	-0.0917928	0.904294	0.963643	-1.35086	-0.684736	1.8724	-0.00956124	0.0741069	0.0144096	0.746881	-0.485081	-0.32391	-0.0835331	-1.22035	0.525735	-0.697982	0.344658	1.69256	-1.0738	-0.938746	1.54765	-0.194405	-0.13543
Na_sc_d5_V693	-0.697028	-0.659766	-0.150188	-0.589328	0.483456	-0.273732	-0.239549	0.140028	-0.767548	-1.47522	-0.14887	-1.43266	-1.13333	-0.952222	0.29191	-0.328165	-1.88122	-1.66807	-0.265465	-1.37905	-0.106312	-0.421118	-0.861025	0.472826	-0.452122	-0.0145803	-0.341059	-0.0885158	0.114401	-0.875093	0.465638	-1.42037	-0.755227	-0.988197	-0.677271	-0.0996958	-0.143125	-0.742915	-0.951423	-1.57814	-0.859706	-1.97854	-0.1289	-0.327307	-1.0738	0.00742236	-0.374394	-0.194405	0.0586862
Na_sc_d5_V694	-0.827632	-1.62578	-0.435671	-1.34345	-0.846093	-0.261156	-1.06369	-0.65714	-1.30292	-1.81222	0.346779	0.548183	-0.771467	1.06546	1.12806	0.137921	-2.75817	-1.03979	0.790647	-0.822985	0.826258	-0.53623	-0.693818	1.05047	0.695871	0.914164	0.195707	-0.865503	0.59641	-0.0864529	0.372784	-0.750693	-0.121236	-0.0331943	1.42184	0.499623	-1.78855	-0.481523	-0.195661	0.10649	1.5451	0.683341	0.19022	-0.710093	-1.0738	-2.00366	-0.393315	-0.194405	-0.206555
Na_sc_d5_V695	-1.12794	-1.28118	-0.296616	-0.589742	-0.693112	-0.164463	-1.06369	-0.671416	-0.907518	0.179317	-1.14463	0.400064	-0.277798	-1.34734	0.828163	0.59169	-2.02169	0.0549264	-1.58744	-0.0543641	0.199417	-0.246183	-1.39384	0.954223	-0.632194	0.0676497	-1.20521	0.456205	0.297317	1.09816	0.46751	-0.721796	-0.755227	-0.988197	-0.790095	-2.38711	0.245274	0.755398	1.06885	-0.741256	0.842016	-0.9714	-0.541508	-1.41003	-0.38331	-1.06749	0.536008	-0.194405	-0.758919
Na_sc_d5_V696	-1.15202	-1.18077	0.507307	-0.184278	-2.11612	2.03947	-1.06369	0.655341	-1.97062	-0.98739	0.743145	-0.818175	-1.13333	-0.68697	0.817496	0.90236	-2.10529	-0.243659	-0.819519	-2.62674	0.979389	-0.963725	-1.39384	0.228551	-1.03632	1.7335	1.22267	-1.59743	-0.472521	-0.937095	-0.684736	-0.236788	-0.755227	-0.988197	0.791698	-1.02021	-0.504238	-0.319258	0.229818	0.566345	0.808421	-0.59579	-0.954729	-1.28456	-1.0738	-0.959766	0.984966	-0.194405	0.457155
Na_sc_d5_V697	-0.93779	-1.35678	-0.919528	-0.913456	-0.884362	2.04708	-0.342139	-0.272308	-2.48088	-0.752946	0.289943	-0.584859	-0.793525	1.08599	-0.412801	-0.446679	-2.42021	0.114511	0.812815	-0.634532	0.160323	-0.161363	-0.908118	0.401646	0.0908735	0.623072	0.450546	-1.50239	-0.53559	-0.270841	-0.684736	-0.0383544	-0.755227	-0.988197	0.109942	-1.50051	-0.66662	0.528676	-0.247677	-1.49359	0.968893	-2.11451	0.536599	2.25811	-1.0738	-0.922511	-0.124436	-0.194405	-1.23248
Na_sc_d5_V698	-0.819127	-0.973865	0.122094	-1.25638	0.28055	2.20427	0.888321	1.04992	-0.881907	-0.335939	1.09984	0.598662	-0.230246	0.0629517	-0.939396	0.210509	-1.58112	0.254083	0.476931	-0.907196	1.33659	-0.862855	-0.907857	0.8618	0.323893	0.720873	0.172865	-0.297514	0.413733	-0.552587	0.384313	-0.582175	-0.755227	-0.988197	-0.145783	0.255962	-0.223991	-0.359919	-1.52325	-1.13017	2.13604	-0.52263	-0.222631	-1.16351	-1.0738	-0.189733	0.643981	-0.194405	-0.916336
Na_sc_d5_V699	-1.18087	-1.09223	-0.795426	-0.401865	-0.36694	2.2466	-0.148385	-0.272569	0.495121	-0.194226	0.640825	0.869596	0.867398	-0.0648334	-0.939396	-0.439079	-1.11223	0.0962322	0.540569	-0.797881	1.38597	-0.702179	-1.39384	-0.30867	-0.681661	-0.911252	-0.460298	-0.637022	0.42793	-1.58851	0.333551	-0.232475	-0.755227	1.0796	0.948195	-0.968145	0.234132	0.594564	-0.160769	-1.33028	0.236827	-1.17094	-0.29017	-0.340673	-1.0738	-0.569609	-0.133144	-0.194405	0.797556
Na_sc_d5_V700	-1.14455	-1.17232	-0.687161	-0.367849	0.74905	2.41616	-0.178614	-0.828089	0.561498	-0.0936547	-0.731391	0.436025	-0.716991	-0.554998	-0.345534	0.424988	-0.801907	-1.27826	-0.245474	-0.100218	0.852807	-0.893885	-0.865574	1.15658	-0.909367	0.479436	-0.647203	1.05066	-1.5995	-0.737478	-0.684736	-1.42037	-0.153272	0.159666	-0.386306	0.146216	-1.58476	-0.809325	-0.220141	0.429576	2.01334	2.26335	0.635595	-0.0453754	-1.0738	-1.44261	0.136862	-0.194405	0.209242
Na_sc_d5_V701	-1.26065	-0.460783	0.207272	-0.642549	-0.0138826	0.479384	-1.06369	0.647344	-0.405584	0.75844	-0.773946	-0.118252	-0.825602	-0.620761	-0.229819	-1.36794	-0.695	-0.236293	-0.38542	-1.06161	1.44743	-0.239401	-0.193048	-0.357979	-0.426126	1.72423	0.258898	-0.987308	-0.099896	0.625505	-0.684736	-0.77902	-0.755227	0.185611	0.0909483	-0.651491	-1.06745	-0.849698	0.688321	-1.0049	0.274326	0.34831	-0.248261	-1.13011	0.00283732	-0.830636	1.01723	-0.194405	1.20377
Na_sc_d5_V702	-0.7482	-2.10492	0.153783	-0.861297	-0.842212	0.457339	-1.06369	-0.452065	-0.507598	0.187427	-0.125746	-0.546562	-0.777351	0.95777	-0.317775	-0.137167	-1.8826	-0.757405	-0.134353	-0.160722	1.3752	-0.898817	-0.321436	0.133745	-0.0926948	-0.496161	-1.45659	-2.2159	0.529955	-0.186294	0.345734	0.00279572	-0.755227	-0.988197	-1.34762	0.077848	-0.908933	-0.818937	-1.52325	0.644562	-1.55745	1.28846	1.98123	-0.755118	-1.0738	-0.984709	0.0594127	-0.194405	0.652853
Na_sc_d5_V703	-1.23138	-1.67782	-1.04117	-1.73807	-0.0363686	2.26442	-0.323161	-1.04278	1.69797	-0.582282	-0.971858	0.208769	-0.368763	1.05748	0.109689	0.854393	-0.85174	1.73413	0.159289	-0.789012	-0.991428	0.343922	-1.39384	0.739282	-1.38184	0.879271	-0.798205	-0.725112	1.40761	-0.662451	1.43155	-0.763562	-0.755227	-0.988197	-0.913305	-0.812161	-1.42812	-1.27596	0.745037	-1.62128	-0.573509	-1.31124	-1.20926	0.274766	-0.43396	-1.46708	0.649561	-0.194405	-1.09315
Na_sc_d5_V704	-1.31205	-1.32414	-0.393228	-0.214904	-1.36817	0.996394	-1.06369	-0.742693	0.36942	0.402615	0.962114	0.239752	-0.726992	1.20768	-0.939396	0.722576	-1.68657	-0.784076	-0.842565	-0.4944	-1.1601	0.141015	-1.39384	0.291288	0.533149	0.242532	-0.8122	-1.02693	0.699852	-1.40345	0.382587	0.973137	-0.755227	-0.988197	0.353429	-1.5005	-0.850968	0.59926	-1.52325	2.34782	1.61877	-1.86142	0.610681	0.76107	-0.521513	-0.612197	1.14228	-0.194405	1.59784
Na_sc_d5_V705	-1.1659	-1.95298	-1.06201	-0.51037	0.94925	2.84465	-0.110757	0.124648	-0.74084	-0.87835	1.48059	0.478888	-0.352937	-0.158789	-0.294845	0.61215	1.49375	0.407934	0.789561	-1.41383	-0.26406	-0.50705	-0.913097	0.457488	-1.37533	-0.0414144	-1.4221	0.518796	0.0813733	-0.648108	-0.684736	-0.672831	-0.755227	0.0878676	-0.373402	-0.699811	0.128452	0.990658	-0.262524	0.438732	1.93176	-0.783304	1.63214	-1.20542	-1.0738	0.777685	0.322373	-0.194405	2.00488
Na_sc_d5_V706	-1.30889	-1.20583	-0.36687	-1.52895	-0.117416	2.44629	-1.06369	-0.848094	0.0309854	-0.536804	0.772012	-1.51083	-0.456048	1.00099	-0.939396	-0.0454236	-1.06806	-0.377245	0.257251	0.201153	0.62494	0.437886	-0.489963	0.265688	1.23206	0.701997	0.362618	-0.439915	0.576294	0.294989	-0.684736	-0.834757	-0.755227	-0.988197	0.389467	-0.558768	-0.217818	0.0232015	1.07541	-1.71166	0.81715	-2.13669	1.17213	1.10418	-1.0738	-0.31937	0.787907	-0.194405	0.0842725
Na_sc_d5_V707	-0.761046	-2.10819	-1.94428	-0.909624	-0.102899	0.737206	-0.247454	-1.82542	-0.478118	-0.587103	0.654852	0.111335	-1.13333	-0.104523	0.379621	-0.726403	-0.161194	0.251656	0.319169	0.827317	-1.10324	-0.509644	-0.878035	-1.81315	0.110463	0.591905	0.134968	0.220645	0.180712	-0.798267	-0.684736	-0.686735	-0.755227	-0.988197	0.0137814	-0.710727	-0.72678	-0.459369	-1.52325	-0.880559	-1.04754	-1.05882	0.251931	-1.13912	-1.0738	0.208229	-0.587819	-0.194405	0.279806
Na_sc_d5_V708	-1.02743	-0.667648	-0.11209	0.200937	-0.43325	0.562356	-1.06369	-1.19501	-1.05568	0.0477229	0.127624	-0.665845	-0.736956	0.00303144	-0.429242	-1.21047	-0.74009	-0.893882	1.01926	-0.732066	0.102646	-1.24834	-1.39384	-1.61609	0.600799	-0.705285	-1.33899	-0.480213	-2.34839	0.272075	-0.684736	-0.756226	-0.755227	0.660825	0.175884	0.0372225	-0.718368	-0.031518	-0.196635	-1.74806	-0.246145	-1.68737	0.424617	0.488567	-0.566457	-0.0831573	-0.656559	-0.194405	0.148194
Na_sc_d5_V709	-0.859606	-1.0188	-1.3429	-0.843684	0.271879	1.62162	-0.216434	-0.162674	-0.936201	-0.509664	-0.335289	-0.762706	0.0199582	-1.06348	-0.390827	0.316755	0.204656	-0.640534	-1.11055	-0.502705	1.22596	-0.900775	-1.39384	1.11481	-0.281626	0.079156	0.518357	-1.2875	1.46819	-0.340081	-0.684736	0.726757	-0.755227	0.217933	0.577814	-0.130516	-0.329999	-0.423972	0.131975	-0.82588	0.170332	-0.550714	1.39	1.59068	-1.0738	-0.0363407	-1.84987	-0.194405	-0.629724
Na_sc_d5_V710	-0.968229	-0.842694	-1.35347	-2.26006	0.0871594	1.80301	-1.06369	-1.78035	0.658466	-1.37684	0.290578	-0.223528	-0.399715	0.115226	-0.939396	-0.0863616	-0.198224	-0.103628	1.25476	-2.24592	0.985216	-0.542585	-0.894491	1.29442	-0.37128	0.173373	0.30793	0.919858	-0.201117	0.796236	0.384889	-0.732788	-0.755227	0.0852151	0.609346	0.335957	-1.00529	0.861816	-0.146678	0.872044	2.81784	-0.129723	-1.03684	-0.552613	-0.483243	-2.00366	0.995418	-0.194405	1.0449
Na_sc_d5_V711	-1.05947	-0.370156	-0.0552572	-2.26564	-1.39567	2.49522	-0.257617	-0.306673	-0.380502	-0.0446115	0.561382	0.0264595	-0.62401	-0.00867382	-0.0285903	-0.774783	-2.60686	-0.67553	1.12093	-0.435337	0.607236	-0.422896	-1.39384	1.40602	-1.56585	0.958493	-0.172155	-0.458012	1.09195	0.294824	-0.684736	-0.513162	-0.755227	-0.988197	1.62775	-0.969121	0.0364431	-0.401482	-0.293838	-0.803955	-0.349743	-0.221291	-0.927428	-0.709616	-1.0738	-0.00204804	0.161902	-0.194405	0.0605991
Na_sc_d5_V712	-1.87982	-1.16673	-0.582115	-2.05639	0.275624	0.487983	-0.25298	0.347507	-0.826659	0.957332	0.372414	-0.364024	-0.185098	0.947707	-0.367348	0.219068	0.0971006	-0.168616	0.20106	0.861016	1.24703	-0.504068	-0.871581	1.06751	-1.44415	0.552132	-0.798281	-0.87796	1.50211	-0.227702	-0.684736	0.828255	-0.755227	0.0295217	0.405633	-1.00988	-0.35766	-1.27596	-0.0983186	-1.7857	0.698498	0.973071	-1.01254	-1.22876	-1.0738	-0.825023	-0.123967	-0.194405	-1.15297
Na_sc_d5_V713	-0.687579	-0.868315	-1.05688	-0.214278	-0.46197	1.33518	-0.259225	0.518258	-2.36772	-1.3868	0.464605	1.0094	-0.449819	1.04847	-0.319758	1.20175	-0.529823	-0.672741	-1.87	0.231937	1.6128	-0.41925	-0.894143	-0.0481992	-1.05333	0.56333	0.29014	-0.30954	0.344109	-1.93187	-0.684736	1.0071	-0.755227	-0.988197	-1.36707	0.967968	0.935009	0.204891	1.79379	1.10802	0.670789	0.526925	0.135806	0.235616	-1.0738	-0.935373	-0.412889	-0.194405	1.17601
Na_sc_d5_V714	-0.985988	-1.01511	-1.45643	-1.89844	0.22994	0.826518	-1.06369	-0.951613	-0.813331	-0.251902	-0.625735	-0.0312866	-0.751672	-0.95196	0.279332	-0.148073	-1.71253	-0.515284	0.935068	0.106525	1.06054	-0.550076	-0.880788	-0.334152	-0.932444	-0.535854	-0.841779	-0.0829229	0.184518	0.251495	-0.684736	-0.76631	0.13177	-0.988197	-1.12496	-2.08996	0.309833	-0.516866	-0.917784	0.478875	0.705964	0.330142	-0.641237	-1.99206	0.652601	-0.916541	-0.737967	-0.194405	-0.297165
Na_sc_d5_V715	-0.97013	-1.49543	-0.874211	-1.3039	-1.19552	1.36612	-1.06369	0.0386758	-1.19213	-0.90864	-1.69358	-0.716197	-0.721619	0.43243	1.85486	0.603186	-0.568715	1.23499	-2.48365	-0.608955	0.865683	-0.33136	-0.894977	-0.463754	1.8386	0.0287893	-1.44623	-0.560556	-0.722245	1.12997	-0.684736	0.845617	-0.755227	0.0832356	0.991395	0.11866	-0.00780865	-0.971002	-0.367279	0.110082	0.304457	-2.40688	0.0824553	0.477099	-1.0738	-2.00366	-0.497394	-0.194405	-0.177794
Na_sc_d5_V716	-1.13594	-1.16976	-0.584092	-1.25314	-1.18995	1.58799	-1.06369	0.636135	-0.0238921	0.573022	-0.380836	0.527506	-0.572134	0.559798	0.041523	0.3113	-1.9191	-0.405729	0.367905	-0.422767	0.499613	0.218089	-1.39384	-0.14143	-0.925853	-0.753322	-0.617318	0.879321	1.01244	-0.53589	0.293358	-0.666535	-0.755227	-0.988197	-0.832681	0.663346	0.114842	0.584759	0.407929	0.601421	1.05699	-0.0828573	0.0843953	-0.874881	0.0852899	-0.844691	0.0801846	-0.194405	0.185378
Na_sc_d5_V717	-1.11506	-1.08235	-0.673543	-1.80376	-1.61507	1.5575	-0.256694	1.07277	-0.307558	-0.0829104	-0.034489	1.85225	-0.497436	0.167917	-0.939396	-0.0986405	-1.08196	-0.594052	-1.03898	-0.478219	1.3104	-0.88756	0.178237	0.178882	-0.334794	-0.0447888	-0.312654	-0.0416503	0.849619	-0.384999	-0.684736	0.647161	-0.0586902	-0.988197	-0.43985	0.521617	-0.122976	-1.00478	0.095615	0.129018	2.07003	0.732119	-0.0249379	0.754745	-1.0738	-1.38789	-1.21592	-0.194405	1.28688
Na_sc_d5_V718	-0.878877	-0.709074	0.0727405	-1.20607	0.257122	1.81902	-1.06369	0.506218	-1.71379	-0.343355	-0.593328	1.26847	-0.790898	0.535168	-0.939396	0.197303	-1.63456	-0.278042	0.130197	0.308644	-0.313506	-0.564409	-0.381919	0.39109	0.288853	-0.179426	-0.633273	-0.939722	0.0474155	-1.02002	-0.684736	0.651076	-0.755227	-0.333891	-1.88393	-0.886192	1.26276	1.17503	-0.301679	-0.787411	1.88588	-0.0134097	0.809527	-0.584367	-0.698884	-2.00366	-2.23115	-0.194405	1.11211
Na_sc_d5_V719	-1.00932	-1.37666	-1.26151	-0.51886	-0.603964	1.19917	-0.352672	0.0372953	0.594457	0.301889	0.233663	0.890255	-0.806258	1.78307	-0.939396	-0.201754	-2.70203	0.691367	0.0847566	-2.08099	0.164804	-1.24834	-1.39384	-0.670838	0.368113	-0.680608	-0.710954	0.0399272	1.00509	-1.93187	-0.684736	-0.656008	-0.755227	0.122341	-0.561595	-1.24435	0.0160157	-0.712843	-0.225916	-0.369833	1.98617	-0.397083	-1.28506	0.0278977	-1.0738	-2.00366	0.00789531	-0.194405	0.632583
Na_sc_d5_V720	-0.676976	-1.22728	-2.12876	-1.66881	0.703135	2.06549	0.444961	-0.342039	-1.05037	-0.4151	-1.41138	0.844772	-0.310907	0.140787	-0.939396	0.363323	-0.660838	-1.54561	0.54259	-0.518708	0.0812009	-0.906323	-0.893095	-0.999204	-1.04419	0.97058	0.759118	0.0394397	0.835844	-1.93187	-0.684736	3.11331	-0.755227	1.21899	0.219242	1.83074	0.0709542	-0.480562	2.30367	0.537431	1.16804	-0.656613	2.8529	-1.99206	-1.0738	-0.57834	-1.30802	-0.194405	0.193127
Na_sc_d5_V721	-1.28443	-1.54347	-1.27724	-2.05632	-0.502969	1.26082	-0.309947	-0.814048	-0.864727	-1.00418	0.14636	0.382978	-1.13333	-0.81278	1.38028	-0.281318	-1.39198	0.0432765	0.429996	-1.62815	0.189655	-0.906323	-0.456802	1.0517	-1.82981	0.194079	2.6265	-0.0639737	-0.202238	0.436771	-0.684736	-0.108368	-0.755227	-0.988197	-0.401932	-0.423725	-0.0668145	-1.27596	-0.943782	0.193497	0.962764	-0.387835	-1.15981	-0.774809	-1.0738	-0.974475	0.902807	-0.194405	0.609668
Na_sc_d5_V722	-1.16071	-0.743125	-1.52893	-0.392707	-1.63343	1.83935	-0.315256	-0.512088	-0.595005	-0.229002	-2.05749	-0.416287	-0.761948	1.64093	-0.319363	-0.139287	0.816309	1.06305	0.179267	0.896409	-0.893845	-0.509964	-0.853574	0.566249	-0.966011	-2.4695	-0.239651	1.04395	1.01368	-1.31611	-0.684736	-1.42037	-0.0818235	-0.0486566	-1.35584	-0.81671	0.265021	-0.842598	-0.647546	-0.0432487	0.390924	-0.635749	0.417169	0.0770869	-1.0738	-1.38977	1.11299	-0.194405	0.380369
Na_sc_d5_V723	-0.606993	-1.25442	-1.21991	-1.34182	0.6051	1.26725	-1.06369	-0.979843	-0.392782	-0.893966	0.0371834	0.51061	-0.449595	-0.417537	-0.939396	-0.281604	-0.220677	-0.440478	0.546296	-1.17614	0.206453	0.583504	-0.399461	1.30097	-1.09277	-1.02772	0.213622	0.321927	-0.269995	-0.812113	1.94507	-0.68183	-0.755227	-0.988197	-1.38306	-0.66179	2.69522	-0.745672	-0.053789	0.352618	0.0510517	0.617624	0.341753	-0.744692	-1.0738	-0.473927	0.0730559	-0.194405	0.352539
Na_sc_d5_V724	-1.61813	-0.798133	-0.285599	-0.736482	1.6706	0.430299	0.226928	-0.81988	-2.36379	-0.909793	1.17937	1.05942	-0.773335	0.724221	-0.302213	1.0057	-0.583916	-0.443902	-1.30001	-0.409398	1.61839	-0.507806	-1.39384	0.593688	-1.60259	0.404986	-1.04431	-0.644104	1.18071	-1.21297	0.0681983	0.0566339	-0.755227	-0.988197	0.874711	-0.9407	0.109204	-0.993349	-0.696505	0.283367	1.82742	-0.316456	-0.376543	-0.194445	-1.0738	1.50176	0.659923	-0.194405	-0.823201
Na_sc_d5_V725	-1.14998	-0.859786	-0.0858382	-0.728215	-0.674392	2.51195	0.467794	-0.387785	-1.8894	-0.943802	-0.155779	1.38638	-0.439217	-0.975808	-0.939396	-0.00164747	-2.2608	0.275286	1.12243	0.812456	2.14494	-0.0392991	-1.39384	-0.228267	1.63737	0.907774	2.49028	-1.62638	0.299076	-0.309034	0.3859	-0.756579	-0.755227	-0.988197	-0.898016	0.326025	0.352342	-0.227403	-0.301353	0.394954	0.329531	-0.458963	-0.996593	1.48525	0.0784853	0.0332929	-0.162358	-0.194405	-0.513911
Na_sc_d5_V726	-1.03131	-2.13114	-0.700251	-1.31785	0.1486	2.23921	-0.309253	0.0744277	-1.51488	-0.295137	0.769981	-0.464358	-0.147412	-1.92601	-0.446137	-0.282147	-1.25978	0.594968	-0.588054	0.141238	1.59782	-0.554653	-1.39384	0.0251546	1.57017	-0.00567364	0.725613	0.406732	0.381363	-0.843434	-0.684736	-0.669231	-0.755227	0.0125642	0.925023	0.641781	1.54217	0.105162	-0.879677	0.590877	-0.728832	-0.475525	0.559343	-1.99206	-1.0738	-0.433956	-1.4334	-0.194405	0.176986
Na_sc_d5_V727	-0.862347	-2.01542	-1.27849	-0.627209	-0.445507	1.58386	-0.212936	1.05049	-1.5412	-0.506626	0.0152929	-0.0616233	-1.13333	0.267813	-0.394101	0.783576	-1.46361	0.236646	-0.759995	-0.173349	0.644428	-0.576231	-1.39384	-0.554203	0.177406	-1.18649	0.598362	-0.622053	1.52989	-0.876073	0.330843	0.904692	-0.755227	-0.988197	1.14164	0.814215	0.451548	-0.0294444	1.3877	-1.05177	1.34836	1.1327	-0.147672	-1.27128	-1.0738	-0.690565	-1.17128	-0.194405	0.207837
Na_sc_d5_V728	-1.19192	-1.33656	-0.270008	-0.52425	0.45803	2.29782	-0.0166809	0.313569	0.792055	-0.28145	0.590724	-0.658161	-0.754963	-0.211657	-0.307534	-0.642049	0.218762	-0.209771	2.08074	-1.36222	-0.793917	0.102473	-0.148962	-1.09533	-1.58556	-0.836144	0.344443	2.66818	0.507936	0.750364	-0.684736	-0.0125341	-0.755227	-0.988197	-1.83623	0.534596	-1.59834	-1.27596	-0.276523	-1.02273	1.37482	0.425893	-0.875295	0.0807085	-1.0738	-0.143686	0.0270173	-0.194405	0.223404
Na_sc_d5_V729	-1.19638	-0.84474	-2.53754	-0.575263	-0.0163961	2.77698	-0.131384	-0.776006	0.524079	-1.38852	-0.17272	0.115106	0.030955	-1.08609	0.134563	1.72418	-0.976256	0.626964	-0.488328	-1.45352	1.19918	-0.853225	0.432605	1.36822	-2.17025	-1.63676	0.337319	-0.928604	0.443509	-1.31146	0.764557	-1.42037	-0.755227	-0.988197	-0.78356	-0.821653	0.319657	-0.810001	-0.926044	0.682691	0.637596	0.720445	0.0817973	2.30154	-0.541679	-0.238427	-0.00767017	-0.194405	0.199314
Na_sc_d5_V730	-1.20196	-1.44354	-1.02611	-0.789981	-0.169209	-0.0142404	0.0512982	0.198013	0.90731	-0.572682	-0.604767	0.38025	-1.13333	0.046107	-0.350152	0.377812	-0.884846	0.720113	0.328741	-0.406684	-0.403534	-0.199778	-1.06721	-1.37739	0.575838	-0.872975	-1.46794	0.0841779	1.48663	0.510051	0.0337756	-0.194882	-0.755227	-0.988197	-0.93493	-1.56263	-1.13516	0.132819	-0.045762	0.599829	1.17721	-1.09157	-0.597888	0.0312572	-0.422742	0.390506	-0.0990372	-0.194405	-0.953388
Na_sc_d5_V731	-0.895038	-0.968155	-0.960111	-0.875129	-0.239764	1.33542	-0.210323	-0.278106	0.510391	-0.0366068	1.59671	0.576585	-1.13333	-0.211516	-0.939396	-1.87435	-3.02779	0.527085	0.654762	1.30353	1.40816	-0.481461	-0.855315	0.362786	-0.387057	-0.404686	-0.92094	-0.191675	0.809435	0.777992	0.284688	0.719614	-0.755227	-0.988197	-1.08884	-0.737594	0.661868	-0.821499	0.765143	-0.951891	1.5752	0.88021	0.568387	-1.29105	-1.0738	-0.801209	-0.807358	-0.194405	0.320526
Na_sc_d5_V732	-0.768983	-0.914081	0.303309	-0.733121	-0.413938	2.63814	-1.06369	-0.393596	-0.122897	-0.0509968	0.973404	-0.173403	0.742146	-1.00469	0.706492	-0.605654	-1.35458	-1.6018	0.0475975	0.127065	-0.63776	-0.617621	-1.39384	-0.249105	0.533191	0.706494	-1.06264	0.496974	-0.17963	-0.141571	0.37504	1.06039	-0.0733051	-0.988197	-0.142051	0.0389543	-1.50727	0.0636532	0.647892	-0.217708	-0.496636	-0.620029	0.25082	-0.180729	-0.480814	-0.670882	-0.686581	-0.194405	-0.197265
Na_sc_d5_V733	-0.85764	-1.45264	-0.670513	-0.633727	-0.979884	1.78839	-0.22861	0.340395	-1.60845	1.98409	-0.0117106	0.0493873	-0.720319	1.64883	-0.939396	-0.0901981	-1.61297	-1.69843	0.200941	-0.471869	0.825291	0.274587	-0.274897	-0.00719497	-1.9607	-1.87951	-0.846155	-0.170213	-2.19524	0.646083	0.576187	-0.696756	-0.755227	0.223818	-1.07656	0.640879	0.126188	-0.653824	-0.543439	-0.0736361	0.332613	-0.20291	-0.723476	0.876382	-0.475265	-1.44698	0.132343	-0.194405	1.78472
Na_sc_d5_V734	-1.08538	-1.30036	0.442864	-1.70447	-0.177244	2.07078	-0.277111	0.325526	-1.95883	-1.81222	0.30353	0.426569	-0.729553	0.00479767	-0.939396	0.209451	-0.3872	-0.829709	0.66751	-1.70042	1.28803	1.13201	0.149894	0.11818	-0.0467272	-0.739909	0.131744	-1.49505	0.975006	0.482355	-0.684736	2.94031	-0.755227	-0.988197	1.49953	-0.631141	-0.462319	-0.837127	0.4634	-1.24596	1.65821	-1.19146	0.849953	-0.579351	-1.0738	-0.333288	0.406662	-0.194405	0.713919
Na_sc_d5_V735	-1.05631	-0.434096	-1.68356	-1.31026	0.00175667	3.52104	-1.06369	-1.33883	0.585627	-1.39424	0.0284382	-1.02451	-0.360592	0.245468	0.288987	0.401766	-2.15505	-0.0593018	0.820078	-0.901704	-0.371861	0.799002	-0.895809	-0.248384	-1.1082	1.58129	0.0986488	-0.134503	-0.971915	-0.757464	-0.684736	-1.42037	0.656312	0.896435	0.0702137	-1.88593	1.16077	-0.340344	-0.300052	-0.766191	0.486473	0.841782	-0.186658	-0.663045	-0.473837	-1.28376	-1.28938	-0.194405	0.612545
Na_sc_d5_V736	-1.1727	-1.58847	1.53745	-0.0558902	-0.166011	0.855811	-1.06369	-0.442263	-0.749128	-1.19335	0.675321	-0.0799478	-0.741761	1.2066	-0.939396	0.880778	0.136992	0.905379	0.913954	-0.252299	1.11666	-0.152248	-0.36872	0.363846	0.231346	0.32144	-0.285699	-0.766556	-0.374389	1.03951	-0.684736	-1.42037	-0.755227	-0.988197	-0.201848	0.484852	-0.614528	0.23973	-1.52325	-1.13519	0.0834173	-0.942763	0.149095	0.840377	-1.0738	0.807788	-0.0460427	-0.194405	0.374264
Na_sc_d5_V737	-0.788243	-0.963691	-0.392641	-1.14703	0.109835	0.16451	-1.06369	1.45801	0.262821	0.0760786	0.4513	-1.38767	-0.402771	-0.00433586	0.165417	-1.33569	-0.767112	-0.292901	0.92917	0.0601184	0.906886	-0.342032	-0.837487	1.15337	-1.08685	0.791594	-0.221037	1.27877	0.223403	0.439603	-0.684736	-0.111533	-0.755227	-0.988197	0.286006	0.939605	0.96469	-0.367259	0.993186	-1.01815	1.38101	-0.335665	-0.361598	-0.72948	-1.0738	0.107743	-0.91963	-0.194405	1.48518
Na_sc_d5_V738	-1.05526	-1.26958	-0.188801	-0.955938	-0.286966	2.00946	-0.314377	0.603222	-1.04507	-0.346765	0.76555	0.454145	-0.658523	1.47874	-0.203589	-1.28532	-1.5042	-0.0973955	-0.634084	-1.6019	0.346637	-0.371967	-0.867933	0.492839	-0.950638	-0.502079	0.396451	0.14072	1.02527	1.22205	0.366776	-1.42037	-0.755227	-0.988197	-0.530123	-0.236656	-0.256696	-0.317084	0.564476	1.96717	1.21066	-0.38951	0.355302	-1.99206	0.0864108	-0.0975007	0.378632	-0.194405	0.899863
Na_sc_d5_V739	-0.62057	-1.80791	-0.307264	-0.59306	0.130764	1.41925	-1.06369	0.4646	-1.77669	0.559736	0.366138	0.146785	-1.13333	0.425577	-0.274655	-1.20757	-1.28236	0.416154	-1.04512	-1.71263	1.23169	-1.24834	0.346104	0.958811	0.946867	-1.24372	0.938682	-0.003676	0.455797	-0.647435	1.58286	0.777702	-0.755227	0.130634	-0.940515	-0.939137	-1.08869	-0.756367	0.505851	-0.317804	0.0600369	-0.914106	1.70089	0.263512	-1.0738	1.6471	-0.102514	-0.194405	1.89991
Na_sc_d5_V740	-1.34481	-1.55174	-0.179106	-2.0977	0.000675238	1.88752	-1.06369	-0.0616999	-0.016223	-0.183632	-1.07967	-0.23443	-1.13333	1.29767	1.01284	2.73346	-2.06086	-1.11959	0.257089	-0.0742021	0.476937	-0.359032	-0.849885	-0.18749	-1.14536	-0.452406	-0.164184	-0.11919	1.01329	0.353689	0.407176	-0.735357	-0.755227	-0.988197	-0.360491	0.281464	-1.0193	-0.382427	0.493413	-0.727365	0.108578	-0.266158	-0.88069	-0.593014	0.15913	-1.46708	-0.36666	-0.194405	-0.886323
Na_sc_d5_V741	-1.44345	-1.75788	-0.296793	-0.537029	0.113584	0.777372	-0.25681	0.307582	-0.375933	0.72906	1.34448	-0.549381	-0.750349	0.0257098	0.264261	-0.707927	-0.868011	0.068044	0.0177714	-1.94974	0.120113	-0.916035	-0.170121	1.08789	0.820141	1.58537	-0.802637	0.396198	1.78769	1.07813	-0.684736	-1.42037	-0.755227	-0.0550973	0.432316	0.144573	0.4186	-0.393823	-0.923189	0.0272092	2.04541	0.444905	-0.760253	0.0518336	-1.0738	-1.36202	0.326974	-0.194405	-0.128247
Na_sc_d5_V742	-1.42992	-0.701897	-0.582858	-1.57758	0.258828	0.559621	-0.276565	0.375822	-0.0136725	-0.302691	-0.368748	0.881545	-0.774934	-0.45763	-0.939396	1.04784	-0.676394	1.3252	0.0881957	-0.457503	0.785309	-0.862735	-0.836148	0.78359	1.27626	-0.0507555	-0.749588	-1.60519	0.555483	-0.553559	-0.684736	-0.0611089	-0.755227	-0.988197	-1.71612	0.659828	0.142282	-0.891412	-0.298993	0.805424	1.40578	1.12839	0.619967	-0.0184619	-1.0738	-1.45086	0.240716	-0.194405	-0.0681467
Na_sc_d5_V743	-1.26345	-1.04118	-0.70646	-1.31833	-1.85172	0.753619	0.549167	-0.507073	0.52855	0.333824	0.175633	1.10619	-0.727125	-0.0477102	0.841663	0.244859	-0.640101	0.214314	0.654656	-0.793988	-1.60658	-0.494076	-1.39384	0.0891383	-1.13658	-0.0566805	0.504723	-0.513819	1.37553	-1.35571	-0.684736	-0.642363	-0.0363932	-0.988197	-0.673867	-0.188952	0.307809	-0.337736	0.842961	0.0145002	1.03485	-1.64492	0.846273	0.796191	-1.0738	-0.828538	-0.969174	-0.194405	-1.99583
Na_sc_d5_V744	-1.12155	-1.48168	-0.0185008	-0.35975	-0.127133	1.18192	-0.225604	0.102747	-0.479297	-0.29182	-0.229209	0.762856	-0.412768	-1.26398	0.111403	2.02957	-2.18324	-0.37455	1.95699	0.249164	-0.364194	-0.520098	-1.39384	1.52828	-0.0300458	0.871575	0.607372	-0.98806	0.639016	-1.93187	-0.684736	-1.42037	-0.755227	-0.988197	-1.88547	0.257562	-0.339017	-0.0914069	-1.52325	-0.151079	-0.236123	-0.0193854	1.02398	-0.705695	-0.522254	0.0929333	0.189615	-0.194405	-0.744951
Na_sc_d5_V745	-1.44834	-1.6171	-0.676942	-2.07513	0.871785	0.668901	-0.184694	0.905402	0.966585	-1.12926	-0.247079	-0.663634	-0.735576	-0.439103	-0.939396	0.939481	-2.37461	0.754494	1.98641	-0.0721073	2.03077	-0.164361	-0.872886	0.247023	-0.269324	-0.350768	-0.0954767	-1.25219	0.102294	-1.19704	1.54699	1.09864	-0.755227	0.801601	-1.86959	-0.487637	-1.16167	-0.815395	0.841107	1.23741	0.20414	-1.05433	-1.18112	-0.381891	-1.0738	-0.284023	-0.3354	-0.194405	-1.09493
Na_sc_d5_V746	-1.27806	-1.32288	1.01363	-1.21596	0.888947	1.55419	-1.06369	-1.02846	-1.18832	-1.81222	-0.257259	-1.00524	-0.179366	0.740389	-0.939396	-0.934287	-1.86463	-1.45291	0.213823	-0.460771	-0.61655	-0.533011	-0.59537	0.721992	-0.713276	-0.334657	-1.45195	-0.201398	0.52185	0.561282	-0.684736	-0.0477816	-0.755227	-0.0248601	0.413589	0.347687	-0.0928047	-0.725732	-0.915321	0.658127	3.00934	-0.488251	-0.703982	0.0823529	-1.0738	-0.304698	1.36367	-0.194405	-1.61046
Na_sc_d5_V747	-0.932945	-0.710326	-1.35371	-2.27681	0.169065	1.52121	0.283317	0.507025	-0.968862	-0.0924637	0.0315906	-0.559945	-1.13333	0.509972	1.35662	1.9396	-1.03387	-0.991346	-0.0865685	0.696046	-0.253885	-0.212075	0.010905	1.18901	0.470354	-0.136021	-2.03767	0.792512	0.67861	-0.160684	0.266728	0.814477	-0.755227	-0.988197	-0.588009	0.867246	-0.315007	-0.876465	1.74075	0.537037	1.1705	0.273851	0.764705	-0.683912	-0.436438	-0.417806	0.858139	-0.194405	1.35071
Na_sc_d5_V748	-1.51826	-1.96023	-0.486521	-0.670021	0.116633	2.16636	0.396827	1.15045	1.20935	2.07212	-0.406311	0.212331	-0.744832	-0.535932	0.755962	-0.705462	-2.18491	0.666201	0.596573	-0.0561082	-1.26425	0.680926	-0.854653	0.479429	-0.288904	0.427091	0.445246	-0.608854	0.66339	-0.368539	-0.684736	0.736912	-0.755227	-0.988197	-0.729431	0.15426	0.617685	-0.851038	0.475422	0.161883	0.644833	0.905185	1.21425	-0.683214	-1.0738	-0.978441	-0.393731	-0.194405	-0.0502354
Na_sc_d5_V749	-1.23842	-0.992374	-1.02348	-1.16007	0.74113	1.77047	-1.06369	-1.60271	0.30633	-0.0468974	-0.350015	0.953574	-0.0480444	1.1569	-0.372643	0.00824805	-3.30989	-1.17035	1.43989	-0.874783	1.7404	0.331281	-0.876533	0.352136	-0.682528	-0.953014	-0.840545	-0.852977	0.485465	-0.199878	0.417557	-0.719908	0.44087	-0.988197	-0.596555	-0.743052	-0.642466	-0.878358	-0.943782	-1.50174	-0.14732	-0.744844	-0.154214	-1.99206	-1.0738	-0.881212	0.920443	-0.194405	-0.209138
Na_sc_d5_V750	-0.950546	-0.929551	0.170356	-1.11959	-0.0438321	2.47377	-1.06369	-0.466776	-1.19586	-1.15687	0.0867911	-0.344241	-0.375229	1.91364	-0.939396	-1.30931	-0.238294	1.42262	-1.13847	0.313298	0.804443	-0.888896	-0.356344	0.23459	-1.3474	0.63238	-0.80351	1.33093	0.452032	-1.36715	0.425019	0.672265	-0.0961205	1.49616	1.32592	0.455693	-1.43502	-0.430931	-1.52325	0.435433	1.31953	-1.54553	-1.65756	-1.99206	-1.0738	-0.283185	-0.935577	-0.194405	-0.323927
Na_sc_d5_V751	-0.938521	-1.86604	-0.121633	-0.779918	-0.861665	2.024	-1.06369	-0.576602	1.07975	1.95227	0.12041	0.870777	-0.760976	0.619129	-0.939396	0.00356866	-1.54323	-1.57975	0.389905	-0.327015	0.98407	0.646956	-1.39384	-0.378535	-1.15274	-0.422722	-1.50758	-0.899816	1.23116	-0.853675	-0.684736	-1.42037	-0.755227	-0.0866729	0.412128	-1.10538	0.260916	-0.410365	-0.292483	-1.77876	0.923832	0.970517	-1.11746	-1.2953	-1.0738	-1.4657	-0.240363	-0.194405	1.02555
Na_sc_d5_V752	-1.16653	-1.31612	0.540943	-0.23114	-0.137935	1.68091	-1.06369	0.166579	0.163621	0.447884	0.905951	-0.807179	-0.0388481	0.458358	-0.395649	0.016282	0.168065	-0.442298	0.0284793	-0.190133	-1.25279	-0.439152	-1.39384	0.437037	0.0695108	-0.727865	2.3364	0.519436	-0.0152823	-1.32307	-0.684736	1.34709	-0.755227	-0.988197	-0.875118	-1.08172	0.938824	-0.443169	-0.0620661	-0.411994	0.635696	1.1684	-0.641576	-0.444108	-1.0738	-0.872967	0.657303	-0.194405	-1.67398
Na_sc_d5_V753	-1.26034	-2.27487	-0.0478793	-1.96863	-0.669877	1.43362	0.930741	1.44456	0.0310634	-1.37492	0.300632	0.629924	-0.610875	0.330992	-0.368088	-0.166257	-1.41059	1.47317	0.741833	0.734701	1.30147	-0.820483	0.0326218	-0.301604	0.517496	1.94771	0.894439	0.827588	0.607442	-0.455207	-0.684736	0.506488	-0.125132	1.26736	0.213186	-3.02843	-1.10753	-0.771388	-0.0997286	0.722891	1.506	0.497783	-0.177777	-1.1055	0.0955856	-2.00366	0.788397	-0.194405	0.442461
Na_sc_d5_V754	-1.13928	-0.519997	-0.70391	-2.09642	-0.282039	1.07384	-1.06369	-0.431028	-0.456741	-0.932082	-0.186294	-0.0299647	-0.452192	-0.456486	1.11288	-1.29739	-1.20922	-0.616191	-0.872368	0.345312	1.17571	0.00227811	-0.390987	0.618186	-1.17723	1.42074	-0.625139	-1.69719	-0.473597	-0.814359	1.57964	-0.0517214	-0.755227	0.0112968	-0.530798	-1.6081	-0.0708105	-0.843231	0.573561	1.54379	0.099289	-0.201188	-0.454069	-0.490745	-1.0738	0.132159	0.0405736	-0.194405	-0.405088
Na_sc_d5_V755	-1.06693	-1.72449	-0.613703	-0.939427	-0.86948	0.88587	-0.288477	-0.309537	-0.275154	-1.00121	-0.466355	1.32807	-1.13333	-0.0830037	0.0555242	-0.693112	-0.251764	-0.32779	-0.0383718	-0.918959	0.82512	-0.565192	-0.903958	1.06048	0.416316	1.00691	0.305763	-0.115188	1.46537	-0.0972529	0.361804	0.941785	-0.755227	1.06169	1.28374	0.159213	0.740873	0.784583	-1.52325	-1.01315	0.782153	0.00781604	-1.06849	-0.701054	-0.456836	-0.890589	-0.45655	-0.194405	-0.0596404
Na_sc_d5_V756	-0.779575	-0.358283	-1.61832	-1.75823	-0.121032	1.35461	-0.225604	0.167361	-1.03734	-0.388091	0.153877	0.0198151	-0.438618	0.247971	0.28134	0.290578	-1.54844	0.319097	-0.549341	0.484549	0.608448	-0.496504	-0.923515	-0.547579	0.78073	-0.7544	-2.03767	1.45463	1.5655	0.400854	-0.684736	0.0852717	-0.110018	-0.988197	-0.0982918	0.0955558	-1.51425	-0.355465	-0.868112	-0.823163	1.80068	-0.277821	-1.89265	-0.175075	-0.517469	-0.0305336	-1.36561	-0.194405	-0.0499538
Na_sc_d5_V757	-1.76019	-1.55333	-0.461277	-1.39919	-0.835156	2.06492	-0.476092	-0.361017	-0.371807	0.310328	-0.615201	0.414635	0.147781	-0.355326	-0.344726	1.16278	0.223175	-0.084635	-1.88869	-0.560587	-0.2367	-0.658126	-1.39384	0.542174	-1.77855	-1.64074	2.03681	0.561056	0.655062	-0.948557	0.335754	-0.407261	-0.755227	0.0336413	0.332743	-0.0566811	0.632504	-0.847237	-0.205119	1.20622	-0.984486	-0.349973	0.52497	-1.38605	-1.0738	-0.159312	-1.73132	-0.194405	-1.26071
Na_sc_d5_V758	-1.24141	-1.05237	-1.62732	-0.823923	-0.0322167	3.08144	-1.06369	-0.942154	-1.54602	-0.967303	0.123277	-0.910411	-0.802271	0.752012	0.126521	-0.0251326	-1.112	-1.51898	-0.947555	-0.828453	-0.204959	-0.573286	-1.39384	0.372816	-2.18566	0.102168	0.0236385	0.163889	0.230151	0.25199	-0.684736	0.506085	-0.755227	0.417428	0.220324	-0.0676071	-0.583337	0.463616	-0.317111	-0.0842808	0.139514	0.208881	-0.667325	0.756533	-0.371168	-1.02582	-0.882187	-0.194405	-0.454478
Na_sc_d5_V759	-1.24247	-1.11312	-1.67039	-2.70036	0.147015	0.567859	-1.06369	-1.67701	-0.693195	-0.806258	-1.24151	-0.782256	-0.735639	-1.04028	-0.939396	1.43818	-2.08333	-0.744272	-0.0669966	-0.308764	0.762023	-0.821937	-1.39384	1.53203	-2.03328	0.160794	0.753104	0.684674	0.589144	-0.641482	-0.684736	-0.658671	-0.755227	0.146905	-1.22667	-0.939866	0.43378	0.415423	-1.52325	1.51635	-0.0705865	-0.0199224	0.0544411	0.0502425	-1.0738	-1.46392	0.780782	-0.194405	1.81722
Na_sc_d5_V760	-1.29257	-0.43346	0.421279	-1.39674	-0.373821	1.912	-1.06369	-1.22207	-0.652254	-0.712502	1.15044	0.68607	-0.719699	-1.3809	0.101796	-0.105838	-3.62714	-0.482441	-0.326659	0.738169	-0.353882	-0.859461	0.027228	1.50968	0.50942	-0.822018	-1.38044	0.0986613	-0.0304332	-1.29417	-0.684736	-0.0342166	-0.755227	-0.988197	0.056647	0.050221	0.840884	0.577812	0.480942	0.792712	0.933737	-1.107	-0.232861	-0.651806	-1.0738	-0.417649	0.449932	-0.194405	0.240865
Na_sc_d5_V761	-0.947367	-1.70229	-1.03861	-0.949415	-0.0651518	0.387531	-0.257271	-0.220673	-0.71109	-0.574815	-0.633975	1.04009	-1.13333	1.02407	-0.407545	-1.34086	-0.686056	-0.55206	-1.0262	-1.34406	0.852136	0.233255	-1.39384	0.723909	-3.14683	-0.642015	-0.883335	-0.140098	0.642034	0.227794	0.388218	-0.725927	-0.755227	-0.988197	-0.82344	-1.20552	-0.352213	0.255505	0.606656	1.03033	0.188459	-0.343135	-0.627374	-0.210954	-0.531626	-1.52688	1.0885	-0.194405	0.294598
Na_sc_d5_V762	-1.1282	-0.800733	0.140776	-1.19322	-0.733056	0.502512	-1.06369	-0.124766	-1.64108	-0.443353	1.26119	-0.928649	-0.331642	-0.213191	-0.939396	1.18479	-0.641442	0.566311	1.96747	-0.865004	0.659016	0.068176	-0.921742	0.412526	1.26079	0.516118	-0.294321	0.547253	0.854157	0.167237	-0.0222994	-1.42037	-0.755227	-0.0133143	-1.61798	-0.910662	1.12035	0.226076	-1.52325	-0.130672	-0.615367	-0.206995	-0.573799	-1.35334	-0.4871	0.575165	0.308932	-0.194405	0.0655287
Na_sc_d5_V763	-1.08934	-1.84389	0.332464	-1.4943	-0.316325	1.19352	0.0905467	-1.95508	-1.47671	-0.82633	-0.0426901	-1.02308	-0.815112	0.972581	-0.446255	0.32903	-0.0405825	-1.22846	0.442529	-0.609304	-0.66403	0.804507	-0.358931	0.313773	-0.838311	-1.07957	0.320467	-1.50111	0.775519	-0.304243	-0.684736	-0.757813	-0.755227	1.85801	-0.696177	-0.500073	0.852079	0.352805	-0.0955187	-0.871539	1.59347	0.0169583	0.610665	0.129607	-1.0738	-0.956994	0.261353	-0.194405	0.436044
Na_sc_d5_V764	-1.61485	-1.69073	-0.0901496	-1.2847	0.376799	1.11431	-1.06369	-0.285264	-0.794786	-0.364615	0.130756	-0.74501	-0.411648	-0.750599	-0.346518	-0.764649	-2.11866	0.770251	-0.365859	-0.640535	0.398261	-0.287645	-0.914753	0.347648	-0.409529	-0.255715	-0.88282	0.184397	0.592923	1.19665	-0.684736	0.297475	-0.755227	-0.988197	0.775653	-0.00241133	1.39932	0.932748	-0.911219	-0.149698	2.05308	0.634155	1.50812	-1.45918	-1.0738	-0.366027	0.841218	-0.194405	-0.339995
Na_sc_d5_V765	-0.864647	-0.887035	0.405278	-1.43963	-1.09877	2.16638	-1.06369	1.48041	-1.94803	-0.916364	-0.601893	0.204847	0.310611	-0.709817	0.202846	-1.30763	-1.11589	0.0419154	1.27075	0.973555	1.10449	-0.599818	-0.22393	0.414652	-0.251267	0.223755	-0.86462	1.45982	0.508403	-0.864536	1.43973	-0.792683	-0.755227	0.0432007	0.9308	0.0123084	-1.50619	-0.842915	0.678556	-0.810715	1.41149	-0.375771	0.801803	-1.36796	-1.0738	-0.167421	0.0837613	-0.194405	1.19132
Na_sc_d5_V766	-1.01086	-1.03638	-0.671064	-0.782548	0.0370519	1.29282	-0.376011	0.760827	-1.23537	-0.202417	0.478232	-1.49263	-0.820214	-0.847284	-0.939396	-0.0330308	0.329842	0.676232	-0.94145	-2.51469	-0.279147	-0.212172	-0.959274	0.72201	-1.97927	-0.959224	-0.420161	0.442558	-0.769829	-0.850543	-0.684736	-0.188571	-0.755227	0.824559	-0.584982	-2.35454	0.23331	-0.621949	-0.32405	-0.92083	0.350979	-2.16924	-0.211813	1.33269	-1.0738	-1.06207	0.356729	-0.194405	0.508085
Na_sc_d5_V767	-0.627171	-0.808199	-0.537554	-0.81503	1.52672	1.96282	0.650483	-0.817181	0.782837	0.155635	0.586252	1.19196	-0.45734	1.30861	-0.939396	1.92557	-3.00294	-0.308643	-0.174398	-0.681224	1.57459	-0.895563	-0.793783	-0.811561	1.08833	-0.739417	0.266082	-0.459666	0.778199	-0.889678	-0.684736	-0.744872	-0.755227	0.397543	-0.431507	-0.992	-0.571442	-1.27596	-0.608878	-2.46558	1.81793	-1.12535	-1.91972	-1.2082	-1.0738	0.90236	-1.22283	-0.194405	-0.705189
Na_sc_d5_V768	-0.886421	-0.200661	-0.347226	-0.388192	0.178636	1.65306	-0.308159	-0.0245673	-0.625002	-1.04917	-1.15021	0.224147	0.0616453	0.478609	0.343685	-1.25182	-1.22137	-0.170151	-0.716421	0.223076	-0.0318315	-0.452997	-0.973051	0.0732601	-1.15879	0.858352	0.937663	0.219332	1.33561	-1.409	0.537938	-1.42037	-0.755227	-0.0894574	1.03671	-0.613861	-0.32387	-0.358807	1.0538	-0.58914	2.0469	-0.975945	1.64647	-0.550437	-1.0738	-0.212797	-0.401605	-0.194405	0.830135
Na_sc_d5_V769	-1.55914	-1.5505	-0.900784	-0.973595	-0.235517	2.43282	-1.06369	-0.620921	-0.575412	-0.185311	0.214468	-0.0503441	-1.13333	0.802433	-0.939396	0.881217	-0.865086	-0.91452	-0.871139	0.020498	-0.619267	-1.24834	-0.920634	-0.0600266	-1.78072	-1.46968	-0.906164	-1.94688	0.0467954	-0.807764	-0.684736	-0.0932131	-0.181046	-0.988197	-0.370425	0.213046	0.413699	-0.59339	1.25645	-1.23712	1.37335	1.00052	-0.36662	-1.99206	-1.0738	-0.790673	-0.117408	-0.194405	0.531086
Na_sc_d5_V770	-1.28554	-0.789734	-0.419545	-1.41726	-0.873546	1.51456	-1.06369	0.975484	0.780275	-0.585165	0.750155	-0.337569	-1.13333	0.352955	-0.0409207	1.64454	0.040942	-1.24986	0.616337	0.510847	-0.796887	-0.864587	-0.885183	0.122785	-2.68362	-0.532757	0.491911	-1.9039	0.731053	0.140226	1.87114	-0.362454	-0.755227	-0.115881	-0.110026	-0.940018	0.799302	-0.79565	1.16846	1.14619	0.440678	-1.42146	-1.50613	0.041413	-1.0738	-2.00366	-0.579611	-0.194405	-1.06698
Na_sc_d5_V771	-1.09813	-1.47008	-1.20798	-0.973451	0.613965	1.38313	-0.156919	-0.363045	-0.463578	-0.794793	0.518274	1.04161	-1.13333	1.31373	-0.939396	1.34455	-0.258702	1.03976	-0.120998	0.917878	0.372189	-0.842953	-0.91921	-1.25542	1.44291	-0.515528	-1.20512	0.683419	1.09583	-1.23525	-0.684736	-0.765368	-0.755227	-0.988197	0.121938	-1.2416	-1.32872	-0.837843	-0.749138	-1.11334	1.44137	-1.30107	-1.01979	-0.00704265	-0.421552	-0.231867	0.532291	-0.194405	-0.330854
Na_sc_d5_V772	-0.857929	-0.594681	-1.26655	-0.375509	-0.739086	2.69224	-1.06369	0.467756	0.564695	-1.40668	-0.33677	0.95486	-0.735198	0.234831	-0.222883	1.33662	-1.07868	-0.788082	-0.0662333	0.283346	0.699238	-0.0750557	-1.39384	0.714072	-0.419209	0.155987	-0.35129	-0.35465	0.904896	-0.738165	0.336144	-0.818247	-0.755227	-0.988197	-1.39662	0.320005	-0.602485	0.00923248	-0.930383	0.205096	1.75622	1.7544	-1.45153	-1.99206	-1.0738	-1.01031	0.835401	-0.194405	1.3366
Na_sc_d5_V773	-1.21852	-1.09946	-0.964623	-1.0377	-0.373187	1.16598	-1.06369	-1.33236	-0.376337	-1.00529	0.592261	-0.784577	-0.192934	0.379692	-0.939396	-1.29638	-1.63103	-0.773243	0.0835019	-0.537206	0.167883	-1.24834	-0.94086	-0.449685	-1.20356	1.18117	0.878978	0.641704	0.557489	0.428367	-0.684736	-0.771141	-0.755227	-0.988197	-0.745965	0.431572	0.369923	1.98013	2.68371	0.0622911	1.53726	-0.849481	0.832872	0.309393	-1.0738	-0.0685604	-0.703001	-0.194405	1.11322
Na_sc_d5_V774	-1.1175	-0.800559	-1.84736	-1.93053	-2.26373	2.76218	-0.406222	-0.45671	-0.746971	-0.936518	-0.194067	0.426635	-0.316403	-0.832089	-0.939396	0.478207	0.580188	-1.98896	-0.0809925	-1.00544	1.11065	0.443793	-0.876533	0.914812	1.46244	-0.947064	0.620307	-0.460206	0.618619	-0.134129	0.520646	-1.42037	-0.755227	-0.988197	-1.80628	-1.54022	-0.682552	-0.401604	1.06186	-0.236426	1.33289	-1.29081	-0.641996	-1.99206	-0.502538	-2.00366	-0.232507	-0.194405	0.0810002
Na_sc_d5_V775	-1.36058	-0.659036	-0.332043	-0.611866	-0.995577	2.47776	-1.06369	-0.231357	-0.398665	0.513502	-0.577972	0.813006	0.118415	-0.850379	-0.361351	-0.530527	-1.92101	-1.42144	0.626752	-2.19137	0.758296	-0.503778	-0.829803	0.30905	0.185502	-0.482851	-0.851812	-0.448808	1.08556	-0.314151	-0.684736	-0.745606	-0.755227	-0.988197	-1.43294	0.0366774	-0.286655	-1.27596	1.2054	0.405307	-0.316189	2.02261	0.32274	0.506403	-0.484535	-0.1337	-0.593722	-0.194405	0.703136
Na_sc_d5_V776	-1.09782	-0.928163	-0.698411	-1.28191	-0.422405	1.83899	1.3086	-0.916828	-1.08978	0.0803619	1.13533	-1.05534	-0.896251	-0.483911	0.130861	-1.11601	-0.170711	-0.418591	-0.00392094	0.247328	0.80776	0.93996	-0.892393	1.92516	-1.55142	0.443862	1.03609	-0.606384	0.682408	0.226906	0.302441	-0.442359	-0.755227	-0.334564	-0.435588	0.5382	0.990047	-0.0805322	0.716888	-0.690032	2.31699	-1.24572	0.106425	-1.1076	-1.0738	2.41501	0.181618	-0.194405	1.79468
Na_sc_d5_V777	-0.908876	-0.920432	-0.042723	-0.794626	-0.099729	0.527446	-0.2446	-1.24054	0.806631	-0.447514	-0.85502	-0.0648793	0.367011	-0.0459549	0.786913	0.555578	-1.24923	-0.513385	0.855941	0.598779	-2.45719	-0.878099	-0.645615	-1.32578	-0.55926	-0.765572	0.691761	1.38428	0.55417	-0.818745	-0.684736	-0.0295219	-0.0692591	-0.988197	0.751511	0.309655	-0.287523	-1.27596	0.436907	-0.298838	0.830925	-0.0645796	0.0366278	-0.618369	-1.0738	-0.38035	0.528409	-0.194405	0.783278
Na_sc_d5_V778	-0.997436	-1.19137	0.653089	-0.949121	0.610921	1.74946	-1.06369	1.06174	-0.572897	0.152749	0.914313	-0.0234801	-0.330776	-1.4612	0.449595	-0.69119	-1.38274	0.951398	-0.922418	-1.73661	0.168625	1.24667	-1.39384	0.833367	-1.01833	-0.36416	-0.65793	-0.115109	0.77437	1.09346	-0.684736	-0.580816	-0.755227	0.220322	0.0467546	-0.612024	-0.250115	-1.27596	0.826244	1.23336	1.09537	-2.17472	0.608178	0.893814	-1.0738	-0.170339	0.154602	-0.194405	1.46357
Na_sc_d5_V779	-1.17094	-0.571305	-1.61751	-0.795597	0.315494	2.50213	-0.067019	0.545918	-0.672433	0.441322	0.960525	0.14859	0.458956	-0.996486	0.231572	0.524095	-1.80279	-1.6669	0.364911	0.299767	0.97678	-0.172437	-1.39384	0.234174	1.2786	0.0148582	-0.0654405	1.04675	0.307875	-0.0562481	-0.684736	-0.713262	-0.0683412	-0.988197	-0.322768	0.378516	-0.232668	-0.257465	0.553018	3.08253	1.414	-0.926267	-0.327965	0.67822	-0.405488	-0.350886	-1.52269	-0.194405	0.173429
Na_sc_d5_V780	-1.22975	-1.60697	0.0562226	-0.51126	0.965737	2.82633	-1.06369	-0.698255	0.260054	-0.234779	-0.621352	-1.43894	-0.753212	-0.79501	-0.350328	0.406794	-1.58199	-1.338	0.398591	-0.486351	0.723944	-0.281816	-0.844329	-0.0253202	-0.182817	1.34696	0.768643	-0.368958	0.376851	2.16163	0.407025	-0.735452	-0.755227	1.26971	-0.795317	-0.994638	-1.55824	-0.82549	0.828729	1.15242	-1.02257	-2.1157	-0.350245	-0.295267	-0.448308	-0.311384	-0.624617	-0.194405	1.04403
Na_sc_d5_V781	-0.920631	-0.838828	-0.692839	-0.976577	0.15807	2.24579	-1.06369	-0.662981	0.3926	-0.93618	0.866659	0.233075	-1.13333	1.04516	0.212692	0.151155	-0.646613	-0.715465	-0.179013	-2.30118	1.34996	0.592441	-0.095685	1.47553	-0.820032	-2.4695	-0.339862	-1.25681	0.919407	-1.00031	0.453384	-0.817677	-0.755227	-0.988197	-0.0727413	1.22519	0.585609	0.486743	-0.552966	1.77616	0.500141	0.450042	-0.278811	-0.642397	-1.0738	-0.0745762	-0.230622	-0.194405	0.974407
Na_sc_d5_V782	-1.70667	-0.837585	-1.29444	-0.676366	-0.230398	3.11854	-1.06369	-1.3632	-0.329569	-0.400097	0.327328	0.902853	-0.128212	1.22173	-0.939396	-0.180497	-1.60768	0.461038	-0.0762763	-0.0923551	0.228669	0.492575	-0.96247	-0.60675	0.174803	0.217386	-0.134714	0.232713	0.902925	0.215922	0.477847	-0.753025	-0.755227	-0.988197	-1.92844	-0.24153	-0.474593	-0.0866102	-0.236354	0.559355	0.174061	-0.314502	0.238397	0.807666	-1.0738	-1.33304	0.0483807	-0.194405	0.269599
Na_sc_d5_V783	-1.13207	-0.899558	-0.427351	-0.418187	-0.228553	1.32695	-0.184554	0.196864	-0.0420986	-1.36499	-0.322563	0.943527	-0.198876	0.597064	-0.939396	-1.87435	-3.52011	-0.885153	0.0298676	-0.612903	1.5858	-0.87411	0.190214	0.490599	-1.45004	0.261397	-0.770865	1.10671	-0.0586431	0.153218	-0.684736	0.760758	-0.163635	-0.988197	0.636771	-0.688902	-0.45628	-0.635271	0.947482	-0.200943	1.07998	-0.71405	0.607398	-0.198284	-1.0738	-0.976718	-0.258928	-0.194405	0.0431978
Na_sc_d5_V784	-0.908408	-0.793922	-1.47177	-0.538066	-0.527238	0.944292	0.715434	-2.30621	-1.33597	0.269052	1.36845	0.836465	-1.13333	1.05293	-0.042364	-1.87435	-1.41223	-0.249626	0.269326	-1.11165	-0.284396	-0.839413	0.233285	0.418935	-0.427123	-1.17914	-0.253001	-1.94585	0.719873	1.95675	0.428004	-0.423422	-0.0963066	-0.988197	0.27017	-0.349133	1.17921	0.119699	-1.52325	0.646753	-0.00224541	0.634124	1.55345	0.860019	-1.0738	-0.531812	0.539982	-0.194405	0.0972482
Na_sc_d5_V785	-1.10656	-1.10861	-0.799017	-0.393353	0.142227	0.979105	-1.06369	-1.23449	-0.165472	-0.40522	1.38522	0.0503477	0.0347172	-0.203643	-0.368907	-0.151586	-0.721228	-0.316541	0.121977	-0.95949	0.392765	-0.0117293	0.0610603	-0.238874	1.35998	-0.609955	-0.355624	-0.350055	1.31455	-0.201873	-0.684736	-0.0822302	-0.0319423	-0.988197	0.124513	0.895513	-0.15975	-0.873212	-0.0977991	-0.871129	1.3149	-0.495987	0.139403	-0.823227	-0.443642	0.0246598	-0.952665	-0.194405	-0.741735
Na_sc_d5_V786	-1.22835	-1.54391	0.146083	-1.47477	0.154181	1.21536	-0.291523	1.34206	0.463595	-1.81222	0.559996	-0.272277	0.730783	1.62446	1.44275	-0.254663	-1.72293	1.57434	0.0180974	-0.895025	0.183881	-0.415102	-0.697485	0.133461	-1.94146	2.53577	-0.467031	-0.815216	-0.320685	1.36576	-0.684736	-1.42037	-0.755227	-0.0413695	-0.137994	-0.0645194	-1.07372	-1.27596	-0.277868	0.342309	1.07594	0.00202512	-0.0763027	-1.35464	-0.452121	-1.41412	0.467763	-0.194405	-0.254311
Na_sc_d5_V787	-1.10335	-1.81256	-0.230638	-0.139035	0.141271	1.27851	-0.227361	-0.0785522	-0.0195176	-0.193051	-0.01901	-1.13596	-0.0670137	-0.0398192	0.157403	0.496087	-0.202569	-1.73615	0.691964	-0.0582656	0.952601	0.247603	-1.39384	-0.00203122	1.20338	-1.41041	-0.773277	0.415066	0.644942	-0.781346	1.42132	1.50701	-0.755227	-0.988197	-0.462231	0.429081	-0.0909409	-0.373588	-0.181957	-2.07879	1.30822	0.145078	-0.389187	0.0523277	-1.0738	-0.77475	-0.940222	-0.194405	0.59152
Na_sc_d5_V788	-1.05172	-1.63483	-0.889497	-0.59691	-0.0247706	0.984882	-0.203978	-1.74372	-0.900481	-0.269178	-1.21014	1.27851	-0.765095	-0.713791	-0.939396	-0.958551	-2.07391	-0.233334	-0.743378	-1.60557	0.218376	-0.914133	-0.897051	-0.998947	-3.32599	1.48613	-0.563408	-0.0898833	-0.997368	0.565483	1.51084	-0.0447838	-0.321559	-0.017285	0.0218635	-0.855803	0.494152	-0.0140981	0.762084	0.563249	-1.07973	-0.104324	0.395677	-0.706051	-1.0738	-1.46454	-0.592802	-0.194405	0.324432
Na_sc_d5_V789	-1.12894	-1.23137	-0.259341	-1.19284	0.716985	1.31545	-1.06369	0.208992	-0.280527	-0.552143	-0.124367	0.131308	-0.0757011	-0.479528	0.241693	-0.753963	-0.88953	-0.0239123	-0.88273	0.25655	0.504085	-0.153704	-0.412063	-0.468166	-1.79975	-1.38901	-1.45113	0.460151	-0.522793	-1.40101	0.446467	-1.42037	-0.755227	-0.0500014	-0.613653	-0.506563	0.158314	0.352173	0.502246	-0.309477	0.399723	-0.503005	0.317369	0.189496	-0.529838	0.329312	0.740045	-0.194405	0.225397
Na_sc_d5_V790	-1.21055	-0.836777	0.574579	-0.754859	-0.781929	1.32746	-1.06369	0.17712	0.163217	-0.460568	-0.0460207	0.0804113	-0.783872	2.08874	-0.939396	-0.512283	-2.3466	0.952014	0.546185	-0.835102	1.15629	-0.192825	-1.39384	0.582746	0.141037	1.09447	1.83972	1.20147	0.856395	-0.866177	-0.684736	-0.720307	-0.755227	1.34356	-1.27825	-0.343562	-0.117491	0.156557	0.218979	-0.0237764	1.77836	0.745548	-1.06301	-0.614597	-1.0738	-0.590672	-1.59104	-0.194405	-0.251894
Na_sc_d5_V791	-1.29475	-1.16477	-0.216755	-1.19797	-0.75826	2.63591	-1.06369	-0.508347	-1.58464	-0.871526	0.0826613	-0.064363	-0.804422	0.286693	-0.939396	-0.751072	-3.11596	-0.257662	-0.433843	-0.220212	-1.09937	-0.566248	-0.415752	0.138475	-0.359519	-0.31301	0.788281	0.479994	-0.812974	0.289357	1.68331	0.951722	-0.0710865	-0.988197	1.22108	-0.0739646	-1.09061	0.022347	0.0672886	0.497865	1.01492	-0.939154	-0.419156	1.17971	-1.0738	0.913146	-0.413516	-0.194405	-0.648028
Na_sc_d5_V792	-1.18429	-2.33453	-0.901191	-3.22452	0.0560647	2.08471	-1.06369	0.850544	1.92709	1.53297	-0.145278	0.590788	-1.13333	0.155554	-0.939396	-0.820766	0.212817	-1.56756	0.770439	-2.2963	0.548011	0.309413	-0.15312	-0.326035	0.892314	-1.05529	-1.47165	-0.00839829	0.795921	-1.93187	4.85475	-0.366029	-0.755227	-0.988197	0.985917	-0.701047	1.82289	-0.871674	0.691404	3.1258	1.97928	0.0882198	-1.56954	-1.99206	-0.204161	0.0132964	-0.11274	-0.194405	-0.419478
Na_sc_d5_V793	-1.05965	0.978796	0.417621	0.773871	-0.257297	1.28931	1.16596	-0.156994	0.67824	0.658216	0.140297	-0.0833725	1.1165	1.12348	-0.438444	-0.15189	0.135768	0.984251	-0.754103	-0.23065	0.0512762	-0.781443	1.69872	0.813943	-0.709611	-0.812573	-0.023533	0.0223989	1.20295	0.821939	0.366019	0.958057	-0.394282	1.93873	-2.26032	-0.778923	-0.442131	-1.9457	1.29386	-0.279201	-0.680141	0.627451	-0.182937	-0.131833	-0.731881	-0.864668	0.0930099	-0.175953	-0.819526
Na_sc_d5_V794	-0.933182	0.583615	0.533747	1.35866	-1.23702	0.909484	0.270951	0.150716	1.48282	1.09763	0.390699	-0.375035	2.38255	-1.2641	0.685395	0.127723	-1.32914	-1.45105	-0.138698	-0.487159	1.89554	0.840634	0.848701	-0.0266448	0.323339	-0.703334	0.456257	0.0897273	-0.268867	0.146916	-2.15146	-0.838687	0.337892	-0.400916	0.698156	-2.05116	-1.99492	-0.505786	-0.964118	-0.297916	-2.38368	-0.444878	-0.476252	-0.160799	-0.0126393	-0.589612	-1.19225	-0.20588	-0.6553
Na_sc_d5_V795	-0.664228	0.77713	0.701233	0.218895	0.0220328	0.422287	-0.671757	-2.4376	0.347795	-0.401839	0.69976	0.541413	-0.0106912	-1.18533	0.206127	-0.373771	-0.591937	-0.0837097	-0.462239	0.720542	-0.318889	-0.317416	1.76257	1.14392	-1.17599	-0.110562	0.316349	0.51688	0.205615	0.207901	-1.08678	0.166536	-0.361963	1.08401	-0.125778	-1.74653	0.316897	-0.674185	0.282726	-1.36057	-1.19616	-0.73813	0.646619	0.576255	-0.600574	-1.04773	-0.973503	-0.164085	0.18987
Na_sc_d5_V796	-0.602876	1.00227	0.344048	-0.289462	-1.68274	0.787417	1.07158	-0.811761	1.21424	0.475198	0.762185	0.601071	0.921707	-1.11186	1.04565	-0.825162	0.0983031	-0.459695	0.818756	0.298079	2.44169	0.149565	-0.200703	0.853689	-0.158413	-0.474612	-0.0845947	1.35226	0.271266	0.576988	-1.30397	0.657898	-0.287834	-0.774301	-0.317367	-0.65838	-0.403967	-0.924442	-0.687703	-0.416915	0.706337	-0.780283	0.709506	0.0331489	-0.838187	-0.778658	-0.572632	-0.222303	-0.57652
Na_sc_d5_V797	-0.654602	1.25197	0.659373	0.777845	1.10265	1.29007	1.51578	-3.06033	1.6822	-0.142716	0.440676	-0.781138	2.6819	-0.514924	-3.23594	-0.168707	0.307075	0.476877	-0.0561819	-0.276074	1.4081	-0.0460265	-0.463252	0.326973	-1.29948	0.247588	0.0966426	-0.181505	0.581479	0.174229	-1.99892	-0.478326	-0.302504	0.492432	0.051313	-2.10436	-1.37184	0.52535	1.41737	-0.957917	-1.66015	1.18908	-0.193387	-0.494172	-0.700098	-0.934109	-1.93051	-0.120269	-0.655509
Na_sc_d5_V798	-0.951771	0.888673	1.14041	0.349997	-0.900929	1.2598	-0.514455	-1.05542	1.15096	0.413549	-0.0152712	0.236682	1.23858	0.322568	2.13972	-1.35629	-1.08187	0.389184	1.55466	0.895086	-0.00139889	-0.147584	1.66302	0.123884	0.139114	0.144154	0.533525	0.321608	0.16317	0.405936	-0.785346	0.236536	-0.376404	0.418529	1.40993	-0.998553	-1.08002	-0.944549	-1.36839	-0.883786	-0.0914053	0.992507	-0.406083	0.493043	0.430404	-1.32093	-0.560599	-0.410982	-0.0645294
Na_sc_d5_V799	-0.568922	0.578607	0.667668	0.0464931	0.874836	-0.032947	1.35864	0.596793	0.792487	-0.616417	-0.426943	1.4911	0.970231	0.814061	0.92932	2.27352	1.21443	-0.547997	0.520196	-0.579134	-0.7655	0.670701	1.11155	0.449102	-0.767791	-1.31767	1.65229	1.31655	0.348097	-0.0127664	-1.95724	-0.667736	-0.38473	0.458658	-0.890072	-0.212032	-0.633281	-0.220486	-1.21838	-1.12514	-0.85563	0.49411	-0.422594	0.30492	-0.8246	-0.378741	0.967371	-0.149021	-1.33911
Na_sc_d5_V800	-1.00724	0.960052	1.3913	0.388828	0.24756	1.17046	1.41719	-0.173387	1.0964	-0.585173	0.259033	-0.574044	2.07382	-0.178349	0.841834	0.00676012	-0.336325	-1.20422	0.0526931	1.85634	-1.03434	2.54878	2.21988	0.664409	-0.562616	1.16749	1.01753	0.279349	-0.1371	0.471452	0.927704	-0.607722	-0.375144	0.431064	0.267116	-1.59253	-0.435936	-0.631046	-0.642339	-0.476267	-1.79571	-0.485198	1.69306	-0.21588	-0.121939	-0.896053	-0.905402	-0.1755	-1.80155
Na_sc_d5_V801	-1.35377	1.24767	0.913521	0.423117	-0.0584439	1.35571	-0.394173	-3.28513	2.07153	-0.250341	0.772012	-0.556958	2.28319	-1.3666	0.238978	-0.920682	-0.463646	-1.36239	0.851819	-0.08414	0.728136	0.665581	-0.348218	-0.300934	0.111958	0.627577	1.87152	0.370816	0.147289	0.152196	0.905161	-0.513594	0.342823	-0.596465	-0.0527077	-0.884114	-1.65237	-0.293314	-1.09831	-0.0838969	-2.09614	-1.31672	-1.56015	-0.254278	-0.360489	-0.974544	-1.3648	-0.207146	0.0819959
Na_sc_d5_V802	-1.08619	1.23169	-0.0674936	0.931174	1.0089	-0.665405	0.721437	-1.40847	0.720774	-0.993615	-0.783728	0.659258	-0.810141	-0.460377	0.734384	-0.45323	0.133856	-1.10793	1.36551	1.05135	1.09458	1.17809	-0.407275	0.124649	-0.294195	0.476214	0.106777	0.272118	-0.144734	-1.22709	-1.93064	0.561665	-0.277567	-0.522131	1.90614	-1.86987	-2.01013	0.0329655	0.228848	0.522503	-0.317918	-0.601052	-1.43643	-0.43852	0.0295069	0.305216	-0.543945	-0.242169	-2.09132
Na_sc_d5_V803	-0.998562	1.11418	0.780394	1.48098	-1.11239	0.7567	0.207887	-0.633174	1.31513	-2.14556	0.242822	-0.299644	1.42287	-0.595348	-1.12046	0.628183	-0.722306	-0.696986	1.50659	-0.610262	2.88418	0.672801	0.850993	-0.133243	-0.651283	-0.0542117	0.312349	0.483217	-0.308853	0.0866811	-2.12898	-0.810699	-0.307829	1.32245	-1.64037	-0.762744	-0.514284	0.775296	-1.36161	-0.641491	-0.0946686	0.360362	-0.0114146	0.41998	-0.263852	0.314988	-1.55575	-0.312076	-0.978157
Na_sc_d5_V804	-1.02271	0.841799	1.15774	-0.534162	1.2296	0.297165	2.77716	-1.53692	0.957733	1.35272	0.242238	1.2461	0.922664	-0.23413	-1.77277	-0.235471	-0.391699	0.994144	0.278366	0.74311	-1.13508	-1.0793	0.0478547	0.941776	1.07699	0.395998	-0.426979	0.702834	0.0396086	-0.412018	-0.874589	0.117276	0.330917	0.749954	0.320669	-1.14618	0.725862	0.634425	-0.274978	0.539516	0.74807	1.2696	-0.673414	-0.392509	-0.820081	-1.02109	-0.682604	2.65964	-1.08129
Na_sc_d5_V805	-0.651523	0.211696	0.79605	0.61284	0.339292	0.912909	2.00447	-0.758379	1.28797	0.315731	0.433574	-0.621122	-0.857013	1.21353	-0.0741684	-1.02093	-0.901902	0.883006	0.539129	-1.29065	0.838565	-0.204189	0.293385	0.603613	0.945862	-1.27909	0.518821	1.0447	-0.193892	1.27876	0.151776	-0.974899	-0.33984	-0.477958	0.127885	-0.730024	-1.21085	-0.275687	0.709271	0.437161	-1.8464	1.13174	1.15006	-0.47556	-0.862937	-0.785825	-1.02593	-0.137539	-0.516062
Na_sc_d5_V806	-0.805713	1.03933	0.895581	0.805383	1.49269	-0.576929	0.118175	-0.304087	1.9611	0.925119	-0.354345	0.374519	0.629549	0.281335	3.04526	-1.45443	-1.2478	-0.333646	1.38753	-1.40943	1.05382	0.44568	0.787825	0.90995	0.106903	-1.73299	0.360142	-0.306955	0.355224	-0.652009	0.0425871	0.508159	-0.34169	-0.306651	0.0382072	-1.6745	-2.08163	-1.36146	-0.116029	-0.518206	-0.717606	0.267649	-0.0312984	-0.416338	-0.941995	0.0698168	0.254827	-0.256034	0.324497
Na_sc_d5_V807	-1.129	0.314713	1.015	0.925809	0.780907	-0.73431	0.135284	-3.09795	1.15893	0.870487	0.629507	0.17417	1.35235	1.83586	-2.15795	0.19222	0.760879	-2.60038	0.266558	-0.202715	-0.592578	0.426467	-0.912741	0.211873	1.16349	-1.02847	-0.537954	0.256394	0.483603	0.246396	0.0716723	1.13047	-0.348584	0.419359	1.00138	-1.51411	0.290805	-0.243329	-0.45338	0.550343	-2.05708	1.00745	-0.882678	1.46706	-0.0788951	-0.148901	-0.93569	-0.168244	-1.61513
Na_sc_d5_V808	-0.427294	0.898727	-0.216872	1.13509	-1.59862	0.434555	1.09299	-1.14355	-0.0147049	1.08785	0.329679	-0.307392	0.745075	-0.298238	1.58463	1.41496	-1.24108	0.283227	1.04228	0.912075	0.778987	-0.880282	2.33134	0.389435	0.478931	-0.308169	1.35233	0.608619	0.824509	1.73861	-1.80866	0.737041	-0.249554	0.180463	-0.192992	-1.04312	-0.180137	0.979156	-0.250982	0.218923	-1.79556	-1.90329	-1.1194	-0.587448	-0.288802	-0.967927	-1.08292	-0.180379	0.21618
Na_sc_d5_V809	-0.781125	0.188787	0.0301173	-0.117571	1.27129	0.629514	-0.811624	-0.738528	0.351044	-0.409518	1.00981	0.331993	0.716313	0.783522	-0.301119	2.33913	0.515561	0.737853	0.337624	-0.438682	0.0865339	0.310982	-1.13298	0.0993165	0.134418	0.216304	-1.22776	1.19744	-0.460207	0.424642	-1.4554	-0.808319	0.325015	-0.634958	1.18403	-1.48336	-0.292825	-0.689445	-0.345693	-0.518991	-0.365626	-1.39523	-0.409743	-0.734549	-0.412103	-0.719312	-0.694892	-0.316248	1.42312
Na_sc_d5_V810	-0.8799	1.22201	0.774163	-0.525671	-0.156533	0.369682	1.01873	-1.56775	0.81232	-0.964001	-0.860972	0.54009	1.35664	-0.337396	0.18932	0.933119	-0.285192	-0.0142233	0.703233	-1.14218	1.87401	1.04987	3.03792	0.500929	-0.36328	-0.647212	0.990246	0.436332	0.32499	0.540241	-1.60199	-0.612779	-0.222302	1.56436	-0.884893	-1.69554	-0.947971	0.673286	-0.226083	-0.308977	-0.966434	1.16214	1.05918	-0.321949	-0.330278	-0.369588	-1.77755	-0.126342	-1.88293
Na_sc_d5_V811	-0.673673	0.165919	-0.501278	0.682772	-0.627362	1.23211	-0.675441	-1.50618	0.953094	1.12569	-0.371991	-1.64917	0.462374	-0.654791	0.280079	-0.339654	-0.0713024	1.82854	0.650394	0.734408	-0.161713	-0.770326	1.11691	0.923782	1.10003	-1.31932	-0.482216	0.114471	0.366425	-1.57265	-1.86494	0.351638	-0.338733	1.50363	0.00175487	-1.51333	-1.80374	0.299499	-0.00202351	-0.64683	-2.28348	1.34873	-2.62712	-0.353731	0.304179	-0.945386	-0.428356	-0.135122	-2.16581
Na_sc_d5_V812	-1.27834	0.884189	1.63217	0.710624	0.653417	1.76376	0.313992	0.0895521	-0.424504	-0.0415019	0.0191955	-0.386031	0.240596	-1.2362	0.341821	0.988962	0.108098	-0.633457	0.658847	0.416045	0.725545	-1.14007	0.0104818	1.35016	-1.35807	-0.37612	2.34755	-0.263212	0.324822	-1.81451	-0.816682	-0.847648	-0.444163	-0.611226	1.2088	-0.659546	-0.678875	1.42961	-0.565061	0.443413	-3.02613	0.512732	-0.73096	-0.740901	-0.651493	-1.24436	-0.954651	-0.152504	-0.983572
Na_sc_d5_V813	-0.841382	0.528103	0.302814	0.0855339	0.0605094	-0.0811379	0.0490808	-1.13321	0.965315	-0.457649	0.183531	-1.9682	0.555803	-0.140123	0.373266	-0.121944	0.331389	-1.8337	1.63187	0.812541	-0.140463	0.446527	1.61484	0.150283	0.173206	0.0971706	1.78317	-0.317453	0.277404	1.44253	-0.676001	0.0813092	-0.398278	1.39853	0.0482012	-2.06525	-0.895546	-0.00897705	-0.633375	-0.800403	-0.700795	-0.118775	0.625978	-0.577674	-0.767332	-0.944878	-1.23295	-0.182433	0.9482
Na_sc_d5_V814	-0.956054	0.552944	1.18352	1.25217	1.39441	0.1285	1.07994	-1.1762	1.73975	-0.836484	0.807314	-1.17525	1.27799	-0.611965	-1.5594	0.816825	-1.0926	0.936712	0.210523	-0.363283	0.00567407	1.12864	-0.334527	0.550409	1.82686	-0.0911205	0.495829	0.223918	-0.111427	0.12653	1.41355	1.98507	-0.382445	1.53037	0.0844378	0.158739	-0.678661	-0.424902	0.103108	0.193926	-2.4626	-1.67702	-1.32551	-0.60422	-0.884409	-1.00187	-0.493749	-0.166412	-0.776553
Na_sc_d5_V815	-0.892904	0.910734	0.867458	1.52972	0.131633	0.180242	0.0892757	-0.866213	1.33197	0.3772	0.22098	-1.12973	0.34045	-0.655354	-0.0580639	-0.46358	-0.81761	0.406166	1.30355	1.31046	0.396675	0.78595	1.36663	0.289865	0.671077	1.27359	1.76775	0.404093	0.620545	-0.877018	-0.683406	1.75237	-0.304282	1.21198	0.0601799	0.366545	-1.90648	-1.94365	-0.456293	2.15707	0.1167	-1.92895	-0.576576	-0.0586452	-0.16052	-0.893543	-1.10612	1.68974	-1.1789
Na_sc_d5_V816	-0.661368	1.07379	0.378355	0.177921	1.70937	3.30958	-0.368247	-2.89275	1.2199	-0.181576	0.203824	0.583931	1.58148	-0.500903	0.585302	-0.0664774	0.314207	-0.244	-1.37716	0.0130676	0.531321	-0.359546	1.64372	0.59709	0.149719	-0.417439	-0.0735224	0.223471	0.607973	1.21399	-0.140076	1.94901	-0.285518	-0.400854	0.612857	-1.79603	-0.849822	-1.35123	-0.645493	-0.88357	0.588329	-1.50335	0.485331	0.577942	0.554288	-0.343542	-1.02608	-0.126359	-0.473917
Na_sc_d5_V817	-0.35433	1.15811	0.77492	1.10521	0.0814247	1.13847	1.07158	-0.684568	0.828423	1.5274	-0.0504171	0.703549	1.1396	0.970762	1.44777	0.355052	-1.98198	-1.91224	0.768624	-0.177704	0.725144	0.507519	0.287851	0.00167083	-0.447501	-2.2297	0.886297	0.58393	-0.676606	-0.375912	1.13193	3.98957	-0.297756	0.354783	-1.08519	-1.45255	0.0835216	-1.40947	1.13345	1.16502	-1.6089	0.552375	0.311355	-0.158277	-0.957411	-0.757792	-1.41064	-0.196029	-1.05249
Na_sc_d5_V818	-0.578584	1.04573	1.31456	1.22807	-1.41258	1.2964	0.259411	-1.43615	0.807166	-0.291438	0.88745	0.782182	-0.654205	-0.766627	-0.570775	1.64256	0.0898017	-0.532579	-0.00362018	-0.6986	-0.138604	0.124569	0.84797	1.32418	0.818438	0.426411	-0.813507	-1.09942	0.445277	-1.37753	-1.88293	0.473157	-0.296596	-0.494441	-0.4831	-1.53117	-0.949392	-1.46732	0.606279	-0.135429	-1.08531	-0.468377	-0.386132	0.340857	0.0836665	-0.724676	0.591891	-0.232494	-1.28103
Na_L1-2_V819	-0.893938	0.78867	0.45945	1.80387	-0.219706	0.905996	1.53662	-0.9421	1.16051	0.123767	-1.45478	0.686372	0.105399	0.191659	-0.48286	1.42322	-0.52041	-1.52932	-1.01682	0.775653	1.13235	-0.384903	2.4472	0.790908	-1.36802	0.626411	0.618847	0.0308555	-0.220519	-0.351761	-1.31726	1.33848	-0.331258	-0.577457	1.0183	-1.52386	-0.724817	-0.763519	-1.60936	-0.559508	-1.01865	-0.558818	-0.238824	-0.118852	-0.443034	0.528891	-1.15371	-0.147578	-1.79213
Na_L1-2_V820	-0.662944	0.72237	1.12091	0.329177	1.33775	0.687457	-0.825975	-0.0462741	1.43796	1.00264	0.995181	-0.565152	0.82952	-0.322314	1.46302	-1.05765	-1.09769	0.0913815	-0.254024	0.761291	0.772065	1.19707	1.97377	-1.18924	-0.749418	-0.313005	-0.613413	0.454108	0.736887	-1.23347	-0.834742	1.47117	-0.406666	0.777607	0.911882	-1.15123	-1.05849	1.47479	-1.72228	-0.551031	-1.70299	-0.470496	-1.00338	-0.305471	-0.27428	-1.11409	-0.837122	-0.167085	0.543912
Na_L1-2_V821	-1.54218	0.919585	1.54459	0.805651	2.01478	-0.588849	0.281872	-1.66465	2.12782	-2.11236	-0.178462	-0.971729	1.90754	-0.610029	0.664125	-0.697337	-0.534118	-0.304026	0.594639	0.921119	1.5025	-0.357089	-0.941235	0.115566	-0.0262168	-2.10283	-0.739697	-0.968854	1.2418	-1.83964	-0.461335	1.77764	0.201649	-0.487301	-1.83764	-1.41815	-0.589638	-0.330401	-1.976	-0.549556	-2.45933	-0.112334	0.19482	0.329411	-0.00375024	-1.0477	-0.580554	-0.17145	-1.56433
Na_L1-2_V822	-1.10145	0.460912	0.722906	-1.43949	0.180402	0.20754	-0.680122	0.436744	0.218473	-1.78193	0.656059	1.14383	1.60295	-0.881146	0.808351	-0.404079	-0.186213	-0.650213	1.36713	-1.18239	-0.194157	0.271059	0.777406	0.983391	-2.41418	-0.284377	-0.647041	0.883248	0.740601	0.0748234	-1.80016	-0.34028	-0.302136	0.764458	-0.038298	-1.90883	0.850495	1.21454	1.55753	0.783114	-2.88428	-0.721643	-0.567955	-0.460003	-1.02062	0.312736	-0.669381	-0.051259	0.627715
Na_L1-2_V823	-0.898139	1.02125	0.301558	1.59531	1.9007	0.999081	-0.0482128	-1.33618	1.42987	1.00013	0.299276	0.422295	1.65389	0.599949	0.23648	0.952632	0.297736	0.199662	1.07831	0.154239	-1.99719	0.293828	0.780688	1.09623	1.12891	0.037433	0.264277	1.35586	-0.770898	2.50179	-0.214825	-0.173981	-0.311221	0.932722	0.642277	-2.82775	0.0138083	-0.535031	-1.29547	1.11176	-0.698942	1.8936	0.513153	-0.51537	-0.366936	-0.0146157	-1.73988	-0.120251	-1.9894
Na_L1-2_V824	-0.882714	0.546302	0.488679	0.877388	1.22964	-0.477577	-0.0151757	-1.07752	1.24012	0.573673	0.309024	0.206398	0.574353	-1.35649	1.1885	-0.763807	0.187707	-1.26926	-0.533997	-0.399397	0.564613	-0.98388	0.743518	1.1011	-0.0656288	0.133116	0.108846	0.983125	0.0168071	1.17532	-1.24712	0.227185	-0.297072	0.217346	-1.13914	-1.64014	-1.46354	-1.82464	-0.838665	-0.504994	-1.70299	-0.919393	-0.747955	1.42763	-0.83998	-0.619578	0.0548462	-0.204788	-0.363474
Na_L1-2_V825	-0.910037	0.874493	1.59676	0.879332	-0.0236341	-0.729036	1.11745	-1.23374	1.61143	-0.280957	0.356667	-1.21881	0.788293	0.150254	1.46164	0.324537	0.57388	-0.103505	1.53897	0.109359	-1.44427	0.839698	1.50071	0.776077	0.154111	0.46998	0.428547	1.11494	-0.0269324	1.71543	-2.52933	-0.140238	-0.23543	-0.500544	-0.595113	-1.77494	-1.8099	0.690082	0.261234	1.25748	-1.18639	-1.23962	-0.746526	0.340407	2.22348	0.573449	-1.82898	-0.219554	-0.66269
Na_L1-2_V826	-1.028	1.02795	-0.410808	0.0588148	0.790223	0.718857	0.114657	-1.50265	0.677794	1.39812	0.933513	-0.718283	-0.620653	-0.126047	0.830679	-0.780854	0.278063	0.552053	0.984853	-0.926631	0.127704	0.0419499	-0.207779	0.812371	0.227037	-0.359343	0.733844	0.339152	0.695254	1.09349	0.00181018	-0.158214	-0.216623	-0.225094	1.26086	-0.301674	-1.26813	0.526557	0.910771	-1.33898	-0.513348	1.52831	-0.698475	0.146989	-0.53444	0.633176	0.255351	-0.0527293	-0.211748
Na_L1-2_V827	-0.921266	0.349675	1.63724	1.1119	0.786517	0.27125	0.20929	-0.839466	2.10031	1.62258	0.82205	-0.882913	2.24821	0.636395	1.05396	-0.959236	-0.165308	-0.162274	-0.12399	-0.113255	1.71703	0.0239495	-0.780751	0.685797	-1.17899	-1.64792	-1.0864	1.08221	0.52435	-0.504363	-1.95196	1.00041	-0.313469	0.50159	1.27218	1.04176	-2.23484	0.151777	-0.610958	0.705513	-0.664748	-1.10495	-0.466091	-0.582108	-0.15449	-0.252829	-1.12148	-0.173585	-1.59213
Na_L1-2_V828	-1.05222	0.384727	0.823321	0.0384249	1.80887	0.25396	-0.767609	-1.0547	1.08012	-0.58431	0.888285	-1.86997	0.653053	-0.55377	1.14064	0.778436	1.12629	-1.28759	1.32656	0.663978	-0.304462	0.00603366	1.10344	0.958748	-0.0773069	0.0275004	-0.31111	0.512598	0.238234	3.0474	-1.92037	-1.40803	-0.37997	0.32588	0.573469	-0.831026	-2.28003	-1.51558	-1.30878	0.0639444	-0.672388	-0.538909	-1.03678	-0.451702	-0.915028	-0.229302	0.511693	-0.14474	-0.237744
Na_L1-2_V829	-0.957615	1.16959	0.671904	1.32309	-0.0326156	-0.75969	-0.744081	-0.677108	2.08443	0.073382	-0.0269031	-0.712302	2.66465	0.150525	-0.630478	-1.01933	-0.396294	-1.24367	1.24436	0.237414	-0.0434675	0.272522	1.10983	-0.396138	-1.12776	-0.176165	-0.270008	0.365808	-0.536231	2.51204	-0.0244848	1.52032	-0.364358	-0.576062	1.94353	-2.54143	-2.0333	-0.283641	-0.101739	-0.777429	-1.13098	2.65223	-0.0740754	-0.395847	-0.452605	-0.91252	-0.0263874	-0.413614	-1.1581
Na_L1-2_V830	-0.843437	0.567046	0.751124	0.969952	1.32358	-0.0337747	0.467758	-2.19603	1.03905	-0.0185554	0.236033	-0.519239	0.787573	0.552162	0.867614	-0.379946	0.224859	0.642634	1.16478	0.477137	1.19428	-0.176611	0.644941	1.01209	0.828157	-1.09792	-0.494135	0.0548948	0.855845	0.679106	-1.96524	-1.57612	-0.383752	1.92676	-0.385663	-1.18912	-0.654848	-0.535611	0.238138	-0.205255	-2.18505	-0.114579	-1.64435	-0.353556	-0.41412	-0.908807	-1.01486	-0.215645	-0.422433
Na_L1-2_V831	-0.716222	0.675886	1.35228	0.89227	0.0587034	1.16828	0.935149	-1.69878	1.16261	-0.757254	0.352299	-0.192723	0.919602	0.749361	-0.846643	0.836735	0.0107169	-1.83907	0.200317	1.53737	0.463502	-0.942912	-0.836472	0.813517	0.643102	0.282259	2.74097	-0.359556	-0.274238	-0.704919	-0.534127	0.287758	0.481701	0.815519	-0.528877	-2.05632	-1.2164	-0.361812	0.00244672	0.899271	-0.608283	-0.0353596	0.178006	-0.712007	-0.34034	-0.956358	0.126127	-0.121531	-0.639982
Na_L1-2_V832	-0.834688	0.545428	0.150104	-0.298236	-0.668002	0.615645	0.0492731	-1.94307	0.323706	0.477125	0.8392	-0.839968	0.952811	-0.296355	-1.79186	1.0489	0.0412204	-2.34566	-0.372356	-0.044659	1.57444	-1.76805	1.07896	0.300473	0.494225	0.269779	1.42142	-0.474502	-0.559439	1.69636	-0.502006	1.70442	-0.243219	-0.568982	1.16587	-2.47368	-0.459825	-0.528533	-0.582719	0.62117	-0.563778	-0.861296	1.22226	-0.610315	-0.961091	-0.33623	-0.370711	-0.139749	-0.639526
Na_L1-2_V833	-0.900517	0.500406	2.16067	1.21701	0.362771	1.2454	2.00417	-1.43825	2.12264	1.395	-0.404547	0.318266	1.58781	-0.486856	-0.426333	1.52792	0.31755	-0.501374	0.852101	-0.250907	-0.193385	0.969173	2.89045	0.966115	1.82408	-1.19696	-0.29224	0.372847	0.395096	1.62624	-0.824576	-0.0552856	-0.331397	-0.329417	1.23268	-2.57253	-1.72894	1.12923	-0.869067	0.167877	-0.481177	0.148361	-0.445509	-0.362843	0.394629	-1.16916	-1.84064	-0.138057	-0.651724
Na_L1-2_V834	-1.10784	0.54501	0.095093	-0.0158059	-0.290007	-0.301655	-0.517695	-2.39563	-0.544552	-0.679771	0.622781	0.93774	0.613469	-1.13605	-0.327218	-0.788775	-0.926968	-0.0773317	-0.903402	0.0170122	0.576851	0.881949	0.68272	1.15163	0.83027	-0.066545	-0.192413	0.646846	-0.217652	-0.717324	0.498107	0.989066	-0.350749	1.64342	-0.786596	-1.4646	0.503472	-1.27724	-0.774145	-0.347485	-0.0152028	-0.502405	0.463743	-0.339253	-0.1739	-0.386978	-1.08885	-0.28354	-1.27349
Na_L1-2_V835	-0.552368	1.09169	0.401677	0.160846	-0.939681	1.28128	1.32607	0.415093	0.930986	-1.14704	-0.0540724	-1.45376	1.32426	-0.24363	-2.13316	-0.732549	0.344128	-1.00281	1.07528	-1.49503	0.557991	-0.542793	1.58861	0.535627	-1.06503	-0.0810831	-0.398558	0.65415	-0.192962	1.18671	-0.580069	2.13124	-0.372639	-0.399352	-0.0301949	-0.201089	-0.000195426	-1.78529	-0.574636	0.4686	-1.63407	0.0193587	0.346462	-0.49354	0.310225	-0.429068	-0.0683758	-0.348901	-1.54242
Na_L1-2_V836	-0.855633	0.528696	-1.05199	0.605368	0.33604	0.652283	-0.953946	-0.567609	0.862111	-0.976116	1.17044	1.15186	0.878781	0.620053	0.682865	0.660354	0.204649	-0.881799	-0.365928	0.670034	0.0547273	0.889	-0.484459	1.2245	0.98516	-1.18628	0.713779	0.176071	0.555866	1.84721	0.586793	0.743845	-0.150655	-0.312488	0.702932	-1.47579	-0.0692326	1.52084	-1.36051	-1.03792	-1.41231	0.238935	0.85586	-0.206779	-0.214039	-1.00652	-1.183	-0.277929	-0.849417
Na_L1-2_V837	-1.2793	0.669501	-0.0580147	0.672733	1.18018	1.56387	-0.84246	-1.26795	0.983879	-0.968838	-0.235867	-0.172105	-0.379518	-0.301012	-0.349571	-0.124677	0.1217	0.935079	1.4451	-2.30434	-0.200875	0.876705	-0.638127	0.557919	0.890427	1.5363	-1.3815	0.157385	0.433848	0.59467	-0.465591	-1.02168	-0.255571	0.571522	0.451149	-0.660642	-1.96841	1.09949	0.0638626	-1.05693	-2.24806	-1.37566	-0.839324	0.994159	-0.462939	0.226207	-1.12831	-0.235675	0.0716311
Na_L1-2_V838	-0.587902	0.839285	1.20267	1.73759	-0.673994	0.930773	-0.493474	0.222335	0.309135	0.783538	0.98591	0.444499	0.453796	-0.804302	-0.541264	0.878346	-0.116785	-2.12817	0.514366	-1.11437	1.69605	-1.87722	2.33864	0.41451	0.190102	-1.25963	-0.890671	-0.129355	0.2129	-1.06166	2.37232	-0.500367	-0.268565	-0.525448	-1.76548	-1.23386	-2.56145	1.10203	0.130329	-0.247033	-0.928178	1.00555	-0.356042	-0.453217	-0.802982	-0.854999	-0.218768	-0.188544	-0.737733
Na_L1-2_V839	-0.965017	0.891104	1.2598	0.978777	-0.155277	0.0290401	0.465992	-1.19576	0.652821	-0.508223	0.707753	-0.0740436	1.77431	0.34149	1.04387	-1.84199	-0.528138	-0.375171	0.524061	-0.913882	-0.0754515	0.444181	-0.13095	0.537343	0.116868	-0.183352	0.353641	0.554512	0.137675	0.31999	-1.86039	2.4448	-0.205727	0.272434	0.199378	-1.40082	-0.586589	0.780997	-1.3703	0.0839004	-0.340665	-1.18025	-0.719201	0.37343	-0.155327	-0.437001	-1.12609	-0.197453	-0.641135
Na_L1-2_V840	-1.215	0.919568	0.547905	1.54903	-0.341242	-0.922876	0.0222177	-0.374877	0.889221	-0.543477	-0.297131	0.667847	0.988198	-0.665747	0.438508	0.672125	-0.731679	0.223151	0.715986	-0.108768	1.50714	0.555534	1.4136	0.624451	0.476194	-0.983786	0.613253	0.166417	0.817288	2.10703	-2.13042	0.09616	-0.356432	0.76818	-0.793006	-1.35609	0.482874	0.190227	0.266629	0.0257235	-0.962373	-1.38067	-1.00018	0.178819	-0.881982	-0.880072	-0.0846526	-0.224894	-0.608754
Na_L1-2_V841	-1.03466	0.958135	1.42183	0.30679	-0.59549	-0.559967	-0.663598	0.733513	1.29344	-0.765113	0.749036	-1.66498	1.19767	0.325708	0.69773	-0.455015	0.635708	-1.03189	0.256161	0.618835	-0.334409	-0.624384	2.20907	0.827711	0.971988	-1.35545	0.450723	0.617761	0.0494821	-0.561554	1.1883	0.0404902	-0.210251	-0.349331	0.894754	-1.71027	-0.648063	-1.3149	-0.867501	1.69534	-2.43408	0.606404	-2.04005	-0.480413	-0.401017	-0.662493	-0.3412	-0.111956	-0.79914
Na_L1-2_V842	-1.44186	0.550956	0.327872	0.884983	-0.806827	0.898879	-0.595168	-1.48967	-0.180284	0.253878	0.492645	0.254793	1.97911	-0.930262	1.1512	-0.862255	0.162934	-1.64627	-0.117749	-0.726165	1.16184	-0.378059	0.717359	0.443811	-2.39178	0.257003	1.2633	0.458516	-0.432074	0.583469	-0.800534	0.750035	-0.249168	0.570811	1.77632	-1.69895	-1.51984	0.717961	-1.55601	-0.5555	-1.39315	1.04805	-0.818971	0.456585	-0.418466	-0.732897	-0.778865	3.31796	0.751212
Na_L1-2_V843	-1.0461	0.686072	0.650974	1.53216	0.675823	0.22529	0.56455	-0.0194445	1.25288	-0.556276	-0.50689	-1.44731	1.99218	-0.478863	0.119171	-0.364083	-1.83364	-0.305945	-0.870486	1.24354	1.98564	0.438594	0.724181	1.00039	-0.599966	0.0266591	2.16909	-0.302608	0.418747	0.79168	-1.41795	-0.0798769	-0.28264	0.212681	2.39697	-1.48591	-2.11217	-0.053463	-0.114344	-0.878095	-2.50812	0.818041	-1.88261	-0.281469	-0.288968	-1.03324	-0.955565	-0.15063	-0.253514
Na_L1-2_V844	-0.357281	0.317345	0.33805	-0.341541	-0.0984435	-0.101914	0.534807	0.0497556	0.058875	2.3506	0.450244	0.294037	0.382487	-0.323807	-0.696234	-0.570084	-0.0987586	0.122043	0.347119	0.828938	2.21003	-0.182655	0.338386	0.122984	2.3668	-0.608165	-0.670089	0.494924	-1.75477	0.637452	-0.607175	-0.252289	-0.263175	-0.870584	-1.38095	-1.68729	-0.836629	-0.56436	-0.0186583	0.883339	0.0975628	-0.652964	1.15141	-0.719316	-0.662926	-0.830514	-0.385828	-0.133923	1.08288
Na_L1-2_V845	-0.390546	0.622233	0.805186	1.20611	0.084058	0.0793833	0.97021	-1.18709	0.0930884	0.302366	0.436889	-0.65232	0.145372	0.0208472	-0.932886	-0.2482	-0.725721	-0.186037	-0.704602	-0.449689	0.529786	-1.06558	-0.982706	0.62999	0.0811799	-0.935018	1.01244	0.139118	0.047382	-0.314169	-0.471736	1.03572	0.249078	-0.463111	-0.117065	-1.90051	-0.394571	0.742381	-1.01058	0.774464	0.949086	-0.855461	-0.60745	-0.034744	0.728217	-0.822933	-0.538337	-0.320154	-1.48311
Na_L1-2_V846	-0.814207	1.02035	1.74439	-0.279402	0.543804	0.732193	0.115694	-1.0065	2.29426	-0.821743	0.444707	-0.631557	1.40244	1.69613	1.30258	0.210723	0.545934	-2.99153	0.326651	1.14638	0.00964782	0.501949	0.15915	0.600362	-0.61802	0.0434319	-0.0230631	-1.30849	0.247498	0.314514	0.926492	-0.495391	-0.157075	-0.336144	1.23965	-2.08999	-0.714254	-1.27818	0.340924	-0.54378	-2.33199	2.18861	-0.434372	-0.582422	0.327499	0.385778	-1.46518	-0.250914	-1.26508
Na_L1-2_V847	-0.909326	0.749575	0.930403	0.200788	1.45191	0.685492	1.22344	-0.681697	1.83098	-0.00429946	0.48476	0.15713	0.149841	-2.26695	-1.06818	1.06279	0.131102	0.521261	0.866123	1.96247	1.55626	-0.793773	2.81514	0.943828	0.0460462	-0.975391	-0.857527	1.16165	0.862378	0.49427	-2.38946	-1.63829	-0.354019	-0.571328	-0.670792	-0.177797	-1.09871	0.508166	0.205078	-0.504378	-0.8062	-0.525836	-0.112182	0.231062	-0.201321	-1.15769	-1.10411	-0.0945718	-0.503421
[truncated: 10,148 more rows]
[truncated: 1 more columns]
