# Supplementary material for: Heterogeneity and transcriptome changes of human CD8+ T cells across nine decades of life
Source: Nat Commun. 2022 Sep 1;13:5128. doi: 10.1038/s41467-022-32869-x (PMC9436929; doi:10.1038/s41467-022-32869-x)
Supplement: Supplementary file 4 — Source Data [file 41467_2022_32869_MOESM4_ESM.zip › Source data/Source data 3b.xlsx]

## Sheet: Source data 3b
Source data 3b Significantly increased genes with age in CD8 T cell subpopulationsa
Gene symbol	Na				SCM				CM				EM1				EM2				EM3				RA1				RA2				EFF
	FDR	Cob	LOEc	Mode	FDR	Co	LOE	Mode	FDR	Co	LOE	Mode	FDR	Co	LOE	Mode	FDR	Co	LOE	Mode	FDR	Co	LOE	Mode	FDR	Co	LOE	Mode	FDR	Co	LOE	Mode	FDR	Co	LOE	Mode
ADAR	3.37275e-09	0.00216127	0.458313	percent	.	.	.	.	.	.	.	.	.	.	.	.	.	.	.	.				.	.	.	.	.	.	.	.	.	.	.	.	.
EIF3G	1.11274e-05	0.0022724	1.3555	percent	0.0272565	0.00286759	1.22661	percent	.	.	.	.	.	.	.	.	.	.	.	.				.	.	.	.	.				.	.	.	.	.
SMCHD1	1.45751e-07	0.00230781	0.553464	percent	.	.	.	.	0.000210065	0.0024715	0.906373	percent	.	.	.	.	.	.	.	.				.	.	.	.	.				.	0.0310654	0.006727	0.647234	both
CD99	4.47777e-12	0.00238274	0.194501	percent	.	.	.	.	8.37941e-07	0.00334531	1.15741	percent	.	.	.	.	.	.	.	.	1.88855e-29	0.00821109	0.94388	percent	.	.	.	.				.	0.000891554	0.00987086	0.725836	both
KLF3	1.79244e-08	0.0023945	0.445285	percent	.	.	.	.	.	.	.	.	.	.	.	.	.	.	.	.	6.58825e-08	0.0038572	0.657216	percent	.	.	.	.				.	.	.	.	.
CLIC1	1.13781e-12	0.00240107	0.247021	percent	0.0098452	0.00321662	1.00283	percent	0.00076695	0.00236725	1.01608	percent	.	.	.	.	.	.	.	.	.	.	.	.	0.000144493	0.00233138	1.6767	percent				.	.	.	.	.
NSD3	4.26469e-09	0.00240259	0.485587	percent	.	.	.	.	.	.	.	.	.	.	.	.	.	.	.	.	.	.	.	.	.	.	.	.	.	.	.	.	.	.	.	.
SNHG3	1.17657e-06	0.00242104	0.988138	percent	.	.	.	.	.	.	.	.	.	.	.	.	.	.	.	.	6.30883e-11	0.00445672	0.689789	percent	.	.	.	.	7.186e-05	0.0032545	0.633964	both	.	.	.	.
CHCHD2	1.69363e-06	0.00242124	1.44231	percent	.	.	.	.	.	.	.	.				.	.	.	.	.	3.51037e-08	0.004154	1.78086	percent	.	.	.	.	0.0153964	-0.00249455	2.15546	.	.	.	.	.
STMN3	1.10551e-12	0.00248714	0.639513	percent	0.00325482	0.00244894	0.440246	percent	6.98573e-18	0.00392502	0.39164	percent	.	.	.	.	.	.	.	.	.	.	.	.	.	.	.	.	.	.	.	.				.
SYNE2	1.54977e-17	0.00251333	0.226381	percent	.	.	.	.	3.87111e-12	0.004259	0.755054	percent	.	.	.	.	.	.	.	.	.	.	.	.	5.33192e-05	0.00242096	1.02323	percent	.	.	.	.				.
GPX4	3.64625e-07	0.00251515	1.04133	percent	.	.	.	.	0.000584572	0.00233278	0.90565	percent	.	.	.	.	.	.	.	.	2.51121e-08	0.0040043	0.854518	percent	.	.	.	.	.	.	.	.				.
GSTK1	1.97468e-08	0.00260432	0.768072	percent	3.13955e-09	0.00641963	1.38613	both	8.25784e-14	0.00474138	1.16167	percent				.	.	.	.	.	1.31123e-19	0.00613085	0.753572	percent	3.38266e-12	0.00359093	1.04761	percent	.	.	.	.				.
UBC	4.16697e-09	0.00270855	1.59833	percent	8.26801e-07	0.00447521	2.22879	expression	3.37848e-19	0.00530013	2.02198	both	5.0399e-11	0.00382393	2.34801	both	.	.	.	.	1.18204e-90	0.0135875	1.74581	both	.	.	.	.	4.14501e-15	-0.00596263	3.07449	expression				.
LGALS1	2.55634e-26	0.00280259	0.123558	percent	8.36138e-29	0.0135673	0.573312	percent	8.56379e-46	0.00920996	0.429041	both	8.00657e-21	0.00553306	0.451455	both	.	.	.	.	3.89134e-75	0.0110242	-0.13223	both	7.27105e-137	0.0152082	1.63614	both	0.0285014	0.00279407	1.40047	both				.
BCL2	2.1525e-16	0.00283924	0.431076	percent	0.00905418	0.00216422	0.366633	percent	7.34572e-22	0.00433643	0.342509	percent	.	.	.	.	.	.	.	.	.	.	.	.	.	.	.	.	.	.	.	.				.
PLP2	6.46969e-12	0.00285246	0.509329	percent	0.000406364	0.00421502	0.787608	percent	1.9485e-05	0.0028052	0.796841	percent	.	.	.	.	.	.	.	.	7.32339e-05	0.00241968	0.473479	percent	.	.	.	.	.	.	.	.				.
GCC2	2.76948e-09	0.0029013	0.921544	percent	.	.	.	.	.	.	.	.	.	.	.	.	.	.	.	.	.	.	.	.	.	.	.	.	.	.	.	.				.
SRGN	1.68468e-12	0.00290162	0.434865	percent	.	.	.	.	5.37705e-10	0.00406012	1.27755	percent	6.93172e-11	0.00396631	2.17225	both	.	.	.	.	6.58964e-45	0.00946603	2.12632	both	.	.	.	.	.	.	.	.				.
DUSP2	6.48532e-14	0.00290578	0.411259	percent	.	.	.	.	3.63035e-16	0.00590028	1.19098	percent	4.88864e-09	0.00421171	2.3572	both	.	.	.	.	4.38498e-26	0.00878086	1.91945	both	.	.	.	.				.				.
ARL6IP4	1.13473e-09	0.00303678	1.30802	percent	0.012012	0.00312274	1.03842	percent	.	.	.	.	.	.	.	.	.	.	.	.	2.04764e-08	0.00419124	0.988325	percent	.	.	.	.	.	.	.	.				.
MAL	1.07429e-13	0.00303725	0.529777	percent	0.0161561	0.00263125	0.491502	percent	.	.	.	.	.	.	.	.	.	.	.	.	.	.	.	.	.	.	.	.	.	.	.	.				.
ZFP36	1.56354e-13	0.00304414	0.686116	percent	.	.	.	.	1.78831e-17	0.00499735	1.17619	percent	1.36257e-28	0.00663948	1.20939	both	.	.	.	.	1.67579e-64	0.0132479	1.73909	both	6.9855e-21	0.00472597	0.682995	percent	3.67474e-10	0.00588681	1.43875	both	.	.	.	.
S100A10	7.29593e-10	0.00306353	1.00404	percent	0.0335987	0.00306475	1.91095	percent	.	.	.	.	.	.	.	.	.	.	.	.	1.58426e-12	0.00553374	1.55575	percent	1.87643e-21	0.00519049	1.98872	percent	.	.	.	.	.	.	.	.
CAST	6.01931e-22	0.00306768	0.232507	percent	2.28644e-05	0.00390345	0.604167	percent	4.37131e-11	0.00392483	0.857054	percent	0.000240633	0.00216175	0.684512	percent	.	.	.	.				.	8.25898e-26	0.00532306	1.03744	percent				.	.	.	.	.
PRDX6	2.17193e-13	0.00325271	0.592728	percent	3.74185e-06	0.00420358	0.289216	percent	1.2208e-11	0.00361269	0.462553	percent	.	.	.	.	.	.	.	.	9.95082e-08	0.00308323	0.341704	percent	2.83862e-10	0.00247222	0.378827	percent				.	.	.	.	.
ANKRD12	9.22435e-12	0.00332529	0.830587	percent	.	.	.	.				.	.	.	.	.	.	.	.	.	.	.	.	.	.	.	.	.				.	.	.	.	.
GGA1	4.58345e-28	0.00353682	0.157754	percent	.	.	.	.				.				.	.	.	.	.	.	.	.	.	.	.	.	.	.	.	.	.	.	.	.	.
DYNLT1	3.19101e-28	0.0036106	0.194466	percent	.	.	.	.	9.89581e-06	0.0025353	0.631195	percent	.	.	.	.	.	.	.	.	1.63033e-12	0.00424523	0.455797	percent	.	.	.	.	2.82623e-06	0.00310498	0.475506	both	.	.	.	.
CCL5	3.25082e-16	0.00374542	0.500513	percent	.	.	.	.	0.0128312	0.00220623	4.02863	percent	.	.	.	.	.	.	.	.	3.7091e-56	0.00943383	3.64526	expression	.	.	.	.	1.50581e-61	-0.0077973	5.61808	expression	.	.	.	.
ETS1	1.6797e-21	0.00396562	0.804498	percent	0.00566162	0.00290734	0.97413	percent	2.65275e-11	0.00392106	0.959578	percent	.	.	.	.	.	.	.	.				.	.	.	.	.	.	.	.	.	.	.	.	.
PIK3IP1	1.15324e-15	0.0039919	1.56577	percent	.	.	.	.	0.000141879	0.00255348	1.10096	percent	.	.	.	.	.	.	.	.	5.41441e-13	0.00461733	0.664264	percent	.	.	.	.	.	.	.	.	0.00832241	0.00773962	0.369465	percent
RBM3	6.84542e-18	0.00424256	1.23758	percent	.	.	.	.	0.000806112	0.0024577	1.24163	percent	.	.	.	.	.	.	.	.				.	.	.	.	.	.	.	.	.	.	.	.	.
CD69	1.0518e-27	0.00448388	0.731001	percent	.	.	.	.	1.73689e-05	0.00299134	1.079	percent	1.03225e-05	0.00302594	1.33428	percent	.	.	.	.	0.000131062	0.00336936	1.61299	percent	.	.	.	.	0.00271036	0.00285567	1.40458	both	2.12805e-06	0.0120727	1.03153	percent
SNHG7	3.93067e-29	0.0046496	0.63576	percent	9.9997e-05	0.0037698	0.539776	percent	1.42852e-14	0.00382961	0.433776	percent	.	.	.	.	.	.	.	.	5.1229e-06	0.00252777	0.302598	percent	.	.	.	.	0.00175135	0.00218417	0.460226	both	.	.	.	.
NSA2	3.0672e-26	0.00502429	0.946693	percent	0.00680986	0.00305584	0.867609	percent	.	.	.	.	.	.	.	.	.	.	.	.	.	.	.	.				.	0.00127334	0.00259517	0.706316	both	.	.	.	.
DUSP1	1.25694e-31	0.00506647	1.05968	percent	.	.	.	.	.	.	.	.	.	.	.	.	.	.	.	.	1.71274e-07	0.00440843	3.06073	both	.	.	.	.	.	.	.	.	.	.	.	.
NEAT1	1.25254e-31	0.00540932	1.02565	percent	.	.	.	.	3.10571e-06	0.00333333	1.69396	percent	2.18422e-05	0.00297144	1.78543	both	.	.	.	.	3.7598e-11	0.00526307	1.48567	percent	.	.	.	.	6.80221e-07	0.0047207	1.8637	expression	.	.	.	.
NKG7	3.74292e-42	0.00541187	0.398778	percent	0.043464	0.00275372	0.879844	percent	5.42281e-17	0.00625378	1.51646	percent	1.65578e-08	0.00344323	3.6898	expression	.	.	.	.	2.17498e-27	0.00688653	3.34819	expression	.	.	.	.	7.94039e-05	-0.00218222	5.26924	expression	0.0171034	-0.00984322	4.01718	expression
DDIT4	2.14285e-48	0.00564538	0.177607	percent	3.6258e-05	0.00464532	0.515733	percent	3.59363e-15	0.00389667	0.311046	percent	9.12169e-07	0.00252527	0.451192	percent	.	.	.	.	1.83634e-19	0.00665246	1.02522	percent	2.40937e-21	0.00422528	0.451797	percent	6.43969e-08	0.00434356	0.645023	both	.	.	.	.
RIC3	4.53416e-92	0.00624734	0.0992154	percent	.	.	.	.	.	.	.	.	.	.	.	.	.	.	.	.	.	.	.	.	.	.	.	.	2.54549e-13	0.00235288	-0.047056	expression				.
RPL23	7.69874e-17	0.0021506	4.35429	expression	.	.	.	.	.	.	.	.	.	.	.	.	.	.	.	.	.	.	.	.	2.44786e-15	0.00315949	3.62207	expression	1.52213e-07	0.00357491	3.4122	expression	.	.	.	.
HLA-C	3.76487e-11	0.00217356	3.67759	expression	.	.	.	.	.	.	.	.	.	.	.	.	.	.	.	.	4.16441e-47	0.00562703	4.41718	expression	.	.	.	.	3.48031e-37	-0.00543787	5.16052	expression	.	.	.	.
RPL14	4.34992e-39	0.00220257	5.29814	expression	.	.	.	.	.	.	.	.	.	.	.	.	.	.	.	.	.	.	.	.	.	.	.	.	.	.	.	.	.	.	.	.
RPLP0	1.67024e-16	0.00235105	4.19344	expression				.	.	.	.	.	.	.	.	.	.	.	.	.	2.81109e-10	-0.0027379	4.57556	expression				.	.	.	.	.	.	.	.	.
HNRNPA1	2.02562e-13	0.00250948	3.54985	expression				.	.	.	.	.	.	.	.	.	.	.	.	.	.	.	.	.				.	.	.	.	.	.	.	.	.
RPL37A	1.43425e-52	0.0025397	5.70598	expression				.	.	.	.	.	.	.	.	.	.	.	.	.	.	.	.	.				.	5.69789e-19	0.00346847	5.17217	expression	.	.	.	.
HLA-E	3.208e-10	0.00269109	2.95744	expression	.	.	.	.	.	.	.	.	2.13862e-05	0.00230511	3.42831	expression	.	.	.	.	1.03239e-21	0.00565904	3.26003	expression				.	.	.	.	.	.	.	.	.
LTB	5.02996e-09	0.00302241	2.61954	expression	.	.	.	.	4.78595e-11	0.00473497	2.58405	both	.	.	.	.	.	.	.	.	3.29233e-10	-0.00612231	3.17075	expression	.	.	.	.	.	.	.	.	0.00957015	0.0100815	0.621418	both
RPSA	2.14285e-48	0.00315044	4.90833	expression	0.00138206	0.00243079	4.44074	expression	.	.	.	.	.	.	.	.	.	.	.	.	.	.	.	.	.	.	.	.	.	.	.	.	.	.	.	.
RPS9	9.84169e-83	0.00329849	5.02176	expression	.	.	.	.	.	.	.	.	.	.	.	.	.	.	.	.	.	.	.	.	.	.	.	.	6.0218e-19	0.00404855	4.25761	expression	.	.	.	.
ZFAS1	4.25359e-12	0.0033114	2.34632	expression	0.0304112	0.00288173	2.34254	percent	.	.	.	.	.	.	.	.	.	.	.	.				.	.	.	.	.	0.0455839	0.00218514	1.95075	expression	.	.	.	.
H3F3B	1.00814e-17	0.00360997	2.64871	expression	0.000522581	-0.00306155	3.51357	expression	.	.	.	.	.	.	.	.	.	.	.	.	5.8744e-19	0.00459542	3.84844	expression	.	.	.	.	.	.	.	.	.	.	.	.
NOP53	1.81777e-23	0.00370322	3.38041	expression	.	.	.	.	.	.	.	.	.	.	.	.	.	.	.	.	2.0892e-05	-0.0026095	3.55826	expression	.	.	.	.	.	.	.	.	.	.	.	.
NAP1L1	1.85807e-19	0.00412094	2.32485	expression	.	.	.	.	.	.	.	.	.	.	.	.	.	.	.	.	.	.	.	.	.	.	.	.	0.0186598	0.00240872	1.08506	expression	.	.	.	.
GAS5	1.47485e-35	0.00422967	3.35188	expression	6.55133e-08	0.00517225	2.61091	expression	1.52521e-07	0.00317896	2.74827	expression	.	.	.	.	.	.	.	.	.	.	.	.	2.41399e-21	0.00520139	1.69209	percent	0.000117461	-0.00379082	2.08221	expression	.	.	.	.
HLA-B	1.43658e-54	0.0044287	4.01425	expression	4.18545e-16	0.00493772	4.2874	expression	7.25357e-19	0.0029773	4.5979	expression	4.2323e-16	0.00235669	5.07841	expression	.	.	.	.	6.88428e-241	0.0125119	4.32089	expression	.	.	.	.	3.50943e-28	-0.00422196	5.46427	expression	0.0184716	0.00375817	4.89512	expression
EIF1	1.38375e-73	0.00489183	3.71317	expression	.	.	.	.	7.71272e-17	0.00280375	4.22867	expression	1.00486e-32	0.00352069	4.49718	expression	0.00154275	0.00378269	4.31731	expression	2.67364e-146	0.00902243	4.4065	expression	.	.	.	.	2.24531e-14	0.00326749	4.36979	expression	.	.	.	.
RPS17	2.69627e-189	0.00494661	5.41835	expression	1.63714e-11	0.00318144	5.19943	expression	.	.	.	.	.	.	.	.	.	.	.	.	.	.	.	.	.	.	.	.	.	.	.	.	.	.	.	.
HLA-A	1.07239e-65	0.00580405	3.39231	expression	7.94853e-32	0.00779284	3.53633	expression	1.17255e-68	0.00702803	3.75373	expression	8.76745e-67	0.0059571	4.11112	expression	0.0180012	0.00346195	4.57823	expression	1.84164e-244	0.0153364	3.57007	expression	1.15771e-112	0.00682366	4.20722	expression	6.5041e-06	0.00238618	4.34192	expression	0.000345201	0.00548132	4.12674	expression
RPL36AL	1.64921e-74	0.00744218	2.38856	expression	5.70708e-08	0.00473153	2.76802	both	8.68403e-44	0.00703227	2.76214	expression	3.49615e-10	0.00330304	2.89639	both	.	.	.	.	6.62324e-23	0.00566056	2.88169	expression	1.90984e-12	0.00321778	2.9431	percent	.	.	.	.	.	.	.	.
PTGER2	1.36866e-47	0.00280073	0.0907386	both	2.34223e-11	0.0047611	0.325013	percent	1.14421e-22	0.0047428	0.352646	percent	.	.	.	.	.	.	.	.	.	.	.	.				.	.	.	.	.	.	.	.	.
TNFAIP3	6.66584e-19	0.0033686	0.564236	both	.	.	.	.	1.4321e-12	0.00456232	1.17124	percent	.	.	.	.	.	.	.	.	1.99776e-30	0.00879933	1.56833	both	.	.	.	.	.	.	.	.	0.0339328	0.00589792	0.775074	percent
KLF6	1.16467e-19	0.00392171	0.607443	both	.	.	.	.	.	.	.	.	2.09424e-05	-0.00324242	2.03181	expression	0.00689989	-0.00792324	2.37039	both	0.00833193	0.00242272	1.29628	percent	.	.	.	.	5.47283e-21	-0.00852116	2.64315	percent	.	.	.	.
S100A6	4.05178e-16	0.00402487	1.88464	both	0.000452649	0.00396795	2.84935	both	1.11463e-49	0.00776098	2.54338	both	5.12904e-05	0.00260196	2.88495	both	0.0400739	0.0058037	2.99097	expression	1.07135e-09	0.00364014	3.45116	expression	6.79397e-54	0.00644865	3.51111	expression	.	.	.	.	0.00865713	0.00915767	1.50351	both
ANXA1	2.58352e-22	0.00418191	0.22588	both	.	.	.	.	6.98573e-18	0.0060039	1.29364	both	.	.	.	.	.	.	.	.	4.08102e-13	0.00588588	1.18964	percent	1.23823e-25	0.00585106	1.64817	percent	2.49953e-25	-0.00997313	2.0509	expression	.	.	.	.
SNHG6	5.53998e-19	0.00422844	2.18552	both	0.00264524	0.00344087	2.30185	percent				.	.	.	.	.	.	.	.	.	7.21168e-15	0.00579425	1.90715	expression	.	.	.	.	.	.	.	.	.	.	.	.
NOSIP	2.44159e-16	0.00426551	1.5658	both	.	.	.	.	0.000291384	0.00269167	1.15331	percent	.	.	.	.	.	.	.	.	.	.	.	.	.	.	.	.				.	.	.	.	.
IL32	4.98896e-19	0.00444816	2.00388	both	3.83341e-07	0.00517236	3.145	expression	3.34133e-39	0.00740923	2.9135	expression				.	.	.	.	.	1.54869e-39	0.00780158	3.22329	expression	2.33424e-16	0.00392669	3.47966	expression	3.08123e-81	-0.0154361	4.64518	expression	.	.	.	.
CD48	6.18547e-21	0.00444962	2.03625	both	2.81954e-07	0.00546386	1.63623	percent				.	.	.	.	.	.	.	.	.				.	.	.	.	.	0.0341674	0.0022542	1.83337	expression	.	.	.	.
NFKBIA	7.38693e-26	0.00482004	0.898458	both	5.602e-05	0.00456142	0.995947	both	.	.	.	.	.	.	.	.	.	.	.	.	9.45009e-15	0.00625074	1.7283	both	.	.	.	.	1.11834e-09	0.00500886	0.986655	both	.	.	.	.
GAPDH	3.70177e-23	0.00492844	1.73184	both	4.2832e-05	0.00459688	2.25889	percent	1.01677e-06	0.00324255	2.34875	percent	0.000356093	0.00245458	2.42497	percent	.	.	.	.	1.76035e-26	0.00697523	2.60332	both	.	.	.	.	.	.	.	.	.	.	.	.
S100B	3.76344e-42	0.00513154	0.0190919	both	.	.	.	.	.	.	.	.	.	.	.	.	.	.	.	.	7.80225e-19	0.00324658	-0.049931	both	.	.	.	.	.	.	.	.	.	.	.	.
SNHG8	6.59334e-26	0.00527223	1.68855	both	0.0484299	0.00288415	1.55011	percent	3.61692e-05	0.0030576	1.32605	percent	2.72652e-16	0.00507729	1.15232	both	.	.	.	.	6.60639e-16	0.00612586	1.04118	percent	.	.	.	.	1.78786e-21	0.00804898	0.74098	both	.	.	.	.
CIRBP	1.00058e-33	0.00552195	2.10928	both	.	.	.	.	.	.	.	.				.	.	.	.	.	3.3598e-27	0.00736998	2.09974	both	.	.	.	.	0.00126321	0.00316405	2.09185	expression	.	.	.	.
FXYD5	7.39651e-31	0.00566909	1.53669	both	2.90581e-12	0.00681187	2.02	both	7.01148e-10	0.00412886	1.73934	percent	1.05045e-05	0.00301815	1.36655	percent	.	.	.	.	1.69719e-05	0.00347552	1.75511	percent	6.10717e-08	0.00307021	1.51986	percent	.	.	.	.	.	.	.	.
TOB1	1.30772e-51	0.00579802	0.211192	both	2.62109e-10	0.00657081	0.55825	percent	1.10842e-22	0.00474322	0.326207	percent	.	.	.	.	.	.	.	.	.	.	.	.	2.56786e-11	0.00266642	0.256319	percent	.	.	.	.	.	.	.	.
CCT8	1.3155e-78	0.00667914	0.101924	both	1.33836e-10	0.00505137	0.28632	percent	1.16077e-17	0.00364444	0.257058	percent	.	.	.	.	.	.	.	.	4.43432e-10	0.00307788	0.105178	percent				.	.	.	.	.	.	.	.	.
CRIP1	2.0167e-43	0.00682032	0.850228	both	5.71587e-12	0.00852284	2.64357	both	2.32266e-18	0.00659806	2.39968	both	0.0328127	0.00201824	2.2194	.	0.0119149	0.00816958	2.32768	both	2.34328e-11	0.00552803	1.89435	both	1.70443e-19	0.00483359	2.97247	expression	.	.	.	.	.	.	.	.
CTSW	1.60488e-57	0.0069302	0.420711	both	2.18019e-07	0.00532196	0.608862	percent	1.22863e-56	0.00980332	0.788304	percent	1.62029e-44	0.0085779	1.42106	both	.	.	.	.	2.61526e-112	0.0165258	1.07907	both	2.6058e-09	0.00344616	2.01479	percent	0.00141691	0.00317844	2.0556	both	.	.	.	.
CXCR4	1.11114e-60	0.00748612	1.46615	both	1.74065e-09	0.00638347	2.1569	percent	9.11942e-38	0.00785867	2.1643	both	3.84367e-42	0.00787369	2.35677	both	0.000296696	0.00851889	2.04076	both	1.90806e-68	0.0118042	2.65302	both	2.21654e-11	0.00360823	1.58714	percent	0.0144295	0.00260309	2.2458	both	2.06308e-06	0.0133438	1.82886	both
TXNIP	1.85358e-94	0.00886718	2.72816	both	3.3809e-78	0.0176337	2.20921	both	3.05498e-89	0.0110623	2.79557	both	3.88267e-23	0.00584035	2.50411	both	.	.	.	.	2.42506e-70	0.0133598	1.79603	both	3.61414e-08	0.00311926	2.53779	percent	.	.	.	.	.	.	.	.
S100A4	7.91822e-68	0.00924708	0.924876	both	7.2767e-31	0.0123334	2.6837	both	3.39074e-66	0.0112377	2.70682	both	1.70937e-19	0.00569628	3.01756	both	0.00372002	0.00855481	3.59078	both	1.58092e-11	0.00316503	4.14555	expression	2.05493e-119	0.00803942	4.25241	expression	2.73219e-07	0.00396473	3.79077	expression	.	.	.	.
VIM	4.3877e-87	0.00994473	1.85478	both	4.117e-19	0.00920693	2.46317	both	1.35965e-24	0.00666817	2.43208	both	2.20206e-08	0.00400676	1.98968	both	.	.	.	.	1.72964e-19	0.00721554	2.09572	both	8.19447e-09	0.00349302	2.0763	percent	8.90448e-09	0.0057497	1.71326	both	.	.	.	.
ZFP36L2	2.51522e-135	0.0123857	1.4914	both	0.000100888	0.00470599	3.21349	expression	4.3915e-75	0.0115087	2.58818	expression	7.55596e-64	0.0101156	2.73347	both	3.81497e-07	0.0121503	1.87885	both	5.36395e-50	0.00999402	3.72396	expression	5.42558e-116	0.0125112	1.68413	both	2.91599e-09	0.00576495	2.30324	both	7.82895e-06	0.0126545	1.91913	both
TSC22D3	5.63523e-187	0.0137115	1.6915	both	5.15344e-16	0.00800884	2.40498	both	8.58231e-44	0.00821102	2.35027	both	3.85328e-71	0.0102578	2.22931	both	4.43866e-11	0.0134489	1.52393	both	2.2678e-100	0.0155439	2.02142	both	4.99412e-36	0.00654313	2.04964	percent	1.60554e-22	0.00846418	2.32211	both	4.62797e-10	0.015283	1.90471	both
SNHG5	0	0.0290354	1.50815	both	1.03593e-12	0.00737313	2.10684	both	1.42613e-70	0.0110608	1.80467	both	6.67403e-23	0.00635815	1.90088	both	.	.	.	.	2.60813e-168	0.0194696	1.83205	both	1.12146e-101	0.011236	0.960754	percent	2.50359e-11	0.00611031	1.48311	both	.	.	.	.
RPS26	0	0.0454968	0.736304	both	1.74024e-43	0.0137798	3.00801	both	0	0.0293121	2.12578	both	1.69562e-129	0.0166983	2.85296	both	0.0180012	0.00621743	3.56247	both	0	0.0337947	2.22068	both	0	0.0218957	2.67802	both	2.16656e-76	-0.0143862	5.295	expression	1.86907e-05	0.0122565	1.30135	both
SLC38A1	.	.	.	.	0.0360213	0.00215568	0.603223	percent	.	.	.	.	.	.	.	.	.	.	.	.	.	.	.	.	.	.	.	.	.	.	.	.	.	.	.	.
LYZ	.	.	.	.	5.32578e-09	0.00215752	0.0131359	percent	6.02589e-28	0.00267611	0.0141574	percent	.	.	.	.	.	.	.	.	.	.	.	.				.	.	.	.	.	.	.	.	.
IL2RA	.	.	.	.	2.49409e-08	0.00215924	-0.014153	percent	.	.	.	.	.	.	.	.	.	.	.	.	.	.	.	.	.	.	.	.	.	.	.	.	.	.	.	.
VPS28	.	.	.	.	0.0456903	0.00216223	0.56689	percent				.	.	.	.	.	.	.	.	.				.	.	.	.	.	.	.	.	.	.	.	.	.
PGLS	.	.	.	.	0.0170827	0.00216809	0.283039	percent	.	.	.	.	.	.	.	.	.	.	.	.				.	.	.	.	.	.	.	.	.	.	.	.	.
LPAR6	.	.	.	.	8.31544e-05	0.00217818	0.063139	percent	.	.	.	.	.	.	.	.	.	.	.	.				.	.	.	.	.	.	.	.	.	.	.	.	.
PDAP1	.	.	.	.	0.00540123	0.0021918	0.306423	percent	.	.	.	.	.	.	.	.	.	.	.	.				.	.	.	.	.	.	.	.	.	.	.	.	.
TXN2	.	.	.	.	0.000877276	0.00222272	0.127211	percent	.	.	.	.	.	.	.	.	.	.	.	.	.	.	.	.	.	.	.	.	.	.	.	.	.	.	.	.
SELENOW	.	.	.	.	0.0189386	0.00227202	0.486242	percent	.	.	.	.	.	.	.	.	.	.	.	.	.	.	.	.	.	.	.	.	0.00101854	0.00258994	0.483935	both	.	.	.	.
TIMP1	.	.	.	.	0.0360213	0.00227507	0.41916	percent	1.02799e-07	0.00267331	0.304512	percent	.	.	.	.	.	.	.	.	.	.	.	.	6.67062e-12	0.00224068	0.228103	percent	.	.	.	.	0.0238446	0.00460907	-0.124731	percent
POLD4	.	.	.	.	0.00787408	0.00230096	0.304471	percent	.	.	.	.	.	.	.	.	.	.	.	.				.	.	.	.	.	.	.	.	.	.	.	.	.
REEP5	.	.	.	.	0.00559814	0.00232133	0.239774	percent	.	.	.	.	.	.	.	.	.	.	.	.	.	.	.	.	.	.	.	.				.	.	.	.	.
SIGIRR	.	.	.	.	0.00502728	0.00232625	0.38149	percent	.	.	.	.	.	.	.	.	.	.	.	.	.	.	.	.	.	.	.	.				.	.	.	.	.
SYTL1	.	.	.	.	0.00152411	0.00234489	0.323819	percent	.	.	.	.	.	.	.	.	.	.	.	.	.	.	.	.	.	.	.	.				.	.	.	.	.
FKBP8	.	.	.	.	0.0261065	0.00236815	0.575363	percent	.	.	.	.	.	.	.	.	.	.	.	.	1.58092e-11	0.00421144	0.616563	percent	.	.	.	.				.	.	.	.	.
TMEM14B	.	.	.	.	0.0176547	0.00238141	0.448103	percent	.	.	.	.	.	.	.	.	.	.	.	.	.	.	.	.	.	.	.	.				.	.	.	.	.
ISCU	.	.	.	.	0.0304112	0.00238448	0.751525	percent	1.09657e-12	0.00394837	0.612468	percent	.	.	.	.	.	.	.	.	5.53923e-09	0.00375913	0.546022	percent	.	.	.	.				.	.	.	.	.
NDUFB4	.	.	.	.	0.0280603	0.00238449	0.704881	percent	.	.	.	.	.	.	.	.	.	.	.	.	.	.	.	.	.	.	.	.				.	.	.	.	.
PCSK1N	.	.	.	.	3.13453e-06	0.00239042	0.0454855	percent				.	.	.	.	.	.	.	.	.	.	.	.	.	.	.	.	.				.	.	.	.	.
DNAJC19	.	.	.	.	0.000973714	0.00239276	0.255771	percent	.	.	.	.	.	.	.	.	.	.	.	.	.	.	.	.	.	.	.	.				.	.	.	.	.
KRT10	.	.	.	.	0.00302259	0.00239573	0.727415	percent	.	.	.	.	.	.	.	.	.	.	.	.	1.36737e-06	0.0034927	0.860871	percent	.	.	.	.				.	.	.	.	.
ARHGDIA	.	.	.	.	0.0255468	0.00243918	0.547391	percent	.	.	.	.	.	.	.	.	.	.	.	.	1.11137e-10	0.0043191	0.752179	percent	.	.	.	.				.	.	.	.	.
PHB2	.	.	.	.	0.00429385	0.00248622	0.374463	percent	.	.	.	.	.	.	.	.	.	.	.	.	.	.	.	.	.	.	.	.	.	.	.	.	.	.	.	.
FXYD7	.	.	.	.	0.00109686	0.00249246	0.228186	percent	.	.	.	.	.	.	.	.	.	.	.	.	.	.	.	.	.	.	.	.	.	.	.	.	.	.	.	.
PRDX2	.	.	.	.	0.0249738	0.00249962	0.543372	percent	2.96312e-05	0.00240487	0.445195	percent	.	.	.	.	.	.	.	.	.	.	.	.	.	.	.	.	1.27281e-06	0.00325094	0.306634	both	.	.	.	.
RHOA	.	.	.	.	0.0283763	0.00250411	0.787523	percent	.	.	.	.	.	.	.	.	.	.	.	.	2.64409e-08	0.00392879	0.883317	percent	0.00050623	0.00202849	1.25607	.	.	.	.	.	.	.	.	.
RORA	.	.	.	.	0.0199884	0.00252379	0.688503	percent	.	.	.	.	.	.	.	.	.	.	.	.	.	.	.	.	.	.	.	.	.	.	.	.	.	.	.	.
CRYBG1	.	.	.	.	0.000651378	0.00254164	0.341638	percent	1.37628e-13	0.00282124	0.234531	percent	4.90709e-11	0.0026639	0.303449	percent	.	.	.	.	2.55579e-10	0.00298777	0.220165	percent	.	.	.	.	1.64481e-08	0.00250817	0.13792	both	0.000164358	0.00645427	0.0706613	percent
KRR1	.	.	.	.	0.00256748	0.00254948	0.250959	percent	.	.	.	.	.	.	.	.	.	.	.	.	.	.	.	.	.	.	.	.	.	.	.	.	.	.	.	.
HAX1	.	.	.	.	0.00301526	0.00258145	0.253596	percent	.	.	.	.	.	.	.	.	.	.	.	.	.	.	.	.	.	.	.	.	.	.	.	.	.	.	.	.
CYTOR	.	.	.	.	0.0390877	0.00261781	0.568809	percent	4.85866e-05	0.00216616	0.427383	percent	.	.	.	.	.	.	.	.	1.58407e-13	0.0033605	0.100554	percent	.	.	.	.				.	.	.	.	.
NDUFA13	.	.	.	.	0.0265634	0.00262052	0.970248	percent	.	.	.	.	.	.	.	.	.	.	.	.				.	.	.	.	.				.	.	.	.	.
IGBP1	.	.	.	.	0.00969219	0.00262243	0.302194	percent	.	.	.	.	.	.	.	.	.	.	.	.	.	.	.	.	.	.	.	.				.	.	.	.	.
HSPE1	.	.	.	.	0.0261065	0.00262525	0.568115	percent	.	.	.	.	.	.	.	.	.	.	.	.	.	.	.	.	.	.	.	.				.	.	.	.	.
GUK1	.	.	.	.	0.0429071	0.00264632	0.98957	percent	0.000546218	0.00249561	1.15155	percent				.	.	.	.	.	2.76055e-09	0.00413656	1.43609	percent	.	.	.	.				.	.	.	.	.
EIF2S2	.	.	.	.	0.00156852	0.00266783	0.409982	percent	.	.	.	.	.	.	.	.	.	.	.	.	.	.	.	.	.	.	.	.				.	.	.	.	.
C4orf3	.	.	.	.	0.0187072	0.00267254	0.582008	percent	.	.	.	.	.	.	.	.	.	.	.	.	.	.	.	.	.	.	.	.				.	.	.	.	.
CST7	.	.	.	.	0.00308501	0.00270051	0.416015	percent	3.74818e-14	0.00465787	0.657041	percent	1.81608e-09	0.00395343	1.89791	expression	.	.	.	.	2.32571e-13	0.00574191	1.62048	percent	.	.	.	.				.	.	.	.	.
POLR1D	.	.	.	.	0.0199884	0.0027155	0.565576	percent				.	.	.	.	.	.	.	.	.	.	.	.	.	.	.	.	.				.	.	.	.	.
ISG20	.	.	.	.	0.0360213	0.00274069	0.930978	percent	.	.	.	.	.	.	.	.	.	.	.	.	.	.	.	.	.	.	.	.				.	.	.	.	.
APRT	.	.	.	.	0.04447	0.00275909	1.15081	percent	.	.	.	.	.	.	.	.	.	.	.	.	.	.	.	.	.	.	.	.				.	.	.	.	.
TRMT112	.	.	.	.	0.0155958	0.00277491	0.620578	percent	.	.	.	.	.	.	.	.	.	.	.	.	.	.	.	.				.				.	.	.	.	.
SUMO2	.	.	.	.	0.0340047	0.00277988	1.36073	percent	.	.	.	.	.	.	.	.	.	.	.	.	.	.	.	.				.				.	.	.	.	.
SSBP1	.	.	.	.	0.00596908	0.0027916	0.564059	percent	.	.	.	.	.	.	.	.	.	.	.	.				.				.				.	.	.	.	.
C17orf49	.	.	.	.	0.00435	0.00279685	0.396111	percent	1.29715e-05	0.00223943	0.300587	percent	.	.	.	.	.	.	.	.	3.36846e-05	0.00252369	0.392992	percent				.				.	.	.	.	.
AHNAK	.	.	.	.	0.00909149	0.00280677	0.870571	percent	4.42434e-12	0.00405272	0.7773	percent	.	.	.	.	.	.	.	.	6.46872e-05	0.00292987	0.857088	percent				.				.	0.00174841	0.00839166	0.503318	percent
TOMM6	.	.	.	.	0.00954539	0.0028068	0.803656	percent	.	.	.	.	.	.	.	.	.	.	.	.				.	.	.	.	.				.	.	.	.	.
CORO1B	.	.	.	.	0.00456131	0.00282092	0.379774	percent	1.5548e-11	0.00282099	0.228882	percent	.	.	.	.	.	.	.	.	.	.	.	.	8.08745e-14	0.00231487	0.28189	percent				.	.	.	.	.
EIF3D	.	.	.	.	0.0239375	0.0028313	0.819293	percent	.	.	.	.	.	.	.	.	.	.	.	.	.	.	.	.	.	.	.	.				.	.	.	.	.
NDUFA3	.	.	.	.	0.0109062	0.00284174	0.842862	percent	8.84401e-06	0.00271384	0.778804	percent	.	.	.	.	.	.	.	.	.	.	.	.	8.93227e-23	0.00462363	0.892105	percent				.	.	.	.	.
PLAAT4	.	.	.	.	0.0178673	0.00288234	0.885043	percent	1.3245e-05	0.00294962	0.862557	percent	.	.	.	.	0.0120542	-0.00710461	2.50644	both	.	.	.	.	.	.	.	.	6.82641e-22	-0.00843634	2.23142	expression	0.0311113	-0.00584949	1.1355	expression
MYL12B	.	.	.	.	0.0380223	0.00288339	1.21959	percent	3.39979e-08	0.00365103	1.142	percent	.	.	.	.	.	.	.	.	2.15676e-07	0.00381926	1.14815	percent	8.14423e-11	0.00364866	1.63095	percent	7.03032e-16	-0.00728462	2.13298	expression	.	.	.	.
COX8A	.	.	.	.	0.0115021	0.00288756	0.915238	percent	.	.	.	.	.	.	.	.	.	.	.	.	5.49692e-11	0.0046674	0.933293	percent	3.76079e-13	0.00377499	1.23884	percent	.	.	.	.	.	.	.	.
UQCR11	.	.	.	.	0.0148458	0.00289806	1.61138	percent	9.71106e-05	0.00274758	1.7094	percent	1.29413e-06	0.00272674	1.70707	both	.	.	.	.	2.10122e-11	0.00501327	1.65993	percent	1.05715e-06	0.00274007	1.7834	percent	.	.	.	.	.	.	.	.
TSPO	.	.	.	.	0.012742	0.00294999	0.744885	percent	6.18325e-15	0.00431409	0.620665	percent	1.81605e-11	0.00350613	0.67564	percent	.	.	.	.	2.42025e-06	0.00315221	0.71599	percent	4.17525e-28	0.00500657	0.682646	percent	5.4666e-17	0.00636452	0.490474	both	.	.	.	.
SPCS1	.	.	.	.	0.0120135	0.00298452	0.748769	percent	1.98069e-05	0.00263703	0.822981	percent	.	.	.	.	.	.	.	.	4.91167e-06	0.00332011	0.84587	percent								.	.	.	.	.
PSME1	.	.	.	.	0.0335987	0.00298529	1.42803	percent	1.74447e-07	0.00360499	1.38257	percent	0.000559046	0.00256054	1.34465	percent	.	.	.	.	4.66724e-08	0.00439548	1.55526	percent								.	.	.	.	.
MZT2A	.	.	.	.	0.00655256	0.00299592	0.752757	percent	.	.	.	.	.	.	.	.	.	.	.	.	.	.	.	.	2.13322e-12	0.00298095	0.533207	percent	.	.	.	.	.	.	.	.
HINT1	.	.	.	.	0.0161561	0.0030048	2.27067	percent	.	.	.	.	.	.	.	.	.	.	.	.	.	.	.	.	2.20625e-06	0.00277953	1.85472	percent	.	.	.	.	.	.	.	.
UBL5	.	.	.	.	0.0141486	0.00301106	1.20628	percent	0.000330602	0.00254366	1.14218	percent	0.000241482	0.00236454	1.43336	percent	.	.	.	.	0.000926176	0.00272004	1.42669	percent	1.25673e-10	0.00344475	1.46301	percent				.	.	.	.	.
VSIR	.	.	.	.	0.000209644	0.00309982	0.245841	percent	.	.	.	.	.	.	.	.	.	.	.	.				.	.	.	.	.				.	.	.	.	.
PPIB	.	.	.	.	0.00985368	0.00313531	1.06217	percent	0.000160194	0.00246396	0.845092	percent	.	.	.	.	.	.	.	.	0.00139134	0.00260636	1.31422	percent				.				.	.	.	.	.
LIME1	.	.	.	.	0.0199884	0.00317302	1.51699	percent	0.00122489	0.00239912	1.43198	percent				.	.	.	.	.				.	3.59963e-09	0.0032581	1.46641	percent				.	.	.	.	.
GMFG	.	.	.	.	0.0132078	0.00319555	1.5461	percent	0.000654076	0.00244307	1.50123	percent	.	.	.	.	.	.	.	.	3.34459e-10	0.00480503	1.46956	percent	.	.	.	.				.	.	.	.	.
EID1	.	.	.	.	0.00936337	0.00320194	0.805984	percent				.	.	.	.	.	.	.	.	.	2.29655e-12	0.00487491	0.648471	percent	.	.	.	.	.	.	.	.	.	.	.	.
HERPUD1	.	.	.	.	0.0106439	0.00321339	0.646483	percent	2.70005e-19	0.00490483	0.371814	percent	4.75599e-30	0.00645403	0.626788	percent	3.01862e-07	0.0094033	0.466068	both	1.20591e-17	0.00558093	0.436394	percent	5.74497e-18	0.00427555	0.645105	percent	3.05867e-11	0.00571002	0.668136	both	7.82895e-06	0.0102619	0.110219	percent
ANXA2	.	.	.	.	0.000401967	0.00321517	0.499941	percent				.	.	.	.	.	.	.	.	.	0.000173813	0.00250651	0.71127	percent	.	.	.	.				.	.	.	.	.
GLIPR1	.	.	.	.	0.00101337	0.0032277	0.370513	percent	.	.	.	.	.	.	.	.	.	.	.	.	5.14369e-05	0.00222891	0.34633	percent	.	.	.	.	.	.	.	.	.	.	.	.
LINC-PINT	.	.	.	.	0.00450673	0.00323453	0.805442	percent	1.0468e-15	0.00462249	0.792958	percent	2.90116e-18	0.00490245	0.859248	percent	.	.	.	.	1.70442e-11	0.0047457	1.0306	percent	.	.	.	.	2.79604e-07	0.00402442	0.717337	both	3.49173e-07	0.012272	0.795095	both
MYL12A	.	.	.	.	0.0074935	0.00331662	2.3306	percent	6.48857e-06	0.00309189	2.25772	percent	.	.	.	.	.	.	.	.	1.23707e-11	0.00492574	2.39164	both	3.60234e-13	0.00393087	2.71848	both	6.00379e-06	-0.00413218	3.12654	expression	.	.	.	.
ARID5B	.	.	.	.	0.00424542	0.00335168	0.846031	percent				.	3.44729e-07	0.00246204	0.321672	percent	.	.	.	.	.	.	.	.	.	.	.	.	0.00405162	0.00221616	0.3671	expression	.	.	.	.
OST4	.	.	.	.	0.00348997	0.00339857	1.99629	percent	1.42945e-08	0.0035696	2.00131	percent	0.00192726	0.00222064	2.04406	percent	.	.	.	.	.	.	.	.	1.17627e-05	0.00258487	2.04391	percent				.	.	.	.	.
RCAN3	.	.	.	.	0.000740904	0.00342332	0.75943	percent	.	.	.	.	.	.	.	.	.	.	.	.	.	.	.	.	.	.	.	.	.	.	.	.	.	.	.	.
PARK7	.	.	.	.	0.00187609	0.00344259	0.590926	percent	.	.	.	.	.	.	.	.	.	.	.	.	.	.	.	.	6.67578e-06	0.00237796	1.01689	percent	.	.	.	.	.	.	.	.
CCND3	.	.	.	.	0.00217024	0.00345192	0.86894	percent	.	.	.	.				.	.	.	.	.	2.1464e-32	0.00843643	0.865127	percent	8.38838e-08	0.00283562	1.21109	percent	.	.	.	.	.	.	.	.
CD3D	.	.	.	.	0.00511531	0.00348112	1.9149	percent	.	.	.	.				.	.	.	.	.	2.56654e-15	0.00573292	1.83849	both	.	.	.	.	3.84385e-15	-0.00662631	3.12318	expression	.	.	.	.
NDUFA1	.	.	.	.	0.00279373	0.00349345	1.07808	percent				.	.	.	.	.	.	.	.	.	4.34482e-11	0.00479529	0.985567	percent	8.32038e-06	0.00245879	1.24615	percent	.	.	.	.	.	.	.	.
CTSA	.	.	.	.	1.20512e-06	0.00352415	0.125086	percent	.	.	.	.	.	.	.	.	.	.	.	.	.	.	.	.	.	.	.	.	.	.	.	.	.	.	.	.
ATP5ME	.	.	.	.	0.00200172	0.00356892	1.35885	percent	.	.	.	.	.	.	.	.	.	.	.	.	.	.	.	.	.	.	.	.	.	.	.	.	.	.	.	.
ATP5PD	.	.	.	.	0.000522581	0.00365333	0.678455	percent	0.000130105	0.00237493	0.606978	percent	.	.	.	.	.	.	.	.	.	.	.	.				.	.	.	.	.	.	.	.	.
BIRC3	.	.	.	.	0.000735569	0.00365933	0.506001	percent	.	.	.	.	.	.	.	.	.	.	.	.	.	.	.	.	.	.	.	.	.	.	.	.	.	.	.	.
SNRPD2	.	.	.	.	0.00217097	0.00367638	1.68116	percent				.	.	.	.	.	.	.	.	.	5.27432e-05	0.00312643	1.93192	percent	9.61251e-11	0.00359738	1.93878	percent	0.0427237	-0.00217444	2.10155	.	.	.	.	.
EMP3	.	.	.	.	0.0037225	0.00368825	1.60567	percent	9.66507e-06	0.00316426	1.49327	percent	.	.	.	.	.	.	.	.	.	.	.	.	1.05962e-07	0.0031368	1.95663	percent	5.04379e-13	-0.00675828	2.27863	expression	.	.	.	.
MIF	.	.	.	.	0.000518554	0.00369829	2.11812	percent	1.74802e-06	0.00312019	1.90378	percent	2.75774e-08	0.0035454	1.81955	percent	.	.	.	.				.	8.38838e-08	0.00304043	1.62657	percent	.	.	.	.	.	.	.	.
PIM1	.	.	.	.	1.22957e-06	0.00370768	0.229382	percent	5.92734e-16	0.00372512	0.197253	percent	.	.	.	.	.	.	.	.	2.2329e-07	-0.0029026	0.467142	expression	.	.	.	.				.	.	.	.	.
CCDC167	.	.	.	.	3.89681e-07	0.00376027	0.351241	percent	1.31243e-12	0.00282287	0.216315	percent	.	.	.	.	.	.	.	.	.	.	.	.	7.24264e-12	0.00218225	0.271389	percent				.	.	.	.	.
ENO1	.	.	.	.	0.000877276	0.00377185	0.772751	percent	0.00180653	0.0021803	0.732918	percent	.	.	.	.	.	.	.	.	1.15118e-15	0.00562219	0.772203	percent				.				.	.	.	.	.
GTF3A	.	.	.	.	0.00109686	0.00381489	0.98923	percent	.	.	.	.	.	.	.	.	.	.	.	.	.	.	.	.	.	.	.	.	.	.	.	.	.	.	.	.
HLA-F	.	.	.	.	1.05831e-05	0.00426057	0.63255	percent	6.22022e-09	0.00350238	0.759787	percent	.	.	.	.	.	.	.	.	1.03397e-17	0.00592139	0.800339	percent	2.64075e-16	0.00415261	1.09513	percent	3.16574e-12	-0.00601466	1.55911	expression	.	.	.	.
SRP14	.	.	.	.	7.02205e-05	0.00426424	1.85716	percent	4.98666e-05	0.00270073	1.98221	percent	.	.	.	.	.	.	.	.				.	7.88472e-19	0.00453783	2.29352	percent	2.08288e-05	-0.00381694	2.59491	expression	.	.	.	.
RNASEK	.	.	.	.	5.83035e-05	0.00431802	1.03884	percent				.	.	.	.	.	.	.	.	.				.	.	.	.	.	.	.	.	.	.	.	.	.
TAGLN2	.	.	.	.	0.000199754	0.00437125	1.02166	percent	6.63195e-05	0.00261871	1.01413	percent	.	.	.	.	.	.	.	.	2.49717e-06	0.00349455	0.941974	percent	1.83092e-10	0.00339549	1.02863	percent				.	.	.	.	.
TXN	.	.	.	.	8.94945e-07	0.00440912	0.450952	percent				.	.	.	.	.	.	.	.	.	0.00023465	0.00234824	0.470239	percent	8.76753e-07	0.00237127	0.72973	percent				.	.	.	.	.
ARL6IP5	.	.	.	.	6.19792e-06	0.00467939	0.702724	percent				.	.	.	.	.	.	.	.	.	.	.	.	.	1.47184e-09	0.0031918	0.986637	percent				.	.	.	.	.
CD53	.	.	.	.	2.32775e-06	0.00471404	0.374989	percent	1.04987e-06	0.00298621	0.515179	percent	.	.	.	.	.	.	.	.	5.01309e-08	0.00388096	0.678746	percent	3.43703e-15	0.00399037	0.824651	percent				.	.	.	.	.
PRDM1	.	.	.	.	5.39285e-18	0.0048121	0.0836198	percent	5.57666e-19	0.00307473	0.170414	percent	6.94481e-35	0.0042252	0.14285	percent	.	.	.	.	.	.	.	.	2.93045e-13	0.00262904	0.364676	percent	6.46988e-13	0.00409812	0.326531	both	.	.	.	.
SEC61B	.	.	.	.	1.96044e-07	0.00522641	0.856275	percent	5.52579e-09	0.00351085	0.775772	percent	0.000117652	0.0024137	0.957814	percent	.	.	.	.	0.000110128	0.00286508	1.2111	percent	6.23261e-06	0.00242541	0.875177	percent	0.0206847	0.00229195	0.94533	both	0.00832241	0.00687743	0.0704371	both
S100A11	.	.	.	.	1.43081e-07	0.00534088	0.636341	percent	3.05092e-18	0.00508321	0.576713	percent	.	.	.	.	.	.	.	.	0.000832741	-0.00248002	0.885346	expression	1.14951e-66	0.00825591	0.821458	percent	7.32177e-48	-0.0107824	1.40029	expression	.	.	.	.
TRBC1	.	.	.	.	8.86458e-05	0.00546031	0.795033	percent	.	.	.	.	.	.	.	.	.	.	.	.	5.02378e-37	0.0102053	1.1806	percent				.	8.56786e-188	-0.029068	2.76369	both	.	.	.	.
PPA1	.	.	.	.	6.12403e-12	0.00623159	0.37761	percent	0.00035312	0.00215708	0.52012	percent	.	.	.	.	.	.	.	.	.	.	.	.	.	.	.	.	.	.	.	.	.	.	.	.
RPL5	.	.	.	.	0.00546401	0.00217065	4.56092	expression	.	.	.	.	.	.	.	.	.	.	.	.	.	.	.	.	.	.	.	.	.	.	.	.	.	.	.	.
RPL35	.	.	.	.	0.0002573	0.00219287	5.01577	expression	.	.	.	.	.	.	.	.	.	.	.	.	.	.	.	.	.	.	.	.	2.70249e-07	0.00223212	4.71386	expression	.	.	.	.
RPL6	.	.	.	.	1.7783e-05	0.00224187	4.90238	expression	.	.	.	.	.	.	.	.	.	.	.	.	.	.	.	.	.	.	.	.	3.96974e-06	-0.00216872	4.88684	expression	.	.	.	.
EEF1G	.	.	.	.	0.0188567	0.00225264	4.15276	expression	.	.	.	.	.	.	.	.	.	.	.	.	.	.	.	.	.	.	.	.	.	.	.	.	.	.	.	.
RPS3	.	.	.	.	7.81589e-07	0.00228365	5.69671	expression	.	.	.	.	.	.	.	.	.	.	.	.	.	.	.	.	.	.	.	.	.	.	.	.	.	.	.	.
RPL23A	.	.	.	.	3.95966e-07	0.00229792	5.81963	expression	.	.	.	.	.	.	.	.	.	.	.	.	.	.	.	.	.	.	.	.	.	.	.	.	.	.	.	.
RPS7	.	.	.	.	1.43256e-05	0.00231187	4.83892	expression	.	.	.	.	.	.	.	.	.	.	.	.	.	.	.	.	.	.	.	.	.	.	.	.	.	.	.	.
RPL41	.	.	.	.	4.52876e-14	0.00240544	6.8039	expression				.	.	.	.	.	.	.	.	.	.	.	.	.	.	.	.	.	.	.	.	.	.	.	.	.
LGALS3	.	.	.	.	5.14547e-06	0.0024881	-0.0349387	expression	.	.	.	.	.	.	.	.	.	.	.	.	.	.	.	.	.	.	.	.	.	.	.	.	.	.	.	.
RPL30	.	.	.	.	2.64183e-11	0.00283262	5.58761	expression	.	.	.	.	.	.	.	.	.	.	.	.	.	.	.	.	.	.	.	.	.	.	.	.	.	.	.	.
RPS3A	.	.	.	.	1.08759e-11	0.00286809	5.58776	expression	1.15639e-29	-0.00244607	5.98154	expression	.	.	.	.	.	.	.	.	.	.	.	.	.	.	.	.	3.6349e-49	0.00482384	5.13374	expression	.	.	.	.
RACK1	.	.	.	.	3.53675e-05	0.00311554	4.00948	expression	.	.	.	.	.	.	.	.	.	.	.	.	.	.	.	.	.	.	.	.	.	.	.	.	.	.	.	.
RPL24	.	.	.	.	7.03581e-08	0.00323126	4.16758	expression	.	.	.	.	.	.	.	.	.	.	.	.	.	.	.	.	.	.	.	.	.	.	.	.	.	.	.	.
FTL	.	.	.	.	7.39244e-06	0.00383908	3.48713	expression	.	.	.	.	.	.	.	.	.	.	.	.	2.05218e-28	0.00546944	3.64129	expression	7.27415e-08	-0.00218337	4.23236	expression	.	.	.	.	.	.	.	.
RPL17	.	.	.	.	2.26844e-16	0.00394422	5.34513	expression	.	.	.	.	.	.	.	.	.	.	.	.	.	.	.	.	.	.	.	.	.	.	.	.	.	.	.	.
TOMM7	.	.	.	.	5.20998e-09	0.00505631	2.94318	expression	.	.	.	.	.	.	.	.	.	.	.	.				.	.	.	.	.	0.00070252	0.00287916	2.95984	expression	0.0465281	-0.00688459	2.1938	both
RPS10	.	.	.	.	5.87982e-10	0.00532676	3.9708	expression	5.26187e-12	-0.00284502	4.63746	expression	3.1112e-15	-0.0034249	4.30733	expression	.	.	.	.	.	.	.	.	.	.	.	.	0.000477136	0.00253987	3.63995	expression	0.00903234	-0.00842532	2.58331	expression
UCP2	.	.	.	.	.	.	.	.	4.11917e-08	0.00310737	0.594723	percent	.	.	.	.	.	.	.	.	0.000438658	0.00252494	0.728583	percent	1.30693e-20	0.00474766	1.04093	percent	1.10896e-13	-0.00604656	1.31538	expression	.	.	.	.
TMSB10	.	.	.	.	.	.	.	.	4.15942e-18	0.00286191	5.02461	expression	.	.	.	.	.	.	.	.	3.3864e-26	0.0048393	4.33888	expression	.	.	.	.	.	.	.	.	.	.	.	.
CTSS	.	.	.	.	.	.	.	.	1.74447e-07	0.00251585	0.361104	percent	.	.	.	.	.	.	.	.	.	.	.	.	.	.	.	.	.	.	.	.	.	.	.	.
RNF19A	.	.	.	.	.	.	.	.	7.16337e-16	0.00342975	0.323904	percent	.	.	.	.	.	.	.	.	8.05795e-08	0.00254554	0.180769	percent	.	.	.	.	.	.	.	.				.
SAMHD1	.	.	.	.	.	.	.	.	6.06269e-09	0.00288008	0.552666	percent	2.31599e-07	0.00238812	0.50298	percent	.	.	.	.	.	.	.	.	2.74817e-14	0.00298498	0.598053	percent	.	.	.	.	.	.	.	.
TRAPPC6A	.	.	.	.	.	.	.	.	4.4405e-09	0.00262795	0.250773	percent	.	.	.	.	.	.	.	.	8.86235e-05	0.00216378	0.277002	percent				.	.	.	.	.	.	.	.	.
SSR2	.	.	.	.	.	.	.	.	0.00448011	0.0021605	1.36348	percent	.	.	.	.	.	.	.	.	3.42945e-05	0.003293	1.56844	percent	.	.	.	.				.	.	.	.	.
C12orf75	.	.	.	.	.	.	.	.	0.00025074	0.00215506	0.475815	percent	1.05509e-06	0.00300195	0.690847	percent	.	.	.	.	.	.	.	.	6.40325e-11	0.00365759	1.61131	percent				.	.	.	.	.
TRADD	.	.	.	.	.	.	.	.	1.09525e-05	0.0021799	0.474553	percent	.	.	.	.	.	.	.	.	.	.	.	.	.	.	.	.				.	.	.	.	.
AP3M2	.	.	.	.	.	.	.	.	2.48511e-08	0.00219838	0.26143	percent	.	.	.	.	.	.	.	.	.	.	.	.	.	.	.	.				.	0.015559	0.00406119	-0.115302	both
RBIS	.	.	.	.	.	.	.	.	9.71106e-05	0.00222722	0.376214	percent	.	.	.	.	.	.	.	.				.	.	.	.	.				.	.	.	.	.
ACAP1	.	.	.	.	.	.	.	.	0.00140144	0.00222917	1.39944	percent	0.00368676	0.00206561	1.46982	.	.	.	.	.				.	.	.	.	.				.	.	.	.	.
TCF25	.	.	.	.	.	.	.	.	0.000539857	0.00225264	0.826564	percent	.	.	.	.	.	.	.	.				.	.	.	.	.				.	.	.	.	.
LY6E	.	.	.	.	.	.	.	.	0.00122189	0.00227546	1.06152	percent	.	.	.	.	.	.	.	.	6.01639e-12	0.00510244	0.837822	percent	.	.	.	.				.	.	.	.	.
FLT3LG	.	.	.	.	.	.	.	.	0.000256247	0.00230117	0.769637	percent	.	.	.	.	.	.	.	.	.	.	.	.	4.11566e-11	0.00223227	0.355678	percent	.	.	.	.	.	.	.	.
CD27	.	.	.	.	.	.	.	.	0.000339327	0.00233256	0.671728	percent	.	.	.	.	.	.	.	.	.	.	.	.	.	.	.	.	2.75688e-41	0.00586718	-0.0818697	percent	.	.	.	.
EPC1	.	.	.	.	.	.	.	.	0.000318189	0.00235611	0.745976	percent	0.00112042	0.00216947	0.858474	percent	.	.	.	.	0.00135498	0.00247039	0.837612	percent	.	.	.	.				.	.	.	.	.
SNHG25	.	.	.	.	.	.	.	.	6.88493e-05	0.00236019	0.770275	percent	.	.	.	.	.	.	.	.				.	.	.	.	.				.	.	.	.	.
UQCR10	.	.	.	.	.	.	.	.	0.000193728	0.00236606	0.692765	percent	.	.	.	.	.	.	.	.	.	.	.	.	.	.	.	.				.	.	.	.	.
UBXN1	.	.	.	.	.	.	.	.	0.000446989	0.00237414	0.961759	percent	.	.	.	.	.	.	.	.	.	.	.	.	.	.	.	.				.	.	.	.	.
SSR4	.	.	.	.	.	.	.	.	0.00098739	0.00239125	1.19771	percent	.	.	.	.	.	.	.	.	.	.	.	.	.	.	.	.	.	.	.	.	.	.	.	.
PIK3R1	.	.	.	.	.	.	.	.	0.000777596	0.00245567	1.0642	percent	.	.	.	.	.	.	.	.				.	.	.	.	.	4.9706e-06	0.00425115	0.695673	expression	.	.	.	.
STK4	.	.	.	.	.	.	.	.	0.00038776	0.00247383	1.10145	percent	.	.	.	.	.	.	.	.	.	.	.	.	.	.	.	.				.	.	.	.	.
VAMP2	.	.	.	.	.	.	.	.	0.000444399	0.00251871	1.37413	percent	.	.	.	.	.	.	.	.	2.25181e-05	0.00339108	1.68405	percent	.	.	.	.				.	.	.	.	.
HNRNPA2B1	.	.	.	.	.	.	.	.	0.000581233	0.00252958	1.51017	percent	.	.	.	.	.	.	.	.	3.44895e-07	0.00399986	1.27148	percent	5.79832e-06	0.00265735	1.60013	percent				.	.	.	.	.
FLNA	.	.	.	.	.	.	.	.	1.45962e-05	0.00255201	0.815901	percent	.	.	.	.	.	.	.	.	5.50157e-08	0.00400758	1.19883	percent	.	.	.	.				.	.	.	.	.
HLA-DPA1	.	.	.	.	.	.	.	.	1.10527e-08	0.00256353	0.216537	percent	.	.	.	.	.	.	.	.	2.53968e-19	0.00428089	0.0950624	percent				.				.	.	.	.	.
COX7A2	.	.	.	.	.	.	.	.	0.000198165	0.00264218	1.28357	percent	.	.	.	.	.	.	.	.	1.94394e-09	0.00467592	1.45362	percent	.	.	.	.	.	.	.	.	.	.	.	.
C19orf53	.	.	.	.	.	.	.	.	9.87587e-05	0.00265468	1.02786	percent	.	.	.	.	.	.	.	.	.	.	.	.	2.02399e-10	0.00312515	0.934862	percent	.	.	.	.	.	.	.	.
GZMH	.	.	.	.	.	.	.	.	1.43788e-12	0.00266604	0.0490256	percent	0.00912019	0.00230645	1.03012	both	.	.	.	.	1.13608e-23	0.00589974	0.0351488	percent	.	.	.	.	0.00110875	-0.00331753	3.32971	expression	.	.	.	.
SVIP	.	.	.	.	.	.	.	.	1.44836e-07	0.00266756	0.3896	percent	.	.	.	.	.	.	.	.	0.000363078	0.00221463	0.404562	percent	.	.	.	.	5.54912e-07	0.00282776	0.258599	both	.	.	.	.
SELENOM	.	.	.	.	.	.	.	.	6.99999e-10	0.00267949	0.294918	percent	6.54532e-08	0.00238862	0.308809	percent	.	.	.	.	.	.	.	.	.	.	.	.	.	.	.	.	.	.	.	.
SELENOK	.	.	.	.	.	.	.	.	4.17486e-05	0.00269138	0.869581	percent	0.000147825	0.00254814	1.0017	percent	.	.	.	.	1.8883e-20	0.00679016	1.14573	percent	.	.	.	.	.	.	.	.	.	.	.	.
ADGRE5	.	.	.	.	.	.	.	.	3.87937e-07	0.00269499	0.449976	percent	.	.	.	.	.	.	.	.				.	.	.	.	.	5.44183e-05	0.00352158	0.577265	both	.	.	.	.
INPP4B	.	.	.	.	.	.	.	.	2.33689e-15	0.00271917	0.148232	percent	.	.	.	.	.	.	.	.	.	.	.	.	.	.	.	.	.	.	.	.	.	.	.	.
NDUFA4	.	.	.	.	.	.	.	.	0.000117553	0.00273241	1.38466	percent	.	.	.	.	.	.	.	.	4.70277e-24	0.00727735	1.14443	percent				.	.	.	.	.	.	.	.	.
PBXIP1	.	.	.	.	.	.	.	.	1.42711e-07	0.00274403	0.495386	percent	.	.	.	.	.	.	.	.	.	.	.	.	.	.	.	.	.	.	.	.	.	.	.	.
EIF3F	.	.	.	.	.	.	.	.	0.000125982	0.0027524	1.34183	percent	.	.	.	.	.	.	.	.	.	.	.	.	.	.	.	.	.	.	.	.	.	.	.	.
CEMIP2	.	.	.	.	.	.	.	.	1.69486e-15	0.00291816	0.206715	percent	6.11587e-35	0.00536517	0.412371	percent	0.000821333	0.00638133	0.377909	both	9.44521e-08	0.00215134	0.133257	percent	.	.	.	.	1.40997e-06	0.00306827	0.467583	both	.	.	.	.
EIF4A2	.	.	.	.	.	.	.	.	4.74501e-05	0.002933	1.41461	percent	.	.	.	.	.	.	.	.	.	.	.	.	.	.	.	.				.	.	.	.	.
ATP5IF1	.	.	.	.	.	.	.	.	3.90767e-07	0.00315792	0.791675	percent	.	.	.	.	.	.	.	.				.	.	.	.	.				.	.	.	.	.
CD2	.	.	.	.	.	.	.	.	6.05326e-06	0.00324982	1.2261	percent	.	.	.	.	.	.	.	.	.	.	.	.	2.31889e-15	0.00448304	1.77034	percent	2.22035e-45	-0.0126858	2.44362	expression	.	.	.	.
COX6C	.	.	.	.	.	.	.	.	1.31425e-06	0.00325017	1.48287	percent	.	.	.	.	.	.	.	.	2.36603e-16	0.0059888	1.17799	percent	.	.	.	.				.	.	.	.	.
IFITM2	.	.	.	.	.	.	.	.	2.33498e-06	0.00344882	1.5008	percent	.	.	.	.	.	.	.	.	0.0233064	0.00219181	1.59823	percent				.	1.55729e-09	-0.00569103	2.74815	expression	.	.	.	.
SF1	.	.	.	.	.	.	.	.	1.14628e-07	0.00350377	1.42016	percent	5.91665e-05	0.00273317	1.47262	.	.	.	.	.	.	.	.	.	5.3755e-13	0.00365576	1.13073	percent	.	.	.	.	.	.	.	.
CYTIP	.	.	.	.	.	.	.	.	2.12157e-11	0.00374292	0.475483	percent	0.000443082	0.00205108	0.564983	.	.	.	.	.	5.50157e-08	0.00342618	0.429494	percent	.	.	.	.	.	.	.	.	.	.	.	.
CD74	.	.	.	.	.	.	.	.	1.40964e-08	0.0037808	0.821514	percent	1.71351e-05	0.00332053	1.91934	percent	0.028741	-0.00626027	3.84678	expression	1.00591e-27	0.00831445	0.950615	both	.	.	.	.	3.39854e-58	-0.0147838	2.52693	expression	.	.	.	.
ITGB1	.	.	.	.	.	.	.	.	2.54105e-12	0.00416352	0.614446	percent	.	.	.	.	.	.	.	.	.	.	.	.	.	.	.	.	.	.	.	.	.	.	.	.
HLA-DPB1	.	.	.	.	.	.	.	.	8.79252e-19	0.0044661	0.405195	percent	0.00244049	0.0021922	0.966934	percent	.	.	.	.	1.11637e-20	0.00468267	0.0115083	percent	5.28873e-08	0.00308379	1.26332	percent	7.98538e-17	-0.00747789	1.59358	expression	.	.	.	.
GZMA	.	.	.	.	.	.	.	.	1.10718e-15	0.00509884	0.500702	percent	0.00781884	0.00218173	1.90177	percent	.	.	.	.	3.7598e-11	0.0046646	2.01039	percent	3.19507e-53	0.00842283	2.15074	both	1.27037e-12	-0.00663607	2.95841	expression	.	.	.	.
LYAR	.	.	.	.	.	.	.	.	4.08311e-14	0.00543812	1.62539	percent	.	.	.	.	.	.	.	.				.				.				.	.	.	.	.
FXYD2	.	.	.	.	.	.	.	.	4.9395e-28	0.0057047	0.326974	percent	.	.	.	.	.	.	.	.	.	.	.	.	.	.	.	.	.	.	.	.	.	.	.	.
GZMK	.	.	.	.	.	.	.	.	8.10665e-41	0.00997848	0.834752	both	7.71303e-22	0.00693657	2.16044	both	.	.	.	.	2.07424e-13	0.00610164	1.70461	both	1.40151e-27	0.00294276	0.156638	percent	.	.	.	.	.	.	.	.
OFD1	.	.	.	.	.	.	.	.	.	.	.	.	4.60081e-05	0.00219015	0.636347	percent	.	.	.	.				.	.	.	.	.	.	.	.	.	.	.	.	.
PRDX5	.	.	.	.								.	2.28143e-06	0.00221683	0.391055	percent	.	.	.	.	0.000167324	0.00236105	0.466719	percent				.	.	.	.	.	.	.	.	.
DNAJB1	.	.	.	.								.	0.0014935	0.00224925	1.02627	percent	.	.	.	.				.	.	.	.	.	.	.	.	.	.	.	.	.
RHOC	.	.	.	.								.	4.58676e-08	0.00233589	0.265192	percent	.	.	.	.	3.67264e-09	0.00343647	0.408671	percent	3.8665e-09	0.00241327	0.460218	percent	0.00103992	0.00264098	0.515348	both	.	.	.	.
ATP5F1D	.	.	.	.								.	6.27364e-06	0.00245989	1.05173	percent	.	.	.	.	.	.	.	.	.	.	.	.	.	.	.	.	.	.	.	.
TOMM20	.	.	.	.								.	3.47691e-05	0.00251336	0.836204	percent	.	.	.	.	.	.	.	.	.	.	.	.	.	.	.	.	.	.	.	.
RUNX3	.	.	.	.								.	6.0347e-06	0.00290464	1.13101	percent	.	.	.	.	4.5587e-14	0.00541707	0.979818	percent	.	.	.	.	0.000745374	0.00308484	1.04669	both	.	.	.	.
ITGB2	.	.	.	.								.	6.66316e-12	0.00436992	1.18192	percent	.	.	.	.	2.32087e-07	0.00398328	0.818126	percent	.	.	.	.	.	.	.	.	.	.	.	.
RGS1	.	.	.	.								.	7.98005e-14	0.00443194	0.684636	percent	.	.	.	.	.	.	.	.	.	.	.	.	.	.	.	.	.	.	.	.
GNLY	.	.	.	.								.	6.47502e-11	0.00604415	1.11665	percent	.	.	.	.	2.64856e-10	-0.00799877	3.35103	expression	3.211e-55	0.00888457	3.89309	expression	.	.	.	.	.	.	.	.
TMA7	.	.	.	.								.	1.15493e-06	0.00262459	2.9366	expression	.	.	.	.	5.89191e-16	0.00486092	2.74235	expression				.	.	.	.	.	.	.	.	.
RPL12	.	.	.	.								.	4.41154e-25	0.00270656	4.88218	expression	.	.	.	.	1.39674e-22	-0.0028918	5.47187	expression	.	.	.	.	3.85474e-19	0.00372519	4.55871	expression	.	.	.	.
CCL4	.	.	.	.								.	2.96802e-09	0.00443657	1.11126	expression	.	.	.	.	2.09313e-16	0.00608196	0.410384	percent	.	.	.	.	4.125e-25	-0.0107328	2.59737	expression	.	.	.	.
CMC1	.	.	.	.								.	3.4636e-24	0.00817599	2.13001	expression	.	.	.	.	9.35027e-18	-0.00636625	1.23887	both	.	.	.	.	1.84685e-10	-0.00661116	2.47007	expression	.	.	.	.
RBM39	.	.	.	.								.	3.35956e-09	0.00385172	1.73183	both	.	.	.	.	7.39742e-23	0.00729176	1.43323	both				.	4.34054e-09	0.00530509	1.57325	both	.	.	.	.
ANKRD36B	.	.	.	.	.	.	.	.	.	.	.	.	.	.	.	.	0.0406373	0.00224746	-0.0302731	percent	.	.	.	.	.	.	.	.	.	.	.	.	.	.	.	.
RPRD1A	.	.	.	.	.	.	.	.	.	.	.	.	.	.	.	.	0.00306411	0.00262807	0.0176727	percent	.	.	.	.	.	.	.	.	.	.	.	.	.	.	.	.
TGOLN2	.	.	.	.	.	.	.	.	.	.	.	.	.	.	.	.	0.0498513	0.00362104	0.293346	percent	.	.	.	.	.	.	.	.	.	.	.	.	.	.	.	.
TRAM1	.	.	.	.	.	.	.	.	.	.	.	.	.	.	.	.	0.0406373	0.00462942	0.250067	percent	.	.	.	.	.	.	.	.	.	.	.	.	.	.	.	.
FAM215B	.	.	.	.	.	.	.	.	.	.	.	.	.	.	.	.	0.00599616	0.00359919	0.141633	both				.	.	.	.	.	1.60047e-21	0.00431705	0.174514	both	.	.	.	.
YWHAZ	.	.	.	.	.	.	.	.	.	.	.	.	.	.	.	.	.	.	.	.	0.0177699	0.00217474	1.50928	percent	.	.	.	.	.	.	.	.	.	.	.	.
UQCRH	.	.	.														.	.	.	.	0.00742147	0.00220386	1.3607	percent	1.36228e-06	0.00266088	1.29167	percent	.	.	.	.	.	.	.	.
GABARAPL2	.	.	.														.	.	.	.	0.00116388	0.00220612	0.644523	percent	.	.	.	.	.	.	.	.	.	.	.	.
ATP5MD	.	.	.														.	.	.	.	0.00743283	0.0022343	1.30837	percent	.	.	.	.	.	.	.	.	.	.	.	.
TRAPPC1	.	.	.														.	.	.	.	0.00084997	0.0022368	0.537775	percent	1.17443e-06	0.00231973	0.879956	percent				.	.	.	.	.
FKBP11	.	.	.														.	.	.	.	0.00736161	0.00224318	1.0744	percent	.	.	.	.				.	.	.	.	.
TUFM	.	.	.														.	.	.	.	0.000415544	0.00224844	0.291771	percent	.	.	.	.				.	.	.	.	.
DCTN3	.	.	.														.	.	.	.	1.08145e-05	0.00226295	0.23601	percent	.	.	.	.				.	.	.	.	.
CD3G	.	.	.														.	.	.	.	0.00749667	0.00227099	1.01081	percent	.	.	.	.				.	.	.	.	.
VAMP5	.	.	.														.	.	.	.	0.000425652	0.00227485	0.554235	percent	.	.	.	.				.	.	.	.	.
NEDD8	.	.	.														.	.	.	.	0.00354589	0.00227486	1.03371	percent	.	.	.	.				.	.	.	.	.
IFI6	.	.	.														.	.	.	.	1.11832e-06	0.00228218	0.227179	percent	.	.	.	.				.	.	.	.	.
SERF2	.	.	.														.	.	.	.	0.000602586	0.00228647	2.99788	percent	.	.	.	.	.	.	.	.	.	.	.	.
ANAPC16	.	.	.														.	.	.	.	0.00484019	0.002301	1.25089	percent	.	.	.	.	.	.	.	.	.	.	.	.
MYO1G	.	.	.														.	.	.	.	0.000213036	0.00230362	0.469745	percent	.	.	.	.	.	.	.	.	.	.	.	.
NDUFB8	.	.	.														.	.	.	.	0.00245438	0.00230439	0.86819	percent	.	.	.	.	.	.	.	.	.	.	.	.
BHLHE40	.	.	.														.	.	.	.	0.000247526	0.00230759	0.535591	percent	.	.	.	.	.	.	.	.	.	.	.	.
OCIAD2	.	.	.														.	.	.	.	0.000453633	0.00230764	0.517475	percent	.	.	.	.	.	.	.	.	.	.	.	.
TUBA1A	.	.	.														.	.	.	.	0.000797816	0.00231413	0.398884	percent	.	.	.	.	5.23433e-12	-0.00565158	1.09099	percent	.	.	.	.
CKLF	.	.	.														.	.	.	.	0.00230875	0.00233127	0.913684	percent	.	.	.	.	.	.	.	.	.	.	.	.
RPL22L1	.	.	.														.	.	.	.	0.00222659	0.00233182	0.753439	percent				.	.	.	.	.	.	.	.	.
ATP5MC2	.	.	.														.	.	.	.	0.00597813	0.00235103	1.91204	percent	.	.	.	.	.	.	.	.	.	.	.	.
IQGAP1	.	.	.														.	.	.	.	0.000287634	0.00238171	0.643279	percent	.	.	.	.	.	.	.	.	.	.	.	.
LSM8	.	.	.														.	.	.	.	0.000193593	0.00238199	0.547801	percent	.	.	.	.	.	.	.	.	.	.	.	.
CIB1	.	.	.														.	.	.	.	0.00128348	0.00238251	0.625725	percent	.	.	.	.				.	.	.	.	.
ITGA4	.	.	.														.	.	.	.	7.68126e-05	0.00242834	0.30997	percent	1.22788e-07	0.00270728	1.02041	percent	5.11749e-08	-0.00413889	1.21554	.	.	.	.	.
CCDC59	.	.	.														.	.	.	.	0.000265206	0.00244334	0.545869	percent	.	.	.	.				.	.	.	.	.
MYDGF	.	.	.														.	.	.	.	2.28096e-05	0.00244816	0.343072	percent	.	.	.	.				.	.	.	.	.
SNHG9	.	.	.														.	.	.	.	6.15028e-05	0.0024579	0.56929	percent	.	.	.	.				.	.	.	.	.
ALOX5AP	.	.	.														.	.	.	.	0.00136241	0.0024836	0.98217	percent	.	.	.	.				.	.	.	.	.
PYURF	.	.	.														.	.	.	.	3.6781e-05	0.00248747	0.678024	percent	.	.	.	.				.	.	.	.	.
RBM25	.	.	.														.	.	.	.	0.000425652	0.00250153	0.531101	percent	.	.	.	.				.	.	.	.	.
COX6A1	.	.	.														.	.	.	.	0.00147335	0.00250292	1.04254	percent	.	.	.	.				.	.	.	.	.
NBDY	.	.	.														.	.	.	.	2.38103e-06	0.00251393	0.287447	percent	.	.	.	.				.	.	.	.	.
COPE	.	.	.														.	.	.	.	4.5953e-05	0.00252089	0.582951	percent	.	.	.	.				.	.	.	.	.
IFI27L2	.	.	.														.	.	.	.	1.97293e-07	0.00252259	0.226767	percent	.	.	.	.	.	.	.	.	.	.	.	.
LRRFIP1	.	.	.														.	.	.	.	0.00106517	0.00252555	0.711347	percent	1.49724e-05	0.00253097	1.22136	percent	.	.	.	.	.	.	.	.
LAMTOR1	.	.	.														.	.	.	.	2.0563e-05	0.00256851	0.398321	percent	.	.	.	.	.	.	.	.	.	.	.	.
COMMD2	.	.	.														.	.	.	.	5.37388e-08	0.00257379	0.150545	percent	.	.	.	.	.	.	.	.	.	.	.	.
TRIR	.	.	.														.	.	.	.	0.00198384	0.0025971	1.44882	percent	.	.	.	.	.	.	.	.	.	.	.	.
LAMTOR4	.	.	.														.	.	.	.	0.000458859	0.00260079	0.941262	percent	.	.	.	.	.	.	.	.	.	.	.	.
FIS1	.	.	.														.	.	.	.	9.41556e-05	0.00261511	0.609023	percent								.	.	.	.	.
ARPC2	.	.	.														.	.	.	.	0.00180039	0.00264782	1.84691	percent								.	.	.	.	.
CCDC12	.	.	.														.	.	.	.	0.000215414	0.00264847	0.919298	percent								.	.	.	.	.
BRK1	.	.	.														.	.	.	.	0.000225512	0.00266326	0.849762	percent								.	.	.	.	.
VAMP8	.	.	.														.	.	.	.	0.00012443	0.00272547	0.823194	percent								.	.	.	.	.
NDUFB9	.	.	.														.	.	.	.	9.45633e-05	0.00273878	0.615881	percent								.	.	.	.	.
UQCRQ	.	.	.														.	.	.	.	0.000162917	0.00276744	0.888914	percent	.	.	.	.	.	.	.	.	.	.	.	.
ZRANB2	.	.	.														.	.	.	.	2.04515e-06	0.00277825	0.241914	percent	.	.	.	.	.	.	.	.	.	.	.	.
ARPC4	.	.	.														.	.	.	.	1.55418e-05	0.002801	0.648057	percent	9.14634e-07	0.00239564	0.902257	percent	.	.	.	.	.	.	.	.
FAM133B	.	.	.														.	.	.	.	7.1052e-05	0.00280704	0.657984	percent	.	.	.	.	.	.	.	.	.	.	.	.
CD63	.	.	.														.	.	.	.	3.04521e-05	0.00280708	0.579194	percent	2.66896e-13	0.00370056	0.767365	percent	.	.	.	.	.	.	.	.
CD6	.	.	.														.	.	.	.	2.77402e-08	0.00283165	0.334898	percent								.	.	.	.	.
ARPC5L	.	.	.														.	.	.	.	2.65074e-06	0.0028574	0.383529	percent								.	.	.	.	.
CALM3	.	.	.														.	.	.	.	2.33948e-06	0.00285918	0.460289	percent								.	.	.	.	.
NCBP2AS2	.	.	.														.	.	.	.	2.7655e-07	0.00291679	0.388342	percent								.	.	.	.	.
PPP1CA	.	.	.														.	.	.	.	1.69062e-05	0.00291686	0.692535	percent								.	.	.	.	.
PNISR	.	.	.														.	.	.	.	6.87707e-05	0.00293857	1.62431	percent	.	.	.	.	9.32726e-05	0.0036842	1.64131	both	0.0456485	0.0074164	1.50027	percent
PEBP1	.	.	.														.	.	.	.	5.42441e-05	0.00299497	0.772445	percent	.	.	.	.	.	.	.	.	.	.	.	.
CLK1	.	.	.														.	.	.	.	2.49007e-06	0.00302086	0.461792	percent	.	.	.	.				.	.	.	.	.
SEC61G	.	.	.														.	.	.	.	0.000116912	0.00307205	1.18817	percent	5.38258e-05	0.00216696	0.980178	percent				.	.	.	.	.
BIN2	.	.	.														.	.	.	.	8.22814e-05	0.00310129	1.01454	percent	.	.	.	.				.	.	.	.	.
UBE2L3	.	.	.														.	.	.	.	3.44145e-06	0.00310992	0.649366	percent	.	.	.	.				.	.	.	.	.
PDCD4	.	.	.														.	.	.	.	1.5331e-05	0.0031103	0.761427	percent	.	.	.	.				.	.	.	.	.
AREG	.	.	.														.	.	.	.	6.50156e-11	0.00311578	0.217939	percent	.	.	.	.	9.08675e-11	0.00326893	-0.102771	both	.	.	.	.
PRR13	.	.	.														.	.	.	.	1.08491e-05	0.00314817	0.876277	percent				.	.	.	.	.	.	.	.	.
SOD1	.	.	.														.	.	.	.	4.91374e-05	0.00314912	0.853171	percent	.	.	.	.	.	.	.	.	.	.	.	.
LINC01578	.	.	.														.	.	.	.	5.92976e-07	0.0031704	0.587467	percent	.	.	.	.	0.010296	0.0022048	0.689696	both	.	.	.	.
JMJD6	.	.	.														.	.	.	.	4.30617e-09	0.00320224	0.308902	percent	.	.	.	.	.	.	.	.	.	.	.	.
MAFF	.	.	.														.	.	.	.	9.10062e-11	0.00322692	0.202767	percent	.	.	.	.	.	.	.	.	.	.	.	.
COMMD6	.	.	.														.	.	.	.	4.55111e-05	0.00322977	2.05183	percent	1.24245e-07	0.00299556	2.10096	percent	.	.	.	.	.	.	.	.
SNRPD1	.	.	.														.	.	.	.	1.09248e-07	0.00323802	0.405058	percent	.	.	.	.	.	.	.	.	.	.	.	.
CCNL1	.	.	.														.	.	.	.	6.46056e-05	0.00324013	1.21794	percent	.	.	.	.	0.0398329	0.00217217	1.27372	expression	0.0328195	0.00703831	0.874879	both
SYF2	.	.	.														.	.	.	.	1.07821e-05	0.0032645	0.927814	percent	.	.	.	.	.	.	.	.	.	.	.	.
GABPB1-IT1	.	.	.														.	.	.	.	8.06804e-10	0.00337681	0.406992	percent	.	.	.	.	.	.	.	.	.	.	.	.
JTB	.	.	.														.	.	.	.	1.45044e-06	0.00340733	0.983256	percent	.	.	.	.	.	.	.	.	.	.	.	.
MDH2	.	.	.														.	.	.	.	1.46999e-11	0.00343421	0.344034	percent	.	.	.	.	.	.	.	.	.	.	.	.
PSAP	.	.	.	.	.	.	.	.	.	.	.	.	.	.	.	.	.	.	.	.	1.1949e-10	0.00345152	0.333243	percent	.	.	.	.	.	.	.	.	.	.	.	.
SUMO3	.	.	.	.	.	.	.	.	.	.	.	.	.	.	.	.	.	.	.	.	5.68398e-12	0.00349805	0.317017	percent	.	.	.	.	.	.	.	.	.	.	.	.
HSPA9	.	.	.	.	.	.	.	.	.	.	.	.	.	.	.	.	.	.	.	.	2.8062e-08	0.00350466	0.606934	percent	.	.	.	.	.	.	.	.	.	.	.	.
SCAND1	.	.	.	.	.	.	.	.	.	.	.	.	.	.	.	.	.	.	.	.	2.15676e-07	0.0035302	0.735196	percent	.	.	.	.	.	.	.	.	.	.	.	.
PAXX	.	.	.	.	.	.	.	.	.	.	.	.	.	.	.	.	.	.	.	.	1.53851e-06	0.00353456	1.04964	percent	.	.	.	.	.	.	.	.	.	.	.	.
RNF145	.	.	.	.	.	.	.	.	.	.	.	.	.	.	.	.	.	.	.	.	4.48783e-09	0.00355591	0.402497	percent	.	.	.	.	.	.	.	.	.	.	.	.
COX5B	.	.	.	.	.	.	.	.	.	.	.	.	.	.	.	.	.	.	.	.	2.78838e-06	0.00356508	1.17063	percent	.	.	.	.				.	.	.	.	.
DNAJB6	.	.	.	.	.	.	.	.	.	.	.	.	.	.	.	.	.	.	.	.	7.43505e-07	0.00357082	0.867441	percent	.	.	.	.	.	.	.	.	.	.	.	.
LAPTM5	.	.	.	.	.	.	.	.	.	.	.	.	.	.	.	.	.	.	.	.	3.15508e-06	0.00360826	2.12247	percent	.	.	.	.	.	.	.	.	.	.	.	.
SF3B5	.	.	.	.	.	.	.	.	.	.	.	.	.	.	.	.	.	.	.	.	4.05383e-07	0.00361373	0.78374	percent	.	.	.	.	.	.	.	.	.	.	.	.
PMAIP1	.	.	.	.													.	.	.	.	3.93076e-10	0.0036548	0.197756	percent	.	.	.	.	0.000593679	0.00299895	0.347236	both	.	.	.	.
GABARAPL1	.	.	.	.													.	.	.	.	7.07013e-13	0.0036877	0.218335	percent	.	.	.	.	.	.	.	.	.	.	.	.
BAX	.	.	.	.													.	.	.	.	1.45408e-08	0.00370607	0.543388	percent	.	.	.	.				.	.	.	.	.
SON	.	.	.	.													.	.	.	.	2.16599e-06	0.00374322	1.36183	percent	.	.	.	.	.	.	.	.	.	.	.	.
PPIA	.	.	.	.													.	.	.	.	2.80023e-08	0.00377651	2.13454	percent	.	.	.	.	8.86027e-07	-0.00447944	2.71322	expression	.	.	.	.
KLRD1	.	.	.	.													.	.	.	.	2.7655e-07	0.00382514	0.414607	percent	.	.	.	.				.	.	.	.	.
CD160	.	.	.	.													.	.	.	.	7.76849e-26	0.00382567	-0.212109	percent	.	.	.	.				.	.	.	.	.
HSPA5	.	.	.	.													.	.	.	.	4.94255e-09	0.00383242	0.423171	percent	.	.	.	.	0.00207868	-0.00284751	0.90693	expression	.	.	.	.
TUBA4A	.	.	.	.													.	.	.	.	1.67606e-10	0.00383282	0.434807	percent	.	.	.	.				.	.	.	.	.
HNRNPC	.	.	.	.													.	.	.	.	7.7127e-07	0.00384922	1.2581	percent	.	.	.	.				.	.	.	.	.
GPSM3	.	.	.	.													.	.	.	.	6.41329e-07	0.0038506	1.2723	percent	.	.	.	.				.	.	.	.	.
GZMB	.	.	.	.													.	.	.	.	2.69685e-11	0.00386966	0.162402	percent				.	.	.	.	.	2.27871e-06	-0.0116787	1.74997	both
DBI	.	.	.	.													.	.	.	.	4.81885e-09	0.0039523	0.708534	percent	.	.	.	.				.	.	.	.	.
ELOB	.	.	.	.													.	.	.	.	8.05795e-08	0.00399994	1.428	percent	.	.	.	.				.	.	.	.	.
TERF2IP	.	.	.	.													.	.	.	.	3.80025e-09	0.00402772	0.70674	percent	.	.	.	.				.	.	.	.	.
HCLS1	.	.	.	.													.	.	.	.	9.40848e-11	0.00402885	0.50282	percent	.	.	.	.				.	.	.	.	.
PNN	.	.	.	.													.	.	.	.	1.31688e-09	0.00403574	0.672294	percent	.	.	.	.	.	.	.	.	0.000547706	0.00916674	0.484537	percent
DAZAP2	.	.	.	.													.	.	.	.	4.50525e-09	0.00406702	0.933691	percent	.	.	.	.	0.00136303	0.00281996	1.0725	both	.	.	.	.
HNRNPA3	.	.	.	.													.	.	.	.	1.99611e-09	0.00408328	0.881347	percent	9.80077e-05	0.00215308	1.03465	percent	.	.	.	.	.	.	.	.
SAP18	.	.	.	.													.	.	.	.	1.53134e-08	0.00421152	1.17164	percent	0.000126952	0.00217401	1.01455	percent				.	.	.	.	.
SF3B2	.	.	.	.													.	.	.	.	3.34459e-10	0.00422553	0.648691	percent	.	.	.	.				.	.	.	.	.
CD8A	.	.	.	.													.	.	.	.	1.09248e-07	0.00422976	1.22108	percent	.	.	.	.				.	.	.	.	.
SYTL3	.	.	.	.													.	.	.	.	3.12123e-14	0.00427783	0.302197	percent				.	.	.	.	.	.	.	.	.
ARPC3	.	.	.	.													.	.	.	.	5.99003e-09	0.00433918	1.39122	percent	1.17104e-07	0.00307526	1.67182	percent	6.14391e-13	-0.00652127	2.13564	expression	.	.	.	.
PPP2R5C	.	.	.	.													.	.	.	.	5.86282e-08	0.00437498	1.75807	percent	.	.	.	.	0.00385108	0.00301563	2.14541	expression	.	.	.	.
SMDT1	.	.	.	.													.	.	.	.	1.05375e-10	0.00458633	0.760499	percent	.	.	.	.				.	.	.	.	.
PLAC8	.	.	.	.	.	.	.	.	.	.	.	.	.	.	.	.	.	.	.	.	2.47889e-10	0.00460948	0.976493	percent	4.71834e-15	-0.00393631	1.1174	expression	5.57773e-10	0.0056316	0.837808	both	.	.	.	.
CD247	.	.	.	.	.	.	.	.	.	.	.	.	.	.	.	.	.	.	.	.	2.3242e-11	0.00461023	0.594955	percent	.	.	.	.				.	.	.	.	.
ATF7IP2	.	.	.	.	.	.	.	.	.	.	.	.	.	.	.	.	.	.	.	.	1.45624e-13	0.00473172	0.647076	percent	.	.	.	.	.	.	.	.	.	.	.	.
ATP6V0C	.	.	.	.	.	.	.	.	.	.	.	.	.	.	.	.	.	.	.	.	5.94776e-12	0.00485055	0.844331	percent	.	.	.	.	.	.	.	.	.	.	.	.
CD3E	.	.	.	.	.	.	.	.	.	.	.	.	.	.	.	.	.	.	.	.	3.27242e-11	0.00497043	1.75922	percent	.	.	.	.	9.52267e-07	-0.00455892	2.37228	expression	.	.	.	.
KMT2E	.	.	.	.	.	.	.	.								.	.	.	.	.	5.49692e-11	0.00506327	1.26949	percent	.	.	.	.	.	.	.	.	.	.	.	.
HSP90AA1	.	.	.	.	.	.	.	.								.	.	.	.	.	2.41289e-11	0.00523647	1.91687	percent	.	.	.	.	.	.	.	.	.	.	.	.
ARF1	.	.	.	.	.	.	.	.								.	.	.	.	.	2.4378e-14	0.00542187	0.958508	percent	.	.	.	.	.	.	.	.	.	.	.	.
ITM2B	.	.	.	.	.	.	.	.								.	.	.	.	.	2.31688e-13	0.00558569	1.66	percent	0.000193584	0.00225806	1.45812	percent	.	.	.	.	.	.	.	.
MAP3K8	.	.	.	.	.	.	.	.								.	.	.	.	.	1.35488e-19	0.00562218	0.419706	percent	.	.	.	.	.	.	.	.	.	.	.	.
HNRNPDL	.	.	.	.	.	.	.	.								.	.	.	.	.	5.12665e-18	0.00646286	1.60703	percent	.	.	.	.	.	.	.	.	.	.	.	.
GSTP1	.	.	.	.	.	.	.	.								.	.	.	.	.	4.74591e-28	0.0065345	0.315228	percent	2.49991e-05	0.00235404	0.977941	percent				.	.	.	.	.
MGAT4A	.	.	.	.	.	.	.	.								.	.	.	.	.	3.40859e-22	0.0066362	0.901651	percent	.	.	.	.				.	.	.	.	.
LSP1	.	.	.	.	.	.	.	.								.	.	.	.	.	8.99766e-23	0.00685413	0.755627	percent				.				.	.	.	.	.
GZMM	.	.	.	.	.	.	.	.								.	.	.	.	.	2.48678e-21	0.00693828	0.843483	percent	.	.	.	.	1.56265e-34	-0.0107184	2.36588	expression	.	.	.	.
SBDS	.	.	.	.	.	.	.	.								.	.	.	.	.	2.11545e-25	0.00721519	0.720071	percent	5.03759e-22	-0.00464145	0.954492	expression				.	.	.	.	.
B2M	.	.	.	.	.	.	.	.									.	.	.	.	3.09951e-81	0.00391028	6.93638	expression	.	.	.	.	6.84185e-38	-0.00307494	7.72504	expression	0.00187871	0.00517079	6.87982	expression
CALM1	.	.	.	.	.	.	.	.									.	.	.	.	4.437e-17	0.0057739	2.37366	expression				.	1.42243e-11	-0.00526244	3.03235	expression	.	.	.	.
DDX5	.	.	.	.	.	.	.	.									.	.	.	.	1.39841e-35	0.00752814	2.96383	expression	.	.	.	.	7.10657e-13	0.00538695	3.10503	expression	.	.	.	.
FTH1	.	.	.	.	.	.	.	.									.	.	.	.	7.9745e-60	0.00773368	3.83715	expression	9.29912e-11	-0.00262266	3.76545	expression	0.00110068	0.00215687	3.42511	expression	.	.	.	.
MYL6	.	.	.	.	.	.	.	.									.	.	.	.	3.85776e-22	0.00660029	2.30092	both	2.67559e-13	0.0037048	2.72535	percent	4.23603e-21	-0.00736156	3.37286	expression	.	.	.	.
ARHGDIB	.	.	.	.	.	.	.	.									.	.	.	.	4.80918e-22	0.00665182	2.09529	both	.	.	.	.	1.63018e-13	-0.00620202	3.11324	expression	.	.	.	.
UBB	.	.	.	.	.	.	.	.									.	.	.	.	6.02781e-28	0.00755539	1.91027	both	.	.	.	.	7.29376e-12	-0.00522448	3.04574	expression	.	.	.	.
TRGC1	.	.	.	.	.	.	.	.									.	.	.	.	2.78917e-39	0.00758664	-0.295458	both	.	.	.	.	4.75163e-28	0.00511953	0.0450514	percent	0.00279031	0.00386807	0.00589994	both
HOPX	.	.	.	.	.	.	.	.									.	.	.	.	3.17523e-27	0.00802592	0.440821	both	3.04189e-69	0.00935214	1.38014	both	0.0249956	0.00239902	1.2417	both	.	.	.	.
TRDC	.	.	.	.	.	.	.	.									.	.	.	.	1.93231e-133	0.0146631	-0.921473	both				.	2.27695e-11	0.00330065	-0.0110805	percent	0.0184302	0.00337863	0.0636622	expression
TYROBP	.	.	.	.	.	.	.	.									.	.	.	.	4.45719e-72	0.0158713	0.215218	both				.	6.03811e-99	0.0174806	-0.340268	both	.	.	.	.
DDX17	.	.	.	.	.	.	.	.	.	.	.	.	.	.	.	.	.	.	.	.	.	.	.	.	3.32211e-06	0.00217654	0.866477	percent				.	.	.	.	.
HNRNPH1	.	.	.	.	.	.	.	.	.	.	.	.	.	.	.	.	.	.	.	.	.	.	.	.	1.11206e-06	0.0021898	0.622846	percent	4.40895e-12	0.00477921	0.437831	expression	.	.	.	.
SCML4	.	.	.	.	.	.	.	.	.	.	.	.	.	.	.	.	.	.	.	.	.	.	.	.	1.97663e-15	0.00222014	0.237247	percent	.	.	.	.	.	.	.	.
RBMX	.	.	.	.	.	.	.	.	.	.	.	.	.	.	.	.	.	.	.	.	.	.	.	.	2.00344e-06	0.00229855	0.776641	percent	.	.	.	.	.	.	.	.
GABARAP	.	.	.	.	.	.	.	.					.	.	.	.	.	.	.	.				.	2.60898e-05	0.00232127	1.38194	percent	.	.	.	.	.	.	.	.
KRTCAP2	.	.	.	.	.	.	.	.					.	.	.	.	.	.	.	.				.	4.26475e-06	0.00242579	0.93856	percent	.	.	.	.	.	.	.	.
CAPZB	.	.	.	.	.	.	.	.					.	.	.	.	.	.	.	.				.	3.90999e-06	0.0024784	1.09412	percent				.	.	.	.	.
SKP1	.	.	.	.	.	.	.	.	.	.	.	.	.	.	.	.	.	.	.	.				.	1.99855e-05	0.00248063	1.41265	percent				.	.	.	.	.
ARGLU1	.	.	.	.	.	.	.	.	.	.	.	.	.	.	.	.	.	.	.	.				.	1.60192e-05	0.00249715	1.17943	percent	.	.	.	.	.	.	.	.
PRKCB	.	.	.	.	.	.	.	.	.	.	.	.	.	.	.	.	.	.	.	.				.	1.58754e-08	0.00260079	0.846726	percent	2.03404e-11	0.00385079	0.721515	both	.	.	.	.
ADD3	.	.	.	.	.	.	.	.	.	.	.	.	.	.	.	.	.	.	.	.	.	.	.	.	7.32451e-11	0.00264842	0.459622	percent	.	.	.	.	.	.	.	.
PYCARD	.	.	.	.	.	.	.	.	.	.	.	.	.	.	.	.	.	.	.	.	.	.	.	.	1.54254e-16	0.00282221	0.322605	percent				.	.	.	.	.
MGST3	.	.	.	.	.	.	.	.	.	.	.	.	.	.	.	.	.	.	.	.	.	.	.	.	3.01415e-14	0.00289359	0.422226	percent	.	.	.	.	.	.	.	.
PSMB9	.	.	.	.	.	.	.	.	.	.	.	.	.	.	.	.	.	.	.	.	.	.	.	.	4.36322e-08	0.00291774	1.20694	percent	5.91131e-18	-0.00727676	1.80341	expression	.	.	.	.
CDC42	.	.	.	.	.	.	.	.	.	.	.	.	.	.	.	.	.	.	.	.	.	.	.	.	4.34331e-07	0.00296338	1.32889	percent	2.34879e-08	0.00519158	1.21966	both	.	.	.	.
LCP1	.	.	.	.	.	.	.	.	.	.	.	.	.	.	.	.	.	.	.	.	.	.	.	.	2.04723e-09	0.00333215	1.2228	percent	.	.	.	.	.	.	.	.
GLRX	.	.	.	.	.	.	.	.	.	.	.	.	.	.	.	.	.	.	.	.	.	.	.	.	4.79583e-21	0.00338137	0.491523	percent	.	.	.	.	.	.	.	.
TBCA	.	.	.	.	.	.	.	.	.	.	.	.	.	.	.	.	.	.	.	.	.	.	.	.	2.41667e-11	0.00338278	1.04552	percent				.	.	.	.	.
HLA-DRB1	.	.	.	.	.	.	.	.	.	.	.	.	.	.	.	.	.	.	.	.	.	.	.	.	3.34815e-18	0.00369457	0.428378	percent	2.28344e-79	-0.0142493	1.44303	expression	.	.	.	.
ITM2A	.	.														.	.	.	.	.	.	.	.	.	3.25145e-35	0.00432613	0.381917	percent				.	.	.	.	.
C1orf162	.	.														.	.	.	.	.	.	.	.	.	3.47093e-53	0.00482645	0.322505	percent				.	.	.	.	.
LAIR2	.	.														.	.	.	.	.	.	.	.	.	2.94933e-57	0.00530884	0.062733	percent				.	.	.	.	.
MIAT	.	.														.	.	.	.	.	.	.	.	.	2.5536e-22	-0.00362678	0.865739	expression				.	.	.	.	.
KIF19	.	.														.	.	.	.	.	.	.	.	.	4.10744e-40	-0.00289673	0.346275	expression	.	.	.	.	.	.	.	.
TTC38	.	.														.	.	.	.	.	.	.	.	.	1.35757e-16	-0.00258155	0.38475	expression	.	.	.	.	.	.	.	.
TLE5	.	.														.	.	.	.	.				.	7.2388e-05	-0.00240199	1.95236	expression	.	.	.	.	.	.	.	.
RPL38	.	.														.	.	.	.	.	.	.	.	.	3.27386e-14	0.00223322	4.70323	expression	.	.	.	.	.	.	.	.
RPS27	.	.														.	.	.	.	.	.	.	.	.	3.21856e-67	0.0023118	7.15644	expression	.	.	.	.	.	.	.	.
FCGR3A	.	.														.	.	.	.	.	.	.	.	.	1.05695e-06	-0.00240395	0.797831	both	4.37542e-24	0.00834751	0.107884	expression	0.0478217	-0.00469154	0.607039	expression
ZNF207																													0.00535418	0.00215375	0.452021	expression
RPS15A																													1.24933e-12	0.00217994	5.83114	expression
MFSD10																													0.00103329	0.00219798	0.367707	expression
RPL37																													3.77823e-08	0.00219891	5.36642	expression
CPQ																													2.77465e-10	0.00222372	-0.0249692	expression
CSDE1																													0.00824676	0.0022687	0.432054	expression
CEP78																													0.000737371	0.00228496	0.406085	expression
RPS24																													4.54155e-07	0.002289	4.7493	expression
MRPL54																													9.33322e-05	0.00233365	0.410752	expression
EIF4G2																													0.00966784	0.00236442	0.743137	expression
RGS2																													0.00506235	0.00237758	0.261993	expression
TENT5A																													1.01544e-10	0.00244405	-0.0144377	expression
TLE4																													0.00272433	0.00245843	0.263932	expression
CCND2																													3.64336e-06	0.00256636	0.189145	expression
CALHM6																													1.21848e-17	0.0026044	-0.0398885	expression
XBP1																													0.00105072	0.00280445	0.636526	expression
PIP4K2A																													6.80513e-05	0.00288218	0.546853	expression
SET																													0.000499606	0.00302166	0.713936	expression
SORL1																													2.56968e-07	0.00314989	0.447985	expression
CDC42SE2																													0.000183838	0.00317048	0.765317	expression
C1orf56																													3.55894e-11	0.00320039	0.113146	expression
EIF4B																													2.35514e-05	0.00360615	1.02133	expression
RPL11																													1.61976e-34	0.00398666	5.21545	expression
KLRC1																													1.69739e-29	0.00466735	-0.263571	expression
KLRC2																													1.73479e-101	0.0127649	-0.490437	expression
BCAS2																													0.000334883	0.00217217	0.20818	both
MYO6																													3.53199e-08	0.00219734	0.0101005	both
TMEM243																													0.000160096	0.00234074	0.242966	both
TMED10																													0.00114114	0.00236875	0.292967	both
MSN																													0.00723692	0.00241919	0.922574	both
CTBP2																													2.67549e-16	0.00242869	-0.10118	both
TCEA1																													0.000410016	0.00246085	0.515437	both
DDX21																													0.00227233	0.00254389	0.354184	both
DUT																													6.17217e-06	0.00267667	0.2775	both
EFHD2																													0.00242044	0.00285418	0.890214	both
ICAM3																													0.00156241	0.00288904	0.771343	both
CELF2																													0.000633081	0.00289393	0.98605	both
NCR3																													7.95189e-08	0.00294532	0.11476	both
USP16																													8.16502e-05	0.00304348	0.281419	both
IL2RB																													5.34973e-11	0.00386903	0.269495	both
RCBTB2																													3.79891e-20	0.00399279	0.00422048	both
RSL24D1																													3.74339e-06	0.00408978	0.701392	both
IDI1																													3.24456e-08	0.00412096	0.13919	both
ATG2A																													1.21636e-20	0.00536608	0.408964	both	0.0111653	0.00680406	0.577218	percent
KLRF1	.	.	.	.	.	.	.	.	.	.	.	.	.	.	.	.	.	.	.	.	.	.	.	.	.	.	.	.	1.18588e-45	0.0108158	0.0472875	both
EMB	.	.	.	.	.	.	.	.	.	.	.	.	.	.	.	.	.	.	.	.												.	0.00123249	0.00690098	-0.0208056	both
MTCH1	.	.	.	.	.	.	.	.	.	.	.	.	.	.	.	.	.	.	.	.												.	0.0334092	0.00437751	0.05363	percent
NAPRT	.	.	.	.	.	.	.	.	.	.	.	.	.	.	.	.	.	.	.	.												.	0.000330829	0.00344714	-0.137927	expression
a Significantly age changed genes defined FDR < 0.05, beta coefficient > 0.0019 (10% change across age-range); False Discovery Rate (FDR) calculated by Benjamini-Hochberg method
b Co refers to beta coefficient (slope)
c LOE refers to level of expression defined by the intercept at the 0 year old subject.
