# Supplementary material for: Heterogeneity and transcriptome changes of human CD8+ T cells across nine decades of life
Source: Nat Commun. 2022 Sep 1;13:5128. doi: 10.1038/s41467-022-32869-x (PMC9436929; doi:10.1038/s41467-022-32869-x)
Supplement: Supplementary file 4 — Source Data [file 41467_2022_32869_MOESM4_ESM.zip › Source data/Source data 3d.xlsx]

## Sheet: Source data 3d
Source data 3d GSEA of age-increased genes in three modesa
Subpopulation	GO ID	Description	Set size	NES	FDR	Core Enriched gene	Selected enriched genes	Mode
Na	GO:0006402	mRNA catabolic process	322	1.64	0.05	88	RPL37A, RPL36, RPL14, RPSA, RPS17, RPLP0, RPL23	expression
Na	GO:0072657	protein localization to membrane	409	1.52	0.05	107	RPL37A, RPL36, RPL14, RACK1, RPSA, RPS17, RPLP0, RPL23, RPS9	expression
Na	GO:0002181	cytoplasmic translation	87	1.9	0.06	26	RPL36, RPSA, RPLP0	expression
Na	GO:0019883	antigen processing and presentation of endogenous antigen	14	2.03	0.07	7	HLA-A, HLA-B, HLA-C	expression
Na	GO:0045055	regulated exocytosis	455	1.49	0.05	112	PRDX6, FLNA, DYNLT1, SRGN, ADGRE5	percent
Na	GO:0019221	cytokine-mediated signaling pathway	447	1.44	0.07	125	BIRC3, PLP2, CCL5, HLA-DPB1, UBC, BCL2, ADAR	percent
Na	GO:0098869	cellular oxidant detoxification	50	1.89	0.06	14	GSTK1, PRDX6, GPX4	percent
Na	GO:0043299	leukocyte degranulation	352	1.53	0.07	88	PRDX6, DYNLT1, ADGRE5	percent
Na	GO:1990748	cellular detoxification	55	1.87	0.07	15	GSTK1, PRDX6, GPX4	percent
SCM/CM	GO:0001916	positive regulation of T cell mediated cytotoxicity	14	1.84	0.08	6	HLA-A, HLA-B	expression
SCM/CM	GO:0000956	nuclear-transcribed mRNA catabolic process	195	2.25	0.01	83	RPL41, RPS17, RPL12, RPL24, ZFP36L2	expression
SCM/CM	GO:0019221	cytokine-mediated signaling pathway	447	1.56	0.01	130	HLA-DPB1, CXCR4, HLA-F, CD74, PIM1, FLT3LG, BCL2, MIF, TIMP1, PSME1, PLP2, ANXA2, IFITM2, ISG20, TRADD, ANXA1, BIRC3, ITGB1, PSMA7, SOD1, HSP90B1, SAMHD1, ARF1	percent
SCM/CM	GO:0006091	generation of precursor metabolites and energy	356	1.59	0.01	98	ENO1, ISCU, NDUFA4, PHB2, NDUFA1, ATP5PD, NDUFA3, ATP5MG, PKM, COX6C, ATP5MC2, NDUFA13, NDUFB4, COX7A2, COX6A1, PPP1R2, ATP5F1D, NDUFS5, UQCR11, ATP5IF1, PARK7, TPI1, NDUFA2, NDUFB9	percent
SCM/CM	GO:0006119	oxidative phosphorylation	113	2.26	0.01	74	ISCU, NDUFA4, NDUFA1, ATP5PD, NDUFA3, ATP5MG, COX6C, ATP5MC2, NDUFA13, NDUFB4, COX7A2, COX6A1, ATP5F1D, NDUFS5, UQCR11, PARK7, NDUFA2, NDUFB9	percent
SCM/CM	GO:0048002	antigen processing and presentation of peptide antigen	141	1.88	0.01	64	HLA-DPB1, HLA-F, CD74, CTSS, PSME1, PSMA7, CAPZB, PDIA3, ARF1, PSMB9	percent
SCM/CM	GO:0002479	antigen processing and presentation of exogenous peptide antigen via MHC class I, TAP-dependent	63	2.13	0.01	33	HLA-F, PSME1, PSMA7, PDIA3, PSMB9	percent
SCM/CM	GO:0045055	regulated exocytosis	455	1.67	0.01	134	CTSA, CD53, LYZ, HLA-F, SVIP, PRDX6, MIF, TAGLN2, SRP14, TIMP1, CTSS, S100A11, ANXA2, CTSW, GMFG, GLIPR1, PKM, APRT, TMED10, ANXA5, SRGN, TRAPPC1, BIN2, CCT8, SOD1, ARF1	percent
SCM/CM	GO:0007005	mitochondrion organization	433	1.56	0.01	140	BCL2, TSPO, GABARAP, PHB2, TOMM20, UBL5, NDUFA1, ATP5PD, NDUFA3, ATP5MG, ATP5MC2, NDUFA13, NDUFB4, COX7A2, ATP5F1D, NDUFS5, ATP5IF1, PARK7, NDUFA2, NDUFB9	percent
SCM/CM	GO:0006120	mitochondrial electron transport, NADH to ubiquinone	45	1.9	0.03	25	ISCU, NDUFA4, NDUFA1, NDUFA3, NDUFA13, NDUFB4, NDUFS5, PARK7, NDUFA2, NDUFB9	percent
SCM/CM	GO:0006839	mitochondrial transport	208	1.59	0.04	73	BCL2, TSPO, TOMM20, UBL5, ATP5PD, ATP5MG, ATP5MC2, NDUFA13, ATP5F1D, UCP2, ATP5IF1	percent
SCM/CM	GO:0015986	ATP synthesis coupled proton transport	22	1.81	0.07	13	ATP5PD, ATP5MG, ATP5MC2, ATP5F1D	percent
SCM/CM	GO:0032981	mitochondrial respiratory chain complex I assembly	58	1.69	0.08	37	NDUFA1, NDUFA3, NDUFA13, NDUFB4, NDUFS5, NDUFA2, NDUFB9	percent
SCM/CM	GO:0090175	regulation of establishment of planar polarity	74	1.64	0.1	32	PSME1, PSMA7, PSMB9	percent
SCM/CM	GO:0038061	NIK/NF-kappaB signaling	119	1.57	0.1	35	PSME1, TRADD, BIRC3, PSMA7	percent
SCM/CM	GO:0022618	ribonucleoprotein complex assembly	213	1.48	0.09	48	EIF3F, SNRPD2, EIF3G, SF1, EIF3K, EIF3H	percent
SCM/CM	GO:0072657	protein localization to membrane	409	1.93	0.01	109	SEC61B, BCL2, SRP14, ANXA2, MAL, NDUFA13, ITGB1, S100A10, SSR2	percent
EM1-3	GO:0019083	viral transcription	169	1.51	0.07	50	RPS26, ZFP36	both
EM1-3	GO:0043903	regulation of symbiosis, encompassing mutualism through parasitism	164	1.71	0.01	52	CXCR4, LGALS1, GAPDH, ZFP36	both
EM1-3	GO:0006402	mRNA catabolic process	322	1.48	0.02	120	RPS26, UBC, VIM, ZFP36L2, ZFP36	both
EM1-3	GO:0010951	negative regulation of endopeptidase activity	84	1.75	0.02	25	HERPUD1, CST7, GAPDH	both
EM1-3	GO:0001913	T cell mediated cytotoxicity	28	2.25	0.01	11	HLA-A, HLA-B, HLA-E	expression
EM1-3	GO:0060627	regulation of vesicle-mediated transport	265	1.55	0.02	106	ANXA1, LYAR, HLA-F, ITGB2	percent
EM1-3	GO:0045597	positive regulation of cell differentiation	434	1.42	0.05	93	CD53, CD74, ANXA1, TSPO, S100A10, DYNLT1, HCLS1, ARHGDIA, RHOA	percent
EM1-3	GO:0045055	regulated exocytosis	455	1.69	0.01	151	CD53, MIF, TAGLN2, GSTP1, DYNLT1, TUBA4A, HLA-F, RHOA, ITGB2, ATP6V0C, BIN2, CCT8, FLNA	percent
EM1-3	GO:0007249	I-kappaB kinase/NF-kappaB signaling	187	1.53	0.05	59	CD74, GSTP1, TERF2IP, RHOC, RHOA, LIME1, FLNA	percent
EM1-3	GO:0010035	response to inorganic substance	277	1.59	0.01	82	CRIP1, ANXA1, TSPO, SELENOM	percent
EM1-3	GO:0097190	apoptotic signaling pathway	401	1.45	0.05	86	CRIP1, MIF, CD74, DDIT4, GSTP1, GZMH, SELENOK, ENO1	percent
EM1-3	GO:0051384	response to glucocorticoid	50	1.64	0.09	18	DDIT4, ANXA1, GSTP1, RHOA	percent
EM1-3	GO:0009259	ribonucleotide metabolic process	374	1.47	0.03	102	DDIT4, TSPO, UQCR11, GUK1, NDUFA4, ENO1, RHOA, NDUFA1, COX6C, COX8A, DBI	percent
EM1-3	GO:0008284	positive regulation of cell proliferation	395	1.41	0.06	88	EIF5A, HLA-DPB1, MIF, HLA-DPA1, CD74, ANXA1, TSPO, HCLS1, SELENOK, NEAT1	percent
EM1-3	GO:0015672	monovalent inorganic cation transport	182	1.69	0.01	71	FXYD5, NDUFA4, COX6C, ATP6V0C, COX8A, FLNA	percent
EM1-3	GO:0097237	cellular response to toxic substance	126	1.68	0.03	27	GSTK1, PRDX5, ANXA1, GSTP1, GPX4	percent
EM1-3	GO:0072594	establishment of protein localization to organelle	440	1.49	0.02	134	GSTK1, SPCS1, TSPO, HCLS1, UBL5, SEC61B, TOMM20, CCT8, FLNA	percent
EM1-3	GO:0030155	regulation of cell adhesion	348	1.4	0.06	78	HLA-DPB1, ARHGDIB, HLA-DPA1, CD74, ANXA1, FXYD5, S100A10, SELENOK, ARHGDIA, RHOA, ITGB2, MAP3K8, CYTIP	percent
EM1-3	GO:0002757	immune response-activating signal transduction	359	1.39	0.07	76	HLA-DPB1, HLA-DPA1, PSME1, CD3D, ARPC1B, ITGB2, TRBC1, LIME1	percent
EM1-3	GO:0070201	regulation of establishment of protein localization	427	1.4	0.06	111	MIF, ANXA1, HCLS1, SELENOK, UBL5, ITGB2, CCT8, FLNA	percent
EM1-3	GO:0002697	regulation of immune effector process	226	1.58	0.02	57	MIF, CD74, ANXA1, SELENOK, HLA-F, ITGB2	percent
EM1-3	GO:0043207	response to external biotic stimulus	458	1.62	0.01	115	MIF, DDIT4, CCL4, TSPO, GSTP1, HNRNPA0, SELENOK, ENO1, RHOA, GZMA, TRBC1	percent
EM1-3	GO:0006954	inflammatory response	305	1.53	0.01	86	MIF, PRDX5, ANXA1, CCL4, GSTP1, GPX4, HNRNPA0, ITGB2, NEAT1	percent
EM1-3	GO:0009617	response to bacterium	243	1.79	0.01	67	MIF, TSPO, GSTP1, HNRNPA0, RHOA, GZMA, TRBC1	percent
EM1-3	GO:1902600	proton transmembrane transport	93	1.88	0.01	32	NDUFA4, COX6C, ATP6V0C, COX8A	percent
EM1-3	GO:0042110	T cell activation	297	1.46	0.03	67	PRDM1, CCND3, HLA-DPB1, HLA-DPA1, CD74, ANXA1, CD3D, SELENOK, RHOA, MAP3K8	percent
EM1-3	GO:0006839	mitochondrial transport	208	1.54	0.03	60	TSPO, DYNLT1, UBL5, TOMM20	percent
EM1-3	GO:0006119	oxidative phosphorylation	113	1.85	0.01	36	UQCR11, NDUFA4, RHOA, NDUFA1, COX6C, COX8A	percent
EMRA1-2	GO:0006613	cotranslational protein targeting to membrane	98	2.75	0.02	49	RPLP1, RPL37A, RPL23, RPLP0	expression
EMRA1-2	GO:0051251	positive regulation of lymphocyte activation	181	1.55	0.06	55	MIF, FLT3LG, KLRK1, XBP1	percent
EMRA1-2	GO:0009617	response to bacterium	243	1.52	0.09	70	VIM, TSPO, MIF, KLRK1, XBP1	percent
EMRA1-2	GO:0006163	purine nucleotide metabolic process	377	1.51	0.04	127	TSPO, HINT1, COX8A, SAMHD1	percent
EMRA1-2	GO:0051495	positive regulation of cytoskeleton organization	130	1.57	0.1	36	ARPC1B, ARPC5, RHOC, FLNA, S100A10	percent
a Selected significant GSEA threshold: FDR < 0.05, absolute value of NES > 1.4; False Discovery Rate (FDR) calculated by the q-value method
