# Supplementary material for: Heterogeneity and transcriptome changes of human CD8+ T cells across nine decades of life
Source: Nat Commun. 2022 Sep 1;13:5128. doi: 10.1038/s41467-022-32869-x (PMC9436929; doi:10.1038/s41467-022-32869-x)
Supplement: Supplementary file 4 — Source Data [file 41467_2022_32869_MOESM4_ESM.zip › Source data/Source data 4.xlsx]

## Sheet: Source data 4
Source data 4 Significantly decreased genes with age in CD8 T cell subpopulationsa
Gene symbol	Na				SCM				CM				EM1				EM2				EM3				RA1				RA2				EFF
	FDR	Cob	LOEc	Mode	FDR	Co	LOE	Mode	FDR	Co	LOE	Mode	FDR	Co	LOE	Mode	FDR	Co	LOE	Mode	FDR	Co	LOE	Mode	FDR	Co	LOE	Mode	FDR	Co	LOE	Mode	FDR	Co	LOE	Mode
ACTB	6.11033e-114	-0.00854744	4.07328	expression	0.0112817	-0.00255883	4.39615	expression	.	.	.	.	.	.	.	.	.	.	.	.	.	.	.	.	3.44818e-15	0.00339596	4.68603	expression	.	.	.	.	0.00138004	-0.00905372	4.56136	expression
TMSB4X	0	-0.00694147	6.43596	expression	2.51029e-06	-0.00215005	6.74947	expression	.	.	.	.	.	.	.	.	.	.	.	.	.	.	.	.	.	.	.	.	.	.	.	.	0.0113482	-0.0064487	6.1432	expression
GIMAP7	3.08376e-38	-0.00592119	1.30259	expression	5.19207e-05	-0.00402426	1.07597	both	.	.	.	.	1.1491e-08	-0.00295556	0.835832	both	0.00388242	-0.00642296	1.38506	both	1.816e-34	-0.00680024	0.809745	expression	.	.	.	.	1.06061e-80	-0.0134374	1.4544	both	2.28136e-12	-0.0125755	1.51504	expression
MZT2B	7.10821e-34	-0.00563308	1.35828	expression	0.00420672	-0.00335784	1.43615	expression	.	.	.	.	.	.	.	.	.	.	.	.	0.000239434	-0.00289596	1.12253	expression	1.1829e-10	-0.00321485	1.09489	expression	1.02195e-15	-0.00649796	1.36067	.	.	.	.	.
TRAC	2.34961e-26	-0.00544897	2.11734	expression	.	.	.	.	.	.	.	.	.	.	.	.	.	.	.	.	7.80225e-19	-0.00701166	2.0268	expression	1.10201e-05	-0.00271929	2.53302	expression	6.05675e-05	-0.00411551	2.76143	.	.	.	.	.
PFN1	2.48446e-31	-0.00542205	2.83153	expression	.	.	.	.	.	.	.	.	.	.	.	.	.	.	.	.	0.000476511	0.00231857	3.33773	expression	.	.	.	.	0.00930415	-0.00198364	4.30014	.	0.00413933	-0.0098941	3.46322	expression
TRAF3IP3	5.80947e-29	-0.00503311	1.60814	expression				.	.	.	.	.	.	.	.	.	.	.	.	.	.	.	.	.	6.46588e-10	0.00324215	1.03003	percent	1.23273e-08	-0.00443368	1.37419	.	.	.	.	.
ARPC1B	6.56105e-27	-0.00501574	1.21476	expression	0.0448433	0.00280389	1.11661	percent	.	.	.	.	9.83345e-14	0.00461954	1.1217	percent	.	.	.	.	.	.	.	.	3.09532e-11	0.00361758	1.28793	percent	.	.	.	.	.	.	.	.
CD7	1.45105e-21	-0.00488535	1.9053	expression	.	.	.	.	1.90219e-08	-0.00393552	1.666	expression	0.000927714	-0.00239991	1.3486	expression	0.00290416	-0.00790081	1.55763	percent	4.80051e-09	0.00463142	1.32937	percent	4.86017e-07	-0.00274831	1.40842	expression				.	.	.	.	.
MTRNR2L8	1.0197e-107	-0.00476628	0.36689	expression				.	2.37559e-83	0.00654758	0.010044	.	1.79441e-131	0.00690595	0.0456892	expression	.	.	.	.	1.34662e-78	-0.00588281	0.471862	expression	.	.	.	.	.	.	.	.	1.74901e-17	0.0138021	-0.00967038	percent
KLF2	2.2021e-21	-0.00468479	1.66901	expression	.	.	.	.	7.12075e-19	0.00601793	1.44159	expression				.	.	.	.	.	.	.	.	.	2.21842e-06	0.0028447	1.39676	.	8.60966e-15	-0.0073141	2.3214	expression	.	.	.	.
POLR2J3	1.95447e-30	-0.00468046	1.36888	expression	.	.	.	.	.	.	.	.	.	.	.	.	.	.	.	.	3.99796e-06	-0.00301054	1.17813	expression	2.02823e-32	0.00516309	1.06571	.	.	.	.	.	.	.	.	.
RPS2	9.35417e-186	-0.00445297	6.39474	expression	1.79377e-17	0.00363607	5.75086	expression	.	.	.	.	.	.	.	.	.	.	.	.	1.24691e-42	-0.00349694	5.90634	expression	.	.	.	.	.	.	.	.	.	.	.	.
MALAT1	1.15019e-176	-0.00432028	9.64351	expression	.	.	.	.	.	.	.	.	.	.	.	.	.	.	.	.	.	.	.	.	.	.	.	.				.	.	.	.	.
MT2A	2.60014e-25	-0.00424241	0.950554	expression	.	.	.	.	3.98942e-06	0.00293961	0.754228	percent					.	.	.	.	4.6044e-09	-0.00460198	1.31002	expression	1.00681e-65	-0.00818723	1.54931	expression	.	.	.	.	.	.	.	.
CORO1A	4.68453e-16	-0.00407142	2.05053	expression	.	.	.	.	.	.	.	.	.	.	.	.	.	.	.	.	.	.	.	.	.	.	.	.	1.51626e-21	-0.00854234	2.82476	expression	.	.	.	.
PDCD7	1.50586e-53	-0.00372481	0.294315	expression	.	.	.	.	.	.	.	.	.	.	.	.	.	.	.	.	1.77479e-22	-0.00322305	0.291586	expression	.	.	.	.	.	.	.	.	.	.	.	.
H3F3A	1.54699e-15	-0.00362692	2.60326	expression	.	.	.	.	.	.	.	.	.	.	.	.	.	.	.	.	.	.	.	.	.	.	.	.				.	.	.	.	.
ARPC5	1.33719e-19	-0.0035046	0.894238	expression	.	.	.	.	.	.	.	.	.	.	.	.	.	.	.	.	.	.	.	.	1.65944e-20	0.0042363	0.787159	percent				.	.	.	.	.
ATP6V0E1	4.26524e-15	-0.00339164	1.05899	expression	.	.	.	.	.	.	.	.	.	.	.	.	.	.	.	.	.	.	.	.				.				.	.	.	.	.
SRSF5	4.33276e-12	-0.00338681	1.94361	expression	.	.	.	.	.	.	.	.	.	.	.	.	.	.	.	.	.	.	.	.				.				.	0.0322281	-0.00772899	1.89073	both
CYBA	3.1223e-11	-0.00336805	1.62906	expression	.	.	.	.	.	.	.	.	.	.	.	.	.	.	.	.	5.16548e-14	0.00553557	1.93475	expression	.	.	.	.	1.09013e-12	-0.00595039	3.10668	expression	.	.	.	.
AAK1	1.31027e-12	-0.0032697	1.79193	expression	0.00450673	-0.00268721	1.57493	both				.	8.66537e-07	-0.00298427	1.56533	expression	.	.	.	.	0.000723575	-0.00266801	1.66936	expression	.	.	.	.				.	.	.	.	.
LIMD2	2.52731e-11	-0.00324511	1.83728	expression	.	.	.	.	.	.	.	.	0.00391523	-0.00215463	1.49713	expression	.	.	.	.	0.00648018	-0.00233025	1.40396	expression				.				.	0.0154198	-0.00754721	1.84033	both
RAC2	1.09703e-10	-0.00314503	1.11627	expression	.	.	.	.	.	.	.	.	.	.	.	.	.	.	.	.	.	.	.	.	2.66423e-12	0.0037894	1.5013	percent	1.80171e-13	-0.00658716	2.04802	expression	.	.	.	.
MYC	1.24075e-14	-0.00305255	0.740221	expression	0.00126291	-0.00264146	0.665127	both	.	.	.	.	.	.	.	.	.	.	.	.				.	.	.	.	.	.	.	.	.	.	.	.	.
LAT	3.77978e-13	-0.00300146	0.861775	expression	.	.	.	.	.	.	.	.	.	.	.	.	.	.	.	.	.	.	.	.	.	.	.	.				.	.	.	.	.
EIF5A	1.0553e-11	-0.00289651	1.04326	expression	5.01782e-59	0.0143048	0.196636	both	2.63355e-35	0.00707023	0.653138	percent	3.86765e-72	0.00882122	0.432228	percent	7.61227e-20	0.0145935	0.206895	both	3.81021e-53	0.00989833	0.0227195	percent	4.67669e-56	0.00702873	0.549365	percent	2.84974e-102	0.016134	-0.0142845	both	5.74874e-05	0.00679753	-0.0371564	percent
LDLRAP1	2.40367e-15	-0.00285744	0.635873	expression	.	.	.	.	.	.	.	.	.	.	.	.	.	.	.	.	.	.	.	.	.	.	.	.	.	.	.	.	.	.	.	.
ZNF706	6.52869e-15	-0.00285365	0.50096	expression	.	.	.	.	.	.	.	.	.	.	.	.	.	.	.	.	.	.	.	.	.	.	.	.				.	.	.	.	.
SELENOH	9.65552e-10	-0.00283392	1.12732	expression	.	.	.	.	.	.	.	.	.	.	.	.	.	.	.	.	.	.	.	.	7.32156e-07	0.00224118	0.610183	percent	.	.	.	.	.	.	.	.
CD52	8.07828e-11	-0.00282289	3.07427	expression	0.0109062	0.00268275	3.63108	expression	.	.	.	.	.	.	.	.	.	.	.	.	3.68975e-05	0.00273302	3.37524	expression	2.81596e-20	0.00343839	4.48828	expression	.	.	.	.	0.000459592	0.0115109	1.57828	both
PTMA	4.54723e-31	-0.00277709	4.76557	expression	.	.	.	.	.	.	.	.	7.90536e-11	-0.00241831	4.42097	expression	.	.	.	.	1.53013e-15	-0.00314009	4.999	expression	.	.	.	.	.	.	.	.	.	.	.	.
PPDPF	2.47667e-07	-0.00273379	1.97735	expression	4.86542e-10	0.00654816	1.83221	both	0.00166726	0.00238555	2.04834	percent	2.74029e-20	0.00568354	1.89111	both	3.58712e-05	0.00955326	1.8795	both	0.000143667	0.00314131	1.8729	percent	7.75355e-09	0.00324787	2.25414	percent	7.22099e-49	0.0127624	1.6311	both	.	.	.	.
NCMAP-DT	1.10369e-16	-0.00273008	0.721308	expression	.	.	.	.	.	.	.	.	.	.	.	.	.	.	.	.	.	.	.	.	.	.	.	.	.	.	.	.	.	.	.	.
H1FX	1.02988e-12	-0.00267581	0.592982	expression	.	.	.	.	.	.	.	.	.	.	.	.	.	.	.	.	.	.	.	.	.	.	.	.	.	.	.	.	.	.	.	.
RAP1B	1.47795e-08	-0.00266731	1.03432	expression	.	.	.	.	.	.	.	.	0.000141185	-0.00250529	1.21804	expression	.	.	.	.	.	.	.	.	.	.	.	.				.	.	.	.	.
CFL1	1.38919e-07	-0.00264877	2.30964	expression	.	.	.	.	.	.	.	.	.	.	.	.	.	.	.	.	1.62989e-15	0.00518759	2.52656	expression	.	.	.	.	1.41095e-09	-0.00458753	3.62621	expression	0.019493	-0.00841164	2.93105	both
BANF1	2.74345e-15	-0.00258026	0.515735	expression	.	.	.	.	.	.	.	.	.	.	.	.	.	.	.	.	.	.	.	.	.	.	.	.				.	.	.	.	.
ACTG1	2.33616e-07	-0.00253896	2.79978	expression	.	.	.	.	1.27874e-14	0.00510562	2.4003	expression	2.67104e-13	0.00484764	2.25697	expression	.	.	.	.	.	.	.	.	3.96044e-47	0.00778871	2.47987	expression				.	.	.	.	.
PNRC1	1.02175e-06	-0.00252632	2.15045	expression	.	.	.	.	.	.	.	.	.	.	.	.	.	.	.	.	.	.	.	.	0.000175154	0.00223643	1.68364	percent	.	.	.	.	.	.	.	.
CD8B	4.21186e-06	-0.00247733	2.11121	expression	.	.	.	.	.	.	.	.				.	.	.	.	.	.	.	.	.	5.33944e-19	-0.00497519	1.82124	expression	5.46944e-31	-0.0103403	2.31849	expression	.	.	.	.
KLRK1	2.44732e-06	-0.00246064	1.39361	expression	.	.	.	.	0.00058664	0.00257274	1.33208	percent	.	.	.	.	.	.	.	.	7.91284e-05	0.00284526	0.57573	percent	3.57172e-26	0.00564587	1.53826	percent	.	.	.	.	.	.	.	.
TRBC2	9.3457e-05	-0.00244473	1.86535	expression	.	.	.	.	.	.	.	.	.	.	.	.	.	.	.	.	.	.	.	.	5.06438e-17	-0.00501164	2.45994	expression	2.07555e-07	0.00525292	2.06023	both	.	.	.	.
ATP5F1E	2.29214e-08	-0.00241894	3.16921	expression	.	.	.	.	.	.	.	.	.	.	.	.	.	.	.	.	.	.	.	.	.	.	.	.	1.37902e-08	-0.0042859	3.7396	expression	.	.	.	.
FMNL1	2.00217e-13	-0.00229909	0.514743	expression	.	.	.	.	.	.	.	.				.	.	.	.	.	0.000425652	-0.00250103	0.951523	expression	.	.	.	.	.	.	.	.	.	.	.	.
SNX3	7.36825e-09	-0.00224619	0.683548	expression	.	.	.	.	.	.	.	.	.	.	.	.	.	.	.	.	.	.	.	.	.	.	.	.	.	.	.	.	.	.	.	.
STUB1	9.6316e-13	-0.00223093	0.415912	expression	.	.	.	.	.	.	.	.	.	.	.	.	.	.	.	.	.	.	.	.	.	.	.	.				.	.	.	.	.
RPL8	3.41615e-29	-0.00220272	5.14527	expression	1.0372e-05	0.002562	4.54633	expression	.	.	.	.	.	.	.	.	.	.	.	.	9.0928e-32	-0.00370323	4.97899	expression	.	.	.	.				.	0.0498381	-0.00722518	4.0002	expression
SEPTIN6	8.859e-06	-0.00215672	1.25735	expression	.	.	.	.	.	.	.	.	.	.	.	.	.	.	.	.	.	.	.	.	.	.	.	.				.	.	.	.	.
AIF1	1.87452e-30	-0.0055603	1.40933	both	.	.	.	.	.	.	.	.	.	.	.	.	.	.	.	.	.	.	.	.	.	.	.	.	.	.	.	.	.	.	.	.
CALM2	1.01255e-26	-0.00505621	1.4241	both	.	.	.	.	.	.	.	.	0.00157105	-0.00231518	1.37651	expression	.	.	.	.	.	.	.	.	1.08788e-07	0.00302545	1.17507	.	3.1176e-14	-0.00684283	1.77656	percent	.	.	.	.
NUCB2	4.06493e-24	-0.00468237	1.14988	both	.	.	.	.				.	7.09282e-09	-0.00277008	0.801101	both	.	.	.	.	.	.	.	.	.	.	.	.				.	.	.	.	.
GIMAP4	2.13909e-33	-0.004376	0.67443	both	.	.	.	.	.	.	.	.	2.72652e-16	-0.00359896	0.770314	percent	0.00296079	-0.00645244	1.43607	percent	1.892e-28	-0.00568371	0.724224	expression	.	.	.	.	1.06061e-80	-0.0120779	1.33734	both	9.17718e-05	-0.00632955	0.734802	both
LBH	8.20299e-21	-0.00408961	0.891277	both	.	.	.	.	.	.	.	.	.	.	.	.	.	.	.	.	.	.	.	.	.	.	.	.				.	.	.	.	.
LRRN3	1.19975e-65	-0.00389453	0.377122	both	.	.	.	.	.	.	.	.	.	.	.	.	.	.	.	.	.	.	.	.	.	.	.	.	.	.	.	.	.	.	.	.
ABRACL	9.6702e-20	-0.00371034	0.75821	both	.	.	.	.	.	.	.	.	.	.	.	.	.	.	.	.	4.86936e-06	-0.00287537	0.751143	expression	.	.	.	.				.	.	.	.	.
BCL11B	3.76469e-13	-0.00369933	1.82225	both	.	.	.	.	.	.	.	.	3.10583e-06	-0.00304429	1.48146	both	.	.	.	.	1.06582e-05	-0.00334331	1.32124	both	.	.	.	.	1.48925e-16	-0.00624186	1.2061	percent	.	.	.	.
CMPK1	1.78062e-14	-0.00333839	1.03214	both	.	.	.	.	0.000468014	-0.00223424	0.939791	expression	.	.	.	.	.	.	.	.	.	.	.	.	.	.	.	.	.	.	.	.	.	.	.	.
HMGN1	2.12663e-11	-0.00323765	1.50035	both	.	.	.	.	.	.	.	.	.	.	.	.	.	.	.	.	.	.	.	.	.	.	.	.	.	.	.	.	.	.	.	.
GIMAP5	5.40218e-23	-0.00319009	0.638549	both	0.000365543	-0.00229275	0.497933	both	.	.	.	.	1.61312e-15	-0.00270555	0.388016	percent	9.6445e-05	-0.00536089	0.752102	both	1.42844e-16	-0.00303086	0.413005	expression	.	.	.	.	1.05529e-67	-0.00780492	0.705845	expression	2.82183e-05	-0.00590622	0.613475	both
TRAT1	2.4203e-44	-0.00314926	0.341194	both	.	.	.	.	.	.	.	.	.	.	.	.	.	.	.	.	3.22788e-09	-0.0025622	0.399307	both	.	.	.	.	.	.	.	.	.	.	.	.
FYB1	4.21256e-08	-0.00292503	2.1604	both	.	.	.	.	.	.	.	.	.	.	.	.	.	.	.	.	.	.	.	.	.	.	.	.	1.03729e-17	-0.00744483	1.92836	expression	.	.	.	.
FAM118A	1.68895e-23	-0.00291908	0.374036	both	4.01987e-55	-0.00756144	0.62132	both	6.74001e-40	-0.00413572	0.441993	both	1.29537e-52	-0.00430815	0.464819	percent	5.52965e-11	-0.00709974	0.578416	percent	1.21396e-16	-0.00311337	0.46144	both	.	.	.	.	3.12392e-104	-0.008082	0.594472	percent	3.10799e-11	-0.00891751	0.6661	both
ID2	1.10768e-07	-0.00280515	1.01978	both	.	.	.	.	2.80951e-13	0.0051808	1.21477	both	.	.	.	.	.	.	.	.	.	.	.	.	.	.	.	.	3.68691e-11	-0.0063785	2.29471	percent	.	.	.	.
LCK	1.23875e-08	-0.00276465	1.20409	both	.	.	.	.	.	.	.	.	.	.	.	.	.	.	.	.	.	.	.	.	.	.	.	.	1.02195e-15	-0.00682192	1.65024	expression	.	.	.	.
CLEC2D	2.81519e-08	-0.00272492	1.22722	both	8.34076e-07	-0.004597	1.22657	both	1.82136e-08	-0.00351005	1.33206	both	3.84511e-28	-0.00619821	1.42153	both	.	.	.	.	.	.	.	.	3.36465e-05	-0.00225916	1.31462	both	1.6305e-13	-0.00595681	1.40113	both	.	.	.	.
DENND2D	1.3175e-24	-0.00271623	0.363561	both	.	.	.	.	.	.	.	.				.	.	.	.	.	.	.	.	.	.	.	.	.				.	.	.	.	.
CAP1	1.74353e-11	-0.00268757	0.757235	both	.	.	.	.	.	.	.	.				.	.	.	.	.	0.00134091	0.00228399	0.774681	percent	.	.	.	.				.	.	.	.	.
STK17A	6.52861e-09	-0.00263242	0.725661	both	.	.	.	.	.	.	.	.				.	.	.	.	.	.	.	.	.	.	.	.	.	1.77168e-14	-0.00628366	0.96434	percent	.	.	.	.
MARCKSL1	4.90604e-12	-0.00241835	0.310508	both	0.000993619	-0.00302327	0.470422	both	.	.	.	.	.	.	.	.	.	.	.	.	.	.	.	.	.	.	.	.	3.77535e-06	-0.00284459	0.365747	percent	.	.	.	.
PASK	5.36941e-10	-0.00241366	0.626425	both	4.91266e-05	-0.00373744	0.809617	both	.	.	.	.	.	.	.	.	.	.	.	.	.	.	.	.	.	.	.	.	.	.	.	.	.	.	.	.
SEM1	9.10794e-10	-0.00230602	0.515935	both	.	.	.	.	.	.	.	.	.	.	.	.	.	.	.	.	.	.	.	.	.	.	.	.	1.06338e-16	-0.00561916	0.780812	percent	.	.	.	.
KHDRBS1	2.52193e-08	-0.0021746	0.486138	both	.	.	.	.	.	.	.	.	.	.	.	.	.	.	.	.	.	.	.	.	.	.	.	.	.	.	.	.	.	.	.	.
TTC19	.	.	.	.	2.61948e-06	-0.00342295	0.805368	both	7.48175e-06	-0.00218708	0.747392	expression	.	.	.	.	.	.	.	.				.	.	.	.	.	.	.	.	.	.	.	.	.
ISG15	.	.	.	.	0.000221556	-0.00340946	0.622627	both	.	.	.	.	.	.	.	.	.	.	.	.	4.15525e-05	-0.00252565	0.569804	expression	3.49359e-13	-0.00298821	0.628943	expression	8.73881e-22	-0.00708609	1.04748	percent	.	.	.	.
TCF7	.	.	.	.	0.000837007	-0.00333161	1.33704	both	.	.	.	.	.	.	.	.	.	.	.	.	.	.	.	.	.	.	.	.	.	.	.	.	.	.	.	.
IER2	.	.	.	.	0.0261938	-0.00289262	0.959457	both	5.71889e-05	-0.00246147	0.813647	both	6.54532e-08	-0.00317484	1.04319	both	.	.	.	.	0.00696005	-0.00229924	1.31544	both	.	.	.	.	6.91624e-16	-0.00680872	1.61475	percent	.	.	.	.
SLFN5	.	.	.	.	8.26935e-06	-0.00287635	0.595739	both	.	.	.	.	.	.	.	.	.	.	.	.				.	.	.	.	.				.	.	.	.	.
RGS10	.	.	.	.	0.0160613	-0.00287151	0.889839	both	.	.	.	.	.	.	.	.	.	.	.	.	5.1511e-06	0.00270639	0.402055	percent	.	.	.	.	.	.	.	.	.	.	.	.
H2AFV	.	.	.	.	0.0163916	-0.00275382	0.753281	both	.	.	.	.	.	.	.	.	.	.	.	.				.	.	.	.	.	.	.	.	.	.	.	.	.
OGA	.	.	.	.	0.000711484	-0.00270421	0.858288	both	.	.	.	.	.	.	.	.	.	.	.	.	.	.	.	.	.	.	.	.	2.89594e-05	0.00301196	0.641463	expression	.	.	.	.
CLDND1	.	.	.	.	0.00457709	-0.00239056	0.64081	both	2.69476e-06	-0.00256773	0.770041	expression	.	.	.	.	.	.	.	.	9.32726e-06	0.00254664	0.310336	percent	.	.	.	.	1.97048e-09	0.00292311	0.0806312	both	0.00244819	0.00589655	0.040405	both
SATB1	.	.	.	.	0.00514509	-0.00215677	0.45273	both	.	.	.	.	.	.	.	.	.	.	.	.	.	.	.	.	.	.	.	.	.	.	.	.	.	.	.	.
IFITM1	.	.	.	.	2.33905e-20	-0.010095	2.24258	expression	4.56854e-26	-0.00681855	1.83343	both	3.1814e-13	-0.00460059	1.46607	expression	0.0047987	-0.00788337	1.68139	both	.	.	.	.	7.27105e-137	-0.0130872	2.00319	both	4.68385e-08	-0.00529545	1.8193	percent	.	.	.	.
PABPC1	.	.	.	.	1.44142e-15	-0.00673319	3.47291	expression	1.39406e-37	-0.00667926	3.51094	expression	0.00112042	-0.00220197	2.76184	expression	.	.	.	.	1.66204e-10	-0.00433287	3.42069	expression	.	.	.	.	.	.	.	.	.	.	.	.
JUNB	.	.	.	.	0.000577492	-0.00478123	3.15398	expression				.	1.61511e-09	0.00437899	2.19739	both	.	.	.	.	.	.	.	.	.	.	.	.	0.000298167	0.00367477	1.7288	expression	.	.	.	.
SLC2A3	.	.	.	.	8.63816e-06	-0.00463411	0.930906	expression	.	.	.	.	.	.	.	.	.	.	.	.	.	.	.	.	.	.	.	.	.	.	.	.	.	.	.	.
SOCS3	.	.	.	.	8.35577e-05	-0.00376754	0.727081	expression	.	.	.	.	.	.	.	.	.	.	.	.	1.91917e-08	-0.00274445	0.457743	expression	.	.	.	.	.	.	.	.	.	.	.	.
PRMT2	.	.	.	.	7.28438e-06	-0.0037662	1.03126	expression	.	.	.	.	.	.	.	.	.	.	.	.	.	.	.	.	5.65288e-09	0.00295971	0.986375	percent	2.11713e-53	-0.0112662	1.74731	expression	0.00438238	-0.00762443	1.62435	both
FOS	.	.	.	.	0.00424542	-0.00357938	1.88683	expression	.	.	.	.	.	.	.	.	.	.	.	.	.	.	.	.	.	.	.	.	.	.	.	.	.	.	.	.
FOXP1	.	.	.	.	0.00441245	-0.00349984	1.49633	expression	.	.	.	.	.	.	.	.	.	.	.	.	.	.	.	.	.	.	.	.	.	.	.	.	.	.	.	.
YPEL5	.	.	.	.	0.0022046	-0.00326174	1.00869	expression	.	.	.	.	.	.	.	.	.	.	.	.	2.75152e-08	0.00375672	0.788318	percent	.	.	.	.	.	.	.	.	.	.	.	.
EML4	.	.	.	.	0.00456131	-0.00321791	1.12985	expression	.	.	.	.	.	.	.	.	.	.	.	.				.	.	.	.	.	.	.	.	.	.	.	.	.
MCL1	.	.	.	.	0.0112685	-0.00308362	1.0539	expression	.	.	.	.	.	.	.	.	.	.	.	.	.	.	.	.	.	.	.	.	.	.	.	.	.	.	.	.
ATM	.	.	.	.	0.000490415	-0.00300345	1.05969	expression	.	.	.	.	.	.	.	.	.	.	.	.	1.43329e-05	-0.00284374	0.950416	expression	.	.	.	.	.	.	.	.	.	.	.	.
LEPROTL1	.	.	.	.	0.0411233	-0.00288854	1.786	expression	.	.	.	.	.	.	.	.	.	.	.	.								.	.	.	.	.	.	.	.	.
ARHGAP15	.	.	.	.	0.0283763	-0.00284555	1.33301	expression	0.000318189	-0.00241594	1.21425	expression	.	.	.	.	.	.	.	.								.				.	.	.	.	.
RSRP1	.	.	.	.	0.0265634	-0.00268864	1.38358	expression	.	.	.	.	.	.	.	.	.	.	.	.								.				.	.	.	.	.
RPS4Y1	.	.	.	.	0.00158344	-0.00263666	-0.131167	expression	.	.	.	.	.	.	.	.	.	.	.	.								.				.	.	.	.	.
CREM	.	.	.	.	0.0177818	-0.00256815	0.490522	expression	.	.	.	.	.	.	.	.	.	.	.	.								.				.	.	.	.	.
DDX6	.	.	.	.	0.00956593	-0.00256199	1.00833	expression	.	.	.	.	.	.	.	.	.	.	.	.								.	0.00103745	0.00282859	0.96073	expression	.	.	.	.
ZNF331	.	.	.	.	0.0394931	-0.00250995	0.589622	expression	.	.	.	.	.	.	.	.	.	.	.	.	1.44577e-05	0.00299621	0.567203	percent	.	.	.	.	.	.	.	.	.	.	.	.
SFXN1	.	.	.	.	0.00441245	-0.00249222	0.684225	expression	.	.	.	.	.	.	.	.	.	.	.	.	.	.	.	.	.	.	.	.	.	.	.	.	.	.	.	.
MYO1F	.	.	.	.	0.0151475	-0.00245043	1.12111	expression	1.29436e-11	-0.00389406	1.4059	expression	0.000110718	-0.00248587	1.74244	expression	.	.	.	.	.	.	.	.	1.21324e-65	-0.0083069	2.32215	expression	0.00560228	-0.00251732	2.06196	percent	.	.	.	.
RNF125	.	.	.	.	0.0255535	-0.00243107	0.789667	expression	.	.	.	.	.	.	.	.	.	.	.	.				.	.	.	.	.	.	.	.	.	.	.	.	.
CNOT6L	.	.	.	.	0.0159488	-0.00221479	0.58642	expression	.	.	.	.	.	.	.	.	.	.	.	.	.	.	.	.	.	.	.	.	.	.	.	.	.	.	.	.
NELL2	.	.	.	.	0.0127958	-0.00218814	0.553576	expression	.	.	.	.	.	.	.	.	.	.	.	.	.	.	.	.	.	.	.	.	.	.	.	.	.	.	.	.
RPL39	.	.	.	.	2.97138e-07	-0.00218769	6.54832	expression	5.18683e-41	-0.00288741	6.36942	expression				.	.	.	.	.	1.93726e-106	-0.00549333	6.28081	expression	.	.	.	.	1.16547e-25	0.00359352	5.53192	expression	.	.	.	.
SP110	.	.	.	.	0.0106439	-0.00217562	0.557138	expression	.	.	.	.	.	.	.	.	.	.	.	.	.	.	.	.	.	.	.	.					.	.	.	.
SNHG29	.	.	.	.	.	.	.	.	2.02833e-10	-0.00396323	2.69928	expression	6.23513e-08	-0.00362444	2.14169	expression	.	.	.	.	0.000417841	-0.00269045	2.78495	expression	.	.	.	.	.	.	.	.	.	.	.	.
RPS5	.	.	.	.	.	.	.	.	1.52141e-36	-0.00384604	4.81132	expression	3.04122e-18	-0.00302706	4.5159	expression	.	.	.	.	.	.	.	.	2.21347e-21	-0.00337516	4.25176	expression	.	.	.	.	.	.	.	.
RPS6	.	.	.	.	.	.	.	.	3.30339e-70	-0.00363729	6.3062	expression	.	.	.	.	.	.	.	.	2.13971e-25	-0.00238745	6.13604	expression	.	.	.	.	.	.	.	.	0.0478217	-0.00652562	4.8128	both
EEF2	.	.	.	.	.	.	.	.	3.79409e-08	-0.00330893	3.22534	expression	.	.	.	.	.	.	.	.	2.11219e-05	-0.00291617	3.44378	expression	.	.	.	.	.	.	.	.	.	.	.	.
IRF1	.	.	.	.	.	.	.	.	3.56414e-05	-0.0028662	1.10642	expression	0.00185767	-0.00236526	1.43985	percent	.	.	.	.	.	.	.	.	1.44174e-18	-0.00481522	1.53275	expression	.	.	.	.	.	.	.	.
RPL18A	.	.	.	.	.	.	.	.	1.31928e-41	-0.00281317	5.87465	expression				.	.	.	.	.	3.06801e-38	-0.00308739	5.99519	expression	1.00986e-54	-0.00322321	5.49143	expression	.	.	.	.	.	.	.	.
YBX1	.	.	.	.	.	.	.	.	2.44645e-05	-0.00274698	2.58239	expression	.	.	.	.	.	.	.	.	.	.	.	.	.	.	.	.	.	.	.	.	.	.	.	.
RPL7	.	.	.	.	.	.	.	.	1.24564e-33	-0.00261251	5.52856	expression	.	.	.	.	.	.	.	.	.	.	.	.	.	.	.	.	.	.	.	.	0.00569648	-0.00892211	4.22595	both
EIF3L	.	.	.	.	.	.	.	.	9.07531e-05	-0.0026026	1.32518	expression	.	.	.	.	.	.	.	.	.	.	.	.	.	.	.	.	.	.	.	.	.	.	.	.
SELL	.	.	.	.	.	.	.	.	7.04156e-05	-0.00242786	0.803665	expression	3.9322e-20	-0.00383394	0.581509	percent	.	.	.	.	.	.	.	.	.	.	.	.	5.24547e-10	0.00334264	0.0864875	expression	.	.	.	.
RPL4	.	.	.	.	.	.	.	.	1.62201e-09	-0.00237089	4.30674	expression	.	.	.	.	.	.	.	.	.	.	.	.	.	.	.	.	.	.	.	.	0.00438238	-0.00904992	3.3147	both
RPS8	.	.	.	.	.	.	.	.	2.13101e-21	-0.00235615	5.57305	expression	5.20457e-20	-0.0023349	5.25395	expression	.	.	.	.	3.89993e-47	-0.00392574	5.67956	expression	.	.	.	.	.	.	.	.	.	.	.	.
RCSD1	.	.	.	.	.	.	.	.	2.83916e-05	-0.0022892	0.750979	expression				.	.	.	.	.	.	.	.	.				.				.	.	.	.	.
KLRB1	.	.	.	.	.	.	.	.	0.0113177	-0.00225089	0.916241	expression				.	.	.	.	.	2.17498e-27	-0.00796897	5.23072	expression	6.99608e-56	-0.00815117	1.27156	both	6.98457e-280	-0.0385269	3.74987	expression	0.00569648	-0.00796981	1.25933	expression
RPL22	.	.	.	.	.	.	.	.	2.02584e-10	-0.00224614	4.54855	expression				.	.	.	.	.	3.71327e-15	-0.00323909	4.51332	expression				.	.	.	.	.	.	.	.	.
RPS4X	.	.	.	.	.	.	.	.	7.67597e-24	-0.00219744	6.04672	expression				.	.	.	.	.	.	.	.	.	.	.	.	.	.	.	.	.	.	.	.	.
SH3BGRL3	.	.	.	.	.	.	.	.	1.07002e-06	0.00311141	2.57668	expression	.	.	.	.	.	.	.	.	1.77369e-18	0.00558807	2.65143	both	.	.	.	.	8.4373e-06	-0.00348039	3.57251	expression	.	.	.	.
BTG1	.	.	.	.	.	.	.	.	3.04012e-27	0.00515817	3.41476	expression	8.11437e-35	0.00568186	3.53285	expression	.	.	.	.	3.95731e-20	0.00486269	4.0344	expression	1.15258e-10	0.00300593	3.02085	percent	5.23925e-24	0.00700298	3.19466	expression	0.00505638	0.00791251	3.33599	expression
KLRC3	.	.	.	.	.	.	.	.	2.68322e-74	-0.00502749	0.454258	both	.	.	.	.	0.00248708	-0.00375123	0.487177	both	.	.	.	.	3.58377e-88	-0.00459026	0.462252	both	7.00261e-27	-0.00708393	0.582994	percent	1.04396e-09	-0.00506603	0.631826	both
JUN	.	.	.	.	.	.	.	.	3.16423e-13	-0.0049908	1.81306	both	1.79509e-12	-0.0049346	2.17938	expression	.	.	.	.	.	.	.	.	3.43047e-18	-0.00422268	1.09485	both	1.35407e-07	-0.00463112	2.00656	both	.	.	.	.
TPT1	.	.	.	.	.	.	.	.	1.05987e-18	-0.00224705	6.10784	expression	.	.	.	.	.	.	.	.	.	.	.	.	.	.	.	.	1.02552e-70	0.00625467	5.05791	expression	.	.	.	.
EEF1B2	.	.	.	.	.	.	.	.	1.15457e-05	-0.0021576	3.81289	expression	.	.	.	.	.	.	.	.	.	.	.	.	.	.	.	.	.	.	.	.	.	.	.	.
CCL3L1	.	.	.	.	.	.	.	.				.	4.01277e-178	-0.00711402	0.544485	both	8.50766e-19	-0.00972791	0.767953	percent	1.82977e-102	-0.00539759	0.452147	both	9.60568e-77	-0.00342902	0.238726	both	1.39756e-195	-0.0151978	0.944569	percent	3.01351e-15	-0.00661645	0.470971	percent
XIST	.	.	.	.	.	.	.	.				.	1.03385e-16	-0.00349554	1.4948	both	.	.	.	.	.	.	.	.	.	.	.	.	.	.	.	.	.	.	.	.
IL7R	.	.	.	.	.	.	.	.				.	1.14733e-10	-0.00439962	1.77843	expression	.	.	.	.	6.04881e-05	-0.00345955	3.0505	expression	.	.	.	.	2.34526e-32	-0.0079232	1.19225	expression	.	.	.	.
LINC01871	.	.	.	.	.	.	.	.				.	1.32639e-08	-0.00321476	1.34174	expression	.	.	.	.	1.41597e-05	0.00357272	1.36627	percent	.	.	.	.				.	.	.	.	.
RPL28	.	.	.	.	.	.	.	.				.	1.78326e-42	-0.00294513	5.85103	expression	.	.	.	.	.	.	.	.	4.44207e-60	-0.00349644	5.84705	expression	1.12976e-22	-0.00338899	5.71455	expression	0.0465281	-0.00693082	4.45734	expression
COTL1	.	.	.	.	.	.	.	.				.	0.000298299	-0.00264184	1.44694	expression	.	.	.	.	3.52346e-06	0.00246642	0.21987	percent	1.44174e-18	-0.00343407	0.784317	expression	1.06852e-27	-0.00724202	1.16265	both	.	.	.	.
FGFBP2	.	.	.	.	.	.	.	.	.	.	.	.	1.80972e-06	-0.00255999	0.688826	expression	.	.	.	.	2.58007e-33	0.00661907	-0.119436	both	.	.	.	.	9.52025e-06	0.00510438	1.5398	both	.	.	.	.
EVL	.	.	.	.	.	.	.	.	.	.	.	.	0.000222361	-0.00253512	1.81048	expression	.	.	.	.	.	.	.	.				.				.	.	.	.	.
LINC02446	.	.	.	.	.	.	.	.	.	.	.	.	6.93172e-11	-0.00234429	0.371898	expression	.	.	.	.	.	.	.	.				.				.	.	.	.	.
UTS2	.	.	.	.	.	.	.	.	.	.	.	.	.	.	.	.	1.51863e-14	-0.00591367	0.433652	expression	.	.	.	.				.				.	.	.	.	.
UQCC3	.	.	.	.	.	.	.	.	.	.	.	.	.	.	.	.	0.0427845	-0.00233457	0.380371	expression	.	.	.	.				.	.	.	.	.	.	.	.	.
DNPH1	.	.	.	.	.	.	.	.	.	.	.	.	.	.	.	.	0.0180012	0.00294412	0.0792766	expression	.	.	.	.				.	.	.	.	.	.	.	.	.
TRGC2	.	.	.	.	.	.	.	.	.	.	.	.	.	.	.	.	0.02421	-0.00633504	1.17503	both								.	8.53269e-30	-0.00987023	1.73811	both	0.019493	-0.00634562	1.0388	expression
ERAP2	.	.	.	.	.	.	.	.	.	.	.	.	.	.	.	.	0.000990587	-0.00482943	0.767247	both	.	.	.	.	.	.	.	.								.
IL16	.	.	.	.	.	.	.	.								.	0.0145157	-0.00438391	0.734573	both	.	.	.	.	.	.	.	.								.
TCOF1	.	.	.	.	.	.	.	.	.	.	.	.	.	.	.	.	0.0138623	-0.00397801	0.733281	both	.	.	.	.	.	.	.	.								.
RABEP1	.	.	.	.	.	.	.	.	.	.	.	.	.	.	.	.	0.0180012	-0.00328448	0.46414	both	.	.	.	.	.	.	.	.								.
PLEKHF1	.	.	.	.	.	.	.	.	.	.	.	.	.	.	.	.	0.0374168	-0.00277831	0.319663	both	.	.	.	.	.	.	.	.								.
CX3CR1	.	.	.	.	.	.	.	.	.	.	.	.	.	.	.	.	0.00296079	-0.00268286	0.284481	both	.	.	.	.	.	.	.	.								.
GTF2E2	.	.	.	.	.	.	.	.	.	.	.	.	.	.	.	.	0.0400739	-0.00257572	0.342871	both	.	.	.	.	.	.	.	.	.	.	.	.	.	.	.	.
ARL4C	.	.	.	.	.	.	.	.								.	.	.	.	.	7.87376e-08	-0.00437028	2.59046	expression	7.40489e-06	-0.00267031	1.57414	both	4.15936e-24	-0.00903214	2.16345	both	.	.	.	.
RPL13	.	.	.	.	.	.	.	.								.	.	.	.	.	1.61474e-74	-0.00348079	6.81854	expression	.	.	.	.	.	.	.	.	.	.	.	.
RPL29	.	.	.	.	.	.	.	.								.	.	.	.	.	3.16935e-27	-0.00342858	5.11322	expression	.	.	.	.	.	.	.	.	.	.	.	.
EIF3E	.	.	.	.	.	.	.	.								.	.	.	.	.	9.41556e-05	-0.00321318	2.26266	expression	.	.	.	.	.	.	.	.	.	.	.	.
GIMAP1	.	.	.	.	.	.	.	.								.	.	.	.	.	6.04978e-12	-0.0031529	0.463438	expression	.	.	.	.				.	.	.	.	.
PHACTR2	.	.	.	.	.	.	.	.								.	.	.	.	.	2.68818e-06	-0.00301324	1.11084	expression	.	.	.	.	.	.	.	.	.	.	.	.
KLRG1	.	.	.	.	.	.	.	.								.	.	.	.	.	0.000194503	-0.00297091	1.44899	expression	1.07863e-49	0.00695234	0.933932	percent	4.68385e-08	-0.00465905	1.38869	.	.	.	.	.
SLC4A10	.	.	.	.	.	.	.	.								.	.	.	.	.	2.48273e-06	-0.00295797	1.22703	expression	.	.	.	.	.	.	.	.	.	.	.	.
EIF2S3	.	.	.	.	.	.	.	.	.	.	.	.	.	.	.	.	.	.	.	.	1.67458e-05	-0.00287406	1.23683	expression	.	.	.	.	.	.	.	.	.	.	.	.
RPL34	.	.	.	.	.	.	.	.	.	.	.	.	.	.	.	.	.	.	.	.	1.24691e-42	-0.00280995	6.54226	expression	.	.	.	.	.	.	.	.	.	.	.	.
GPR65	.	.	.	.	.	.	.	.	.	.	.	.	.	.	.	.	.	.	.	.	0.000337966	-0.00275659	0.973827	expression	.	.	.	.	.	.	.	.	.	.	.	.
CXXC5	.	.	.	.	.	.	.	.	.	.	.	.	.	.	.	.	.	.	.	.	4.29765e-12	-0.0026462	0.348554	expression	.	.	.	.	.	.	.	.	.	.	.	.
RPL36	.	.	.	.	.	.	.	.	.	.	.	.	.	.	.	.	.	.	.	.	4.57291e-17	-0.00244742	5.31361	expression	.	.	.	.	.	.	.	.	.	.	.	.
HNRNPF	.	.	.	.	.	.	.	.	.	.	.	.	.	.	.	.	.	.	.	.	3.36846e-05	-0.0024135	0.493564	expression	.	.	.	.	2.92966e-23	-0.00675569	0.878846	percent	0.0035302	-0.0055475	0.625548	expression
RPS13	.	.	.	.	.	.	.	.	.	.	.	.	.	.	.	.	.	.	.	.	2.29611e-15	-0.00238501	5.3103	expression	.	.	.	.	7.64156e-06	-0.00223309	4.69256	expression	.	.	.	.
EOMES	.	.	.	.	.	.	.	.	.	.	.	.	.	.	.	.	.	.	.	.	5.93943e-13	-0.00237084	0.255758	expression	.	.	.	.				.	.	.	.	.
ANKRD11	.	.	.	.	.	.	.	.	.	.	.	.	.	.	.	.	.	.	.	.	0.000296145	-0.00232263	0.704302	expression	.	.	.	.				.	.	.	.	.
RPL32	.	.	.	.	.	.	.	.	.	.	.	.	.	.	.	.	.	.	.	.	1.12935e-25	-0.00228143	6.22602	expression	.	.	.	.				.	.	.	.	.
TNFAIP8	.	.	.	.	.	.	.	.	.	.	.	.	.	.	.	.	.	.	.	.	0.000184517	-0.00219145	0.707484	expression	.	.	.	.				.	.	.	.	.
CEBPD	.	.	.	.	.	.	.	.	.	.	.	.	.	.	.	.	.	.	.	.	0.00313276	-0.00219074	0.756553	expression	.	.	.	.				.	.	.	.	.
IFI16	.	.	.	.	.	.	.	.	.	.	.	.	.	.	.	.	.	.	.	.	0.000117017	-0.00218766	0.586718	expression	.	.	.	.				.	0.0193407	-0.0053764	0.830577	both
GPBP1	.	.	.	.	.	.	.	.	.	.	.	.	.	.	.	.	.	.	.	.	0.00229381	-0.00216613	0.789779	expression	.	.	.	.				.	.	.	.	.
RPLP1	.	.	.	.	.	.	.	.									.	.	.	.	1.87389e-14	-0.00215381	6.32409	expression	.	.	.	.	2.70541e-41	0.00487863	5.44327	expression	.	.	.	.
ZFP36L1	.	.	.	.	.	.	.	.									.	.	.	.	1.47595e-07	-0.00337802	0.917418	both	.	.	.	.	2.55116e-05	-0.00329225	0.586617	percent	.	.	.	.
PRR5	.	.	.	.	.	.	.	.									.	.	.	.	1.78402e-09	-0.00306839	0.664389	both	.	.	.	.				.	.	.	.	.
TNFSF13B	.	.	.	.	.	.	.	.									.	.	.	.	1.80053e-40	-0.00294552	0.235545	both	.	.	.	.	.	.	.	.	.	.	.	.
THEMIS2	.	.	.	.	.	.	.	.					.	.	.	.	.	.	.	.	.	.	.	.	4.19739e-23	0.00230372	-0.112577	percent	.	.	.	.	.	.	.	.
IRF3																													1.29051e-17	-0.00471832	0.801055	percent	.	.	.	.
DYNLL1																													2.06293e-08	-0.00438048	0.709363	percent	.	.	.	.
DDT																													5.41938e-09	-0.0038034	0.786684	percent	.	.	.	.
CSK																													6.70942e-11	-0.00365503	0.694524	percent	.	.	.	.
CCSER2																													9.27503e-07	-0.00347766	0.509309	percent	.	.	.	.
IMP3																													1.48679e-06	-0.00298237	0.575813	percent	.	.	.	.
GIMAP6																													1.65617e-20	-0.00297601	0.283538	percent	.	.	.	.
HDAC1																													2.60934e-05	-0.00253251	0.463548	percent	.	.	.	.
IQGAP2																													0.000281747	-0.00244533	0.563451	percent	.	.	.	.
C16orf54																													3.68466e-07	-0.00237989	0.397414	percent	.	.	.	.
ARF6																													0.0230963	-0.00225098	1.1192	percent	.	.	.	.
COL6A2																													1.22028e-05	-0.00216201	0.413825	percent	.	.	.	.
CCL4L2																													1.2101e-55	-0.0128685	1.41516	expression	.	.	.	.
HLA-DRA																													1.8611e-68	-0.00976761	0.909229	expression	.	.	.	.
PLEK																													1.07409e-35	-0.00922555	1.22822	expression	.	.	.	.
IL2RG																													1.07514e-11	-0.00612434	1.79133	expression	.	.	.	.
PTPRC																													1.36875e-06	-0.00451866	2.56917	expression	.	.	.	.
HBA1																													2.36424e-32	-0.00336424	0.332619	expression	.	.	.	.
OAZ1																													0.00037867	-0.00326163	2.70294	expression	.	.	.	.
RPL10A																													1.45356e-10	-0.0031081	4.71391	expression	.	.	.	.
HIST1H1C																													1.50493e-05	-0.00245565	0.350734	expression	.	.	.	.
PRF1	.	.	.	.	.	.	.	.	.	.	.	.	.	.	.	.	.	.	.	.												.	9.17718e-05	-0.0116312	1.81471	expression
HSPA8	.	.	.	.	.	.	.	.	.	.	.	.	.	.	.	.	.	.	.	.												.	0.00580891	-0.00848184	1.76366	expression
EEF1A1	.	.	.	.	.	.	.	.	.	.	.	.	.	.	.	.	.	.	.	.												.	0.0001685	-0.00652446	6.33345	expression
TBC1D10C	.	.	.	.	.	.	.	.	.	.	.	.	.	.	.	.	.	.	.	.												.	0.0311113	-0.00621448	1.0372	expression
RPL10	.	.	.	.	.	.	.	.	.	.	.	.	.	.	.	.	.	.	.	.												.	0.00580891	-0.00608589	5.44906	expression
FERMT3	.	.	.	.	.	.	.	.	.	.	.	.	.	.	.	.	.	.	.	.												.	0.00183215	-0.00564543	0.437098	expression
HMOX2	.	.	.	.	.	.	.	.	.	.	.	.	.	.	.	.	.	.	.	.												.	0.00625508	-0.00467768	0.637965	expression
MRPL28	.	.	.	.	.	.	.	.	.	.	.	.	.	.	.	.	.	.	.	.												.	0.0363902	-0.00284351	0.361299	expression
PLRG1	.	.	.	.	.	.	.	.	.	.	.	.	.	.	.	.	.	.	.	.												.	0.00495993	-0.0027621	0.305767	expression
CXCR6	.	.	.	.	.	.	.	.	.	.	.	.	.	.	.	.	.	.	.	.												.	0.0362478	-0.00217992	0.101263	expression
RPL19	.	.	.	.	.	.	.	.	.	.	.	.	.	.	.	.	.	.	.	.												.	0.0184716	-0.0075733	4.3265	both
RPL7A	.	.	.	.				.	.	.	.	.	.	.	.	.	.	.	.	.												.	0.0478217	-0.00737488	3.64297	both
ARHGAP30	.	.	.	.	.	.	.	.	.	.	.	.	.	.	.	.	.	.	.	.												.	0.00141296	-0.00706348	1.18527	both
HNRNPA0	.	.	.	.	.	.	.	.	.	.	.	.	.	.	.	.	.	.	.	.												.	0.0399275	-0.00608725	1.33564	both
CLIC3	.	.	.	.	.	.	.	.	.	.	.	.	.	.	.	.	.	.	.	.												.	0.00365631	-0.00492554	0.557313	both
HLA-DRB5	.	.	.	.	.	.	.	.	.	.	.	.	.	.	.	.	.	.	.	.												.	1.73107e-08	-0.00829205	0.461747	expression
APOBEC3G	.	.	.	.	.	.	.	.	.	.	.	.	.	.	.	.	.	.	.	.												.	0.0478217	-0.00414213	0.619673	both
CTSC	.	.	.	.	.	.	.	.	.	.	.	.	.	.	.	.	.	.	.	.												.	0.0256338	-0.00570524	0.652392	percent
RBX1	.	.	.	.	.	.	.	.	.	.	.	.	.	.	.	.	.	.	.	.												.	0.0328195	-0.00396692	0.633634	percent
PTPRE	.	.	.	.	.	.	.	.	.	.	.	.	.	.	.	.	.	.	.	.												.	0.0450758	-0.00357776	0.351938	percent
a Significantly age changed genes defined FDR < 0.05, beta coefficient < -0.0019 (10% change across age-range); False Discovery Rate (FDR) calculated by Benjamini-Hochberg method
b Co refers to beta coefficient (slope)
c LOE refers to level of expression defined by the intercept at the 0 year old subject.
