# Supplementary material for: Heterogeneity and transcriptome changes of human CD8+ T cells across nine decades of life
Source: Nat Commun. 2022 Sep 1;13:5128. doi: 10.1038/s41467-022-32869-x (PMC9436929; doi:10.1038/s41467-022-32869-x)
Supplement: Supplementary file 4 — Source Data [file 41467_2022_32869_MOESM4_ESM.zip › Source data/Source data 5a.xlsx]

## Sheet: Source data 5a
Source data 5a Age predictions for CD8+ T cells from each participant based on scRNA-seq data using a fitted mixed-effect elastic net (MEEN).
Crhonological age	Predicted age	Random effects co (bi)	facet	Donor ID	Group
0	0.02978	1.26726	cross-sectional	sc_d1	cross-sectional
0	-17.7039	1.26726	cross-sectional	sc_d1	cross-sectional
0	20.4594	1.26726	cross-sectional	sc_d1	cross-sectional
0	-13.1842	1.26726	cross-sectional	sc_d1	cross-sectional
0	1.65924	1.26726	cross-sectional	sc_d1	cross-sectional
0	16.6366	1.26726	cross-sectional	sc_d1	cross-sectional
0	-6.93839	1.26726	cross-sectional	sc_d1	cross-sectional
0	8.46592	1.26726	cross-sectional	sc_d1	cross-sectional
0	-12.6547	1.26726	cross-sectional	sc_d1	cross-sectional
0	-3.14841	1.26726	cross-sectional	sc_d1	cross-sectional
0	-10.8669	1.26726	cross-sectional	sc_d1	cross-sectional
0	9.27097	1.26726	cross-sectional	sc_d1	cross-sectional
0	11.6824	1.26726	cross-sectional	sc_d1	cross-sectional
0	5.45594	1.26726	cross-sectional	sc_d1	cross-sectional
0	2.37384	1.26726	cross-sectional	sc_d1	cross-sectional
0	0.228833	1.26726	cross-sectional	sc_d1	cross-sectional
0	-2.81164	1.26726	cross-sectional	sc_d1	cross-sectional
0	-14.6882	1.26726	cross-sectional	sc_d1	cross-sectional
0	-3.42623	1.26726	cross-sectional	sc_d1	cross-sectional
0	20.8792	1.26726	cross-sectional	sc_d1	cross-sectional
0	-5.11821	1.26726	cross-sectional	sc_d1	cross-sectional
0	1.68342	1.26726	cross-sectional	sc_d1	cross-sectional
0	14.2218	1.26726	cross-sectional	sc_d1	cross-sectional
0	-2.52373	1.26726	cross-sectional	sc_d1	cross-sectional
0	7.35172	1.26726	cross-sectional	sc_d1	cross-sectional
0	-14.255	1.26726	cross-sectional	sc_d1	cross-sectional
0	14.7579	1.26726	cross-sectional	sc_d1	cross-sectional
0	-6.90279	1.26726	cross-sectional	sc_d1	cross-sectional
0	-5.91146	1.26726	cross-sectional	sc_d1	cross-sectional
0	10.2902	1.26726	cross-sectional	sc_d1	cross-sectional
0	5.90208	1.26726	cross-sectional	sc_d1	cross-sectional
0	4.11804	1.26726	cross-sectional	sc_d1	cross-sectional
0	0.174592	1.26726	cross-sectional	sc_d1	cross-sectional
0	-7.372	1.26726	cross-sectional	sc_d1	cross-sectional
0	8.47392	1.26726	cross-sectional	sc_d1	cross-sectional
0	-7.95995	1.26726	cross-sectional	sc_d1	cross-sectional
0	-8.77709	1.26726	cross-sectional	sc_d1	cross-sectional
0	0.340175	1.26726	cross-sectional	sc_d1	cross-sectional
0	-3.84373	1.26726	cross-sectional	sc_d1	cross-sectional
0	-3.95076	1.26726	cross-sectional	sc_d1	cross-sectional
0	0.630527	1.26726	cross-sectional	sc_d1	cross-sectional
0	2.77077	1.26726	cross-sectional	sc_d1	cross-sectional
0	-5.44215	1.26726	cross-sectional	sc_d1	cross-sectional
0	0.573027	1.26726	cross-sectional	sc_d1	cross-sectional
0	8.86724	1.26726	cross-sectional	sc_d1	cross-sectional
0	-15.1855	1.26726	cross-sectional	sc_d1	cross-sectional
0	-6.9054	1.26726	cross-sectional	sc_d1	cross-sectional
0	5.99139	1.26726	cross-sectional	sc_d1	cross-sectional
0	0.3878	1.26726	cross-sectional	sc_d1	cross-sectional
0	8.43957	1.26726	cross-sectional	sc_d1	cross-sectional
0	6.5815	1.26726	cross-sectional	sc_d1	cross-sectional
0	-8.72413	1.26726	cross-sectional	sc_d1	cross-sectional
0	-17.9445	1.26726	cross-sectional	sc_d1	cross-sectional
0	10.6149	1.26726	cross-sectional	sc_d1	cross-sectional
0	7.79576	1.26726	cross-sectional	sc_d1	cross-sectional
0	-6.43284	1.26726	cross-sectional	sc_d1	cross-sectional
0	13.612	1.26726	cross-sectional	sc_d1	cross-sectional
0	-5.85836	1.26726	cross-sectional	sc_d1	cross-sectional
0	16.6726	1.26726	cross-sectional	sc_d1	cross-sectional
0	23.8521	1.26726	cross-sectional	sc_d1	cross-sectional
0	-10.1164	1.26726	cross-sectional	sc_d1	cross-sectional
0	17.593	1.26726	cross-sectional	sc_d1	cross-sectional
0	-10.2375	1.26726	cross-sectional	sc_d1	cross-sectional
0	3.45786	1.26726	cross-sectional	sc_d1	cross-sectional
0	-4.85627	1.26726	cross-sectional	sc_d1	cross-sectional
0	-8.28921	1.26726	cross-sectional	sc_d1	cross-sectional
0	27.0278	1.26726	cross-sectional	sc_d1	cross-sectional
0	-1.30544	1.26726	cross-sectional	sc_d1	cross-sectional
0	-0.356793	1.26726	cross-sectional	sc_d1	cross-sectional
0	-4.74582	1.26726	cross-sectional	sc_d1	cross-sectional
0	-11.0621	1.26726	cross-sectional	sc_d1	cross-sectional
0	-2.03089	1.26726	cross-sectional	sc_d1	cross-sectional
0	-3.80903	1.26726	cross-sectional	sc_d1	cross-sectional
0	1.87828	1.26726	cross-sectional	sc_d1	cross-sectional
0	10.252	1.26726	cross-sectional	sc_d1	cross-sectional
0	-10.13	1.26726	cross-sectional	sc_d1	cross-sectional
0	-1.08995	1.26726	cross-sectional	sc_d1	cross-sectional
0	-3.42323	1.26726	cross-sectional	sc_d1	cross-sectional
0	-7.56812	1.26726	cross-sectional	sc_d1	cross-sectional
0	12.1285	1.26726	cross-sectional	sc_d1	cross-sectional
0	2.08382	1.26726	cross-sectional	sc_d1	cross-sectional
0	1.09246	1.26726	cross-sectional	sc_d1	cross-sectional
0	-8.27378	1.26726	cross-sectional	sc_d1	cross-sectional
0	-6.65749	1.26726	cross-sectional	sc_d1	cross-sectional
0	-1.69451	1.26726	cross-sectional	sc_d1	cross-sectional
0	-4.4463	1.26726	cross-sectional	sc_d1	cross-sectional
0	11.3325	1.26726	cross-sectional	sc_d1	cross-sectional
0	-2.80221	1.26726	cross-sectional	sc_d1	cross-sectional
0	4.44537	1.26726	cross-sectional	sc_d1	cross-sectional
0	-6.50271	1.26726	cross-sectional	sc_d1	cross-sectional
0	-1.15854	1.26726	cross-sectional	sc_d1	cross-sectional
0	-7.45789	1.26726	cross-sectional	sc_d1	cross-sectional
0	5.97271	1.26726	cross-sectional	sc_d1	cross-sectional
0	6.57397	1.26726	cross-sectional	sc_d1	cross-sectional
0	-0.018528	1.26726	cross-sectional	sc_d1	cross-sectional
0	10.2745	1.26726	cross-sectional	sc_d1	cross-sectional
0	4.19379	1.26726	cross-sectional	sc_d1	cross-sectional
0	-12.9266	1.26726	cross-sectional	sc_d1	cross-sectional
0	-3.79543	1.26726	cross-sectional	sc_d1	cross-sectional
0	-9.22618	1.26726	cross-sectional	sc_d1	cross-sectional
0	8.15605	1.26726	cross-sectional	sc_d1	cross-sectional
0	8.58282	1.26726	cross-sectional	sc_d1	cross-sectional
0	21.6102	1.26726	cross-sectional	sc_d1	cross-sectional
0	-7.99204	1.26726	cross-sectional	sc_d1	cross-sectional
0	-14.4772	1.26726	cross-sectional	sc_d1	cross-sectional
0	-0.203965	1.26726	cross-sectional	sc_d1	cross-sectional
0	-23.5443	1.26726	cross-sectional	sc_d1	cross-sectional
0	-7.41853	1.26726	cross-sectional	sc_d1	cross-sectional
0	-0.00539296	1.26726	cross-sectional	sc_d1	cross-sectional
0	7.54476	1.26726	cross-sectional	sc_d1	cross-sectional
0	-1.69235	1.26726	cross-sectional	sc_d1	cross-sectional
0	16.1184	1.26726	cross-sectional	sc_d1	cross-sectional
0	-6.62605	1.26726	cross-sectional	sc_d1	cross-sectional
0	-0.586197	1.26726	cross-sectional	sc_d1	cross-sectional
0	3.32285	1.26726	cross-sectional	sc_d1	cross-sectional
0	8.19484	1.26726	cross-sectional	sc_d1	cross-sectional
0	-1.09175	1.26726	cross-sectional	sc_d1	cross-sectional
0	-0.715879	1.26726	cross-sectional	sc_d1	cross-sectional
0	-4.01866	1.26726	cross-sectional	sc_d1	cross-sectional
0	12.9774	1.26726	cross-sectional	sc_d1	cross-sectional
0	-8.06593	1.26726	cross-sectional	sc_d1	cross-sectional
0	-15.5957	1.26726	cross-sectional	sc_d1	cross-sectional
0	-1.16214	1.26726	cross-sectional	sc_d1	cross-sectional
0	4.61812	1.26726	cross-sectional	sc_d1	cross-sectional
0	-5.9771	1.26726	cross-sectional	sc_d1	cross-sectional
0	-0.389737	1.26726	cross-sectional	sc_d1	cross-sectional
0	-5.08674	1.26726	cross-sectional	sc_d1	cross-sectional
0	9.4684	1.26726	cross-sectional	sc_d1	cross-sectional
0	-9.94938	1.26726	cross-sectional	sc_d1	cross-sectional
0	10.2412	1.26726	cross-sectional	sc_d1	cross-sectional
0	1.50603	1.26726	cross-sectional	sc_d1	cross-sectional
0	-11.6734	1.26726	cross-sectional	sc_d1	cross-sectional
0	-18.8853	1.26726	cross-sectional	sc_d1	cross-sectional
0	-11.381	1.26726	cross-sectional	sc_d1	cross-sectional
0	0.934447	1.26726	cross-sectional	sc_d1	cross-sectional
0	-5.38458	1.26726	cross-sectional	sc_d1	cross-sectional
0	0.706368	1.26726	cross-sectional	sc_d1	cross-sectional
0	-10.1388	1.26726	cross-sectional	sc_d1	cross-sectional
0	6.26383	1.26726	cross-sectional	sc_d1	cross-sectional
0	-13.2673	1.26726	cross-sectional	sc_d1	cross-sectional
0	6.68083	1.26726	cross-sectional	sc_d1	cross-sectional
0	-3.52997	1.26726	cross-sectional	sc_d1	cross-sectional
0	2.56366	1.26726	cross-sectional	sc_d1	cross-sectional
0	-2.20239	1.26726	cross-sectional	sc_d1	cross-sectional
0	-4.06895	1.26726	cross-sectional	sc_d1	cross-sectional
0	0.153869	1.26726	cross-sectional	sc_d1	cross-sectional
0	-4.98163	1.26726	cross-sectional	sc_d1	cross-sectional
0	8.88002	1.26726	cross-sectional	sc_d1	cross-sectional
0	-14.7557	1.26726	cross-sectional	sc_d1	cross-sectional
0	-5.6335	1.26726	cross-sectional	sc_d1	cross-sectional
0	1.91849	1.26726	cross-sectional	sc_d1	cross-sectional
0	-6.42829	1.26726	cross-sectional	sc_d1	cross-sectional
0	-5.59508	1.26726	cross-sectional	sc_d1	cross-sectional
0	-17.7757	1.26726	cross-sectional	sc_d1	cross-sectional
0	3.7158	1.26726	cross-sectional	sc_d1	cross-sectional
0	-4.45035	1.26726	cross-sectional	sc_d1	cross-sectional
0	7.0571	1.26726	cross-sectional	sc_d1	cross-sectional
0	4.44043	1.26726	cross-sectional	sc_d1	cross-sectional
0	3.96268	1.26726	cross-sectional	sc_d1	cross-sectional
0	9.1839	1.26726	cross-sectional	sc_d1	cross-sectional
0	6.69741	1.26726	cross-sectional	sc_d1	cross-sectional
0	2.20059	1.26726	cross-sectional	sc_d1	cross-sectional
0	-0.180197	1.26726	cross-sectional	sc_d1	cross-sectional
0	4.43997	1.26726	cross-sectional	sc_d1	cross-sectional
0	-9.40705	1.26726	cross-sectional	sc_d1	cross-sectional
0	5.27649	1.26726	cross-sectional	sc_d1	cross-sectional
0	-3.77866	1.26726	cross-sectional	sc_d1	cross-sectional
0	-26.9896	1.26726	cross-sectional	sc_d1	cross-sectional
0	-9.36503	1.26726	cross-sectional	sc_d1	cross-sectional
0	4.90465	1.26726	cross-sectional	sc_d1	cross-sectional
0	7.11649	1.26726	cross-sectional	sc_d1	cross-sectional
0	-8.32398	1.26726	cross-sectional	sc_d1	cross-sectional
0	-5.06227	1.26726	cross-sectional	sc_d1	cross-sectional
0	12.4394	1.26726	cross-sectional	sc_d1	cross-sectional
0	-7.3185	1.26726	cross-sectional	sc_d1	cross-sectional
0	-0.515845	1.26726	cross-sectional	sc_d1	cross-sectional
0	-2.59677	1.26726	cross-sectional	sc_d1	cross-sectional
0	11.2067	1.26726	cross-sectional	sc_d1	cross-sectional
0	-7.20082	1.26726	cross-sectional	sc_d1	cross-sectional
0	9.95604	1.26726	cross-sectional	sc_d1	cross-sectional
0	6.55086	1.26726	cross-sectional	sc_d1	cross-sectional
0	3.75229	1.26726	cross-sectional	sc_d1	cross-sectional
0	6.04569	1.26726	cross-sectional	sc_d1	cross-sectional
0	5.95453	1.26726	cross-sectional	sc_d1	cross-sectional
0	17.3477	1.26726	cross-sectional	sc_d1	cross-sectional
0	-1.88586	1.26726	cross-sectional	sc_d1	cross-sectional
0	-2.4904	1.26726	cross-sectional	sc_d1	cross-sectional
0	9.40043	1.26726	cross-sectional	sc_d1	cross-sectional
0	-6.99622	1.26726	cross-sectional	sc_d1	cross-sectional
0	5.26827	1.26726	cross-sectional	sc_d1	cross-sectional
0	10.2686	1.26726	cross-sectional	sc_d1	cross-sectional
0	8.02209	1.26726	cross-sectional	sc_d1	cross-sectional
0	-9.59423	1.26726	cross-sectional	sc_d1	cross-sectional
0	4.20579	1.26726	cross-sectional	sc_d1	cross-sectional
0	-3.56084	1.26726	cross-sectional	sc_d1	cross-sectional
0	-3.34259	1.26726	cross-sectional	sc_d1	cross-sectional
0	-0.112118	1.26726	cross-sectional	sc_d1	cross-sectional
0	-3.85949	1.26726	cross-sectional	sc_d1	cross-sectional
0	0.791993	1.26726	cross-sectional	sc_d1	cross-sectional
0	-2.90034	1.26726	cross-sectional	sc_d1	cross-sectional
0	1.01136	1.26726	cross-sectional	sc_d1	cross-sectional
0	1.60408	1.26726	cross-sectional	sc_d1	cross-sectional
0	-4.10734	1.26726	cross-sectional	sc_d1	cross-sectional
0	0.156079	1.26726	cross-sectional	sc_d1	cross-sectional
0	-14.3678	1.26726	cross-sectional	sc_d1	cross-sectional
0	-9.0406	1.26726	cross-sectional	sc_d1	cross-sectional
0	-5.44173	1.26726	cross-sectional	sc_d1	cross-sectional
0	-2.57161	1.26726	cross-sectional	sc_d1	cross-sectional
0	7.87387	1.26726	cross-sectional	sc_d1	cross-sectional
0	-10.9665	1.26726	cross-sectional	sc_d1	cross-sectional
0	-8.30187	1.26726	cross-sectional	sc_d1	cross-sectional
0	-13.7742	1.26726	cross-sectional	sc_d1	cross-sectional
0	1.75423	1.26726	cross-sectional	sc_d1	cross-sectional
0	14.3661	1.26726	cross-sectional	sc_d1	cross-sectional
0	9.42745	1.26726	cross-sectional	sc_d1	cross-sectional
0	7.92161	1.26726	cross-sectional	sc_d1	cross-sectional
0	2.30074	1.26726	cross-sectional	sc_d1	cross-sectional
0	11.2804	1.26726	cross-sectional	sc_d1	cross-sectional
0	5.63769	1.26726	cross-sectional	sc_d1	cross-sectional
0	-1.32694	1.26726	cross-sectional	sc_d1	cross-sectional
0	-9.07989	1.26726	cross-sectional	sc_d1	cross-sectional
0	2.76823	1.26726	cross-sectional	sc_d1	cross-sectional
0	-3.31438	1.26726	cross-sectional	sc_d1	cross-sectional
0	2.26078	1.26726	cross-sectional	sc_d1	cross-sectional
0	9.4796	1.26726	cross-sectional	sc_d1	cross-sectional
0	2.71374	1.26726	cross-sectional	sc_d1	cross-sectional
0	-3.17309	1.26726	cross-sectional	sc_d1	cross-sectional
0	9.50675	1.26726	cross-sectional	sc_d1	cross-sectional
0	7.04466	1.26726	cross-sectional	sc_d1	cross-sectional
0	-13.4439	1.26726	cross-sectional	sc_d1	cross-sectional
0	-0.0135253	1.26726	cross-sectional	sc_d1	cross-sectional
0	4.30857	1.26726	cross-sectional	sc_d1	cross-sectional
0	-0.493789	1.26726	cross-sectional	sc_d1	cross-sectional
0	4.64746	1.26726	cross-sectional	sc_d1	cross-sectional
0	33.6969	1.26726	cross-sectional	sc_d1	cross-sectional
0	30.3682	1.26726	cross-sectional	sc_d1	cross-sectional
0	3.69547	1.26726	cross-sectional	sc_d1	cross-sectional
0	-2.18088	1.26726	cross-sectional	sc_d1	cross-sectional
0	-2.19959	1.26726	cross-sectional	sc_d1	cross-sectional
0	7.18244	1.26726	cross-sectional	sc_d1	cross-sectional
0	-2.40898	1.26726	cross-sectional	sc_d1	cross-sectional
0	6.20861	1.26726	cross-sectional	sc_d1	cross-sectional
0	6.60514	1.26726	cross-sectional	sc_d1	cross-sectional
0	6.30372	1.26726	cross-sectional	sc_d1	cross-sectional
0	-5.46416	1.26726	cross-sectional	sc_d1	cross-sectional
0	-2.58131	1.26726	cross-sectional	sc_d1	cross-sectional
0	-13.6731	1.26726	cross-sectional	sc_d1	cross-sectional
0	-15.9297	1.26726	cross-sectional	sc_d1	cross-sectional
0	4.69135	1.26726	cross-sectional	sc_d1	cross-sectional
0	-0.770378	1.26726	cross-sectional	sc_d1	cross-sectional
0	4.96998	1.26726	cross-sectional	sc_d1	cross-sectional
0	-13.6681	1.26726	cross-sectional	sc_d1	cross-sectional
0	-14.0288	1.26726	cross-sectional	sc_d1	cross-sectional
0	21.5026	1.26726	cross-sectional	sc_d1	cross-sectional
0	-9.48027	1.26726	cross-sectional	sc_d1	cross-sectional
0	-5.72273	1.26726	cross-sectional	sc_d1	cross-sectional
0	-5.27336	1.26726	cross-sectional	sc_d1	cross-sectional
0	-3.90899	1.26726	cross-sectional	sc_d1	cross-sectional
0	0.20085	1.26726	cross-sectional	sc_d1	cross-sectional
0	7.80764	1.26726	cross-sectional	sc_d1	cross-sectional
0	-4.54117	1.26726	cross-sectional	sc_d1	cross-sectional
0	0.933777	1.26726	cross-sectional	sc_d1	cross-sectional
0	0.829206	1.26726	cross-sectional	sc_d1	cross-sectional
0	-8.33018	1.26726	cross-sectional	sc_d1	cross-sectional
0	-0.805147	1.26726	cross-sectional	sc_d1	cross-sectional
0	0.858252	1.26726	cross-sectional	sc_d1	cross-sectional
0	0.724217	1.26726	cross-sectional	sc_d1	cross-sectional
0	1.01674	1.26726	cross-sectional	sc_d1	cross-sectional
0	-4.46757	1.26726	cross-sectional	sc_d1	cross-sectional
0	0.296643	1.26726	cross-sectional	sc_d1	cross-sectional
0	-0.410553	1.26726	cross-sectional	sc_d1	cross-sectional
0	25.7275	1.26726	cross-sectional	sc_d1	cross-sectional
0	-4.41398	1.26726	cross-sectional	sc_d1	cross-sectional
0	-18.2798	1.26726	cross-sectional	sc_d1	cross-sectional
0	16.4226	1.26726	cross-sectional	sc_d1	cross-sectional
0	2.44513	1.26726	cross-sectional	sc_d1	cross-sectional
0	-14.9434	1.26726	cross-sectional	sc_d1	cross-sectional
0	3.22232	1.26726	cross-sectional	sc_d1	cross-sectional
0	-6.87918	1.26726	cross-sectional	sc_d1	cross-sectional
0	13.9458	1.26726	cross-sectional	sc_d1	cross-sectional
0	10.9849	1.26726	cross-sectional	sc_d1	cross-sectional
0	-2.22868	1.26726	cross-sectional	sc_d1	cross-sectional
0	-15.4168	1.26726	cross-sectional	sc_d1	cross-sectional
0	1.60498	1.26726	cross-sectional	sc_d1	cross-sectional
0	-11.0452	1.26726	cross-sectional	sc_d1	cross-sectional
0	5.31784	1.26726	cross-sectional	sc_d1	cross-sectional
0	8.76497	1.26726	cross-sectional	sc_d1	cross-sectional
0	-6.04175	1.26726	cross-sectional	sc_d1	cross-sectional
0	4.17065	1.26726	cross-sectional	sc_d1	cross-sectional
0	-2.61259	1.26726	cross-sectional	sc_d1	cross-sectional
0	11.1883	1.26726	cross-sectional	sc_d1	cross-sectional
0	-18.066	1.26726	cross-sectional	sc_d1	cross-sectional
0	-3.01022	1.26726	cross-sectional	sc_d1	cross-sectional
0	-1.55597	1.26726	cross-sectional	sc_d1	cross-sectional
0	-1.57689	1.26726	cross-sectional	sc_d1	cross-sectional
0	8.16576	1.26726	cross-sectional	sc_d1	cross-sectional
0	9.47084	1.26726	cross-sectional	sc_d1	cross-sectional
0	1.44786	1.26726	cross-sectional	sc_d1	cross-sectional
0	-10.6747	1.26726	cross-sectional	sc_d1	cross-sectional
0	-5.37247	1.26726	cross-sectional	sc_d1	cross-sectional
0	-3.48331	1.26726	cross-sectional	sc_d1	cross-sectional
0	3.60272	1.26726	cross-sectional	sc_d1	cross-sectional
0	-15.3091	1.26726	cross-sectional	sc_d1	cross-sectional
0	-3.98192	1.26726	cross-sectional	sc_d1	cross-sectional
0	9.07605	1.26726	cross-sectional	sc_d1	cross-sectional
0	0.278209	1.26726	cross-sectional	sc_d1	cross-sectional
0	-6.24056	1.26726	cross-sectional	sc_d1	cross-sectional
0	-12.2711	1.26726	cross-sectional	sc_d1	cross-sectional
0	-8.09937	1.26726	cross-sectional	sc_d1	cross-sectional
0	2.17466	1.26726	cross-sectional	sc_d1	cross-sectional
0	-0.905084	1.26726	cross-sectional	sc_d1	cross-sectional
0	11.036	1.26726	cross-sectional	sc_d1	cross-sectional
0	14.5147	1.26726	cross-sectional	sc_d1	cross-sectional
0	-4.08075	1.26726	cross-sectional	sc_d1	cross-sectional
0	-2.91866	1.26726	cross-sectional	sc_d1	cross-sectional
0	-4.26107	1.26726	cross-sectional	sc_d1	cross-sectional
0	-0.77196	1.26726	cross-sectional	sc_d1	cross-sectional
0	-5.16267	1.26726	cross-sectional	sc_d1	cross-sectional
0	2.13108	1.26726	cross-sectional	sc_d1	cross-sectional
0	-7.41028	1.26726	cross-sectional	sc_d1	cross-sectional
0	4.2835	1.26726	cross-sectional	sc_d1	cross-sectional
0	-10.9863	1.26726	cross-sectional	sc_d1	cross-sectional
0	16.6063	1.26726	cross-sectional	sc_d1	cross-sectional
0	-6.06608	1.26726	cross-sectional	sc_d1	cross-sectional
0	-8.27618	1.26726	cross-sectional	sc_d1	cross-sectional
0	-9.52849	1.26726	cross-sectional	sc_d1	cross-sectional
0	0.00475194	1.26726	cross-sectional	sc_d1	cross-sectional
0	-8.05879	1.26726	cross-sectional	sc_d1	cross-sectional
0	-9.34529	1.26726	cross-sectional	sc_d1	cross-sectional
0	1.7308	1.26726	cross-sectional	sc_d1	cross-sectional
0	2.80711	1.26726	cross-sectional	sc_d1	cross-sectional
0	0.127252	1.26726	cross-sectional	sc_d1	cross-sectional
0	5.56928	1.26726	cross-sectional	sc_d1	cross-sectional
0	17.4601	1.26726	cross-sectional	sc_d1	cross-sectional
0	0.482709	1.26726	cross-sectional	sc_d1	cross-sectional
0	6.36177	1.26726	cross-sectional	sc_d1	cross-sectional
0	-9.25496	1.26726	cross-sectional	sc_d1	cross-sectional
0	9.48355	1.26726	cross-sectional	sc_d1	cross-sectional
0	0.121928	1.26726	cross-sectional	sc_d1	cross-sectional
0	27.148	1.26726	cross-sectional	sc_d1	cross-sectional
0	4.91913	1.26726	cross-sectional	sc_d1	cross-sectional
0	-1.22565	1.26726	cross-sectional	sc_d1	cross-sectional
0	-9.39891	1.26726	cross-sectional	sc_d1	cross-sectional
0	-5.85981	1.26726	cross-sectional	sc_d1	cross-sectional
0	8.39391	1.26726	cross-sectional	sc_d1	cross-sectional
0	-15.0181	1.26726	cross-sectional	sc_d1	cross-sectional
0	3.30084	1.26726	cross-sectional	sc_d1	cross-sectional
0	-10.9864	1.26726	cross-sectional	sc_d1	cross-sectional
0	5.97869	1.26726	cross-sectional	sc_d1	cross-sectional
0	0.496451	1.26726	cross-sectional	sc_d1	cross-sectional
0	-12.3523	1.26726	cross-sectional	sc_d1	cross-sectional
0	1.45914	1.26726	cross-sectional	sc_d1	cross-sectional
0	-3.78037	1.26726	cross-sectional	sc_d1	cross-sectional
0	-8.64383	1.26726	cross-sectional	sc_d1	cross-sectional
0	-2.16083	1.26726	cross-sectional	sc_d1	cross-sectional
0	5.14381	1.26726	cross-sectional	sc_d1	cross-sectional
0	8.77252	1.26726	cross-sectional	sc_d1	cross-sectional
0	-12.9974	1.26726	cross-sectional	sc_d1	cross-sectional
0	-2.415	1.26726	cross-sectional	sc_d1	cross-sectional
0	-4.27857	1.26726	cross-sectional	sc_d1	cross-sectional
0	2.09123	1.26726	cross-sectional	sc_d1	cross-sectional
0	-3.41156	1.26726	cross-sectional	sc_d1	cross-sectional
0	14.2107	1.26726	cross-sectional	sc_d1	cross-sectional
0	10.8992	1.26726	cross-sectional	sc_d1	cross-sectional
0	-0.291001	1.26726	cross-sectional	sc_d1	cross-sectional
0	0.603287	1.26726	cross-sectional	sc_d1	cross-sectional
0	1.60883	1.26726	cross-sectional	sc_d1	cross-sectional
0	0.897323	1.26726	cross-sectional	sc_d1	cross-sectional
0	7.19952	1.26726	cross-sectional	sc_d1	cross-sectional
0	7.26715	1.26726	cross-sectional	sc_d1	cross-sectional
0	3.63348	1.26726	cross-sectional	sc_d1	cross-sectional
0	9.87929	1.26726	cross-sectional	sc_d1	cross-sectional
0	-21.6847	1.26726	cross-sectional	sc_d1	cross-sectional
0	0.558302	1.26726	cross-sectional	sc_d1	cross-sectional
0	0.159277	1.26726	cross-sectional	sc_d1	cross-sectional
0	0.175004	1.26726	cross-sectional	sc_d1	cross-sectional
0	-13.6325	1.26726	cross-sectional	sc_d1	cross-sectional
0	-8.49578	1.26726	cross-sectional	sc_d1	cross-sectional
0	-2.57498	1.26726	cross-sectional	sc_d1	cross-sectional
0	12.3902	1.26726	cross-sectional	sc_d1	cross-sectional
0	5.31068	1.26726	cross-sectional	sc_d1	cross-sectional
0	9.87953	1.26726	cross-sectional	sc_d1	cross-sectional
0	1.38681	1.26726	cross-sectional	sc_d1	cross-sectional
0	16.5585	1.26726	cross-sectional	sc_d1	cross-sectional
0	0.994239	1.26726	cross-sectional	sc_d1	cross-sectional
0	-4.76196	1.26726	cross-sectional	sc_d1	cross-sectional
0	-2.1108	1.26726	cross-sectional	sc_d1	cross-sectional
0	0.476341	1.26726	cross-sectional	sc_d1	cross-sectional
0	-2.81448	1.26726	cross-sectional	sc_d1	cross-sectional
0	-2.52804	1.26726	cross-sectional	sc_d1	cross-sectional
0	4.8648	1.26726	cross-sectional	sc_d1	cross-sectional
0	-6.24514	1.26726	cross-sectional	sc_d1	cross-sectional
0	-1.48499	1.26726	cross-sectional	sc_d1	cross-sectional
0	14.8337	1.26726	cross-sectional	sc_d1	cross-sectional
0	-7.27261	1.26726	cross-sectional	sc_d1	cross-sectional
0	-1.62634	1.26726	cross-sectional	sc_d1	cross-sectional
0	10.4305	1.26726	cross-sectional	sc_d1	cross-sectional
0	8.70214	1.26726	cross-sectional	sc_d1	cross-sectional
0	0.261328	1.26726	cross-sectional	sc_d1	cross-sectional
0	5.30704	1.26726	cross-sectional	sc_d1	cross-sectional
0	2.05964	1.26726	cross-sectional	sc_d1	cross-sectional
0	-0.945039	1.26726	cross-sectional	sc_d1	cross-sectional
0	3.3874	1.26726	cross-sectional	sc_d1	cross-sectional
0	6.91759	1.26726	cross-sectional	sc_d1	cross-sectional
0	9.43403	1.26726	cross-sectional	sc_d1	cross-sectional
0	17.3253	1.26726	cross-sectional	sc_d1	cross-sectional
0	1.65166	1.26726	cross-sectional	sc_d1	cross-sectional
0	5.00254	1.26726	cross-sectional	sc_d1	cross-sectional
0	0.285834	1.26726	cross-sectional	sc_d1	cross-sectional
0	12.0373	1.26726	cross-sectional	sc_d1	cross-sectional
0	-2.24292	1.26726	cross-sectional	sc_d1	cross-sectional
0	-10.3326	1.26726	cross-sectional	sc_d1	cross-sectional
0	0.766606	1.26726	cross-sectional	sc_d1	cross-sectional
0	-0.784309	1.26726	cross-sectional	sc_d1	cross-sectional
0	-2.28885	1.26726	cross-sectional	sc_d1	cross-sectional
0	-3.07615	1.26726	cross-sectional	sc_d1	cross-sectional
0	3.53709	1.26726	cross-sectional	sc_d1	cross-sectional
0	0.544988	1.26726	cross-sectional	sc_d1	cross-sectional
0	-13.681	1.26726	cross-sectional	sc_d1	cross-sectional
0	0.194568	1.26726	cross-sectional	sc_d1	cross-sectional
0	-7.79137	1.26726	cross-sectional	sc_d1	cross-sectional
0	-6.71073	1.26726	cross-sectional	sc_d1	cross-sectional
0	14.3086	1.26726	cross-sectional	sc_d1	cross-sectional
0	4.62131	1.26726	cross-sectional	sc_d1	cross-sectional
0	5.45336	1.26726	cross-sectional	sc_d1	cross-sectional
0	4.04843	1.26726	cross-sectional	sc_d1	cross-sectional
0	7.91848	1.26726	cross-sectional	sc_d1	cross-sectional
0	0.150715	1.26726	cross-sectional	sc_d1	cross-sectional
0	-5.31283	1.26726	cross-sectional	sc_d1	cross-sectional
0	14.3667	1.26726	cross-sectional	sc_d1	cross-sectional
0	-19.5363	1.26726	cross-sectional	sc_d1	cross-sectional
0	-10.5511	1.26726	cross-sectional	sc_d1	cross-sectional
0	-26.4576	1.26726	cross-sectional	sc_d1	cross-sectional
0	-2.82376	1.26726	cross-sectional	sc_d1	cross-sectional
0	-1.22471	1.26726	cross-sectional	sc_d1	cross-sectional
0	4.20971	1.26726	cross-sectional	sc_d1	cross-sectional
0	-0.833707	1.26726	cross-sectional	sc_d1	cross-sectional
0	-2.8642	1.26726	cross-sectional	sc_d1	cross-sectional
0	12.8329	1.26726	cross-sectional	sc_d1	cross-sectional
0	-9.10419	1.26726	cross-sectional	sc_d1	cross-sectional
0	-4.05826	1.26726	cross-sectional	sc_d1	cross-sectional
0	-5.40141	1.26726	cross-sectional	sc_d1	cross-sectional
0	8.13447	1.26726	cross-sectional	sc_d1	cross-sectional
0	-0.834263	1.26726	cross-sectional	sc_d1	cross-sectional
0	-1.24767	1.26726	cross-sectional	sc_d1	cross-sectional
0	-4.43531	1.26726	cross-sectional	sc_d1	cross-sectional
0	12.2186	1.26726	cross-sectional	sc_d1	cross-sectional
0	-13.2484	1.26726	cross-sectional	sc_d1	cross-sectional
0	9.62893	1.26726	cross-sectional	sc_d1	cross-sectional
0	-20.0377	1.26726	cross-sectional	sc_d1	cross-sectional
0	-7.61311	1.26726	cross-sectional	sc_d1	cross-sectional
0	-1.07023	1.26726	cross-sectional	sc_d1	cross-sectional
0	5.74575	1.26726	cross-sectional	sc_d1	cross-sectional
0	-8.2914	1.26726	cross-sectional	sc_d1	cross-sectional
0	0.877054	1.26726	cross-sectional	sc_d1	cross-sectional
0	-9.35736	1.26726	cross-sectional	sc_d1	cross-sectional
0	-3.49344	1.26726	cross-sectional	sc_d1	cross-sectional
0	0.366697	1.26726	cross-sectional	sc_d1	cross-sectional
0	3.01324	1.26726	cross-sectional	sc_d1	cross-sectional
0	3.84523	1.26726	cross-sectional	sc_d1	cross-sectional
0	9.2324	1.26726	cross-sectional	sc_d1	cross-sectional
0	-4.79972	1.26726	cross-sectional	sc_d1	cross-sectional
0	-7.17823	1.26726	cross-sectional	sc_d1	cross-sectional
0	21.7088	1.26726	cross-sectional	sc_d1	cross-sectional
0	-3.6836	1.26726	cross-sectional	sc_d1	cross-sectional
0	10.8691	1.26726	cross-sectional	sc_d1	cross-sectional
0	4.72286	1.26726	cross-sectional	sc_d1	cross-sectional
0	-5.89036	1.26726	cross-sectional	sc_d1	cross-sectional
0	0.645474	1.26726	cross-sectional	sc_d1	cross-sectional
0	4.52158	1.26726	cross-sectional	sc_d1	cross-sectional
0	-4.5546	1.26726	cross-sectional	sc_d1	cross-sectional
0	4.70744	1.26726	cross-sectional	sc_d1	cross-sectional
0	3.4381	1.26726	cross-sectional	sc_d1	cross-sectional
0	5.5773	1.26726	cross-sectional	sc_d1	cross-sectional
0	3.96087	1.26726	cross-sectional	sc_d1	cross-sectional
0	0.814315	1.26726	cross-sectional	sc_d1	cross-sectional
0	-2.19216	1.26726	cross-sectional	sc_d1	cross-sectional
0	1.38227	1.26726	cross-sectional	sc_d1	cross-sectional
0	0.347235	1.26726	cross-sectional	sc_d1	cross-sectional
0	9.64942	1.26726	cross-sectional	sc_d1	cross-sectional
0	-11.2119	1.26726	cross-sectional	sc_d1	cross-sectional
0	11.4655	1.26726	cross-sectional	sc_d1	cross-sectional
0	4.96843	1.26726	cross-sectional	sc_d1	cross-sectional
0	-2.01618	1.26726	cross-sectional	sc_d1	cross-sectional
0	-3.47427	1.26726	cross-sectional	sc_d1	cross-sectional
0	-2.6698	1.26726	cross-sectional	sc_d1	cross-sectional
0	-2.69012	1.26726	cross-sectional	sc_d1	cross-sectional
0	4.98124	1.26726	cross-sectional	sc_d1	cross-sectional
0	12.695	1.26726	cross-sectional	sc_d1	cross-sectional
0	-10.3806	1.26726	cross-sectional	sc_d1	cross-sectional
0	-16.1825	1.26726	cross-sectional	sc_d1	cross-sectional
0	-1.12803	1.26726	cross-sectional	sc_d1	cross-sectional
0	-9.62992	1.26726	cross-sectional	sc_d1	cross-sectional
0	-1.111	1.26726	cross-sectional	sc_d1	cross-sectional
0	-2.12465	1.26726	cross-sectional	sc_d1	cross-sectional
0	0.0533573	1.26726	cross-sectional	sc_d1	cross-sectional
0	9.40533	1.26726	cross-sectional	sc_d1	cross-sectional
0	2.45504	1.26726	cross-sectional	sc_d1	cross-sectional
0	-15.5342	1.26726	cross-sectional	sc_d1	cross-sectional
0	-8.38355	1.26726	cross-sectional	sc_d1	cross-sectional
0	-5.46764	1.26726	cross-sectional	sc_d1	cross-sectional
0	-15.7878	1.26726	cross-sectional	sc_d1	cross-sectional
0	2.04468	1.26726	cross-sectional	sc_d1	cross-sectional
0	5.72411	1.26726	cross-sectional	sc_d1	cross-sectional
0	-1.64184	1.26726	cross-sectional	sc_d1	cross-sectional
0	-16.1763	1.26726	cross-sectional	sc_d1	cross-sectional
0	3.2639	1.26726	cross-sectional	sc_d1	cross-sectional
0	0.316802	1.26726	cross-sectional	sc_d1	cross-sectional
0	2.54113	1.26726	cross-sectional	sc_d1	cross-sectional
0	1.32886	1.26726	cross-sectional	sc_d1	cross-sectional
0	-1.51878	1.26726	cross-sectional	sc_d1	cross-sectional
0	-4.94995	1.26726	cross-sectional	sc_d1	cross-sectional
0	-19.0695	1.26726	cross-sectional	sc_d1	cross-sectional
0	-15.057	1.26726	cross-sectional	sc_d1	cross-sectional
0	-1.61444	1.26726	cross-sectional	sc_d1	cross-sectional
0	4.30346	1.26726	cross-sectional	sc_d1	cross-sectional
0	2.90174	1.26726	cross-sectional	sc_d1	cross-sectional
0	-6.94405	1.26726	cross-sectional	sc_d1	cross-sectional
0	20.0406	1.26726	cross-sectional	sc_d1	cross-sectional
0	-2.12849	1.26726	cross-sectional	sc_d1	cross-sectional
0	19.4466	1.26726	cross-sectional	sc_d1	cross-sectional
0	-0.634579	1.26726	cross-sectional	sc_d1	cross-sectional
0	8.61194	1.26726	cross-sectional	sc_d1	cross-sectional
0	6.30026	1.26726	cross-sectional	sc_d1	cross-sectional
0	-6.19109	1.26726	cross-sectional	sc_d1	cross-sectional
0	9.05397	1.26726	cross-sectional	sc_d1	cross-sectional
0	-0.666289	1.26726	cross-sectional	sc_d1	cross-sectional
0	31.0368	1.26726	cross-sectional	sc_d1	cross-sectional
0	-0.258823	1.26726	cross-sectional	sc_d1	cross-sectional
0	-12.2082	1.26726	cross-sectional	sc_d1	cross-sectional
0	-1.24874	1.26726	cross-sectional	sc_d1	cross-sectional
0	-0.169678	1.26726	cross-sectional	sc_d1	cross-sectional
0	3.55854	1.26726	cross-sectional	sc_d1	cross-sectional
0	-1.86138	1.26726	cross-sectional	sc_d1	cross-sectional
0	8.21468	1.26726	cross-sectional	sc_d1	cross-sectional
0	-3.9946	1.26726	cross-sectional	sc_d1	cross-sectional
0	-0.20435	1.26726	cross-sectional	sc_d1	cross-sectional
0	8.41071	1.26726	cross-sectional	sc_d1	cross-sectional
0	-4.8984	1.26726	cross-sectional	sc_d1	cross-sectional
0	1.48631	1.26726	cross-sectional	sc_d1	cross-sectional
0	10.7868	1.26726	cross-sectional	sc_d1	cross-sectional
0	-2.48732	1.26726	cross-sectional	sc_d1	cross-sectional
0	4.55975	1.26726	cross-sectional	sc_d1	cross-sectional
0	-11.1987	1.26726	cross-sectional	sc_d1	cross-sectional
0	0.079086	1.26726	cross-sectional	sc_d1	cross-sectional
0	3.12493	1.26726	cross-sectional	sc_d1	cross-sectional
0	-5.82156	1.26726	cross-sectional	sc_d1	cross-sectional
0	-3.14295	1.26726	cross-sectional	sc_d1	cross-sectional
0	-4.01504	1.26726	cross-sectional	sc_d1	cross-sectional
0	22.1583	1.26726	cross-sectional	sc_d1	cross-sectional
0	21.7743	1.26726	cross-sectional	sc_d1	cross-sectional
0	1.41659	1.26726	cross-sectional	sc_d1	cross-sectional
0	0.380276	1.26726	cross-sectional	sc_d1	cross-sectional
0	7.68585	1.26726	cross-sectional	sc_d1	cross-sectional
0	-8.37506	1.26726	cross-sectional	sc_d1	cross-sectional
0	-8.76776	1.26726	cross-sectional	sc_d1	cross-sectional
0	0.599841	1.26726	cross-sectional	sc_d1	cross-sectional
0	-6.22205	1.26726	cross-sectional	sc_d1	cross-sectional
0	5.32068	1.26726	cross-sectional	sc_d1	cross-sectional
0	12.2822	1.26726	cross-sectional	sc_d1	cross-sectional
0	-3.81064	1.26726	cross-sectional	sc_d1	cross-sectional
0	-3.82964	1.26726	cross-sectional	sc_d1	cross-sectional
0	22.37	1.26726	cross-sectional	sc_d1	cross-sectional
0	3.10751	1.26726	cross-sectional	sc_d1	cross-sectional
0	-4.3127	1.26726	cross-sectional	sc_d1	cross-sectional
0	2.51507	1.26726	cross-sectional	sc_d1	cross-sectional
0	-14.9738	1.26726	cross-sectional	sc_d1	cross-sectional
0	7.11324	1.26726	cross-sectional	sc_d1	cross-sectional
0	-12.2497	1.26726	cross-sectional	sc_d1	cross-sectional
0	5.18481	1.26726	cross-sectional	sc_d1	cross-sectional
0	10.4106	1.26726	cross-sectional	sc_d1	cross-sectional
0	-13.1912	1.26726	cross-sectional	sc_d1	cross-sectional
0	4.0158	1.26726	cross-sectional	sc_d1	cross-sectional
0	-10.1145	1.26726	cross-sectional	sc_d1	cross-sectional
0	6.83004	1.26726	cross-sectional	sc_d1	cross-sectional
0	-10.4003	1.26726	cross-sectional	sc_d1	cross-sectional
0	-9.03306	1.26726	cross-sectional	sc_d1	cross-sectional
0	0.832415	1.26726	cross-sectional	sc_d1	cross-sectional
0	-9.46519	1.26726	cross-sectional	sc_d1	cross-sectional
0	3.4671	1.26726	cross-sectional	sc_d1	cross-sectional
0	-1.35033	1.26726	cross-sectional	sc_d1	cross-sectional
0	-16.9958	1.26726	cross-sectional	sc_d1	cross-sectional
0	-0.958805	1.26726	cross-sectional	sc_d1	cross-sectional
0	-5.49656	1.26726	cross-sectional	sc_d1	cross-sectional
0	11.5479	1.26726	cross-sectional	sc_d1	cross-sectional
0	-6.35657	1.26726	cross-sectional	sc_d1	cross-sectional
0	8.51555	1.26726	cross-sectional	sc_d1	cross-sectional
0	-2.05101	1.26726	cross-sectional	sc_d1	cross-sectional
0	1.4775	1.26726	cross-sectional	sc_d1	cross-sectional
0	-2.05105	1.26726	cross-sectional	sc_d1	cross-sectional
0	-6.5943	1.26726	cross-sectional	sc_d1	cross-sectional
0	-9.39766	1.26726	cross-sectional	sc_d1	cross-sectional
0	-13.5737	1.26726	cross-sectional	sc_d1	cross-sectional
0	-6.07005	1.26726	cross-sectional	sc_d1	cross-sectional
0	10.7638	1.26726	cross-sectional	sc_d1	cross-sectional
0	0.599244	1.26726	cross-sectional	sc_d1	cross-sectional
0	14.612	1.26726	cross-sectional	sc_d1	cross-sectional
0	-1.89309	1.26726	cross-sectional	sc_d1	cross-sectional
0	13.5022	1.26726	cross-sectional	sc_d1	cross-sectional
0	-0.00657797	1.26726	cross-sectional	sc_d1	cross-sectional
0	-4.02697	1.26726	cross-sectional	sc_d1	cross-sectional
0	-1.49633	1.26726	cross-sectional	sc_d1	cross-sectional
0	2.77552	1.26726	cross-sectional	sc_d1	cross-sectional
0	5.85055	1.26726	cross-sectional	sc_d1	cross-sectional
0	1.36009	1.26726	cross-sectional	sc_d1	cross-sectional
0	-10.866	1.26726	cross-sectional	sc_d1	cross-sectional
0	-4.19523	1.26726	cross-sectional	sc_d1	cross-sectional
0	4.66593	1.26726	cross-sectional	sc_d1	cross-sectional
0	-2.13757	1.26726	cross-sectional	sc_d1	cross-sectional
0	0.700217	1.26726	cross-sectional	sc_d1	cross-sectional
0	4.85762	1.26726	cross-sectional	sc_d1	cross-sectional
0	5.72248	1.26726	cross-sectional	sc_d1	cross-sectional
0	9.01604	1.26726	cross-sectional	sc_d1	cross-sectional
0	2.25952	1.26726	cross-sectional	sc_d1	cross-sectional
0	-11.9798	1.26726	cross-sectional	sc_d1	cross-sectional
0	-0.63261	1.26726	cross-sectional	sc_d1	cross-sectional
0	-17.2248	1.26726	cross-sectional	sc_d1	cross-sectional
0	-3.14091	1.26726	cross-sectional	sc_d1	cross-sectional
0	3.67654	1.26726	cross-sectional	sc_d1	cross-sectional
0	14.9931	1.26726	cross-sectional	sc_d1	cross-sectional
0	-5.7411	1.26726	cross-sectional	sc_d1	cross-sectional
0	1.85738	1.26726	cross-sectional	sc_d1	cross-sectional
0	-4.45824	1.26726	cross-sectional	sc_d1	cross-sectional
0	9.18645	1.26726	cross-sectional	sc_d1	cross-sectional
0	-14.2932	1.26726	cross-sectional	sc_d1	cross-sectional
0	-9.74665	1.26726	cross-sectional	sc_d1	cross-sectional
0	-12.9882	1.26726	cross-sectional	sc_d1	cross-sectional
0	-7.32386	1.26726	cross-sectional	sc_d1	cross-sectional
0	8.06782	1.26726	cross-sectional	sc_d1	cross-sectional
0	6.02163	1.26726	cross-sectional	sc_d1	cross-sectional
0	11.4752	1.26726	cross-sectional	sc_d1	cross-sectional
0	-9.29641	1.26726	cross-sectional	sc_d1	cross-sectional
0	8.05878	1.26726	cross-sectional	sc_d1	cross-sectional
0	-2.39556	1.26726	cross-sectional	sc_d1	cross-sectional
0	-3.51228	1.26726	cross-sectional	sc_d1	cross-sectional
0	-9.53211	1.26726	cross-sectional	sc_d1	cross-sectional
0	-6.16351	1.26726	cross-sectional	sc_d1	cross-sectional
0	-5.29949	1.26726	cross-sectional	sc_d1	cross-sectional
0	-5.67131	1.26726	cross-sectional	sc_d1	cross-sectional
0	19.346	1.26726	cross-sectional	sc_d1	cross-sectional
0	-3.92563	1.26726	cross-sectional	sc_d1	cross-sectional
0	6.88422	1.26726	cross-sectional	sc_d1	cross-sectional
0	16.1427	1.26726	cross-sectional	sc_d1	cross-sectional
0	-13.7856	1.26726	cross-sectional	sc_d1	cross-sectional
0	7.61981	1.26726	cross-sectional	sc_d1	cross-sectional
0	2.06222	1.26726	cross-sectional	sc_d1	cross-sectional
0	-8.3541	1.26726	cross-sectional	sc_d1	cross-sectional
0	-3.84626	1.26726	cross-sectional	sc_d1	cross-sectional
0	-19.6965	1.26726	cross-sectional	sc_d1	cross-sectional
0	5.63395	1.26726	cross-sectional	sc_d1	cross-sectional
0	5.37151	1.26726	cross-sectional	sc_d1	cross-sectional
0	-18.1933	1.26726	cross-sectional	sc_d1	cross-sectional
0	-8.49684	1.26726	cross-sectional	sc_d1	cross-sectional
0	9.5638	1.26726	cross-sectional	sc_d1	cross-sectional
0	-9.45851	1.26726	cross-sectional	sc_d1	cross-sectional
0	-9.20392	1.26726	cross-sectional	sc_d1	cross-sectional
0	-15.3168	1.26726	cross-sectional	sc_d1	cross-sectional
0	-7.42142	1.26726	cross-sectional	sc_d1	cross-sectional
0	8.33435	1.26726	cross-sectional	sc_d1	cross-sectional
0	1.74884	1.26726	cross-sectional	sc_d1	cross-sectional
0	-0.414925	1.26726	cross-sectional	sc_d1	cross-sectional
0	-0.720888	1.26726	cross-sectional	sc_d1	cross-sectional
0	6.60509	1.26726	cross-sectional	sc_d1	cross-sectional
0	11.4578	1.26726	cross-sectional	sc_d1	cross-sectional
0	1.44954	1.26726	cross-sectional	sc_d1	cross-sectional
0	-13.3178	1.26726	cross-sectional	sc_d1	cross-sectional
0	2.18462	1.26726	cross-sectional	sc_d1	cross-sectional
0	-4.29525	1.26726	cross-sectional	sc_d1	cross-sectional
0	0.684782	1.26726	cross-sectional	sc_d1	cross-sectional
0	-1.94435	1.26726	cross-sectional	sc_d1	cross-sectional
0	-14.6808	1.26726	cross-sectional	sc_d1	cross-sectional
0	10.2061	1.26726	cross-sectional	sc_d1	cross-sectional
0	-0.358329	1.26726	cross-sectional	sc_d1	cross-sectional
0	-13.7417	1.26726	cross-sectional	sc_d1	cross-sectional
0	-2.36645	1.26726	cross-sectional	sc_d1	cross-sectional
0	5.57204	1.26726	cross-sectional	sc_d1	cross-sectional
0	9.2192	1.26726	cross-sectional	sc_d1	cross-sectional
0	1.38715	1.26726	cross-sectional	sc_d1	cross-sectional
0	-10.6029	1.26726	cross-sectional	sc_d1	cross-sectional
0	-11.1838	1.26726	cross-sectional	sc_d1	cross-sectional
0	-5.63094	1.26726	cross-sectional	sc_d1	cross-sectional
0	-12.7499	1.26726	cross-sectional	sc_d1	cross-sectional
0	1.24008	1.26726	cross-sectional	sc_d1	cross-sectional
0	-9.24315	1.26726	cross-sectional	sc_d1	cross-sectional
0	-5.59032	1.26726	cross-sectional	sc_d1	cross-sectional
0	1.4191	1.26726	cross-sectional	sc_d1	cross-sectional
0	13.3267	1.26726	cross-sectional	sc_d1	cross-sectional
0	0.590123	1.26726	cross-sectional	sc_d1	cross-sectional
0	-10.2745	1.26726	cross-sectional	sc_d1	cross-sectional
0	-2.52469	1.26726	cross-sectional	sc_d1	cross-sectional
0	12.7225	1.26726	cross-sectional	sc_d1	cross-sectional
0	19.0048	1.26726	cross-sectional	sc_d1	cross-sectional
0	4.65594	1.26726	cross-sectional	sc_d1	cross-sectional
0	-5.75758	1.26726	cross-sectional	sc_d1	cross-sectional
0	-2.07865	1.26726	cross-sectional	sc_d1	cross-sectional
0	6.97617	1.26726	cross-sectional	sc_d1	cross-sectional
0	5.67177	1.26726	cross-sectional	sc_d1	cross-sectional
0	7.63246	1.26726	cross-sectional	sc_d1	cross-sectional
0	8.61885	1.26726	cross-sectional	sc_d1	cross-sectional
0	-8.5357	1.26726	cross-sectional	sc_d1	cross-sectional
0	8.19165	1.26726	cross-sectional	sc_d1	cross-sectional
0	2.52941	1.26726	cross-sectional	sc_d1	cross-sectional
0	13.025	1.26726	cross-sectional	sc_d1	cross-sectional
0	15.0476	1.26726	cross-sectional	sc_d1	cross-sectional
0	6.38922	1.26726	cross-sectional	sc_d1	cross-sectional
0	11.3874	1.26726	cross-sectional	sc_d1	cross-sectional
0	5.7818	1.26726	cross-sectional	sc_d1	cross-sectional
0	10.8828	1.26726	cross-sectional	sc_d1	cross-sectional
0	-3.96039	1.26726	cross-sectional	sc_d1	cross-sectional
0	26.8602	1.26726	cross-sectional	sc_d1	cross-sectional
0	8.40258	1.26726	cross-sectional	sc_d1	cross-sectional
0	0.25746	1.26726	cross-sectional	sc_d1	cross-sectional
0	-4.49337	1.26726	cross-sectional	sc_d1	cross-sectional
0	1.96592	1.26726	cross-sectional	sc_d1	cross-sectional
0	16.3696	1.26726	cross-sectional	sc_d1	cross-sectional
0	-8.01476	1.26726	cross-sectional	sc_d1	cross-sectional
0	-7.84301	1.26726	cross-sectional	sc_d1	cross-sectional
0	-19.69	1.26726	cross-sectional	sc_d1	cross-sectional
0	-0.0508231	1.26726	cross-sectional	sc_d1	cross-sectional
0	9.84476	1.26726	cross-sectional	sc_d1	cross-sectional
0	-6.79834	1.26726	cross-sectional	sc_d1	cross-sectional
0	-7.12005	1.26726	cross-sectional	sc_d1	cross-sectional
0	13.5105	1.26726	cross-sectional	sc_d1	cross-sectional
0	5.74868	1.26726	cross-sectional	sc_d1	cross-sectional
0	-15.0001	1.26726	cross-sectional	sc_d1	cross-sectional
0	-7.35444	1.26726	cross-sectional	sc_d1	cross-sectional
0	13.2624	1.26726	cross-sectional	sc_d1	cross-sectional
0	-5.56023	1.26726	cross-sectional	sc_d1	cross-sectional
0	1.05195	1.26726	cross-sectional	sc_d1	cross-sectional
0	-7.41277	1.26726	cross-sectional	sc_d1	cross-sectional
0	-0.133215	1.26726	cross-sectional	sc_d1	cross-sectional
0	-14.9312	1.26726	cross-sectional	sc_d1	cross-sectional
0	-1.59995	1.26726	cross-sectional	sc_d1	cross-sectional
0	-0.192812	1.26726	cross-sectional	sc_d1	cross-sectional
0	3.38941	1.26726	cross-sectional	sc_d1	cross-sectional
0	-4.87022	1.26726	cross-sectional	sc_d1	cross-sectional
0	8.94747	1.26726	cross-sectional	sc_d1	cross-sectional
0	10.3312	1.26726	cross-sectional	sc_d1	cross-sectional
0	-13.1976	1.26726	cross-sectional	sc_d1	cross-sectional
0	0.128589	1.26726	cross-sectional	sc_d1	cross-sectional
0	-1.11363	1.26726	cross-sectional	sc_d1	cross-sectional
0	4.26366	1.26726	cross-sectional	sc_d1	cross-sectional
0	-1.56605	1.26726	cross-sectional	sc_d1	cross-sectional
0	-6.26972	1.26726	cross-sectional	sc_d1	cross-sectional
0	-11.7463	1.26726	cross-sectional	sc_d1	cross-sectional
0	-1.67564	1.26726	cross-sectional	sc_d1	cross-sectional
0	15.255	1.26726	cross-sectional	sc_d1	cross-sectional
0	-2.94221	1.26726	cross-sectional	sc_d1	cross-sectional
0	-5.56592	1.26726	cross-sectional	sc_d1	cross-sectional
0	11.4576	1.26726	cross-sectional	sc_d1	cross-sectional
0	-6.28562	1.26726	cross-sectional	sc_d1	cross-sectional
0	2.41236	1.26726	cross-sectional	sc_d1	cross-sectional
0	-16.1202	1.26726	cross-sectional	sc_d1	cross-sectional
0	9.48055	1.26726	cross-sectional	sc_d1	cross-sectional
0	-3.60453	1.26726	cross-sectional	sc_d1	cross-sectional
0	-8.18728	1.26726	cross-sectional	sc_d1	cross-sectional
0	-1.95405	1.26726	cross-sectional	sc_d1	cross-sectional
0	4.64339	1.26726	cross-sectional	sc_d1	cross-sectional
0	-2.00687	1.26726	cross-sectional	sc_d1	cross-sectional
0	6.86578	1.26726	cross-sectional	sc_d1	cross-sectional
0	-6.04841	1.26726	cross-sectional	sc_d1	cross-sectional
0	-0.550748	1.26726	cross-sectional	sc_d1	cross-sectional
0	-15.3146	1.26726	cross-sectional	sc_d1	cross-sectional
0	16.6729	1.26726	cross-sectional	sc_d1	cross-sectional
0	-19.3664	1.26726	cross-sectional	sc_d1	cross-sectional
0	0.94929	1.26726	cross-sectional	sc_d1	cross-sectional
0	6.30836	1.26726	cross-sectional	sc_d1	cross-sectional
0	-7.98801	1.26726	cross-sectional	sc_d1	cross-sectional
0	-12.3894	1.26726	cross-sectional	sc_d1	cross-sectional
0	-1.49562	1.26726	cross-sectional	sc_d1	cross-sectional
0	-9.64481	1.26726	cross-sectional	sc_d1	cross-sectional
0	2.52126	1.26726	cross-sectional	sc_d1	cross-sectional
0	-8.10632	1.26726	cross-sectional	sc_d1	cross-sectional
0	15.4875	1.26726	cross-sectional	sc_d1	cross-sectional
0	-4.26208	1.26726	cross-sectional	sc_d1	cross-sectional
0	6.02294	1.26726	cross-sectional	sc_d1	cross-sectional
0	-5.51057	1.26726	cross-sectional	sc_d1	cross-sectional
0	-16.4073	1.26726	cross-sectional	sc_d1	cross-sectional
0	-5.58031	1.26726	cross-sectional	sc_d1	cross-sectional
0	0.257088	1.26726	cross-sectional	sc_d1	cross-sectional
0	7.74794	1.26726	cross-sectional	sc_d1	cross-sectional
0	3.53564	1.26726	cross-sectional	sc_d1	cross-sectional
0	-4.7242	1.26726	cross-sectional	sc_d1	cross-sectional
0	-3.21387	1.26726	cross-sectional	sc_d1	cross-sectional
0	-13.6652	1.26726	cross-sectional	sc_d1	cross-sectional
0	5.53361	1.26726	cross-sectional	sc_d1	cross-sectional
0	7.87169	1.26726	cross-sectional	sc_d1	cross-sectional
0	-4.21448	1.26726	cross-sectional	sc_d1	cross-sectional
0	1.04267	1.26726	cross-sectional	sc_d1	cross-sectional
0	1.34227	1.26726	cross-sectional	sc_d1	cross-sectional
0	-1.53093	1.26726	cross-sectional	sc_d1	cross-sectional
0	9.35784	1.26726	cross-sectional	sc_d1	cross-sectional
0	-2.51961	1.26726	cross-sectional	sc_d1	cross-sectional
0	-11.2474	1.26726	cross-sectional	sc_d1	cross-sectional
0	1.02912	1.26726	cross-sectional	sc_d1	cross-sectional
0	-0.250119	1.26726	cross-sectional	sc_d1	cross-sectional
0	-0.852876	1.26726	cross-sectional	sc_d1	cross-sectional
0	-11.6405	1.26726	cross-sectional	sc_d1	cross-sectional
0	-6.59992	1.26726	cross-sectional	sc_d1	cross-sectional
0	8.09775	1.26726	cross-sectional	sc_d1	cross-sectional
0	-13.2831	1.26726	cross-sectional	sc_d1	cross-sectional
0	-8.92604	1.26726	cross-sectional	sc_d1	cross-sectional
0	14.1995	1.26726	cross-sectional	sc_d1	cross-sectional
0	-0.735811	1.26726	cross-sectional	sc_d1	cross-sectional
0	7.24515	1.26726	cross-sectional	sc_d1	cross-sectional
0	-3.32226	1.26726	cross-sectional	sc_d1	cross-sectional
0	0.823645	1.26726	cross-sectional	sc_d1	cross-sectional
0	-6.56119	1.26726	cross-sectional	sc_d1	cross-sectional
0	3.49952	1.26726	cross-sectional	sc_d1	cross-sectional
0	0.805992	1.26726	cross-sectional	sc_d1	cross-sectional
0	-0.0990607	1.26726	cross-sectional	sc_d1	cross-sectional
0	3.01651	1.26726	cross-sectional	sc_d1	cross-sectional
0	15.0682	1.26726	cross-sectional	sc_d1	cross-sectional
0	-7.66892	1.26726	cross-sectional	sc_d1	cross-sectional
0	3.78778	1.26726	cross-sectional	sc_d1	cross-sectional
0	-6.60435	1.26726	cross-sectional	sc_d1	cross-sectional
0	-11.329	1.26726	cross-sectional	sc_d1	cross-sectional
0	-6.25618	1.26726	cross-sectional	sc_d1	cross-sectional
0	5.98515	1.26726	cross-sectional	sc_d1	cross-sectional
0	5.45298	1.26726	cross-sectional	sc_d1	cross-sectional
0	-20.1881	1.26726	cross-sectional	sc_d1	cross-sectional
0	3.13738	1.26726	cross-sectional	sc_d1	cross-sectional
0	1.42786	1.26726	cross-sectional	sc_d1	cross-sectional
0	-6.4929	1.26726	cross-sectional	sc_d1	cross-sectional
0	3.76236	1.26726	cross-sectional	sc_d1	cross-sectional
0	0.642111	1.26726	cross-sectional	sc_d1	cross-sectional
0	-5.48534	1.26726	cross-sectional	sc_d1	cross-sectional
0	18.4725	1.26726	cross-sectional	sc_d1	cross-sectional
0	-4.69155	1.26726	cross-sectional	sc_d1	cross-sectional
0	4.79421	1.26726	cross-sectional	sc_d1	cross-sectional
0	2.48399	1.26726	cross-sectional	sc_d1	cross-sectional
0	-5.12955	1.26726	cross-sectional	sc_d1	cross-sectional
0	-7.50196	1.26726	cross-sectional	sc_d1	cross-sectional
0	-4.05473	1.26726	cross-sectional	sc_d1	cross-sectional
0	-5.26456	1.26726	cross-sectional	sc_d1	cross-sectional
0	-2.21611	1.26726	cross-sectional	sc_d1	cross-sectional
0	18.3351	1.26726	cross-sectional	sc_d1	cross-sectional
0	4.35162	1.26726	cross-sectional	sc_d1	cross-sectional
0	-5.14118	1.26726	cross-sectional	sc_d1	cross-sectional
0	0.495977	1.26726	cross-sectional	sc_d1	cross-sectional
0	-4.39524	1.26726	cross-sectional	sc_d1	cross-sectional
0	3.1191	1.26726	cross-sectional	sc_d1	cross-sectional
0	4.22993	1.26726	cross-sectional	sc_d1	cross-sectional
0	-10.4941	1.26726	cross-sectional	sc_d1	cross-sectional
0	-9.57703	1.26726	cross-sectional	sc_d1	cross-sectional
0	5.90789	1.26726	cross-sectional	sc_d1	cross-sectional
0	-3.46199	1.26726	cross-sectional	sc_d1	cross-sectional
0	-2.96898	1.26726	cross-sectional	sc_d1	cross-sectional
0	0.00824486	1.26726	cross-sectional	sc_d1	cross-sectional
0	-0.0950184	1.26726	cross-sectional	sc_d1	cross-sectional
0	-0.653181	1.26726	cross-sectional	sc_d1	cross-sectional
0	-6.86173	1.26726	cross-sectional	sc_d1	cross-sectional
0	4.0611	1.26726	cross-sectional	sc_d1	cross-sectional
0	-1.09939	1.26726	cross-sectional	sc_d1	cross-sectional
0	10.1393	1.26726	cross-sectional	sc_d1	cross-sectional
0	11.0933	1.26726	cross-sectional	sc_d1	cross-sectional
0	-5.03359	1.26726	cross-sectional	sc_d1	cross-sectional
0	12.8806	1.26726	cross-sectional	sc_d1	cross-sectional
0	-2.16472	1.26726	cross-sectional	sc_d1	cross-sectional
0	6.1098	1.26726	cross-sectional	sc_d1	cross-sectional
0	8.03482	1.26726	cross-sectional	sc_d1	cross-sectional
0	-1.23756	1.26726	cross-sectional	sc_d1	cross-sectional
0	0.348946	1.26726	cross-sectional	sc_d1	cross-sectional
0	1.45416	1.26726	cross-sectional	sc_d1	cross-sectional
0	9.45283	1.26726	cross-sectional	sc_d1	cross-sectional
0	-2.52883	1.26726	cross-sectional	sc_d1	cross-sectional
0	-5.10827	1.26726	cross-sectional	sc_d1	cross-sectional
0	0.90676	1.26726	cross-sectional	sc_d1	cross-sectional
0	-7.42474	1.26726	cross-sectional	sc_d1	cross-sectional
0	6.41212	1.26726	cross-sectional	sc_d1	cross-sectional
0	-6.02222	1.26726	cross-sectional	sc_d1	cross-sectional
0	-2.78038	1.26726	cross-sectional	sc_d1	cross-sectional
0	-0.12613	1.26726	cross-sectional	sc_d1	cross-sectional
0	-0.374295	1.26726	cross-sectional	sc_d1	cross-sectional
0	-22.8373	1.26726	cross-sectional	sc_d1	cross-sectional
0	-7.39761	1.26726	cross-sectional	sc_d1	cross-sectional
0	2.62042	1.26726	cross-sectional	sc_d1	cross-sectional
0	-3.2561	1.26726	cross-sectional	sc_d1	cross-sectional
0	-5.2384	1.26726	cross-sectional	sc_d1	cross-sectional
0	1.8653	1.26726	cross-sectional	sc_d1	cross-sectional
0	6.23535	1.26726	cross-sectional	sc_d1	cross-sectional
0	-6.68942	1.26726	cross-sectional	sc_d1	cross-sectional
0	4.14257	1.26726	cross-sectional	sc_d1	cross-sectional
0	0.394918	1.26726	cross-sectional	sc_d1	cross-sectional
0	2.94005	1.26726	cross-sectional	sc_d1	cross-sectional
0	-4.40515	1.26726	cross-sectional	sc_d1	cross-sectional
0	-16.6833	1.26726	cross-sectional	sc_d1	cross-sectional
0	-6.78088	1.26726	cross-sectional	sc_d1	cross-sectional
0	7.77584	1.26726	cross-sectional	sc_d1	cross-sectional
0	-4.24547	1.26726	cross-sectional	sc_d1	cross-sectional
0	3.35043	1.26726	cross-sectional	sc_d1	cross-sectional
0	-6.90734	1.26726	cross-sectional	sc_d1	cross-sectional
0	9.03449	1.26726	cross-sectional	sc_d1	cross-sectional
0	3.72523	1.26726	cross-sectional	sc_d1	cross-sectional
0	-7.96872	1.26726	cross-sectional	sc_d1	cross-sectional
0	-7.1723	1.26726	cross-sectional	sc_d1	cross-sectional
0	1.52023	1.26726	cross-sectional	sc_d1	cross-sectional
0	0.738118	1.26726	cross-sectional	sc_d1	cross-sectional
0	3.55658	1.26726	cross-sectional	sc_d1	cross-sectional
0	-3.98434	1.26726	cross-sectional	sc_d1	cross-sectional
0	-7.61664	1.26726	cross-sectional	sc_d1	cross-sectional
0	9.54415	1.26726	cross-sectional	sc_d1	cross-sectional
0	4.03109	1.26726	cross-sectional	sc_d1	cross-sectional
0	8.87053	1.26726	cross-sectional	sc_d1	cross-sectional
0	-7.0382	1.26726	cross-sectional	sc_d1	cross-sectional
0	0.244921	1.26726	cross-sectional	sc_d1	cross-sectional
0	-5.51016	1.26726	cross-sectional	sc_d1	cross-sectional
0	-13.8859	1.26726	cross-sectional	sc_d1	cross-sectional
0	0.974584	1.26726	cross-sectional	sc_d1	cross-sectional
0	5.13335	1.26726	cross-sectional	sc_d1	cross-sectional
0	13.8419	1.26726	cross-sectional	sc_d1	cross-sectional
0	-9.65735	1.26726	cross-sectional	sc_d1	cross-sectional
0	9.50589	1.26726	cross-sectional	sc_d1	cross-sectional
0	-6.19481	1.26726	cross-sectional	sc_d1	cross-sectional
0	-7.29711	1.26726	cross-sectional	sc_d1	cross-sectional
0	-13.04	1.26726	cross-sectional	sc_d1	cross-sectional
0	-7.90393	1.26726	cross-sectional	sc_d1	cross-sectional
0	-0.790003	1.26726	cross-sectional	sc_d1	cross-sectional
0	-10.2427	1.26726	cross-sectional	sc_d1	cross-sectional
0	-8.46471	1.26726	cross-sectional	sc_d1	cross-sectional
0	-6.30723	1.26726	cross-sectional	sc_d1	cross-sectional
0	0.24347	1.26726	cross-sectional	sc_d1	cross-sectional
0	-0.33426	1.26726	cross-sectional	sc_d1	cross-sectional
0	3.68562	1.26726	cross-sectional	sc_d1	cross-sectional
0	12.0972	1.26726	cross-sectional	sc_d1	cross-sectional
0	-3.8483	1.26726	cross-sectional	sc_d1	cross-sectional
0	1.69623	1.26726	cross-sectional	sc_d1	cross-sectional
0	-1.47779	1.26726	cross-sectional	sc_d1	cross-sectional
0	-2.99722	1.26726	cross-sectional	sc_d1	cross-sectional
0	-16.1004	1.26726	cross-sectional	sc_d1	cross-sectional
0	-4.63659	1.26726	cross-sectional	sc_d1	cross-sectional
0	1.45423	1.26726	cross-sectional	sc_d1	cross-sectional
0	-6.20657	1.26726	cross-sectional	sc_d1	cross-sectional
0	0.169725	1.26726	cross-sectional	sc_d1	cross-sectional
0	3.55957	1.26726	cross-sectional	sc_d1	cross-sectional
0	4.63044	1.26726	cross-sectional	sc_d1	cross-sectional
0	-0.0505858	1.26726	cross-sectional	sc_d1	cross-sectional
0	-2.5724	1.26726	cross-sectional	sc_d1	cross-sectional
0	-5.72142	1.26726	cross-sectional	sc_d1	cross-sectional
0	-12.925	1.26726	cross-sectional	sc_d1	cross-sectional
0	-11.4152	1.26726	cross-sectional	sc_d1	cross-sectional
0	0.0585517	1.26726	cross-sectional	sc_d1	cross-sectional
0	4.62144	1.26726	cross-sectional	sc_d1	cross-sectional
0	-9.03537	1.26726	cross-sectional	sc_d1	cross-sectional
0	-2.55885	1.26726	cross-sectional	sc_d1	cross-sectional
0	4.06466	1.26726	cross-sectional	sc_d1	cross-sectional
0	-9.55777	1.26726	cross-sectional	sc_d1	cross-sectional
0	0.48489	1.26726	cross-sectional	sc_d1	cross-sectional
0	8.2279	1.26726	cross-sectional	sc_d1	cross-sectional
0	-12.1246	1.26726	cross-sectional	sc_d1	cross-sectional
0	-10.9293	1.26726	cross-sectional	sc_d1	cross-sectional
0	-10.5054	1.26726	cross-sectional	sc_d1	cross-sectional
0	3.17905	1.26726	cross-sectional	sc_d1	cross-sectional
0	-3.26558	1.26726	cross-sectional	sc_d1	cross-sectional
0	5.64857	1.26726	cross-sectional	sc_d1	cross-sectional
0	16.5534	1.26726	cross-sectional	sc_d1	cross-sectional
0	3.5018	1.26726	cross-sectional	sc_d1	cross-sectional
0	7.79862	1.26726	cross-sectional	sc_d1	cross-sectional
0	12.305	1.26726	cross-sectional	sc_d1	cross-sectional
0	9.91491	1.26726	cross-sectional	sc_d1	cross-sectional
0	-3.14971	1.26726	cross-sectional	sc_d1	cross-sectional
0	12.2601	1.26726	cross-sectional	sc_d1	cross-sectional
0	10.1978	1.26726	cross-sectional	sc_d1	cross-sectional
0	5.30699	1.26726	cross-sectional	sc_d1	cross-sectional
0	4.23565	1.26726	cross-sectional	sc_d1	cross-sectional
0	0.615932	1.26726	cross-sectional	sc_d1	cross-sectional
0	-2.97503	1.26726	cross-sectional	sc_d1	cross-sectional
0	2.28677	1.26726	cross-sectional	sc_d1	cross-sectional
0	3.25897	1.26726	cross-sectional	sc_d1	cross-sectional
0	-8.28353	1.26726	cross-sectional	sc_d1	cross-sectional
0	-10.5204	1.26726	cross-sectional	sc_d1	cross-sectional
0	9.23108	1.26726	cross-sectional	sc_d1	cross-sectional
0	8.03579	1.26726	cross-sectional	sc_d1	cross-sectional
0	-6.958	1.26726	cross-sectional	sc_d1	cross-sectional
0	-3.26938	1.26726	cross-sectional	sc_d1	cross-sectional
0	13.8159	1.26726	cross-sectional	sc_d1	cross-sectional
0	-4.60289	1.26726	cross-sectional	sc_d1	cross-sectional
0	15.1994	1.26726	cross-sectional	sc_d1	cross-sectional
0	2.9984	1.26726	cross-sectional	sc_d1	cross-sectional
0	0.758131	1.26726	cross-sectional	sc_d1	cross-sectional
0	-2.27063	1.26726	cross-sectional	sc_d1	cross-sectional
0	-3.27131	1.26726	cross-sectional	sc_d1	cross-sectional
0	-1.66979	1.26726	cross-sectional	sc_d1	cross-sectional
0	-0.403767	1.26726	cross-sectional	sc_d1	cross-sectional
0	-8.43149	1.26726	cross-sectional	sc_d1	cross-sectional
0	-6.41957	1.26726	cross-sectional	sc_d1	cross-sectional
0	11.9439	1.26726	cross-sectional	sc_d1	cross-sectional
0	-0.116171	1.26726	cross-sectional	sc_d1	cross-sectional
0	4.16134	1.26726	cross-sectional	sc_d1	cross-sectional
0	-0.979878	1.26726	cross-sectional	sc_d1	cross-sectional
0	-5.84894	1.26726	cross-sectional	sc_d1	cross-sectional
0	-13.4952	1.26726	cross-sectional	sc_d1	cross-sectional
0	5.44276	1.26726	cross-sectional	sc_d1	cross-sectional
0	-5.81403	1.26726	cross-sectional	sc_d1	cross-sectional
0	7.65304	1.26726	cross-sectional	sc_d1	cross-sectional
0	-9.17584	1.26726	cross-sectional	sc_d1	cross-sectional
0	-4.31982	1.26726	cross-sectional	sc_d1	cross-sectional
0	7.73226	1.26726	cross-sectional	sc_d1	cross-sectional
0	-5.29432	1.26726	cross-sectional	sc_d1	cross-sectional
0	-4.05093	1.26726	cross-sectional	sc_d1	cross-sectional
0	-4.56708	1.26726	cross-sectional	sc_d1	cross-sectional
0	10.2814	1.26726	cross-sectional	sc_d1	cross-sectional
0	12.0244	1.26726	cross-sectional	sc_d1	cross-sectional
0	-8.15008	1.26726	cross-sectional	sc_d1	cross-sectional
0	9.84334	1.26726	cross-sectional	sc_d1	cross-sectional
0	4.64098	1.26726	cross-sectional	sc_d1	cross-sectional
0	6.73466	1.26726	cross-sectional	sc_d1	cross-sectional
0	1.11802	1.26726	cross-sectional	sc_d1	cross-sectional
0	-4.46265	1.26726	cross-sectional	sc_d1	cross-sectional
0	-2.09025	1.26726	cross-sectional	sc_d1	cross-sectional
0	0.070452	1.26726	cross-sectional	sc_d1	cross-sectional
0	9.78892	1.26726	cross-sectional	sc_d1	cross-sectional
0	-2.84584	1.26726	cross-sectional	sc_d1	cross-sectional
0	-9.83717	1.26726	cross-sectional	sc_d1	cross-sectional
0	11.3731	1.26726	cross-sectional	sc_d1	cross-sectional
0	-7.23292	1.26726	cross-sectional	sc_d1	cross-sectional
0	11.2908	1.26726	cross-sectional	sc_d1	cross-sectional
0	12.6677	1.26726	cross-sectional	sc_d1	cross-sectional
0	1.16916	1.26726	cross-sectional	sc_d1	cross-sectional
0	3.81981	1.26726	cross-sectional	sc_d1	cross-sectional
0	-5.4483	1.26726	cross-sectional	sc_d1	cross-sectional
0	1.28071	1.26726	cross-sectional	sc_d1	cross-sectional
0	-6.60855	1.26726	cross-sectional	sc_d1	cross-sectional
0	-8.66068	1.26726	cross-sectional	sc_d1	cross-sectional
0	1.18421	1.26726	cross-sectional	sc_d1	cross-sectional
0	-16.399	1.26726	cross-sectional	sc_d1	cross-sectional
0	-2.13834	1.26726	cross-sectional	sc_d1	cross-sectional
0	-6.54643	1.26726	cross-sectional	sc_d1	cross-sectional
0	-14.7469	1.26726	cross-sectional	sc_d1	cross-sectional
0	-11.5975	1.26726	cross-sectional	sc_d1	cross-sectional
0	-0.865773	1.26726	cross-sectional	sc_d1	cross-sectional
0	-5.46626	1.26726	cross-sectional	sc_d1	cross-sectional
0	-4.16208	1.26726	cross-sectional	sc_d1	cross-sectional
0	-10.0308	1.26726	cross-sectional	sc_d1	cross-sectional
0	0.580445	1.26726	cross-sectional	sc_d1	cross-sectional
0	-6.88066	1.26726	cross-sectional	sc_d1	cross-sectional
0	-9.96882	1.26726	cross-sectional	sc_d1	cross-sectional
0	-3.57096	1.26726	cross-sectional	sc_d1	cross-sectional
0	-19.2941	1.26726	cross-sectional	sc_d1	cross-sectional
0	1.63601	1.26726	cross-sectional	sc_d1	cross-sectional
0	-1.40516	1.26726	cross-sectional	sc_d1	cross-sectional
0	-9.05525	1.26726	cross-sectional	sc_d1	cross-sectional
0	4.77409	1.26726	cross-sectional	sc_d1	cross-sectional
0	-4.42939	1.26726	cross-sectional	sc_d1	cross-sectional
0	-11.9929	1.26726	cross-sectional	sc_d1	cross-sectional
0	5.2102	1.26726	cross-sectional	sc_d1	cross-sectional
0	-0.0406321	1.26726	cross-sectional	sc_d1	cross-sectional
0	1.01023	1.26726	cross-sectional	sc_d1	cross-sectional
0	-11.25	1.26726	cross-sectional	sc_d1	cross-sectional
0	0.010475	1.26726	cross-sectional	sc_d1	cross-sectional
0	0.675202	1.26726	cross-sectional	sc_d1	cross-sectional
0	26.5258	1.26726	cross-sectional	sc_d1	cross-sectional
0	3.31971	1.26726	cross-sectional	sc_d1	cross-sectional
0	-5.19411	1.26726	cross-sectional	sc_d1	cross-sectional
0	-5.15651	1.26726	cross-sectional	sc_d1	cross-sectional
0	1.71954	1.26726	cross-sectional	sc_d1	cross-sectional
0	-12.5189	1.26726	cross-sectional	sc_d1	cross-sectional
0	2.80318	1.26726	cross-sectional	sc_d1	cross-sectional
0	3.81806	1.26726	cross-sectional	sc_d1	cross-sectional
0	-0.584996	1.26726	cross-sectional	sc_d1	cross-sectional
0	-6.48652	1.26726	cross-sectional	sc_d1	cross-sectional
0	-7.61031	1.26726	cross-sectional	sc_d1	cross-sectional
0	-21.2	1.26726	cross-sectional	sc_d1	cross-sectional
0	-1.785	1.26726	cross-sectional	sc_d1	cross-sectional
0	6.94726	1.26726	cross-sectional	sc_d1	cross-sectional
0	-1.6574	1.26726	cross-sectional	sc_d1	cross-sectional
0	-7.18102	1.26726	cross-sectional	sc_d1	cross-sectional
0	-14.8932	1.26726	cross-sectional	sc_d1	cross-sectional
0	6.27858	1.26726	cross-sectional	sc_d1	cross-sectional
0	-0.0463568	1.26726	cross-sectional	sc_d1	cross-sectional
0	0.0969261	1.26726	cross-sectional	sc_d1	cross-sectional
0	-13.498	1.26726	cross-sectional	sc_d1	cross-sectional
0	-1.67497	1.26726	cross-sectional	sc_d1	cross-sectional
0	6.09614	1.26726	cross-sectional	sc_d1	cross-sectional
0	5.6862	1.26726	cross-sectional	sc_d1	cross-sectional
0	-22.7702	1.26726	cross-sectional	sc_d1	cross-sectional
0	0.163755	1.26726	cross-sectional	sc_d1	cross-sectional
0	-8.4988	1.26726	cross-sectional	sc_d1	cross-sectional
0	-5.51244	1.26726	cross-sectional	sc_d1	cross-sectional
0	-17.4418	1.26726	cross-sectional	sc_d1	cross-sectional
0	10.0081	1.26726	cross-sectional	sc_d1	cross-sectional
0	-16.9153	1.26726	cross-sectional	sc_d1	cross-sectional
0	-5.1929	1.26726	cross-sectional	sc_d1	cross-sectional
0	12.2619	1.26726	cross-sectional	sc_d1	cross-sectional
0	-1.18144	1.26726	cross-sectional	sc_d1	cross-sectional
0	-9.41385	1.26726	cross-sectional	sc_d1	cross-sectional
0	-9.67811	1.26726	cross-sectional	sc_d1	cross-sectional
0	14.0554	1.26726	cross-sectional	sc_d1	cross-sectional
0	7.47038	1.26726	cross-sectional	sc_d1	cross-sectional
0	-1.1677	1.26726	cross-sectional	sc_d1	cross-sectional
0	-9.37525	1.26726	cross-sectional	sc_d1	cross-sectional
0	12.2888	1.26726	cross-sectional	sc_d1	cross-sectional
0	2.16286	1.26726	cross-sectional	sc_d1	cross-sectional
0	-2.12816	1.26726	cross-sectional	sc_d1	cross-sectional
0	18.0466	1.26726	cross-sectional	sc_d1	cross-sectional
0	-12.5858	1.26726	cross-sectional	sc_d1	cross-sectional
0	6.26601	1.26726	cross-sectional	sc_d1	cross-sectional
0	-1.63751	1.26726	cross-sectional	sc_d1	cross-sectional
0	-2.76083	1.26726	cross-sectional	sc_d1	cross-sectional
0	7.68058	1.26726	cross-sectional	sc_d1	cross-sectional
0	8.79017	1.26726	cross-sectional	sc_d1	cross-sectional
0	30.5134	1.26726	cross-sectional	sc_d1	cross-sectional
0	6.66799	1.26726	cross-sectional	sc_d1	cross-sectional
0	-14.1465	1.26726	cross-sectional	sc_d1	cross-sectional
0	-5.30534	1.26726	cross-sectional	sc_d1	cross-sectional
0	7.5357	1.26726	cross-sectional	sc_d1	cross-sectional
0	-2.44315	1.26726	cross-sectional	sc_d1	cross-sectional
0	15.5461	1.26726	cross-sectional	sc_d1	cross-sectional
0	2.16732	1.26726	cross-sectional	sc_d1	cross-sectional
0	2.95036	1.26726	cross-sectional	sc_d1	cross-sectional
0	6.67931	1.26726	cross-sectional	sc_d1	cross-sectional
0	-13.6871	1.26726	cross-sectional	sc_d1	cross-sectional
0	-1.81169	1.26726	cross-sectional	sc_d1	cross-sectional
0	12.6555	1.26726	cross-sectional	sc_d1	cross-sectional
0	4.19733	1.26726	cross-sectional	sc_d1	cross-sectional
0	20.0594	1.26726	cross-sectional	sc_d1	cross-sectional
0	-0.552028	1.26726	cross-sectional	sc_d1	cross-sectional
0	3.41215	1.26726	cross-sectional	sc_d1	cross-sectional
0	-11.1018	1.26726	cross-sectional	sc_d1	cross-sectional
0	3.64369	1.26726	cross-sectional	sc_d1	cross-sectional
0	3.42886	1.26726	cross-sectional	sc_d1	cross-sectional
0	1.03366	1.26726	cross-sectional	sc_d1	cross-sectional
0	15.125	1.26726	cross-sectional	sc_d1	cross-sectional
0	2.61656	1.26726	cross-sectional	sc_d1	cross-sectional
0	0.848234	1.26726	cross-sectional	sc_d1	cross-sectional
0	4.59701	1.26726	cross-sectional	sc_d1	cross-sectional
0	-11.9462	1.26726	cross-sectional	sc_d1	cross-sectional
0	-2.32894	1.26726	cross-sectional	sc_d1	cross-sectional
0	11.1771	1.26726	cross-sectional	sc_d1	cross-sectional
0	-15.8591	1.26726	cross-sectional	sc_d1	cross-sectional
0	-0.644019	1.26726	cross-sectional	sc_d1	cross-sectional
0	3.40042	1.26726	cross-sectional	sc_d1	cross-sectional
0	-3.44671	1.26726	cross-sectional	sc_d1	cross-sectional
0	-14.2732	1.26726	cross-sectional	sc_d1	cross-sectional
0	1.38619	1.26726	cross-sectional	sc_d1	cross-sectional
0	-3.57619	1.26726	cross-sectional	sc_d1	cross-sectional
0	20.7857	1.26726	cross-sectional	sc_d1	cross-sectional
0	-3.24165	1.26726	cross-sectional	sc_d1	cross-sectional
0	-1.64163	1.26726	cross-sectional	sc_d1	cross-sectional
0	-1.51081	1.26726	cross-sectional	sc_d1	cross-sectional
0	12.6825	1.26726	cross-sectional	sc_d1	cross-sectional
0	21.9713	1.26726	cross-sectional	sc_d1	cross-sectional
0	17.3865	1.26726	cross-sectional	sc_d1	cross-sectional
0	18.1286	1.26726	cross-sectional	sc_d1	cross-sectional
0	2.51287	1.26726	cross-sectional	sc_d1	cross-sectional
0	-2.80487	1.26726	cross-sectional	sc_d1	cross-sectional
0	3.27483	1.26726	cross-sectional	sc_d1	cross-sectional
0	1.51864	1.26726	cross-sectional	sc_d1	cross-sectional
0	-21.8415	1.26726	cross-sectional	sc_d1	cross-sectional
0	3.86545	1.26726	cross-sectional	sc_d1	cross-sectional
0	-4.91059	1.26726	cross-sectional	sc_d1	cross-sectional
0	1.74698	1.26726	cross-sectional	sc_d1	cross-sectional
0	-10.4723	1.26726	cross-sectional	sc_d1	cross-sectional
0	3.92644	1.26726	cross-sectional	sc_d1	cross-sectional
0	-0.956593	1.26726	cross-sectional	sc_d1	cross-sectional
0	-13.7223	1.26726	cross-sectional	sc_d1	cross-sectional
0	-10.4954	1.26726	cross-sectional	sc_d1	cross-sectional
0	9.05516	1.26726	cross-sectional	sc_d1	cross-sectional
0	-4.91966	1.26726	cross-sectional	sc_d1	cross-sectional
0	-7.68388	1.26726	cross-sectional	sc_d1	cross-sectional
0	-19.1263	1.26726	cross-sectional	sc_d1	cross-sectional
0	5.28469	1.26726	cross-sectional	sc_d1	cross-sectional
0	6.96009	1.26726	cross-sectional	sc_d1	cross-sectional
0	-1.1129	1.26726	cross-sectional	sc_d1	cross-sectional
0	-11.6363	1.26726	cross-sectional	sc_d1	cross-sectional
0	-0.470776	1.26726	cross-sectional	sc_d1	cross-sectional
0	-0.666289	1.26726	cross-sectional	sc_d1	cross-sectional
0	13.7713	1.26726	cross-sectional	sc_d1	cross-sectional
0	9.13734	1.26726	cross-sectional	sc_d1	cross-sectional
0	-11.3975	1.26726	cross-sectional	sc_d1	cross-sectional
0	-4.44759	1.26726	cross-sectional	sc_d1	cross-sectional
0	10.5582	1.26726	cross-sectional	sc_d1	cross-sectional
0	-5.83876	1.26726	cross-sectional	sc_d1	cross-sectional
0	3.00715	1.26726	cross-sectional	sc_d1	cross-sectional
0	5.28369	1.26726	cross-sectional	sc_d1	cross-sectional
0	-9.71418	1.26726	cross-sectional	sc_d1	cross-sectional
0	2.3301	1.26726	cross-sectional	sc_d1	cross-sectional
0	-6.18801	1.26726	cross-sectional	sc_d1	cross-sectional
0	2.2609	1.26726	cross-sectional	sc_d1	cross-sectional
0	-16.7002	1.26726	cross-sectional	sc_d1	cross-sectional
0	-5.65197	1.26726	cross-sectional	sc_d1	cross-sectional
0	6.85516	1.26726	cross-sectional	sc_d1	cross-sectional
0	-0.496591	1.26726	cross-sectional	sc_d1	cross-sectional
0	7.98421	1.26726	cross-sectional	sc_d1	cross-sectional
0	22.6801	1.26726	cross-sectional	sc_d1	cross-sectional
0	6.34143	1.26726	cross-sectional	sc_d1	cross-sectional
0	5.98303	1.26726	cross-sectional	sc_d1	cross-sectional
0	3.75165	1.26726	cross-sectional	sc_d1	cross-sectional
0	-5.79865	1.26726	cross-sectional	sc_d1	cross-sectional
0	-9.00564	1.26726	cross-sectional	sc_d1	cross-sectional
0	10.9626	1.26726	cross-sectional	sc_d1	cross-sectional
0	-2.29235	1.26726	cross-sectional	sc_d1	cross-sectional
0	4.42413	1.26726	cross-sectional	sc_d1	cross-sectional
0	-8.75676	1.26726	cross-sectional	sc_d1	cross-sectional
0	0.676621	1.26726	cross-sectional	sc_d1	cross-sectional
0	-0.831437	1.26726	cross-sectional	sc_d1	cross-sectional
0	0.826232	1.26726	cross-sectional	sc_d1	cross-sectional
0	-4.61396	1.26726	cross-sectional	sc_d1	cross-sectional
0	4.02394	1.26726	cross-sectional	sc_d1	cross-sectional
0	-10.3327	1.26726	cross-sectional	sc_d1	cross-sectional
0	-0.129814	1.26726	cross-sectional	sc_d1	cross-sectional
0	-8.07304	1.26726	cross-sectional	sc_d1	cross-sectional
0	-5.84757	1.26726	cross-sectional	sc_d1	cross-sectional
0	-1.5689	1.26726	cross-sectional	sc_d1	cross-sectional
0	-3.66841	1.26726	cross-sectional	sc_d1	cross-sectional
0	8.0417	1.26726	cross-sectional	sc_d1	cross-sectional
0	2.90219	1.26726	cross-sectional	sc_d1	cross-sectional
0	-12.2703	1.26726	cross-sectional	sc_d1	cross-sectional
0	-2.49702	1.26726	cross-sectional	sc_d1	cross-sectional
0	14.4567	1.26726	cross-sectional	sc_d1	cross-sectional
0	-3.7924	1.26726	cross-sectional	sc_d1	cross-sectional
0	-9.12426	1.26726	cross-sectional	sc_d1	cross-sectional
0	-9.3493	1.26726	cross-sectional	sc_d1	cross-sectional
0	4.93688	1.26726	cross-sectional	sc_d1	cross-sectional
0	6.90133	1.26726	cross-sectional	sc_d1	cross-sectional
0	-2.11602	1.26726	cross-sectional	sc_d1	cross-sectional
0	-0.833604	1.26726	cross-sectional	sc_d1	cross-sectional
0	10.7912	1.26726	cross-sectional	sc_d1	cross-sectional
0	3.73595	1.26726	cross-sectional	sc_d1	cross-sectional
0	-5.7106	1.26726	cross-sectional	sc_d1	cross-sectional
0	-5.13983	1.26726	cross-sectional	sc_d1	cross-sectional
0	3.86861	1.26726	cross-sectional	sc_d1	cross-sectional
0	-7.80831	1.26726	cross-sectional	sc_d1	cross-sectional
0	4.58668	1.26726	cross-sectional	sc_d1	cross-sectional
0	-0.499764	1.26726	cross-sectional	sc_d1	cross-sectional
0	-10.2798	1.26726	cross-sectional	sc_d1	cross-sectional
0	-16.8109	1.26726	cross-sectional	sc_d1	cross-sectional
0	0.783311	1.26726	cross-sectional	sc_d1	cross-sectional
0	-6.74534	1.26726	cross-sectional	sc_d1	cross-sectional
0	-0.771616	1.26726	cross-sectional	sc_d1	cross-sectional
0	-0.846325	1.26726	cross-sectional	sc_d1	cross-sectional
0	3.33705	1.26726	cross-sectional	sc_d1	cross-sectional
0	-2.14254	1.26726	cross-sectional	sc_d1	cross-sectional
0	-1.06468	1.26726	cross-sectional	sc_d1	cross-sectional
0	-5.35727	1.26726	cross-sectional	sc_d1	cross-sectional
0	-25.2808	1.26726	cross-sectional	sc_d1	cross-sectional
0	2.14963	1.26726	cross-sectional	sc_d1	cross-sectional
0	2.14696	1.26726	cross-sectional	sc_d1	cross-sectional
0	-6.88586	1.26726	cross-sectional	sc_d1	cross-sectional
0	-1.11316	1.26726	cross-sectional	sc_d1	cross-sectional
0	12.0976	1.26726	cross-sectional	sc_d1	cross-sectional
0	3.29035	1.26726	cross-sectional	sc_d1	cross-sectional
0	-0.807847	1.26726	cross-sectional	sc_d1	cross-sectional
0	-10.5944	1.26726	cross-sectional	sc_d1	cross-sectional
0	10.188	1.26726	cross-sectional	sc_d1	cross-sectional
0	-4.93961	1.26726	cross-sectional	sc_d1	cross-sectional
0	1.47284	1.26726	cross-sectional	sc_d1	cross-sectional
0	5.99174	1.26726	cross-sectional	sc_d1	cross-sectional
0	-8.86261	1.26726	cross-sectional	sc_d1	cross-sectional
0	-1.44611	1.26726	cross-sectional	sc_d1	cross-sectional
0	5.80315	1.26726	cross-sectional	sc_d1	cross-sectional
0	-2.45806	1.26726	cross-sectional	sc_d1	cross-sectional
0	-2.77111	1.26726	cross-sectional	sc_d1	cross-sectional
0	3.10582	1.26726	cross-sectional	sc_d1	cross-sectional
0	11.1348	1.26726	cross-sectional	sc_d1	cross-sectional
0	-8.69064	1.26726	cross-sectional	sc_d1	cross-sectional
0	2.36473	1.26726	cross-sectional	sc_d1	cross-sectional
0	-8.40279	1.26726	cross-sectional	sc_d1	cross-sectional
0	-5.48242	1.26726	cross-sectional	sc_d1	cross-sectional
0	-7.26399	1.26726	cross-sectional	sc_d1	cross-sectional
0	-5.69596	1.26726	cross-sectional	sc_d1	cross-sectional
0	-13.3638	1.26726	cross-sectional	sc_d1	cross-sectional
0	-11.9187	1.26726	cross-sectional	sc_d1	cross-sectional
0	3.44124	1.26726	cross-sectional	sc_d1	cross-sectional
0	-4.5541	1.26726	cross-sectional	sc_d1	cross-sectional
0	1.40733	1.26726	cross-sectional	sc_d1	cross-sectional
0	4.00834	1.26726	cross-sectional	sc_d1	cross-sectional
0	8.40588	1.26726	cross-sectional	sc_d1	cross-sectional
0	1.89663	1.26726	cross-sectional	sc_d1	cross-sectional
0	-6.44878	1.26726	cross-sectional	sc_d1	cross-sectional
0	-8.24116	1.26726	cross-sectional	sc_d1	cross-sectional
0	2.80256	1.26726	cross-sectional	sc_d1	cross-sectional
0	-2.26708	1.26726	cross-sectional	sc_d1	cross-sectional
0	0.148033	1.26726	cross-sectional	sc_d1	cross-sectional
0	2.84998	1.26726	cross-sectional	sc_d1	cross-sectional
0	-6.01313	1.26726	cross-sectional	sc_d1	cross-sectional
0	-3.27026	1.26726	cross-sectional	sc_d1	cross-sectional
0	-6.28391	1.26726	cross-sectional	sc_d1	cross-sectional
0	13.6555	1.26726	cross-sectional	sc_d1	cross-sectional
0	-8.07811	1.26726	cross-sectional	sc_d1	cross-sectional
0	7.18146	1.26726	cross-sectional	sc_d1	cross-sectional
0	-5.13995	1.26726	cross-sectional	sc_d1	cross-sectional
0	5.56515	1.26726	cross-sectional	sc_d1	cross-sectional
0	5.84379	1.26726	cross-sectional	sc_d1	cross-sectional
0	-3.13146	1.26726	cross-sectional	sc_d1	cross-sectional
0	-1.25083	1.26726	cross-sectional	sc_d1	cross-sectional
0	5.47956	1.26726	cross-sectional	sc_d1	cross-sectional
0	1.71687	1.26726	cross-sectional	sc_d1	cross-sectional
0	10.6286	1.26726	cross-sectional	sc_d1	cross-sectional
0	-2.68925	1.26726	cross-sectional	sc_d1	cross-sectional
0	-14.2511	1.26726	cross-sectional	sc_d1	cross-sectional
0	7.44042	1.26726	cross-sectional	sc_d1	cross-sectional
0	-11.7217	1.26726	cross-sectional	sc_d1	cross-sectional
0	-6.20367	1.26726	cross-sectional	sc_d1	cross-sectional
0	1.95193	1.26726	cross-sectional	sc_d1	cross-sectional
0	2.17135	1.26726	cross-sectional	sc_d1	cross-sectional
0	-1.5599	1.26726	cross-sectional	sc_d1	cross-sectional
0	3.08689	1.26726	cross-sectional	sc_d1	cross-sectional
0	-23.0581	1.26726	cross-sectional	sc_d1	cross-sectional
0	-10.8409	1.26726	cross-sectional	sc_d1	cross-sectional
0	-9.35607	1.26726	cross-sectional	sc_d1	cross-sectional
0	-3.7323	1.26726	cross-sectional	sc_d1	cross-sectional
0	-1.91114	1.26726	cross-sectional	sc_d1	cross-sectional
0	-7.83915	1.26726	cross-sectional	sc_d1	cross-sectional
0	0.715136	1.26726	cross-sectional	sc_d1	cross-sectional
0	-2.40174	1.26726	cross-sectional	sc_d1	cross-sectional
0	6.31556	1.26726	cross-sectional	sc_d1	cross-sectional
0	7.92963	1.26726	cross-sectional	sc_d1	cross-sectional
0	1.28305	1.26726	cross-sectional	sc_d1	cross-sectional
0	-8.4429	1.26726	cross-sectional	sc_d1	cross-sectional
0	-15.4001	1.26726	cross-sectional	sc_d1	cross-sectional
0	-3.23803	1.26726	cross-sectional	sc_d1	cross-sectional
0	7.4647	1.26726	cross-sectional	sc_d1	cross-sectional
0	-13.5475	1.26726	cross-sectional	sc_d1	cross-sectional
0	7.78137	1.26726	cross-sectional	sc_d1	cross-sectional
0	-0.358935	1.26726	cross-sectional	sc_d1	cross-sectional
0	-7.59787	1.26726	cross-sectional	sc_d1	cross-sectional
0	2.86203	1.26726	cross-sectional	sc_d1	cross-sectional
0	-5.72871	1.26726	cross-sectional	sc_d1	cross-sectional
0	-2.56494	1.26726	cross-sectional	sc_d1	cross-sectional
0	6.24018	1.26726	cross-sectional	sc_d1	cross-sectional
0	0.0472003	1.26726	cross-sectional	sc_d1	cross-sectional
0	12.6641	1.26726	cross-sectional	sc_d1	cross-sectional
0	3.27111	1.26726	cross-sectional	sc_d1	cross-sectional
0	-22.2873	1.26726	cross-sectional	sc_d1	cross-sectional
0	-1.07862	1.26726	cross-sectional	sc_d1	cross-sectional
0	2.81911	1.26726	cross-sectional	sc_d1	cross-sectional
0	-11.0874	1.26726	cross-sectional	sc_d1	cross-sectional
0	-9.80291	1.26726	cross-sectional	sc_d1	cross-sectional
0	11.5847	1.26726	cross-sectional	sc_d1	cross-sectional
0	-6.50567	1.26726	cross-sectional	sc_d1	cross-sectional
0	-28.8275	1.26726	cross-sectional	sc_d1	cross-sectional
0	-12.3117	1.26726	cross-sectional	sc_d1	cross-sectional
0	-0.0977478	1.26726	cross-sectional	sc_d1	cross-sectional
0	-11.9039	1.26726	cross-sectional	sc_d1	cross-sectional
0	-5.56042	1.26726	cross-sectional	sc_d1	cross-sectional
0	0.584912	1.26726	cross-sectional	sc_d1	cross-sectional
0	-2.04517	1.26726	cross-sectional	sc_d1	cross-sectional
0	10.513	1.26726	cross-sectional	sc_d1	cross-sectional
0	7.64077	1.26726	cross-sectional	sc_d1	cross-sectional
0	-3.91638	1.26726	cross-sectional	sc_d1	cross-sectional
0	4.66751	1.26726	cross-sectional	sc_d1	cross-sectional
0	12.2743	1.26726	cross-sectional	sc_d1	cross-sectional
0	-3.10981	1.26726	cross-sectional	sc_d1	cross-sectional
0	1.54592	1.26726	cross-sectional	sc_d1	cross-sectional
0	-3.20266	1.26726	cross-sectional	sc_d1	cross-sectional
0	-4.52573	1.26726	cross-sectional	sc_d1	cross-sectional
0	4.03574	1.26726	cross-sectional	sc_d1	cross-sectional
0	-11.3638	1.26726	cross-sectional	sc_d1	cross-sectional
0	-0.153136	1.26726	cross-sectional	sc_d1	cross-sectional
0	-4.25973	1.26726	cross-sectional	sc_d1	cross-sectional
0	-0.793389	1.26726	cross-sectional	sc_d1	cross-sectional
0	2.97801	1.26726	cross-sectional	sc_d1	cross-sectional
0	-3.61621	1.26726	cross-sectional	sc_d1	cross-sectional
0	9.97084	1.26726	cross-sectional	sc_d1	cross-sectional
0	8.87645	1.26726	cross-sectional	sc_d1	cross-sectional
0	-6.48058	1.26726	cross-sectional	sc_d1	cross-sectional
0	13.6487	1.26726	cross-sectional	sc_d1	cross-sectional
0	-1.86277	1.26726	cross-sectional	sc_d1	cross-sectional
0	-1.62636	1.26726	cross-sectional	sc_d1	cross-sectional
0	-6.53241	1.26726	cross-sectional	sc_d1	cross-sectional
0	-0.859867	1.26726	cross-sectional	sc_d1	cross-sectional
0	6.80095	1.26726	cross-sectional	sc_d1	cross-sectional
0	1.49532	1.26726	cross-sectional	sc_d1	cross-sectional
0	5.05888	1.26726	cross-sectional	sc_d1	cross-sectional
0	-7.24464	1.26726	cross-sectional	sc_d1	cross-sectional
0	0.0982987	1.26726	cross-sectional	sc_d1	cross-sectional
0	0.561801	1.26726	cross-sectional	sc_d1	cross-sectional
0	20.3535	1.26726	cross-sectional	sc_d1	cross-sectional
0	-1.80583	1.26726	cross-sectional	sc_d1	cross-sectional
0	11.4376	1.26726	cross-sectional	sc_d1	cross-sectional
0	-7.82616	1.26726	cross-sectional	sc_d1	cross-sectional
0	-11.4065	1.26726	cross-sectional	sc_d1	cross-sectional
0	-8.75853	1.26726	cross-sectional	sc_d1	cross-sectional
0	-0.0462217	1.26726	cross-sectional	sc_d1	cross-sectional
0	-5.17727	1.26726	cross-sectional	sc_d1	cross-sectional
0	2.08243	1.26726	cross-sectional	sc_d1	cross-sectional
0	9.52271	1.26726	cross-sectional	sc_d1	cross-sectional
0	1.69353	1.26726	cross-sectional	sc_d1	cross-sectional
0	-1.6713	1.26726	cross-sectional	sc_d1	cross-sectional
0	-4.67442	1.26726	cross-sectional	sc_d1	cross-sectional
0	-9.88616	1.26726	cross-sectional	sc_d1	cross-sectional
0	3.45563	1.26726	cross-sectional	sc_d1	cross-sectional
0	0.432029	1.26726	cross-sectional	sc_d1	cross-sectional
0	-3.90239	1.26726	cross-sectional	sc_d1	cross-sectional
0	-9.34548	1.26726	cross-sectional	sc_d1	cross-sectional
0	13.9916	1.26726	cross-sectional	sc_d1	cross-sectional
0	-5.73597	1.26726	cross-sectional	sc_d1	cross-sectional
0	-16.459	1.26726	cross-sectional	sc_d1	cross-sectional
0	-2.08353	1.26726	cross-sectional	sc_d1	cross-sectional
0	-5.41871	1.26726	cross-sectional	sc_d1	cross-sectional
0	-12.7531	1.26726	cross-sectional	sc_d1	cross-sectional
0	3.20219	1.26726	cross-sectional	sc_d1	cross-sectional
0	-8.22218	1.26726	cross-sectional	sc_d1	cross-sectional
0	-7.60482	1.26726	cross-sectional	sc_d1	cross-sectional
0	-17.1077	1.26726	cross-sectional	sc_d1	cross-sectional
0	11.5193	1.26726	cross-sectional	sc_d1	cross-sectional
0	-5.79499	1.26726	cross-sectional	sc_d1	cross-sectional
0	2.62311	1.26726	cross-sectional	sc_d1	cross-sectional
0	7.74517	1.26726	cross-sectional	sc_d1	cross-sectional
0	2.80683	1.26726	cross-sectional	sc_d1	cross-sectional
0	-2.85844	1.26726	cross-sectional	sc_d1	cross-sectional
0	-5.43182	1.26726	cross-sectional	sc_d1	cross-sectional
0	-21.2966	1.26726	cross-sectional	sc_d1	cross-sectional
0	2.2214	1.26726	cross-sectional	sc_d1	cross-sectional
0	-3.34354	1.26726	cross-sectional	sc_d1	cross-sectional
0	0.500194	1.26726	cross-sectional	sc_d1	cross-sectional
0	-2.56126	1.26726	cross-sectional	sc_d1	cross-sectional
0	0.603545	1.26726	cross-sectional	sc_d1	cross-sectional
0	-1.32271	1.26726	cross-sectional	sc_d1	cross-sectional
0	3.52468	1.26726	cross-sectional	sc_d1	cross-sectional
0	14.7825	1.26726	cross-sectional	sc_d1	cross-sectional
0	-13.9776	1.26726	cross-sectional	sc_d1	cross-sectional
0	7.42754	1.26726	cross-sectional	sc_d1	cross-sectional
0	5.23529	1.26726	cross-sectional	sc_d1	cross-sectional
0	-2.47455	1.26726	cross-sectional	sc_d1	cross-sectional
0	3.79511	1.26726	cross-sectional	sc_d1	cross-sectional
0	4.39999	1.26726	cross-sectional	sc_d1	cross-sectional
0	-12.5705	1.26726	cross-sectional	sc_d1	cross-sectional
0	13.0755	1.26726	cross-sectional	sc_d1	cross-sectional
0	3.98004	1.26726	cross-sectional	sc_d1	cross-sectional
0	2.54781	1.26726	cross-sectional	sc_d1	cross-sectional
0	-7.75987	1.26726	cross-sectional	sc_d1	cross-sectional
0	-3.38331	1.26726	cross-sectional	sc_d1	cross-sectional
0	5.69278	1.26726	cross-sectional	sc_d1	cross-sectional
0	-10.0162	1.26726	cross-sectional	sc_d1	cross-sectional
0	-5.50225	1.26726	cross-sectional	sc_d1	cross-sectional
0	0.888368	1.26726	cross-sectional	sc_d1	cross-sectional
0	4.42251	1.26726	cross-sectional	sc_d1	cross-sectional
0	2.13345	1.26726	cross-sectional	sc_d1	cross-sectional
0	7.93096	1.26726	cross-sectional	sc_d1	cross-sectional
0	-5.50444	1.26726	cross-sectional	sc_d1	cross-sectional
0	-19.7762	1.26726	cross-sectional	sc_d1	cross-sectional
0	-10.4828	1.26726	cross-sectional	sc_d1	cross-sectional
0	8.92733	1.26726	cross-sectional	sc_d1	cross-sectional
0	3.09002	1.26726	cross-sectional	sc_d1	cross-sectional
0	-7.90716	1.26726	cross-sectional	sc_d1	cross-sectional
0	-5.60091	1.26726	cross-sectional	sc_d1	cross-sectional
0	9.11102	1.26726	cross-sectional	sc_d1	cross-sectional
0	18.2875	1.26726	cross-sectional	sc_d1	cross-sectional
0	12.1344	1.26726	cross-sectional	sc_d1	cross-sectional
0	6.39683	1.26726	cross-sectional	sc_d1	cross-sectional
0	-6.56607	1.26726	cross-sectional	sc_d1	cross-sectional
0	3.5123	1.26726	cross-sectional	sc_d1	cross-sectional
0	7.72628	1.26726	cross-sectional	sc_d1	cross-sectional
0	-12.5043	1.26726	cross-sectional	sc_d1	cross-sectional
0	-17.5281	1.26726	cross-sectional	sc_d1	cross-sectional
0	4.03666	1.26726	cross-sectional	sc_d1	cross-sectional
0	12.2528	1.26726	cross-sectional	sc_d1	cross-sectional
0	-4.45678	1.26726	cross-sectional	sc_d1	cross-sectional
0	-4.84751	1.26726	cross-sectional	sc_d1	cross-sectional
0	0.820902	1.26726	cross-sectional	sc_d1	cross-sectional
0	-7.1043	1.26726	cross-sectional	sc_d1	cross-sectional
0	-9.66631	1.26726	cross-sectional	sc_d1	cross-sectional
0	8.80303	1.26726	cross-sectional	sc_d1	cross-sectional
0	6.14341	1.26726	cross-sectional	sc_d1	cross-sectional
0	-8.04648	1.26726	cross-sectional	sc_d1	cross-sectional
0	30.5185	1.26726	cross-sectional	sc_d1	cross-sectional
0	4.76285	1.26726	cross-sectional	sc_d1	cross-sectional
0	34.4286	1.26726	cross-sectional	sc_d1	cross-sectional
0	3.35472	1.26726	cross-sectional	sc_d1	cross-sectional
0	-6.23951	1.26726	cross-sectional	sc_d1	cross-sectional
0	-4.46083	1.26726	cross-sectional	sc_d1	cross-sectional
0	-2.24622	1.26726	cross-sectional	sc_d1	cross-sectional
0	6.56307	1.26726	cross-sectional	sc_d1	cross-sectional
0	-4.98362	1.26726	cross-sectional	sc_d1	cross-sectional
0	6.73852	1.26726	cross-sectional	sc_d1	cross-sectional
0	-8.92165	1.26726	cross-sectional	sc_d1	cross-sectional
0	-3.22798	1.26726	cross-sectional	sc_d1	cross-sectional
0	-9.85577	1.26726	cross-sectional	sc_d1	cross-sectional
0	-6.30253	1.26726	cross-sectional	sc_d1	cross-sectional
0	21.2743	1.26726	cross-sectional	sc_d1	cross-sectional
0	13.8796	1.26726	cross-sectional	sc_d1	cross-sectional
0	7.43457	1.26726	cross-sectional	sc_d1	cross-sectional
0	10.6849	1.26726	cross-sectional	sc_d1	cross-sectional
0	-2.96761	1.26726	cross-sectional	sc_d1	cross-sectional
0	1.56319	1.26726	cross-sectional	sc_d1	cross-sectional
0	8.41304	1.26726	cross-sectional	sc_d1	cross-sectional
0	-4.90452	1.26726	cross-sectional	sc_d1	cross-sectional
0	-5.1712	1.26726	cross-sectional	sc_d1	cross-sectional
0	7.35293	1.26726	cross-sectional	sc_d1	cross-sectional
0	-8.66034	1.26726	cross-sectional	sc_d1	cross-sectional
0	8.25529	1.26726	cross-sectional	sc_d1	cross-sectional
0	-4.37044	1.26726	cross-sectional	sc_d1	cross-sectional
0	4.32877	1.26726	cross-sectional	sc_d1	cross-sectional
0	2.44726	1.26726	cross-sectional	sc_d1	cross-sectional
0	-4.35812	1.26726	cross-sectional	sc_d1	cross-sectional
0	7.33024	1.26726	cross-sectional	sc_d1	cross-sectional
0	0.709975	1.26726	cross-sectional	sc_d1	cross-sectional
0	10.4269	1.26726	cross-sectional	sc_d1	cross-sectional
0	13.5052	1.26726	cross-sectional	sc_d1	cross-sectional
0	-1.55245	1.26726	cross-sectional	sc_d1	cross-sectional
0	-2.28929	1.26726	cross-sectional	sc_d1	cross-sectional
0	9.80625	1.26726	cross-sectional	sc_d1	cross-sectional
0	2.57028	1.26726	cross-sectional	sc_d1	cross-sectional
0	9.67473	1.26726	cross-sectional	sc_d1	cross-sectional
0	4.24832	1.26726	cross-sectional	sc_d1	cross-sectional
0	-1.62924	1.26726	cross-sectional	sc_d1	cross-sectional
0	-9.24995	1.26726	cross-sectional	sc_d1	cross-sectional
0	-1.06239	1.26726	cross-sectional	sc_d1	cross-sectional
0	-12.0958	1.26726	cross-sectional	sc_d1	cross-sectional
0	-14.4691	1.26726	cross-sectional	sc_d1	cross-sectional
0	-2.04271	1.26726	cross-sectional	sc_d1	cross-sectional
0	-4.41007	1.26726	cross-sectional	sc_d1	cross-sectional
0	5.35623	1.26726	cross-sectional	sc_d1	cross-sectional
0	-16.3518	1.26726	cross-sectional	sc_d1	cross-sectional
0	6.78402	1.26726	cross-sectional	sc_d1	cross-sectional
0	5.1727	1.26726	cross-sectional	sc_d1	cross-sectional
0	5.31768	1.26726	cross-sectional	sc_d1	cross-sectional
0	14.1024	1.26726	cross-sectional	sc_d1	cross-sectional
0	-0.043767	1.26726	cross-sectional	sc_d1	cross-sectional
0	5.54964	1.26726	cross-sectional	sc_d1	cross-sectional
0	-14.4367	1.26726	cross-sectional	sc_d1	cross-sectional
0	3.94106	1.26726	cross-sectional	sc_d1	cross-sectional
0	-14.0849	1.26726	cross-sectional	sc_d1	cross-sectional
0	4.29725	1.26726	cross-sectional	sc_d1	cross-sectional
0	11.7236	1.26726	cross-sectional	sc_d1	cross-sectional
0	9.02151	1.26726	cross-sectional	sc_d1	cross-sectional
0	15.3076	1.26726	cross-sectional	sc_d1	cross-sectional
0	-12.5781	1.26726	cross-sectional	sc_d1	cross-sectional
0	8.98177	1.26726	cross-sectional	sc_d1	cross-sectional
0	0.0313805	1.26726	cross-sectional	sc_d1	cross-sectional
0	-0.259611	1.26726	cross-sectional	sc_d1	cross-sectional
0	14.2115	1.26726	cross-sectional	sc_d1	cross-sectional
0	-0.44425	1.26726	cross-sectional	sc_d1	cross-sectional
0	-12.1839	1.26726	cross-sectional	sc_d1	cross-sectional
0	21.895	1.26726	cross-sectional	sc_d1	cross-sectional
0	-5.12527	1.26726	cross-sectional	sc_d1	cross-sectional
0	6.43824	1.26726	cross-sectional	sc_d1	cross-sectional
0	5.9293	1.26726	cross-sectional	sc_d1	cross-sectional
0	1.28516	1.26726	cross-sectional	sc_d1	cross-sectional
0	-20.9622	1.26726	cross-sectional	sc_d1	cross-sectional
0	4.54016	1.26726	cross-sectional	sc_d1	cross-sectional
0	-6.31361	1.26726	cross-sectional	sc_d1	cross-sectional
0	-7.03905	1.26726	cross-sectional	sc_d1	cross-sectional
0	0.103791	1.26726	cross-sectional	sc_d1	cross-sectional
0	-19.3066	1.26726	cross-sectional	sc_d1	cross-sectional
0	2.97471	1.26726	cross-sectional	sc_d1	cross-sectional
0	-8.07312	1.26726	cross-sectional	sc_d1	cross-sectional
0	6.8324	1.26726	cross-sectional	sc_d1	cross-sectional
0	-8.75735	1.26726	cross-sectional	sc_d1	cross-sectional
0	8.99993	1.26726	cross-sectional	sc_d1	cross-sectional
0	10.1724	1.26726	cross-sectional	sc_d1	cross-sectional
0	6.90788	1.26726	cross-sectional	sc_d1	cross-sectional
0	9.45565	1.26726	cross-sectional	sc_d1	cross-sectional
0	4.27132	1.26726	cross-sectional	sc_d1	cross-sectional
0	-2.68507	1.26726	cross-sectional	sc_d1	cross-sectional
0	1.62035	1.26726	cross-sectional	sc_d1	cross-sectional
0	5.43602	1.26726	cross-sectional	sc_d1	cross-sectional
0	-0.183522	1.26726	cross-sectional	sc_d1	cross-sectional
0	3.51033	1.26726	cross-sectional	sc_d1	cross-sectional
0	-4.37566	1.26726	cross-sectional	sc_d1	cross-sectional
0	1.37457	1.26726	cross-sectional	sc_d1	cross-sectional
0	0.774336	1.26726	cross-sectional	sc_d1	cross-sectional
0	-6.50381	1.26726	cross-sectional	sc_d1	cross-sectional
0	8.31309	1.26726	cross-sectional	sc_d1	cross-sectional
0	-0.647925	1.26726	cross-sectional	sc_d1	cross-sectional
0	-0.702876	1.26726	cross-sectional	sc_d1	cross-sectional
0	-15.0132	1.26726	cross-sectional	sc_d1	cross-sectional
0	-12.2209	1.26726	cross-sectional	sc_d1	cross-sectional
0	-8.44004	1.26726	cross-sectional	sc_d1	cross-sectional
0	-20.9587	1.26726	cross-sectional	sc_d1	cross-sectional
0	0.292863	1.26726	cross-sectional	sc_d1	cross-sectional
0	40.0157	1.26726	cross-sectional	sc_d1	cross-sectional
0	0.701039	1.26726	cross-sectional	sc_d1	cross-sectional
0	-6.91464	1.26726	cross-sectional	sc_d1	cross-sectional
0	-8.88025	1.26726	cross-sectional	sc_d1	cross-sectional
0	4.06718	1.26726	cross-sectional	sc_d1	cross-sectional
0	-8.18785	1.26726	cross-sectional	sc_d1	cross-sectional
0	-0.700747	1.26726	cross-sectional	sc_d1	cross-sectional
0	2.26247	1.26726	cross-sectional	sc_d1	cross-sectional
0	-14.8924	1.26726	cross-sectional	sc_d1	cross-sectional
0	8.48417	1.26726	cross-sectional	sc_d1	cross-sectional
0	-7.05093	1.26726	cross-sectional	sc_d1	cross-sectional
0	6.96806	1.26726	cross-sectional	sc_d1	cross-sectional
0	-8.49116	1.26726	cross-sectional	sc_d1	cross-sectional
0	-8.67632	1.26726	cross-sectional	sc_d1	cross-sectional
0	7.92753	1.26726	cross-sectional	sc_d1	cross-sectional
0	-7.09614	1.26726	cross-sectional	sc_d1	cross-sectional
0	-4.08481	1.26726	cross-sectional	sc_d1	cross-sectional
0	6.9473	1.26726	cross-sectional	sc_d1	cross-sectional
0	8.47412	1.26726	cross-sectional	sc_d1	cross-sectional
0	-2.53138	1.26726	cross-sectional	sc_d1	cross-sectional
0	3.90677	1.26726	cross-sectional	sc_d1	cross-sectional
0	-10.8791	1.26726	cross-sectional	sc_d1	cross-sectional
0	-11.1294	1.26726	cross-sectional	sc_d1	cross-sectional
0	9.22639	1.26726	cross-sectional	sc_d1	cross-sectional
0	17.1893	1.26726	cross-sectional	sc_d1	cross-sectional
0	17.8228	1.26726	cross-sectional	sc_d1	cross-sectional
0	5.87055	1.26726	cross-sectional	sc_d1	cross-sectional
0	-1.73272	1.26726	cross-sectional	sc_d1	cross-sectional
0	3.57709	1.26726	cross-sectional	sc_d1	cross-sectional
0	8.11798	1.26726	cross-sectional	sc_d1	cross-sectional
0	-17.1029	1.26726	cross-sectional	sc_d1	cross-sectional
0	-3.83995	1.26726	cross-sectional	sc_d1	cross-sectional
0	0.234759	1.26726	cross-sectional	sc_d1	cross-sectional
0	6.89146	1.26726	cross-sectional	sc_d1	cross-sectional
0	10.5117	1.26726	cross-sectional	sc_d1	cross-sectional
0	1.426	1.26726	cross-sectional	sc_d1	cross-sectional
0	0.96757	1.26726	cross-sectional	sc_d1	cross-sectional
0	9.84486	1.26726	cross-sectional	sc_d1	cross-sectional
0	-1.66703	1.26726	cross-sectional	sc_d1	cross-sectional
0	10.3383	1.26726	cross-sectional	sc_d1	cross-sectional
0	7.32768	1.26726	cross-sectional	sc_d1	cross-sectional
0	0.197666	1.26726	cross-sectional	sc_d1	cross-sectional
0	-7.64445	1.26726	cross-sectional	sc_d1	cross-sectional
0	3.68161	1.26726	cross-sectional	sc_d1	cross-sectional
0	-6.23298	1.26726	cross-sectional	sc_d1	cross-sectional
0	2.79945	1.26726	cross-sectional	sc_d1	cross-sectional
0	-26.8695	1.26726	cross-sectional	sc_d1	cross-sectional
0	11.8995	1.26726	cross-sectional	sc_d1	cross-sectional
0	14.5287	1.26726	cross-sectional	sc_d1	cross-sectional
0	6.43245	1.26726	cross-sectional	sc_d1	cross-sectional
0	5.30228	1.26726	cross-sectional	sc_d1	cross-sectional
0	16.3788	1.26726	cross-sectional	sc_d1	cross-sectional
0	1.63152	1.26726	cross-sectional	sc_d1	cross-sectional
0	-7.35861	1.26726	cross-sectional	sc_d1	cross-sectional
0	5.07668	1.26726	cross-sectional	sc_d1	cross-sectional
0	-4.47864	1.26726	cross-sectional	sc_d1	cross-sectional
0	-10.4615	1.26726	cross-sectional	sc_d1	cross-sectional
0	9.66367	1.26726	cross-sectional	sc_d1	cross-sectional
0	0.68639	1.26726	cross-sectional	sc_d1	cross-sectional
0	8.51481	1.26726	cross-sectional	sc_d1	cross-sectional
0	-4.84541	1.26726	cross-sectional	sc_d1	cross-sectional
0	-9.908	1.26726	cross-sectional	sc_d1	cross-sectional
0	10.3243	1.26726	cross-sectional	sc_d1	cross-sectional
0	-7.10831	1.26726	cross-sectional	sc_d1	cross-sectional
0	2.07116	1.26726	cross-sectional	sc_d1	cross-sectional
0	3.15186	1.26726	cross-sectional	sc_d1	cross-sectional
0	-7.91951	1.26726	cross-sectional	sc_d1	cross-sectional
0	1.95935	1.26726	cross-sectional	sc_d1	cross-sectional
0	-0.922115	1.26726	cross-sectional	sc_d1	cross-sectional
0	21.7063	1.26726	cross-sectional	sc_d1	cross-sectional
0	-4.5491	1.26726	cross-sectional	sc_d1	cross-sectional
0	-6.75124	1.26726	cross-sectional	sc_d1	cross-sectional
0	18.3798	1.26726	cross-sectional	sc_d1	cross-sectional
0	-5.68663	1.26726	cross-sectional	sc_d1	cross-sectional
0	-7.2673	1.26726	cross-sectional	sc_d1	cross-sectional
0	7.03024	1.26726	cross-sectional	sc_d1	cross-sectional
0	-4.9307	1.26726	cross-sectional	sc_d1	cross-sectional
0	3.53589	1.26726	cross-sectional	sc_d1	cross-sectional
0	-5.01931	1.26726	cross-sectional	sc_d1	cross-sectional
0	-8.20229	1.26726	cross-sectional	sc_d1	cross-sectional
0	0.686299	1.26726	cross-sectional	sc_d1	cross-sectional
0	0.746409	1.26726	cross-sectional	sc_d1	cross-sectional
0	1.65933	1.26726	cross-sectional	sc_d1	cross-sectional
0	-6.44903	1.26726	cross-sectional	sc_d1	cross-sectional
0	-5.12032	1.26726	cross-sectional	sc_d1	cross-sectional
0	2.17123	1.26726	cross-sectional	sc_d1	cross-sectional
0	10.6611	1.26726	cross-sectional	sc_d1	cross-sectional
0	8.33131	1.26726	cross-sectional	sc_d1	cross-sectional
0	-9.35034	1.26726	cross-sectional	sc_d1	cross-sectional
0	9.68304	1.26726	cross-sectional	sc_d1	cross-sectional
0	1.72804	1.26726	cross-sectional	sc_d1	cross-sectional
0	-8.15959	1.26726	cross-sectional	sc_d1	cross-sectional
0	-6.49613	1.26726	cross-sectional	sc_d1	cross-sectional
0	-2.73057	1.26726	cross-sectional	sc_d1	cross-sectional
0	-21.9037	1.26726	cross-sectional	sc_d1	cross-sectional
0	6.94911	1.26726	cross-sectional	sc_d1	cross-sectional
0	8.53194	1.26726	cross-sectional	sc_d1	cross-sectional
0	-3.13446	1.26726	cross-sectional	sc_d1	cross-sectional
0	3.22344	1.26726	cross-sectional	sc_d1	cross-sectional
0	6.26379	1.26726	cross-sectional	sc_d1	cross-sectional
0	-6.33072	1.26726	cross-sectional	sc_d1	cross-sectional
0	-2.23037	1.26726	cross-sectional	sc_d1	cross-sectional
0	-10.5319	1.26726	cross-sectional	sc_d1	cross-sectional
0	3.10716	1.26726	cross-sectional	sc_d1	cross-sectional
0	-9.76942	1.26726	cross-sectional	sc_d1	cross-sectional
0	5.17674	1.26726	cross-sectional	sc_d1	cross-sectional
0	-5.65021	1.26726	cross-sectional	sc_d1	cross-sectional
0	17.0993	1.26726	cross-sectional	sc_d1	cross-sectional
0	-3.42482	1.26726	cross-sectional	sc_d1	cross-sectional
0	5.81673	1.26726	cross-sectional	sc_d1	cross-sectional
0	-8.42978	1.26726	cross-sectional	sc_d1	cross-sectional
0	3.29855	1.26726	cross-sectional	sc_d1	cross-sectional
0	-12.2068	1.26726	cross-sectional	sc_d1	cross-sectional
0	10.4234	1.26726	cross-sectional	sc_d1	cross-sectional
0	8.51502	1.26726	cross-sectional	sc_d1	cross-sectional
0	-7.75097	1.26726	cross-sectional	sc_d1	cross-sectional
0	19.5258	1.26726	cross-sectional	sc_d1	cross-sectional
0	7.98423	1.26726	cross-sectional	sc_d1	cross-sectional
0	-1.91449	1.26726	cross-sectional	sc_d1	cross-sectional
0	14.7902	1.26726	cross-sectional	sc_d1	cross-sectional
0	3.70262	1.26726	cross-sectional	sc_d1	cross-sectional
0	17.6379	1.26726	cross-sectional	sc_d1	cross-sectional
0	-5.04724	1.26726	cross-sectional	sc_d1	cross-sectional
0	6.35929	1.26726	cross-sectional	sc_d1	cross-sectional
0	22.1181	1.26726	cross-sectional	sc_d1	cross-sectional
0	13.9731	1.26726	cross-sectional	sc_d1	cross-sectional
0	-1.33871	1.26726	cross-sectional	sc_d1	cross-sectional
0	0.789278	1.26726	cross-sectional	sc_d1	cross-sectional
0	-12.8359	1.26726	cross-sectional	sc_d1	cross-sectional
0	-3.70692	1.26726	cross-sectional	sc_d1	cross-sectional
0	12.0733	1.26726	cross-sectional	sc_d1	cross-sectional
0	-12.8232	1.26726	cross-sectional	sc_d1	cross-sectional
0	1.73804	1.26726	cross-sectional	sc_d1	cross-sectional
0	3.83294	1.26726	cross-sectional	sc_d1	cross-sectional
0	-13.2327	1.26726	cross-sectional	sc_d1	cross-sectional
0	0.898286	1.26726	cross-sectional	sc_d1	cross-sectional
0	9.56779	1.26726	cross-sectional	sc_d1	cross-sectional
0	14.4067	1.26726	cross-sectional	sc_d1	cross-sectional
0	-9.32753	1.26726	cross-sectional	sc_d1	cross-sectional
0	-1.37546	1.26726	cross-sectional	sc_d1	cross-sectional
0	8.0457	1.26726	cross-sectional	sc_d1	cross-sectional
0	-1.36314	1.26726	cross-sectional	sc_d1	cross-sectional
0	8.69919	1.26726	cross-sectional	sc_d1	cross-sectional
0	10.7731	1.26726	cross-sectional	sc_d1	cross-sectional
0	-11.9493	1.26726	cross-sectional	sc_d1	cross-sectional
0	3.98697	1.26726	cross-sectional	sc_d1	cross-sectional
0	-2.45875	1.26726	cross-sectional	sc_d1	cross-sectional
0	-6.20306	1.26726	cross-sectional	sc_d1	cross-sectional
0	13.9122	1.26726	cross-sectional	sc_d1	cross-sectional
0	0.597603	1.26726	cross-sectional	sc_d1	cross-sectional
0	9.31326	1.26726	cross-sectional	sc_d1	cross-sectional
0	-2.9231	1.26726	cross-sectional	sc_d1	cross-sectional
0	5.33666	1.26726	cross-sectional	sc_d1	cross-sectional
0	1.21852	1.26726	cross-sectional	sc_d1	cross-sectional
0	-14.2507	1.26726	cross-sectional	sc_d1	cross-sectional
0	0.108212	1.26726	cross-sectional	sc_d1	cross-sectional
0	7.41681	1.26726	cross-sectional	sc_d1	cross-sectional
0	0.296516	1.26726	cross-sectional	sc_d1	cross-sectional
0	-11.0604	1.26726	cross-sectional	sc_d1	cross-sectional
0	-13.1954	1.26726	cross-sectional	sc_d1	cross-sectional
0	-7.85307	1.26726	cross-sectional	sc_d1	cross-sectional
0	20.6865	1.26726	cross-sectional	sc_d1	cross-sectional
0	-10.5341	1.26726	cross-sectional	sc_d1	cross-sectional
0	-1.12621	1.26726	cross-sectional	sc_d1	cross-sectional
0	0.0102604	1.26726	cross-sectional	sc_d1	cross-sectional
0	-8.85709	1.26726	cross-sectional	sc_d1	cross-sectional
0	1.16414	1.26726	cross-sectional	sc_d1	cross-sectional
0	2.67805	1.26726	cross-sectional	sc_d1	cross-sectional
0	10.0488	1.26726	cross-sectional	sc_d1	cross-sectional
0	-14.6301	1.26726	cross-sectional	sc_d1	cross-sectional
0	1.2767	1.26726	cross-sectional	sc_d1	cross-sectional
0	11.5629	1.26726	cross-sectional	sc_d1	cross-sectional
0	6.68204	1.26726	cross-sectional	sc_d1	cross-sectional
0	-6.37526	1.26726	cross-sectional	sc_d1	cross-sectional
0	0.700758	1.26726	cross-sectional	sc_d1	cross-sectional
0	4.51707	1.26726	cross-sectional	sc_d1	cross-sectional
0	-2.91781	1.26726	cross-sectional	sc_d1	cross-sectional
0	-4.13831	1.26726	cross-sectional	sc_d1	cross-sectional
0	-9.84571	1.26726	cross-sectional	sc_d1	cross-sectional
0	-14.4605	1.26726	cross-sectional	sc_d1	cross-sectional
0	3.27248	1.26726	cross-sectional	sc_d1	cross-sectional
0	9.75236	1.26726	cross-sectional	sc_d1	cross-sectional
0	-10.2493	1.26726	cross-sectional	sc_d1	cross-sectional
0	-3.48953	1.26726	cross-sectional	sc_d1	cross-sectional
0	-1.93917	1.26726	cross-sectional	sc_d1	cross-sectional
0	-6.87218	1.26726	cross-sectional	sc_d1	cross-sectional
0	0.246065	1.26726	cross-sectional	sc_d1	cross-sectional
0	7.8093	1.26726	cross-sectional	sc_d1	cross-sectional
0	-3.776	1.26726	cross-sectional	sc_d1	cross-sectional
0	2.25872	1.26726	cross-sectional	sc_d1	cross-sectional
0	16.6823	1.26726	cross-sectional	sc_d1	cross-sectional
0	-2.41236	1.26726	cross-sectional	sc_d1	cross-sectional
0	-4.02549	1.26726	cross-sectional	sc_d1	cross-sectional
0	7.31084	1.26726	cross-sectional	sc_d1	cross-sectional
0	-11.9248	1.26726	cross-sectional	sc_d1	cross-sectional
0	-19.1099	1.26726	cross-sectional	sc_d1	cross-sectional
0	19.2759	1.26726	cross-sectional	sc_d1	cross-sectional
0	-19.4541	1.26726	cross-sectional	sc_d1	cross-sectional
0	-12.142	1.26726	cross-sectional	sc_d1	cross-sectional
0	-4.94399	1.26726	cross-sectional	sc_d1	cross-sectional
0	1.61927	1.26726	cross-sectional	sc_d1	cross-sectional
0	-4.13112	1.26726	cross-sectional	sc_d1	cross-sectional
0	0.809196	1.26726	cross-sectional	sc_d1	cross-sectional
0	6.74573	1.26726	cross-sectional	sc_d1	cross-sectional
0	-3.97227	1.26726	cross-sectional	sc_d1	cross-sectional
0	-3.12018	1.26726	cross-sectional	sc_d1	cross-sectional
0	23.613	1.26726	cross-sectional	sc_d1	cross-sectional
0	6.33065	1.26726	cross-sectional	sc_d1	cross-sectional
0	0.680075	1.26726	cross-sectional	sc_d1	cross-sectional
0	-11.9101	1.26726	cross-sectional	sc_d1	cross-sectional
0	-4.49636	1.26726	cross-sectional	sc_d1	cross-sectional
0	-2.21696	1.26726	cross-sectional	sc_d1	cross-sectional
0	-7.5148	1.26726	cross-sectional	sc_d1	cross-sectional
0	3.08736	1.26726	cross-sectional	sc_d1	cross-sectional
0	8.1994	1.26726	cross-sectional	sc_d1	cross-sectional
0	1.30472	1.26726	cross-sectional	sc_d1	cross-sectional
0	-9.72409	1.26726	cross-sectional	sc_d1	cross-sectional
0	0.533875	1.26726	cross-sectional	sc_d1	cross-sectional
0	-11.1593	1.26726	cross-sectional	sc_d1	cross-sectional
0	4.31408	1.26726	cross-sectional	sc_d1	cross-sectional
0	-4.84244	1.26726	cross-sectional	sc_d1	cross-sectional
0	7.20427	1.26726	cross-sectional	sc_d1	cross-sectional
0	-2.80016	1.26726	cross-sectional	sc_d1	cross-sectional
0	8.84169	1.26726	cross-sectional	sc_d1	cross-sectional
0	-3.51621	1.26726	cross-sectional	sc_d1	cross-sectional
0	2.64801	1.26726	cross-sectional	sc_d1	cross-sectional
0	0.431784	1.26726	cross-sectional	sc_d1	cross-sectional
0	16.1912	1.26726	cross-sectional	sc_d1	cross-sectional
0	-28.3067	1.26726	cross-sectional	sc_d1	cross-sectional
0	-13.5697	1.26726	cross-sectional	sc_d1	cross-sectional
0	0.950255	1.26726	cross-sectional	sc_d1	cross-sectional
0	7.16239	1.26726	cross-sectional	sc_d1	cross-sectional
0	-9.72674	1.26726	cross-sectional	sc_d1	cross-sectional
0	-6.6612	1.26726	cross-sectional	sc_d1	cross-sectional
0	-10.401	1.26726	cross-sectional	sc_d1	cross-sectional
0	-5.77286	1.26726	cross-sectional	sc_d1	cross-sectional
0	-11.0203	1.26726	cross-sectional	sc_d1	cross-sectional
0	-4.03208	1.26726	cross-sectional	sc_d1	cross-sectional
0	-13.6488	1.26726	cross-sectional	sc_d1	cross-sectional
0	-9.09997	1.26726	cross-sectional	sc_d1	cross-sectional
0	-24.199	1.26726	cross-sectional	sc_d1	cross-sectional
0	-2.72467	1.26726	cross-sectional	sc_d1	cross-sectional
0	-7.27889	1.26726	cross-sectional	sc_d1	cross-sectional
0	-0.839205	1.26726	cross-sectional	sc_d1	cross-sectional
0	-14.914	1.26726	cross-sectional	sc_d1	cross-sectional
0	-2.20863	1.26726	cross-sectional	sc_d1	cross-sectional
0	18.4719	1.26726	cross-sectional	sc_d1	cross-sectional
0	0.8258	1.26726	cross-sectional	sc_d1	cross-sectional
0	1.10845	1.26726	cross-sectional	sc_d1	cross-sectional
0	-14.3131	1.26726	cross-sectional	sc_d1	cross-sectional
0	13.156	1.26726	cross-sectional	sc_d1	cross-sectional
0	2.83177	1.26726	cross-sectional	sc_d1	cross-sectional
0	0.0453863	1.26726	cross-sectional	sc_d1	cross-sectional
0	10.6025	1.26726	cross-sectional	sc_d1	cross-sectional
0	-2.05441	1.26726	cross-sectional	sc_d1	cross-sectional
0	-4.63671	1.26726	cross-sectional	sc_d1	cross-sectional
0	6.76329	1.26726	cross-sectional	sc_d1	cross-sectional
0	25.1108	1.26726	cross-sectional	sc_d1	cross-sectional
0	-17.1124	1.26726	cross-sectional	sc_d1	cross-sectional
0	-4.29922	1.26726	cross-sectional	sc_d1	cross-sectional
0	-7.31079	1.26726	cross-sectional	sc_d1	cross-sectional
0	3.7824	1.26726	cross-sectional	sc_d1	cross-sectional
0	-4.71837	1.26726	cross-sectional	sc_d1	cross-sectional
0	0.674383	1.26726	cross-sectional	sc_d1	cross-sectional
0	6.04713	1.26726	cross-sectional	sc_d1	cross-sectional
0	-3.62512	1.26726	cross-sectional	sc_d1	cross-sectional
0	1.74906	1.26726	cross-sectional	sc_d1	cross-sectional
0	-7.44327	1.26726	cross-sectional	sc_d1	cross-sectional
0	-2.62926	1.26726	cross-sectional	sc_d1	cross-sectional
0	2.26642	1.26726	cross-sectional	sc_d1	cross-sectional
0	-2.18434	1.26726	cross-sectional	sc_d1	cross-sectional
0	-1.15182	1.26726	cross-sectional	sc_d1	cross-sectional
0	7.02019	1.26726	cross-sectional	sc_d1	cross-sectional
0	1.89767	1.26726	cross-sectional	sc_d1	cross-sectional
0	4.74654	1.26726	cross-sectional	sc_d1	cross-sectional
0	-9.92991	1.26726	cross-sectional	sc_d1	cross-sectional
0	-8.69081	1.26726	cross-sectional	sc_d1	cross-sectional
0	-5.54618	1.26726	cross-sectional	sc_d1	cross-sectional
0	-8.1359	1.26726	cross-sectional	sc_d1	cross-sectional
0	7.94417	1.26726	cross-sectional	sc_d1	cross-sectional
0	-5.02961	1.26726	cross-sectional	sc_d1	cross-sectional
0	-4.02101	1.26726	cross-sectional	sc_d1	cross-sectional
0	-6.60915	1.26726	cross-sectional	sc_d1	cross-sectional
0	3.54836	1.26726	cross-sectional	sc_d1	cross-sectional
0	-11.77	1.26726	cross-sectional	sc_d1	cross-sectional
0	0.403075	1.26726	cross-sectional	sc_d1	cross-sectional
0	-10.5547	1.26726	cross-sectional	sc_d1	cross-sectional
0	-18.0116	1.26726	cross-sectional	sc_d1	cross-sectional
0	10.398	1.26726	cross-sectional	sc_d1	cross-sectional
0	-11.7136	1.26726	cross-sectional	sc_d1	cross-sectional
0	-12.1349	1.26726	cross-sectional	sc_d1	cross-sectional
0	0.917092	1.26726	cross-sectional	sc_d1	cross-sectional
0	7.87593	1.26726	cross-sectional	sc_d1	cross-sectional
0	-10.494	1.26726	cross-sectional	sc_d1	cross-sectional
0	4.91907	1.26726	cross-sectional	sc_d1	cross-sectional
0	-1.98101	1.26726	cross-sectional	sc_d1	cross-sectional
0	2.78906	1.26726	cross-sectional	sc_d1	cross-sectional
0	-3.36926	1.26726	cross-sectional	sc_d1	cross-sectional
0	3.79249	1.26726	cross-sectional	sc_d1	cross-sectional
0	13.3534	1.26726	cross-sectional	sc_d1	cross-sectional
0	0.264857	1.26726	cross-sectional	sc_d1	cross-sectional
0	-3.68259	1.26726	cross-sectional	sc_d1	cross-sectional
0	3.4931	1.26726	cross-sectional	sc_d1	cross-sectional
0	9.5121	1.26726	cross-sectional	sc_d1	cross-sectional
0	-9.49893	1.26726	cross-sectional	sc_d1	cross-sectional
0	-12.8191	1.26726	cross-sectional	sc_d1	cross-sectional
0	14.0171	1.26726	cross-sectional	sc_d1	cross-sectional
0	1.11456	1.26726	cross-sectional	sc_d1	cross-sectional
0	5.10227	1.26726	cross-sectional	sc_d1	cross-sectional
0	-4.65845	1.26726	cross-sectional	sc_d1	cross-sectional
0	2.04361	1.26726	cross-sectional	sc_d1	cross-sectional
0	-2.21225	1.26726	cross-sectional	sc_d1	cross-sectional
0	-4.45542	1.26726	cross-sectional	sc_d1	cross-sectional
0	13.2422	1.26726	cross-sectional	sc_d1	cross-sectional
0	-0.115573	1.26726	cross-sectional	sc_d1	cross-sectional
0	-0.377239	1.26726	cross-sectional	sc_d1	cross-sectional
0	8.39572	1.26726	cross-sectional	sc_d1	cross-sectional
0	-6.26363	1.26726	cross-sectional	sc_d1	cross-sectional
0	-4.5848	1.26726	cross-sectional	sc_d1	cross-sectional
0	-7.25495	1.26726	cross-sectional	sc_d1	cross-sectional
0	-2.26432	1.26726	cross-sectional	sc_d1	cross-sectional
0	15.3113	1.26726	cross-sectional	sc_d1	cross-sectional
0	-2.54691	1.26726	cross-sectional	sc_d1	cross-sectional
0	0.623953	1.26726	cross-sectional	sc_d1	cross-sectional
0	-3.13997	1.26726	cross-sectional	sc_d1	cross-sectional
0	-2.16704	1.26726	cross-sectional	sc_d1	cross-sectional
0	-5.20535	1.26726	cross-sectional	sc_d1	cross-sectional
0	-4.46297	1.26726	cross-sectional	sc_d1	cross-sectional
0	-3.49697	1.26726	cross-sectional	sc_d1	cross-sectional
0	1.81093	1.26726	cross-sectional	sc_d1	cross-sectional
0	-3.49503	1.26726	cross-sectional	sc_d1	cross-sectional
0	-11.5589	1.26726	cross-sectional	sc_d1	cross-sectional
0	-4.55441	1.26726	cross-sectional	sc_d1	cross-sectional
0	-4.534	1.26726	cross-sectional	sc_d1	cross-sectional
0	4.30793	1.26726	cross-sectional	sc_d1	cross-sectional
0	1.1926	1.26726	cross-sectional	sc_d1	cross-sectional
0	-12.9691	1.26726	cross-sectional	sc_d1	cross-sectional
0	10.7275	1.26726	cross-sectional	sc_d1	cross-sectional
0	-0.870607	1.26726	cross-sectional	sc_d1	cross-sectional
0	4.79776	1.26726	cross-sectional	sc_d1	cross-sectional
0	-2.20515	1.26726	cross-sectional	sc_d1	cross-sectional
0	-17.5294	1.26726	cross-sectional	sc_d1	cross-sectional
0	-8.94352	1.26726	cross-sectional	sc_d1	cross-sectional
0	6.59484	1.26726	cross-sectional	sc_d1	cross-sectional
0	18.8927	1.26726	cross-sectional	sc_d1	cross-sectional
0	4.56687	1.26726	cross-sectional	sc_d1	cross-sectional
0	0.0316566	1.26726	cross-sectional	sc_d1	cross-sectional
0	2.00759	1.26726	cross-sectional	sc_d1	cross-sectional
0	-2.17737	1.26726	cross-sectional	sc_d1	cross-sectional
0	-19.1693	1.26726	cross-sectional	sc_d1	cross-sectional
0	-2.25029	1.26726	cross-sectional	sc_d1	cross-sectional
0	10.941	1.26726	cross-sectional	sc_d1	cross-sectional
0	14.073	1.26726	cross-sectional	sc_d1	cross-sectional
0	7.59849	1.26726	cross-sectional	sc_d1	cross-sectional
0	-16.6503	1.26726	cross-sectional	sc_d1	cross-sectional
0	9.06974	1.26726	cross-sectional	sc_d1	cross-sectional
0	-0.101865	1.26726	cross-sectional	sc_d1	cross-sectional
0	-9.71331	1.26726	cross-sectional	sc_d1	cross-sectional
0	14.941	1.26726	cross-sectional	sc_d1	cross-sectional
0	3.86436	1.26726	cross-sectional	sc_d1	cross-sectional
0	-5.71745	1.26726	cross-sectional	sc_d1	cross-sectional
0	-7.83361	1.26726	cross-sectional	sc_d1	cross-sectional
0	-4.37021	1.26726	cross-sectional	sc_d1	cross-sectional
0	-7.06045	1.26726	cross-sectional	sc_d1	cross-sectional
0	-25.0645	1.26726	cross-sectional	sc_d1	cross-sectional
0	3.79655	1.26726	cross-sectional	sc_d1	cross-sectional
0	33.8967	1.26726	cross-sectional	sc_d1	cross-sectional
0	3.55662	1.26726	cross-sectional	sc_d1	cross-sectional
0	17.2151	1.26726	cross-sectional	sc_d1	cross-sectional
0	-21.1583	1.26726	cross-sectional	sc_d1	cross-sectional
0	10.3237	1.26726	cross-sectional	sc_d1	cross-sectional
0	0.918381	1.26726	cross-sectional	sc_d1	cross-sectional
0	-5.7109	1.26726	cross-sectional	sc_d1	cross-sectional
0	2.84373	1.26726	cross-sectional	sc_d1	cross-sectional
0	-2.89271	1.26726	cross-sectional	sc_d1	cross-sectional
0	-7.43983	1.26726	cross-sectional	sc_d1	cross-sectional
0	-21.8226	1.26726	cross-sectional	sc_d1	cross-sectional
0	10.0528	1.26726	cross-sectional	sc_d1	cross-sectional
0	-12.2719	1.26726	cross-sectional	sc_d1	cross-sectional
0	-0.614899	1.26726	cross-sectional	sc_d1	cross-sectional
0	-18.8268	1.26726	cross-sectional	sc_d1	cross-sectional
0	-3.6013	1.26726	cross-sectional	sc_d1	cross-sectional
0	-16.1593	1.26726	cross-sectional	sc_d1	cross-sectional
0	-6.68588	1.26726	cross-sectional	sc_d1	cross-sectional
0	16.9439	1.26726	cross-sectional	sc_d1	cross-sectional
0	-2.53695	1.26726	cross-sectional	sc_d1	cross-sectional
0	-3.82745	1.26726	cross-sectional	sc_d1	cross-sectional
0	14.6553	1.26726	cross-sectional	sc_d1	cross-sectional
0	-6.02371	1.26726	cross-sectional	sc_d1	cross-sectional
0	-5.28818	1.26726	cross-sectional	sc_d1	cross-sectional
0	-12.7629	1.26726	cross-sectional	sc_d1	cross-sectional
0	-10.2854	1.26726	cross-sectional	sc_d1	cross-sectional
0	-12.9042	1.26726	cross-sectional	sc_d1	cross-sectional
0	-12.8144	1.26726	cross-sectional	sc_d1	cross-sectional
0	7.6733	1.26726	cross-sectional	sc_d1	cross-sectional
0	7.55679	1.26726	cross-sectional	sc_d1	cross-sectional
0	-1.18878	1.26726	cross-sectional	sc_d1	cross-sectional
0	-8.09135	1.26726	cross-sectional	sc_d1	cross-sectional
0	-2.01247	1.26726	cross-sectional	sc_d1	cross-sectional
0	4.02996	1.26726	cross-sectional	sc_d1	cross-sectional
0	11.2062	1.26726	cross-sectional	sc_d1	cross-sectional
0	-11.0492	1.26726	cross-sectional	sc_d1	cross-sectional
0	-7.60214	1.26726	cross-sectional	sc_d1	cross-sectional
0	-7.81118	1.26726	cross-sectional	sc_d1	cross-sectional
0	2.79764	1.26726	cross-sectional	sc_d1	cross-sectional
0	-9.76162	1.26726	cross-sectional	sc_d1	cross-sectional
0	3.09146	1.26726	cross-sectional	sc_d1	cross-sectional
0	9.15844	1.26726	cross-sectional	sc_d1	cross-sectional
0	-4.43374	1.26726	cross-sectional	sc_d1	cross-sectional
0	7.87306	1.26726	cross-sectional	sc_d1	cross-sectional
0	-22.9934	1.26726	cross-sectional	sc_d1	cross-sectional
0	1.77867	1.26726	cross-sectional	sc_d1	cross-sectional
0	-2.82651	1.26726	cross-sectional	sc_d1	cross-sectional
0	-8.3321	1.26726	cross-sectional	sc_d1	cross-sectional
0	-6.38658	1.26726	cross-sectional	sc_d1	cross-sectional
0	-3.04101	1.26726	cross-sectional	sc_d1	cross-sectional
0	6.68241	1.26726	cross-sectional	sc_d1	cross-sectional
0	6.70734	1.26726	cross-sectional	sc_d1	cross-sectional
0	3.15705	1.26726	cross-sectional	sc_d1	cross-sectional
0	6.179	1.26726	cross-sectional	sc_d1	cross-sectional
0	-3.85115	1.26726	cross-sectional	sc_d1	cross-sectional
0	-9.51826	1.26726	cross-sectional	sc_d1	cross-sectional
0	-0.774802	1.26726	cross-sectional	sc_d1	cross-sectional
0	0.425039	1.26726	cross-sectional	sc_d1	cross-sectional
0	-14.4998	1.26726	cross-sectional	sc_d1	cross-sectional
0	6.15109	1.26726	cross-sectional	sc_d1	cross-sectional
0	-0.875491	1.26726	cross-sectional	sc_d1	cross-sectional
0	-0.829632	1.26726	cross-sectional	sc_d1	cross-sectional
0	-0.777043	1.26726	cross-sectional	sc_d1	cross-sectional
0	11.4625	1.26726	cross-sectional	sc_d1	cross-sectional
0	-1.57892	1.26726	cross-sectional	sc_d1	cross-sectional
0	3.20511	1.26726	cross-sectional	sc_d1	cross-sectional
0	-4.30045	1.26726	cross-sectional	sc_d1	cross-sectional
0	-1.33927	1.26726	cross-sectional	sc_d1	cross-sectional
0	-12.1928	1.26726	cross-sectional	sc_d1	cross-sectional
[truncated: 118,420 more rows]
