# Supplementary material for: Heterogeneity and transcriptome changes of human CD8+ T cells across nine decades of life
Source: Nat Commun. 2022 Sep 1;13:5128. doi: 10.1038/s41467-022-32869-x (PMC9436929; doi:10.1038/s41467-022-32869-x)
Supplement: Supplementary file 4 — Source Data [file 41467_2022_32869_MOESM4_ESM.zip › Source data/Source data 5b.xlsx]

## Sheet: Validation
Source data 5b-Validation data
Age_Group	predicted age	ID
Old	72.7818	sc_d12
Old	73.0707	sc_d12
Old	72.5988	sc_d12
Old	77.6484	sc_d12
Old	70.3828	sc_d12
Old	68.4773	sc_d12
Old	89.3269	sc_d12
Old	67.8921	sc_d12
Old	79.3422	sc_d12
Old	87.9485	sc_d12
Old	71.7247	sc_d12
Old	60.9969	sc_d12
Old	95.9606	sc_d12
Old	71.0476	sc_d12
Old	74.2663	sc_d12
Old	75.5653	sc_d12
Old	83.9353	sc_d12
Old	86.2131	sc_d12
Old	85.8586	sc_d12
Old	69.6178	sc_d12
Old	90.9006	sc_d12
Old	69.8012	sc_d12
Old	73.6894	sc_d12
Old	70.3575	sc_d12
Old	68.9895	sc_d12
Old	77.0707	sc_d12
Old	84.1097	sc_d12
Old	73.5788	sc_d12
Old	78.0072	sc_d12
Old	59.3363	sc_d12
Old	77.4291	sc_d12
Old	62.4894	sc_d12
Old	60.4056	sc_d12
Old	79.7872	sc_d12
Old	79.1873	sc_d12
Old	75.8309	sc_d12
Old	84.4513	sc_d12
Old	74.9754	sc_d12
Old	75.7594	sc_d12
Old	72.5977	sc_d12
Old	83.7546	sc_d12
Old	86.1593	sc_d12
Old	70.7478	sc_d12
Old	78.8835	sc_d12
Old	65.2357	sc_d12
Old	77.6735	sc_d12
Old	81.6096	sc_d12
Old	83.3268	sc_d12
Old	79.3619	sc_d12
Old	70.428	sc_d12
Old	69.281	sc_d12
Old	69.2519	sc_d12
Old	76.1335	sc_d12
Old	84.4655	sc_d12
Old	71.7331	sc_d12
Old	71.9593	sc_d12
Old	77.8467	sc_d12
Old	78.5776	sc_d12
Old	66.9698	sc_d12
Old	80.9817	sc_d12
Old	75.1257	sc_d12
Old	66.1651	sc_d12
Old	74.6263	sc_d12
Old	79.5866	sc_d12
Old	65.6102	sc_d12
Old	70.1008	sc_d12
Old	75.0558	sc_d12
Old	75.905	sc_d12
Old	66.7081	sc_d12
Old	72.55	sc_d12
Old	69.589	sc_d12
Old	74.1412	sc_d12
Old	69.3212	sc_d12
Old	72.5484	sc_d12
Old	75.8781	sc_d12
Old	83.423	sc_d12
Old	89.1662	sc_d12
Old	73.9633	sc_d12
Old	68.4152	sc_d12
Old	62.048	sc_d12
Old	77.4831	sc_d12
Old	69.0628	sc_d12
Old	77.0453	sc_d12
Old	87.7848	sc_d12
Old	64.6942	sc_d12
Old	79.0101	sc_d12
Old	79.0956	sc_d12
Old	75.195	sc_d12
Old	75.3522	sc_d12
Old	80.2121	sc_d12
Old	85.4864	sc_d12
Old	82.0056	sc_d12
Old	70.7217	sc_d12
Old	71.0537	sc_d12
Old	78.6921	sc_d12
Old	81.8013	sc_d12
Old	79.4822	sc_d12
Old	77.5853	sc_d12
Old	74.4414	sc_d12
Old	71.8603	sc_d12
Old	69.2553	sc_d12
Old	80.2328	sc_d12
Old	63.7471	sc_d12
Old	75.4875	sc_d12
Old	66.7158	sc_d12
Old	79.5092	sc_d12
Old	70.9321	sc_d12
Old	69.0679	sc_d12
Old	87.8666	sc_d12
Old	66.8027	sc_d12
Old	83.0653	sc_d12
Old	79.5836	sc_d12
Old	73.3457	sc_d12
Old	79.1671	sc_d12
Old	73.1019	sc_d12
Old	69.5243	sc_d12
Old	85.4631	sc_d12
Old	71.9142	sc_d12
Old	69.5102	sc_d12
Old	80.7318	sc_d12
Old	64.9417	sc_d12
Old	84.7977	sc_d12
Old	71.9145	sc_d12
Old	79.1025	sc_d12
Old	78.7244	sc_d12
Old	64.3523	sc_d12
Old	81.4331	sc_d12
Old	83.5909	sc_d12
Old	65.6809	sc_d12
Old	80.5866	sc_d12
Old	75.4097	sc_d12
Old	87.0262	sc_d12
Old	73.706	sc_d12
Old	74.7197	sc_d12
Old	65.8358	sc_d12
Old	81.5127	sc_d12
Old	70.5219	sc_d12
Old	82.8648	sc_d12
Old	79.2154	sc_d12
Old	66.7053	sc_d12
Old	66.2258	sc_d12
Old	77.7249	sc_d12
Old	81.7877	sc_d12
Old	86.2892	sc_d12
Old	72.4472	sc_d12
Old	73.5956	sc_d12
Old	71.0425	sc_d12
Old	78.3383	sc_d12
Old	70.8246	sc_d12
Old	78.0295	sc_d12
Old	73.9263	sc_d12
Old	81.5016	sc_d12
Old	78.2987	sc_d12
Old	82.2003	sc_d12
Old	80.9096	sc_d12
Old	79.2488	sc_d12
Old	80.4746	sc_d12
Old	92.0378	sc_d12
Old	73.6015	sc_d12
Old	71.3407	sc_d12
Old	74.6184	sc_d12
Old	67.677	sc_d12
Old	65.1682	sc_d12
Old	73.8987	sc_d12
Old	73.5431	sc_d12
Old	82.5616	sc_d12
Old	79.3636	sc_d12
Old	72.408	sc_d12
Old	91.2136	sc_d12
Old	72.3481	sc_d12
Old	69.283	sc_d12
Old	88.1743	sc_d12
Old	72.9874	sc_d12
Old	86.5813	sc_d12
Old	66.0385	sc_d12
Old	75.2596	sc_d12
Old	75.2135	sc_d12
Old	73.3267	sc_d12
Old	78.4017	sc_d12
Old	77.5221	sc_d12
Old	71.1021	sc_d12
Old	88.9827	sc_d12
Old	82.2708	sc_d12
Old	77.4317	sc_d12
Old	74.0438	sc_d12
Old	82.836	sc_d12
Old	65.9882	sc_d12
Old	70.742	sc_d12
Old	87.4135	sc_d12
Old	72.4661	sc_d12
Old	73.7663	sc_d12
Old	81.2765	sc_d12
Old	81.92	sc_d12
Old	71.9185	sc_d12
Old	73.7505	sc_d12
Old	76.6023	sc_d12
Old	67.1561	sc_d12
Old	72.8046	sc_d12
Old	74.2143	sc_d12
Old	71.6343	sc_d12
Old	75.0603	sc_d12
Old	60.8863	sc_d12
Old	72.5738	sc_d12
Old	78.422	sc_d12
Old	79.1409	sc_d12
Old	78.1829	sc_d12
Old	73.6749	sc_d12
Old	80.996	sc_d12
Old	74.8786	sc_d12
Old	72.4533	sc_d12
Old	66.7292	sc_d12
Old	72.0663	sc_d12
Old	69.3103	sc_d12
Old	79.1914	sc_d12
Old	70.8043	sc_d12
Old	72.2033	sc_d12
Old	84.5655	sc_d12
Old	77.5319	sc_d12
Old	88.1057	sc_d12
Old	76.5668	sc_d12
Old	70.769	sc_d12
Old	71.1314	sc_d12
Old	78.4129	sc_d12
Old	81.3579	sc_d12
Old	73.4537	sc_d12
Old	76.4881	sc_d12
Old	69.4865	sc_d12
Old	66.7495	sc_d12
Old	81.5592	sc_d12
Old	71.4354	sc_d12
Old	80.5366	sc_d12
Old	84.3387	sc_d12
Old	74.9248	sc_d12
Old	86.2603	sc_d12
Old	88.6258	sc_d12
Old	71.427	sc_d12
Old	74.8246	sc_d12
Old	78.5158	sc_d12
Old	65.4471	sc_d12
Old	60.0091	sc_d12
Old	67.509	sc_d12
Old	69.9405	sc_d12
Old	82.2787	sc_d12
Old	74.2135	sc_d12
Old	91.5391	sc_d12
Old	73.7175	sc_d12
Old	64.88	sc_d12
Old	77.5891	sc_d12
Old	72.5585	sc_d12
Old	65.1193	sc_d12
Old	93.2477	sc_d12
Old	67.1677	sc_d12
Old	69.7281	sc_d12
Old	49.2717	sc_d12
Old	65.8472	sc_d12
Old	79.4218	sc_d12
Old	92.1089	sc_d12
Old	71.5925	sc_d12
Old	89.5062	sc_d12
Old	81.6429	sc_d12
Old	86.0453	sc_d12
Old	93.4787	sc_d12
Old	80.6383	sc_d12
Old	89.4059	sc_d12
Old	84.6826	sc_d12
Old	77.4041	sc_d12
Old	60.225	sc_d12
Old	83.0712	sc_d12
Old	79.2889	sc_d12
Old	78.565	sc_d12
Old	71.2269	sc_d12
Old	79.9702	sc_d12
Old	67.7127	sc_d12
Old	76.9322	sc_d12
Old	77.6876	sc_d12
Old	89.6575	sc_d12
Old	79.7074	sc_d12
Old	79.6782	sc_d12
Old	74.8758	sc_d12
Old	61.8644	sc_d12
Old	81.8353	sc_d12
Old	78.4435	sc_d12
Old	63.6155	sc_d12
Old	83.2865	sc_d12
Old	65.3361	sc_d12
Old	101.899	sc_d12
Old	65.1925	sc_d12
Old	69.2672	sc_d12
Old	72.6623	sc_d12
Old	82.2703	sc_d12
Old	83.8817	sc_d12
Old	74.0937	sc_d12
Old	72.197	sc_d12
Old	78.9016	sc_d12
Old	79.8156	sc_d12
Old	86.1481	sc_d12
Old	76.0204	sc_d12
Old	82.3773	sc_d12
Old	81.9348	sc_d12
Old	66.7357	sc_d12
Old	69.0917	sc_d12
Old	79.821	sc_d12
Old	73.9822	sc_d12
Old	71.4736	sc_d12
Old	76.4182	sc_d12
Old	62.1306	sc_d12
Old	88.8589	sc_d12
Old	76.7808	sc_d12
Old	77.7397	sc_d12
Old	79.9773	sc_d12
Old	82.1627	sc_d12
Old	74.5944	sc_d12
Old	80.1284	sc_d12
Old	86.6651	sc_d12
Old	82.8006	sc_d12
Old	65.8487	sc_d12
Old	82.5512	sc_d12
Old	78.1618	sc_d12
Old	74.1472	sc_d12
Old	77.5335	sc_d12
Old	74.5724	sc_d12
Old	68.2224	sc_d12
Old	79.9398	sc_d12
Old	76.1829	sc_d12
Old	61.3177	sc_d12
Old	71.9658	sc_d12
Old	84.7942	sc_d12
Old	83.3974	sc_d12
Old	65.9058	sc_d12
Old	92.6775	sc_d12
Old	88.924	sc_d12
Old	64.1416	sc_d12
Old	77.4637	sc_d12
Old	81.0613	sc_d12
Old	88.9134	sc_d12
Old	86.2981	sc_d12
Old	69.9785	sc_d12
Old	80.4537	sc_d12
Old	66.8879	sc_d12
Old	75.5899	sc_d12
Old	70.2484	sc_d12
Old	76.4662	sc_d12
Old	76.2772	sc_d12
Old	72.1548	sc_d12
Old	73.7341	sc_d12
Old	71.6862	sc_d12
Old	80.7418	sc_d12
Old	76.1638	sc_d12
Old	78.7272	sc_d12
Old	80.2092	sc_d12
Old	73.754	sc_d12
Old	78.7624	sc_d12
Old	70.8391	sc_d12
Old	61.0225	sc_d12
Old	70.8303	sc_d12
Old	79.7021	sc_d12
Old	66.9835	sc_d12
Old	89.1368	sc_d12
Old	70.1632	sc_d12
Old	86.5163	sc_d12
Old	74.3761	sc_d12
Old	82.509	sc_d12
Old	72.0538	sc_d12
Old	76.0859	sc_d12
Old	87.325	sc_d12
Old	78.6353	sc_d12
Old	82.7208	sc_d12
Old	72.5994	sc_d12
Old	79.3702	sc_d12
Old	80.652	sc_d12
Old	61.9063	sc_d12
Old	84.0596	sc_d12
Old	67.6842	sc_d12
Old	74.7557	sc_d12
Old	79.3226	sc_d12
Old	76.8546	sc_d12
Old	68.2154	sc_d12
Old	82.5269	sc_d12
Old	86.7614	sc_d12
Old	73.4949	sc_d12
Old	67.9568	sc_d12
Old	70.6715	sc_d12
Old	79.3828	sc_d12
Old	90.0513	sc_d12
Old	82.586	sc_d12
Old	82.0221	sc_d12
Old	77.8642	sc_d12
Old	62.1808	sc_d12
Old	79.0984	sc_d12
Old	68.7819	sc_d12
Old	72.6684	sc_d12
Old	76.4797	sc_d12
Old	89.7195	sc_d12
Old	94.2612	sc_d12
Old	67.716	sc_d12
Old	83.4415	sc_d12
Old	76.2155	sc_d12
Old	71.1985	sc_d12
Old	74.849	sc_d12
Old	81.2665	sc_d12
Old	80.1213	sc_d12
Old	65.7201	sc_d12
Old	76.9198	sc_d12
Old	79.2891	sc_d12
Old	81.2782	sc_d12
Old	75.2916	sc_d12
Old	103.057	sc_d12
Old	72.1714	sc_d12
Old	97.5843	sc_d12
Old	66.432	sc_d12
Old	80.4041	sc_d12
Old	71.6698	sc_d12
Old	63.7754	sc_d12
Old	78.1442	sc_d12
Old	62.248	sc_d12
Old	78.3415	sc_d12
Old	74.7587	sc_d12
Old	69.7723	sc_d12
Old	65.9341	sc_d12
Old	75.666	sc_d12
Old	73.6146	sc_d12
Old	68.0245	sc_d12
Old	76.228	sc_d12
Old	75.648	sc_d12
Old	65.616	sc_d12
Old	80.9797	sc_d12
Old	85.4599	sc_d12
Old	79.5225	sc_d12
Old	62.7995	sc_d12
Old	69.7991	sc_d12
Old	78.9977	sc_d12
Old	68.606	sc_d12
Old	75.2441	sc_d12
Old	79.9152	sc_d12
Old	75.6596	sc_d12
Old	73.2636	sc_d12
Old	79.9871	sc_d12
Old	62.8418	sc_d12
Old	55.7523	sc_d12
Old	75.5218	sc_d12
Old	82.1024	sc_d12
Old	73.2822	sc_d12
Old	78.2718	sc_d12
Old	78.1747	sc_d12
Old	73.5095	sc_d12
Old	79.0008	sc_d12
Old	70.4098	sc_d12
Old	82.0297	sc_d12
Old	92.0528	sc_d12
Old	74.9704	sc_d12
Old	77.0799	sc_d12
Old	69.6303	sc_d12
Old	74.1783	sc_d12
Old	71.5361	sc_d12
Old	70.7519	sc_d12
Old	84.7708	sc_d12
Old	77.4765	sc_d12
Old	81.4134	sc_d12
Old	81.3165	sc_d12
Old	78.9303	sc_d12
Old	63.7718	sc_d12
Old	76.8677	sc_d12
Old	70.6923	sc_d12
Old	84.8075	sc_d12
Old	86.2983	sc_d12
Old	87.9354	sc_d12
Old	65.8284	sc_d12
Old	67.7384	sc_d12
Old	66.546	sc_d12
Old	72.8428	sc_d12
Old	71.5475	sc_d12
Old	72.2511	sc_d12
Old	73.9357	sc_d12
Old	75.1484	sc_d12
Old	86.4546	sc_d12
Old	82.7654	sc_d12
Old	91.5392	sc_d12
Old	71.8052	sc_d12
Old	77.2596	sc_d12
Old	82.2819	sc_d12
Old	81.5241	sc_d12
Old	61.1581	sc_d12
Old	82.5314	sc_d12
Old	75.5639	sc_d12
Old	69.4309	sc_d12
Old	69.3914	sc_d12
Old	78.3875	sc_d12
Old	79.344	sc_d12
Old	84.7855	sc_d12
Old	73.0671	sc_d12
Old	82.1996	sc_d12
Old	67.72	sc_d12
Old	78.3745	sc_d12
Old	79.3043	sc_d12
Old	81.1556	sc_d12
Old	66.9167	sc_d12
Old	77.5236	sc_d12
Old	67.4822	sc_d12
Old	75.4158	sc_d12
Old	72.3561	sc_d12
Old	88.5046	sc_d12
Old	79.0424	sc_d12
Old	88.4796	sc_d12
Old	88.3869	sc_d12
Old	70.6341	sc_d12
Old	83.9312	sc_d12
Old	74.2446	sc_d12
Old	73.2067	sc_d12
Old	80.108	sc_d12
Old	72.5367	sc_d12
Old	83.9146	sc_d12
Old	57.6633	sc_d12
Old	82.7126	sc_d12
Old	79.8863	sc_d12
Old	72.4751	sc_d12
Old	69.154	sc_d12
Old	77.7384	sc_d12
Old	75.6679	sc_d12
Old	87.5663	sc_d12
Old	79.414	sc_d12
Old	63.8358	sc_d12
Old	74.5791	sc_d12
Old	70.8979	sc_d12
Old	81.9329	sc_d12
Old	72.1384	sc_d12
Old	86.6126	sc_d12
Old	43.7219	sc_d12
Old	73.678	sc_d12
Old	77.5481	sc_d12
Old	82.3336	sc_d12
Old	67.2688	sc_d12
Old	75.0494	sc_d12
Old	75.5578	sc_d12
Old	83.7714	sc_d12
Old	74.1691	sc_d12
Old	86.8901	sc_d12
Old	85.8133	sc_d12
Old	75.768	sc_d12
Old	82.8833	sc_d12
Old	73.8077	sc_d12
Old	60.6475	sc_d12
Old	79.4841	sc_d12
Old	69.7145	sc_d12
Old	81.4625	sc_d12
Old	71.9662	sc_d12
Old	73.5778	sc_d12
Old	85.0547	sc_d12
Old	80.1265	sc_d12
Old	71.4729	sc_d12
Old	75.5221	sc_d12
Old	74.0886	sc_d12
Old	80.3461	sc_d12
Old	75.9665	sc_d12
Old	56.8806	sc_d12
Old	89.6242	sc_d12
Old	89.3952	sc_d12
Old	80.1929	sc_d12
Old	89.4579	sc_d12
Old	76.3533	sc_d12
Old	72.0843	sc_d12
Old	77.7162	sc_d12
Old	73.1877	sc_d12
Old	75.1641	sc_d12
Old	85.7576	sc_d12
Old	76.2927	sc_d12
Old	86.985	sc_d12
Old	77.3019	sc_d12
Old	75.2567	sc_d12
Old	77.459	sc_d12
Old	87.239	sc_d12
Old	79.9459	sc_d12
Old	80.666	sc_d12
Old	81.5222	sc_d12
Old	83.4746	sc_d12
Old	74.0036	sc_d12
Old	82.2289	sc_d12
Old	77.5126	sc_d12
Old	74.444	sc_d12
Old	90.7775	sc_d12
Old	87.0763	sc_d12
Old	80.5508	sc_d12
Old	69.3895	sc_d12
Old	82.356	sc_d12
Old	93.8355	sc_d12
Old	80.4374	sc_d12
Old	86.3441	sc_d12
Old	80.9007	sc_d12
Old	70.2117	sc_d12
Old	90.5448	sc_d12
Old	85.9912	sc_d12
Old	68.1294	sc_d12
Old	96.8452	sc_d12
Old	80.2352	sc_d12
Old	61.4738	sc_d12
Old	79.9226	sc_d12
Old	86.7233	sc_d12
Old	81.7135	sc_d12
Old	80.0955	sc_d12
Old	78.6036	sc_d12
Old	85.4859	sc_d12
Old	82.8552	sc_d12
Old	60.3762	sc_d12
Old	64.597	sc_d12
Old	73.7751	sc_d12
Old	74.9442	sc_d12
Old	80.4505	sc_d12
Old	81.9168	sc_d12
Old	77.8232	sc_d12
Old	65.7277	sc_d12
Old	83.283	sc_d12
Old	96.0748	sc_d12
Old	95.3933	sc_d12
Old	71.5348	sc_d12
Old	85.1473	sc_d12
Old	81.4457	sc_d12
Old	71.5893	sc_d12
Old	64.0236	sc_d12
Old	89.4749	sc_d12
Old	73.39	sc_d12
Old	66.5171	sc_d12
Old	68.6781	sc_d12
Old	79.6483	sc_d12
Old	73.7726	sc_d12
Old	83.8654	sc_d12
Old	74.1066	sc_d12
Old	87.1869	sc_d12
Old	94.0902	sc_d12
Old	70.6791	sc_d12
Old	79.5151	sc_d12
Old	82.4208	sc_d12
Old	75.6356	sc_d12
Old	78.283	sc_d12
Old	71.3601	sc_d12
Old	72.2749	sc_d12
Old	77.5224	sc_d12
Old	73.8496	sc_d12
Old	79.447	sc_d12
Old	84.1745	sc_d12
Old	67.0008	sc_d12
Old	67.7525	sc_d12
Old	75.9628	sc_d12
Old	77.6732	sc_d12
Old	74.925	sc_d12
Old	81.8115	sc_d12
Old	88.1642	sc_d12
Old	74.81	sc_d12
Old	79.8562	sc_d12
Old	77.967	sc_d12
Old	79.2672	sc_d12
Old	68.4488	sc_d12
Old	67.6478	sc_d12
Old	74.4441	sc_d12
Old	80.7442	sc_d12
Old	67.3171	sc_d12
Old	76.0421	sc_d12
Old	80.7292	sc_d12
Old	77.7532	sc_d12
Old	77.8741	sc_d12
Old	83.0736	sc_d12
Old	75.3905	sc_d12
Old	91.0181	sc_d12
Old	74.7021	sc_d12
Old	84.6378	sc_d12
Old	74.7503	sc_d12
Old	74.6562	sc_d12
Old	92.7267	sc_d12
Old	75.0637	sc_d12
Old	73.8725	sc_d12
Old	60.4934	sc_d12
Old	85.2243	sc_d12
Old	71.5736	sc_d12
Old	71.176	sc_d12
Old	79.0532	sc_d12
Old	69.7539	sc_d12
Old	75.0285	sc_d12
Old	80.7455	sc_d12
Old	80.4867	sc_d12
Old	60.0211	sc_d12
Old	74.4503	sc_d12
Old	75.0298	sc_d12
Old	79.8851	sc_d12
Old	94.8814	sc_d12
Old	76.521	sc_d12
Old	62.5857	sc_d12
Old	91.1247	sc_d12
Old	73.064	sc_d12
Old	77.4474	sc_d12
Old	64.3468	sc_d12
Old	68.8118	sc_d12
Old	77.2226	sc_d12
Old	86.4645	sc_d12
Old	84.8477	sc_d12
Old	73.6703	sc_d12
Old	73.5142	sc_d12
Old	89.8158	sc_d12
Old	97.4282	sc_d12
Old	66.2398	sc_d12
Old	73.2483	sc_d12
Old	91.2781	sc_d12
Old	80.6448	sc_d12
Old	79.928	sc_d12
Old	74.009	sc_d12
Old	87.079	sc_d12
Old	75.3539	sc_d12
Old	72.2571	sc_d12
Old	68.8313	sc_d12
Old	81.8294	sc_d12
Old	56.5752	sc_d12
Old	78.3162	sc_d12
Old	78.715	sc_d12
Old	84.6386	sc_d12
Old	66.1341	sc_d12
Old	80.3649	sc_d12
Old	82.463	sc_d12
Old	81.9301	sc_d12
Old	81.2712	sc_d12
Old	61.7435	sc_d12
Old	88.2375	sc_d12
Old	70.651	sc_d12
Old	87.9204	sc_d12
Old	88.297	sc_d12
Old	80.571	sc_d12
Old	82.4497	sc_d12
Old	95.1949	sc_d12
Old	83.8903	sc_d12
Old	67.2139	sc_d12
Old	56.9669	sc_d12
Old	73.2937	sc_d12
Old	79.304	sc_d12
Old	78.6364	sc_d12
Old	72.5591	sc_d12
Old	80.0758	sc_d12
Old	84.2894	sc_d12
Old	59.0036	sc_d12
Old	68.4595	sc_d12
Old	73.5156	sc_d12
Old	65.4658	sc_d12
Old	84.9956	sc_d12
Old	69.4575	sc_d12
Old	76.7278	sc_d12
Old	82.29	sc_d12
Old	87.742	sc_d12
Old	87.1517	sc_d12
Old	81.9114	sc_d12
Old	74.4165	sc_d12
Old	83.6915	sc_d12
Old	68.4264	sc_d12
Old	70.297	sc_d12
Old	72.4852	sc_d12
Old	64.7569	sc_d12
Old	75.671	sc_d12
Old	84.2649	sc_d12
Old	80.6429	sc_d12
Old	77.3287	sc_d12
Old	71.2955	sc_d12
Old	58.195	sc_d12
Old	80.4101	sc_d12
Old	72.6338	sc_d12
Old	83.5861	sc_d12
Old	83.7012	sc_d12
Old	62.3418	sc_d12
Old	70.0413	sc_d12
Old	76.2892	sc_d12
Old	68.5597	sc_d12
Old	92.0565	sc_d12
Old	65.3303	sc_d12
Old	91.0336	sc_d12
Old	88.7292	sc_d12
Old	78.6739	sc_d12
Old	85.8932	sc_d12
Old	68.15	sc_d12
Old	69.4548	sc_d12
Old	76.2931	sc_d12
Old	71.1871	sc_d12
Old	75.8977	sc_d12
Old	76.4639	sc_d12
Old	87.6304	sc_d12
Old	81.4529	sc_d12
Old	66.7918	sc_d12
Old	71.4097	sc_d12
Old	72.595	sc_d12
Old	74.7149	sc_d12
Old	90.1772	sc_d12
Old	68.6763	sc_d12
Old	70.2193	sc_d12
Old	72.2552	sc_d12
Old	75.1905	sc_d12
Old	82.2008	sc_d12
Old	74.4329	sc_d12
Old	68.0008	sc_d12
Old	69.2452	sc_d12
Old	89.0118	sc_d12
Old	85.2934	sc_d12
Old	82.8299	sc_d12
Old	82.5424	sc_d12
Old	62.2218	sc_d12
Old	88.7791	sc_d12
Old	82.0539	sc_d12
Old	64.9216	sc_d12
Old	75.4959	sc_d12
Old	76.684	sc_d12
Old	74.79	sc_d12
Old	85.0473	sc_d12
Old	74.5423	sc_d12
Old	74.3099	sc_d12
Old	83.4788	sc_d12
Old	79.5081	sc_d12
Old	63.9843	sc_d12
Old	64.3109	sc_d12
Old	80.3243	sc_d12
Old	75.5533	sc_d12
Old	67.6219	sc_d12
Old	80.0133	sc_d12
Old	71.4065	sc_d12
Old	62.5091	sc_d12
Old	69.6015	sc_d12
Old	70.6025	sc_d12
Old	83.485	sc_d12
Old	78.0471	sc_d12
Old	76.1092	sc_d12
Old	74.8196	sc_d12
Old	57.2335	sc_d12
Old	89.9744	sc_d12
Old	78.3598	sc_d12
Old	65.4146	sc_d12
Old	57.2097	sc_d12
Old	76.6419	sc_d12
Old	75.4463	sc_d12
Old	70.5946	sc_d12
Old	93.5206	sc_d12
Old	77.8255	sc_d12
Old	84.8692	sc_d12
Old	76.7143	sc_d12
Old	73.1575	sc_d12
Old	76.0146	sc_d12
Old	64.4271	sc_d12
Old	82.2414	sc_d12
Old	72.225	sc_d12
Old	87.8107	sc_d12
Old	78.2464	sc_d12
Old	78.2612	sc_d12
Old	72.1302	sc_d12
Old	74.6661	sc_d12
Old	79.1524	sc_d12
Old	87.2027	sc_d12
Old	81.6357	sc_d12
Old	77.2639	sc_d12
Old	85.4655	sc_d12
Old	63.0939	sc_d12
Old	79.3126	sc_d12
Old	76.762	sc_d12
Old	69.5956	sc_d12
Old	80.9471	sc_d12
Old	82.4296	sc_d12
Old	59.0318	sc_d12
Old	79.2058	sc_d12
Old	77.2279	sc_d12
Old	92.7298	sc_d12
Old	83.7662	sc_d12
Old	76.4799	sc_d12
Old	73.7297	sc_d12
Old	87.8101	sc_d12
Old	75.7295	sc_d12
Old	83.1895	sc_d12
Old	83.3543	sc_d12
Old	80.5125	sc_d12
Old	82.1299	sc_d12
Old	76.9023	sc_d12
Old	75.6642	sc_d12
Old	72.238	sc_d12
Old	77.1899	sc_d12
Old	73.1291	sc_d12
Old	83.2557	sc_d12
Old	72.6429	sc_d12
Old	70.5647	sc_d12
Old	90.2469	sc_d12
Old	76.5135	sc_d12
Old	88.8463	sc_d12
Old	80.6431	sc_d12
Old	70.2038	sc_d12
Old	73.7014	sc_d12
Old	74.0325	sc_d12
Old	65.5468	sc_d12
Old	88.7927	sc_d12
Old	75.7151	sc_d12
Old	80.7654	sc_d12
Old	81.2578	sc_d12
Old	71.7615	sc_d12
Old	84.5877	sc_d12
Old	85.4985	sc_d12
Old	92.1182	sc_d12
Old	70.6981	sc_d12
Old	73.163	sc_d12
Old	79.1712	sc_d12
Old	67.9644	sc_d12
Old	85.9422	sc_d12
Old	81.6691	sc_d12
Old	71.2491	sc_d12
Old	77.7255	sc_d12
Old	74.0676	sc_d12
Old	75.453	sc_d12
Old	69.6416	sc_d12
Old	77.2984	sc_d12
Old	81.9934	sc_d12
Old	63.7756	sc_d12
Old	87.1316	sc_d12
Old	76.1672	sc_d12
Old	72.7003	sc_d12
Old	79.116	sc_d12
Old	79.1472	sc_d12
Old	75.7688	sc_d12
Old	83.9328	sc_d12
Old	86.7915	sc_d12
Old	68.0326	sc_d12
Old	81.8684	sc_d12
Old	78.5046	sc_d12
Old	69.3318	sc_d12
Old	70.8005	sc_d12
Old	92.8912	sc_d12
Old	66.4862	sc_d12
Old	72.0451	sc_d12
Old	79.2163	sc_d12
Old	81.4365	sc_d12
Old	78.6958	sc_d12
Old	70.4027	sc_d12
Old	62.9991	sc_d12
Old	73.8275	sc_d12
Old	91.1706	sc_d12
Old	82.4506	sc_d12
Old	75.2767	sc_d12
Old	82.1662	sc_d12
Old	70.8914	sc_d12
Old	77.7131	sc_d12
Old	73.9609	sc_d12
Old	72.2322	sc_d12
Old	80.628	sc_d12
Old	83.7481	sc_d12
Old	80.3568	sc_d12
Old	78.2198	sc_d12
Old	69.7567	sc_d12
Old	106.496	sc_d12
Old	83.1467	sc_d12
Old	80.3416	sc_d12
Old	74.2693	sc_d12
Old	84.6024	sc_d12
Old	74.6858	sc_d12
Old	69.756	sc_d12
Old	73.7325	sc_d12
Old	76.5369	sc_d12
Old	78.1316	sc_d12
Old	75.4839	sc_d12
Old	79.5111	sc_d12
Old	73.6235	sc_d12
Old	73.3033	sc_d12
Old	59.4563	sc_d12
Old	68.7714	sc_d12
Old	67.4192	sc_d12
Old	81.5917	sc_d12
Old	79.437	sc_d12
Old	86.6355	sc_d12
Old	71.0229	sc_d12
Old	75.72	sc_d12
Old	76.8063	sc_d12
Old	83.5986	sc_d12
Old	57.5491	sc_d12
Old	74.1253	sc_d12
Old	75.3143	sc_d12
Old	68.0342	sc_d12
Old	80.6171	sc_d12
Old	77.1147	sc_d12
Old	73.0308	sc_d12
Old	69.0745	sc_d12
Old	83.1174	sc_d12
Old	75.8627	sc_d12
Old	83.5426	sc_d12
Old	83.4663	sc_d12
Old	68.4254	sc_d12
Old	68.2854	sc_d12
Old	73.5489	sc_d12
Old	80.8849	sc_d12
Old	80.7047	sc_d12
Old	74.3797	sc_d12
Old	81.0442	sc_d12
Old	64.5644	sc_d12
Old	79.0457	sc_d12
Old	75.5711	sc_d12
Old	68.3426	sc_d12
Old	83.5645	sc_d12
Old	84.7234	sc_d12
Old	66.9639	sc_d12
Old	85.3889	sc_d12
Old	78.0249	sc_d12
Old	70.6828	sc_d12
Old	78.5427	sc_d12
Old	78.988	sc_d12
Old	80.7808	sc_d12
Old	60.2153	sc_d12
Old	58.356	sc_d12
Old	68.0697	sc_d12
Old	75.7209	sc_d12
Old	85.6573	sc_d12
Old	68.8597	sc_d12
Old	53.914	sc_d12
Old	89.3319	sc_d12
Old	77.9631	sc_d12
Old	85.4296	sc_d12
Old	86.1261	sc_d12
Old	73.6566	sc_d12
Old	73.3927	sc_d12
Old	74.0402	sc_d12
Old	86.6886	sc_d12
Old	80.1945	sc_d12
Old	83.3849	sc_d12
Old	84.6991	sc_d12
Old	68.6789	sc_d12
Old	84.0903	sc_d12
Old	86.1851	sc_d12
Old	77.2894	sc_d12
Old	77.0597	sc_d12
Old	84.45	sc_d12
Old	83.01	sc_d12
Old	72.4897	sc_d12
Old	65.5682	sc_d12
Old	68.7839	sc_d12
Old	59.686	sc_d12
Old	82.0233	sc_d12
Old	90.8868	sc_d12
Old	84.7659	sc_d12
Old	78.259	sc_d12
Old	78.041	sc_d12
Old	85.1431	sc_d12
Old	75.8281	sc_d12
Old	83.7489	sc_d12
Old	73.3499	sc_d12
Old	81.5708	sc_d12
Old	83.3221	sc_d12
Old	78.4897	sc_d12
Old	64.6599	sc_d12
Old	89.6232	sc_d12
Old	63.912	sc_d12
Old	76.2328	sc_d12
Old	75.0691	sc_d12
Old	90.0346	sc_d12
Old	79.2966	sc_d12
Old	101.074	sc_d12
Old	70.9071	sc_d12
Old	87.8303	sc_d12
Old	93.02	sc_d12
Old	71.4302	sc_d12
Old	75.2437	sc_d12
Old	73.9724	sc_d12
Old	90.3933	sc_d12
Old	79.6919	sc_d12
Old	78.0525	sc_d12
Old	64.8335	sc_d12
Old	78.1729	sc_d12
Old	75.0944	sc_d12
Old	79.6702	sc_d12
Old	74.1922	sc_d12
Old	88.803	sc_d12
Old	71.8266	sc_d12
Old	69.6395	sc_d12
Old	82.9833	sc_d12
Old	81.6505	sc_d12
Old	95.1679	sc_d12
Old	71.4734	sc_d12
Old	60.8971	sc_d12
Old	66.6665	sc_d12
Old	88.4236	sc_d12
Old	82.317	sc_d12
Old	75.6073	sc_d12
Old	84.6826	sc_d12
Old	84.5818	sc_d12
Old	68.2153	sc_d12
Old	85.8403	sc_d12
Old	69.1177	sc_d12
Old	84.5626	sc_d12
Old	65.9539	sc_d12
Old	82.1041	sc_d12
Old	62.806	sc_d12
Old	79.8884	sc_d12
Old	78.5489	sc_d12
Old	74.4061	sc_d12
Old	68.4486	sc_d12
Old	73.8653	sc_d12
Old	67.9186	sc_d12
Old	71.2334	sc_d12
Old	83.4006	sc_d12
Old	68.4	sc_d12
Old	82.6164	sc_d12
Old	73.4237	sc_d12
Old	78.7226	sc_d12
Old	84.0148	sc_d12
Old	78.4447	sc_d12
Old	60.3723	sc_d12
Old	81.1962	sc_d12
Old	86.967	sc_d12
Old	74.1826	sc_d12
Old	64.4688	sc_d12
Old	76.7672	sc_d12
Old	67.6221	sc_d12
Old	83.4635	sc_d12
Old	82.0281	sc_d12
Old	75.1057	sc_d12
Old	70.7928	sc_d12
Old	79.8193	sc_d12
Old	75.8239	sc_d12
Old	70.7762	sc_d12
Old	91.3983	sc_d12
Old	93.1444	sc_d12
Old	68.6618	sc_d12
Old	77.6058	sc_d12
Old	62.3524	sc_d12
Old	82.4998	sc_d12
Old	71.3322	sc_d12
Old	79.1956	sc_d12
Old	75.3829	sc_d12
Old	81.1866	sc_d12
Old	82.413	sc_d12
Old	78.0428	sc_d12
Old	75.0618	sc_d12
Old	84.0246	sc_d12
Old	77.1898	sc_d12
Old	66.5571	sc_d12
Old	67.1723	sc_d12
Old	74.6293	sc_d12
Old	73.1523	sc_d12
Old	75.9621	sc_d12
Old	72.1939	sc_d12
Old	76.541	sc_d12
Old	76.8011	sc_d12
Old	87.0915	sc_d12
Old	75.216	sc_d12
Old	83.4209	sc_d12
Old	67.4174	sc_d12
Old	70.7941	sc_d12
Old	82.898	sc_d12
Old	79.119	sc_d12
Old	64.2095	sc_d12
Old	73.7999	sc_d12
Old	74.1123	sc_d12
Old	82.8736	sc_d12
Old	69.2523	sc_d12
Old	72.9342	sc_d12
Old	57.85	sc_d12
Old	85.9671	sc_d12
Old	85.31	sc_d12
Old	72.9627	sc_d12
Old	58.658	sc_d12
Old	61.0439	sc_d12
Old	77.8096	sc_d12
Old	81.3919	sc_d12
Old	75.6604	sc_d12
Old	65.5838	sc_d12
Old	82.7505	sc_d12
Old	82.7252	sc_d12
Old	95.4122	sc_d12
Old	70.3183	sc_d12
Old	78.5537	sc_d12
Old	74.692	sc_d12
Old	81.4699	sc_d12
Old	74.9679	sc_d12
Old	67.639	sc_d12
Old	81.5236	sc_d12
Old	79.223	sc_d12
Old	81.1544	sc_d12
Old	76.4523	sc_d12
Old	72.1577	sc_d12
Old	69.9256	sc_d12
Old	69.2725	sc_d12
Old	79.0621	sc_d12
Old	57.8569	sc_d12
Old	81.197	sc_d12
Old	82.0448	sc_d12
Old	77.0532	sc_d12
Old	78.9498	sc_d12
Old	65.4754	sc_d12
Old	57.134	sc_d12
Old	74.3035	sc_d12
Old	77.4031	sc_d12
Old	72.3466	sc_d12
Old	95.1055	sc_d12
Old	74.4455	sc_d12
Old	71.1429	sc_d12
Old	80.0155	sc_d12
Old	71.7357	sc_d12
Old	73.216	sc_d12
Old	78.4838	sc_d12
Old	73.8611	sc_d12
Old	90.9461	sc_d12
Old	82.3151	sc_d12
Old	71.858	sc_d12
Old	66.4319	sc_d12
Old	78.2957	sc_d12
Old	79.8616	sc_d12
Old	68.6538	sc_d12
Old	60.7525	sc_d12
Old	79.6888	sc_d12
Old	75.0668	sc_d12
Old	74.1776	sc_d12
Old	65.7876	sc_d12
Old	63.7603	sc_d12
Old	69.9687	sc_d12
Old	80.56	sc_d12
Old	70.1969	sc_d12
Old	73.4766	sc_d12
Old	70.1882	sc_d12
Old	69.5441	sc_d12
Old	89.9717	sc_d12
Old	68.4895	sc_d12
Old	74.9086	sc_d12
Old	90.7521	sc_d12
Old	56.4346	sc_d12
Old	50.7325	sc_d12
Old	78.3009	sc_d12
Old	70.1531	sc_d12
Old	75.7807	sc_d12
Old	80.409	sc_d12
Old	70.6361	sc_d12
Old	76.8065	sc_d12
Old	79.3889	sc_d12
Old	69.5861	sc_d12
Old	77.0978	sc_d12
Old	88.6492	sc_d12
Old	72.5904	sc_d12
Old	87.598	sc_d12
Old	67.1643	sc_d12
Old	66.1056	sc_d12
Old	78.9011	sc_d12
Old	72.7891	sc_d12
Old	78.4777	sc_d12
Old	72.9164	sc_d12
Old	75.4524	sc_d12
Old	68.1304	sc_d12
Old	80.7847	sc_d12
Old	65.9206	sc_d12
Old	66.2206	sc_d12
Old	86.802	sc_d12
Old	77.2519	sc_d12
Old	70.5868	sc_d12
Old	76.3768	sc_d12
Old	78.2719	sc_d12
Old	70.0249	sc_d12
Old	74.6325	sc_d12
Old	76.1971	sc_d12
Old	77.7761	sc_d12
Old	74.3467	sc_d12
Old	91.3614	sc_d12
Old	83.7307	sc_d12
Old	72.2841	sc_d12
Old	71.8874	sc_d12
Old	87.4252	sc_d12
Old	73.3757	sc_d12
Old	82.6171	sc_d12
Old	82.5937	sc_d12
Old	68.9524	sc_d12
Old	77.6372	sc_d12
Old	82.8145	sc_d12
Old	80.6222	sc_d12
Old	65.0694	sc_d12
Old	71.1566	sc_d12
Old	73.1841	sc_d12
Old	76.24	sc_d12
Old	72.2287	sc_d12
Old	72.5349	sc_d12
Old	86.571	sc_d12
Old	62.7718	sc_d12
Old	68.972	sc_d12
Old	78.1027	sc_d12
Old	76.1245	sc_d12
Old	80.3103	sc_d12
Old	64.5636	sc_d12
Old	61.8031	sc_d12
Old	80.7284	sc_d12
Old	75.1717	sc_d12
Old	78.522	sc_d12
Old	87.0518	sc_d12
Old	61.0492	sc_d12
Old	89.4885	sc_d12
Old	76.5098	sc_d12
Old	46.4674	sc_d12
Old	75.4486	sc_d12
Old	78.1258	sc_d12
Old	75.2184	sc_d12
Old	68.5202	sc_d12
Old	85.9515	sc_d12
Old	78.6145	sc_d12
Old	87.7573	sc_d12
Old	74.9838	sc_d12
Old	76.0099	sc_d12
Old	76.0112	sc_d12
Old	89.3814	sc_d12
Old	80.8877	sc_d12
Old	67.8049	sc_d12
Old	89.5843	sc_d12
Old	65.1038	sc_d12
Old	69.5445	sc_d12
Old	70.7635	sc_d12
Old	86.705	sc_d12
Old	55.3148	sc_d12
Old	58.9345	sc_d12
Old	83.3463	sc_d12
Old	68.7457	sc_d12
Old	75.3454	sc_d12
Old	80.2777	sc_d12
Old	90.1449	sc_d12
Old	69.2027	sc_d12
Old	69.7875	sc_d12
Old	86.9794	sc_d12
Old	75.193	sc_d12
Old	72.9288	sc_d12
Old	90.6198	sc_d12
Old	63.2383	sc_d12
Old	82.0486	sc_d12
Old	75.9904	sc_d12
Old	82.8552	sc_d12
Old	82.125	sc_d12
Old	78.1733	sc_d12
Old	77.3191	sc_d12
Old	72.278	sc_d12
Old	76.2377	sc_d12
Old	75.5344	sc_d12
Old	89.1933	sc_d12
Old	80.4316	sc_d12
Old	74.0839	sc_d12
Old	74.1993	sc_d12
Old	83.4249	sc_d12
Old	78.3197	sc_d12
Old	70.6263	sc_d12
Old	60.2674	sc_d12
Old	67.4916	sc_d12
Old	76.9524	sc_d12
Old	80.6599	sc_d12
Old	76.4973	sc_d12
Old	87.7397	sc_d12
Old	65.7794	sc_d12
Old	80.1615	sc_d12
Old	70.8018	sc_d12
Old	80.1817	sc_d12
Old	67.9875	sc_d12
Old	91.4831	sc_d12
Old	88.7114	sc_d12
Old	83.4795	sc_d12
Old	76.1995	sc_d12
Old	57.1676	sc_d12
Old	72.3635	sc_d12
Old	73.4088	sc_d12
Old	94.8987	sc_d12
Old	79.3758	sc_d12
Old	75.058	sc_d12
Old	64.7739	sc_d12
Old	79.1412	sc_d12
Old	65.9456	sc_d12
Old	78.0517	sc_d12
Old	67.1954	sc_d12
Old	92.7622	sc_d12
Old	94.6198	sc_d12
Old	79.9413	sc_d12
Old	74.6203	sc_d12
Old	63.4153	sc_d12
Old	88.6026	sc_d12
Old	78.7767	sc_d12
Old	89.7427	sc_d12
Old	81.2682	sc_d12
Old	78.6885	sc_d12
Old	60.9013	sc_d12
Old	71.022	sc_d12
Old	87.1433	sc_d12
Old	66.7082	sc_d12
Old	72.8594	sc_d12
Old	75.4114	sc_d12
Old	72.2959	sc_d12
Old	75.2407	sc_d12
Old	71.325	sc_d12
Old	73.5777	sc_d12
Old	83.9594	sc_d12
Old	70.9012	sc_d12
Old	70.8295	sc_d12
Old	74.5134	sc_d12
Old	82.7256	sc_d12
Old	63.5827	sc_d12
Old	69.999	sc_d12
Old	68.83	sc_d12
Old	70.5021	sc_d12
Old	88.5024	sc_d12
Old	65.6694	sc_d12
Old	84.4819	sc_d12
Old	80.5445	sc_d12
Old	82.095	sc_d12
Old	94.1401	sc_d12
Old	71.3045	sc_d12
Old	77.2736	sc_d12
Old	79.6924	sc_d12
Old	74.6747	sc_d12
Old	85.948	sc_d12
Old	75.9427	sc_d12
Old	87.1952	sc_d12
Old	74.0194	sc_d12
Old	78.2885	sc_d12
Old	64.5956	sc_d12
Old	70.8286	sc_d12
Old	83.9305	sc_d12
Old	76.5833	sc_d12
Old	73.3715	sc_d12
Old	71.682	sc_d12
Old	50.5046	sc_d12
Old	75.6343	sc_d12
Old	81.2214	sc_d12
Old	92.2959	sc_d12
Old	62.7837	sc_d12
Old	89.0158	sc_d12
Old	74.0912	sc_d12
Old	73.6284	sc_d12
Old	75.396	sc_d12
Old	81.7253	sc_d12
Old	75.4267	sc_d12
Old	72.7243	sc_d12
Old	65.3902	sc_d12
Old	77.6801	sc_d12
Old	88.374	sc_d12
Old	79.1756	sc_d12
Old	78.649	sc_d12
Old	65.4863	sc_d12
Old	68.2188	sc_d12
Old	81.8842	sc_d12
Old	74.832	sc_d12
Old	84.3243	sc_d12
Old	71.522	sc_d12
Old	83.8449	sc_d12
Old	79.6183	sc_d12
Old	69.9766	sc_d12
Old	80.8492	sc_d12
Old	80.3996	sc_d12
Old	78.5546	sc_d12
Old	70.628	sc_d12
Old	72.0369	sc_d12
Old	61.5739	sc_d12
Old	77.7404	sc_d12
Old	70.6465	sc_d12
Old	78.251	sc_d12
Old	61.2795	sc_d12
Old	63.0356	sc_d12
Old	75.7233	sc_d12
Old	79.6625	sc_d12
Old	70.9372	sc_d12
Old	63.2567	sc_d12
Old	89.3911	sc_d12
Old	76.7528	sc_d12
Old	80.3275	sc_d12
Old	73.9224	sc_d12
Old	87.9397	sc_d12
Old	85.4848	sc_d12
Old	90.9334	sc_d12
Old	73.3907	sc_d12
Old	92.3142	sc_d12
Old	89.9374	sc_d12
Old	73.4223	sc_d12
Old	85.8352	sc_d12
Old	90.7618	sc_d12
Old	61.15	sc_d12
Old	49.2744	sc_d12
Old	82.2861	sc_d12
Old	84.0606	sc_d12
Old	74.4967	sc_d12
Old	68.7059	sc_d12
Old	88.7944	sc_d12
Old	63.3635	sc_d12
Old	76.7989	sc_d12
Old	65.5354	sc_d12
Old	80.3832	sc_d12
Old	81.0822	sc_d12
Old	80.9185	sc_d12
Old	78.3558	sc_d12
Old	70.3545	sc_d12
Old	73.6054	sc_d12
Old	90.9655	sc_d12
Old	84.9705	sc_d12
Old	83.816	sc_d12
Old	74.8808	sc_d12
Old	81.0159	sc_d12
Old	71.2498	sc_d12
Old	79.09	sc_d12
Old	78.0512	sc_d12
Old	78.5072	sc_d12
Old	81.1091	sc_d12
Old	75.822	sc_d12
Old	85.3862	sc_d12
Old	75.0545	sc_d12
Old	77.2032	sc_d12
Old	85.9886	sc_d12
Old	72.762	sc_d12
Old	67.9008	sc_d12
Old	77.1769	sc_d12
Old	77.0175	sc_d12
Old	76.8333	sc_d12
Old	71.1189	sc_d12
Old	78.9639	sc_d12
Old	83.2044	sc_d12
Old	70.1448	sc_d12
Old	77.9308	sc_d12
Old	82.6232	sc_d12
Old	81.2255	sc_d12
Old	72.118	sc_d12
Old	78.0505	sc_d12
Old	62.4665	sc_d12
Old	74.2449	sc_d12
Old	81.6808	sc_d12
Old	64.8278	sc_d12
Old	85.6097	sc_d12
Old	74.1522	sc_d12
Old	83.9983	sc_d12
Old	83.5305	sc_d12
Old	81.6493	sc_d12
Old	95.6578	sc_d12
Old	79.3181	sc_d12
Old	73.8313	sc_d12
Old	75.3709	sc_d12
Old	80.4814	sc_d12
Old	86.027	sc_d12
Old	65.3703	sc_d12
Old	55.1468	sc_d12
Old	84.4531	sc_d12
Old	68.0257	sc_d12
Old	80.9015	sc_d12
Old	79.3076	sc_d12
Old	72.2686	sc_d12
Old	75.4418	sc_d12
Old	74.5971	sc_d12
Old	83.0549	sc_d12
Old	71.6428	sc_d12
Old	79.6902	sc_d12
Old	76.6617	sc_d12
Old	83.6606	sc_d12
Old	71.3687	sc_d12
Old	73.8932	sc_d12
Old	81.4915	sc_d12
Old	80.3952	sc_d12
Old	78.8304	sc_d12
Old	84.6967	sc_d12
Old	73.6736	sc_d12
Old	59.9477	sc_d12
Old	84.1623	sc_d12
Old	76.0849	sc_d12
Old	86.0628	sc_d12
Old	58.4882	sc_d12
Old	75.2843	sc_d12
Old	80.9832	sc_d12
Old	81.8286	sc_d12
Old	86.5629	sc_d12
Old	89.1438	sc_d12
Old	90.9254	sc_d12
Old	80.0798	sc_d12
Old	70.8628	sc_d12
Old	80.1826	sc_d12
Old	74.8658	sc_d12
Old	81.7539	sc_d12
Old	78.892	sc_d12
Old	84.4031	sc_d12
Old	84.9566	sc_d12
Old	75.1521	sc_d12
Old	59.9266	sc_d12
Old	85.4034	sc_d12
Old	91.1775	sc_d12
Old	68.9992	sc_d12
Old	83.6162	sc_d12
Old	80.5022	sc_d12
Old	60.9043	sc_d12
Old	76.0553	sc_d12
Old	70.121	sc_d12
Old	80.9643	sc_d12
Old	83.17	sc_d12
Old	90.3724	sc_d12
Old	79.893	sc_d12
Old	75.8085	sc_d12
Old	72.7097	sc_d12
Old	88.7937	sc_d12
Old	85.7868	sc_d12
Old	85.1765	sc_d12
Old	72.0425	sc_d12
Old	73.0246	sc_d12
Old	71.884	sc_d12
Old	90.6851	sc_d12
Old	71.0583	sc_d12
Old	85.9844	sc_d12
Old	71.8389	sc_d12
Old	61.175	sc_d12
Old	70.5307	sc_d12
Old	72.0694	sc_d12
Old	76.9041	sc_d12
Old	89.6512	sc_d12
Old	77.6447	sc_d12
Old	93.5235	sc_d12
Old	76.6434	sc_d12
Old	76.8331	sc_d12
Old	58.107	sc_d12
Old	83.2094	sc_d12
Old	66.7527	sc_d12
Old	37.2718	sc_d12
Old	68.3714	sc_d12
Old	76.1402	sc_d12
Old	82.2645	sc_d12
Old	66.5171	sc_d12
Old	67.9443	sc_d12
Old	89.2381	sc_d12
Old	81.7149	sc_d12
Old	74.8506	sc_d12
Old	75.4537	sc_d12
Old	76.6608	sc_d12
Old	76.6493	sc_d12
Old	70.2641	sc_d12
Old	66.8912	sc_d12
Old	70.0284	sc_d12
Old	67.0442	sc_d12
Old	74.1589	sc_d12
Old	73.2276	sc_d12
Old	76.2443	sc_d12
Old	87.5518	sc_d12
Old	71.1573	sc_d12
Old	70.573	sc_d12
Old	66.0037	sc_d12
Old	82.1092	sc_d12
Old	73.1853	sc_d12
Old	65.2287	sc_d12
Old	79.5164	sc_d12
Old	68.6954	sc_d12
Old	79.835	sc_d12
Old	85.9436	sc_d12
Old	76.9143	sc_d12
Old	83.0872	sc_d12
Old	91.8918	sc_d12
Old	76.867	sc_d12
Old	77.6017	sc_d12
Old	83.1636	sc_d12
Old	77.3851	sc_d12
Old	95.4506	sc_d12
Old	75.2727	sc_d12
Old	76.9621	sc_d12
Old	61.9676	sc_d12
Old	54.0947	sc_d12
Old	85.1727	sc_d12
Old	69.9254	sc_d12
Old	80.0469	sc_d12
Old	71.119	sc_d12
Old	84.2691	sc_d12
Old	46.2062	sc_d12
Old	73.8655	sc_d12
Old	83.8223	sc_d12
Old	94.0062	sc_d12
Old	63.1021	sc_d12
Old	85.1072	sc_d12
Old	63.5532	sc_d12
Old	74.0168	sc_d12
Old	88.1275	sc_d12
Old	77.3527	sc_d12
Old	90.8489	sc_d12
Old	69.6058	sc_d12
Old	75.1929	sc_d12
Old	83.0444	sc_d12
Old	77.0376	sc_d12
Old	73.1773	sc_d12
Old	89.2736	sc_d12
Old	74.3594	sc_d12
Old	70.3222	sc_d12
Old	80.5809	sc_d12
Old	81.8165	sc_d12
Old	70.4952	sc_d12
Old	86.2623	sc_d12
Old	83.0978	sc_d12
Old	78.8181	sc_d12
Old	86.2226	sc_d12
Old	83.2041	sc_d12
Old	66.1223	sc_d12
Old	86.2282	sc_d12
Old	71.5186	sc_d12
Old	81.3252	sc_d12
Old	78.5949	sc_d12
Old	73.2416	sc_d12
Old	85.7082	sc_d12
Old	62.3545	sc_d12
Old	80.258	sc_d12
Old	86.725	sc_d12
Old	78.2393	sc_d12
Old	75.5682	sc_d12
Old	82.2324	sc_d12
Old	75.9812	sc_d12
Old	59.6788	sc_d12
Old	89.1502	sc_d12
Old	76.3576	sc_d12
Old	80.8943	sc_d12
Old	78.1554	sc_d12
Old	68.4775	sc_d12
Old	63.5325	sc_d12
Old	62.1038	sc_d12
Old	74.1784	sc_d12
Old	69.347	sc_d12
Old	75.027	sc_d12
Old	57.7907	sc_d12
Old	73.6934	sc_d12
Old	65.0307	sc_d12
Old	88.4177	sc_d12
Old	78.1725	sc_d12
Old	84.7915	sc_d12
Old	75.137	sc_d12
Old	85.8408	sc_d12
Old	81.9069	sc_d12
Old	68.8391	sc_d12
Old	80.2404	sc_d12
Old	72.3426	sc_d12
Old	69.8569	sc_d12
Old	76.2071	sc_d12
Old	72.7119	sc_d12
Old	77.3947	sc_d12
Old	79.7853	sc_d12
Old	70.8912	sc_d12
Old	68.0689	sc_d12
Old	78.2948	sc_d12
Old	73.0012	sc_d12
Old	65.0995	sc_d12
Old	74.1377	sc_d12
Old	79.51	sc_d12
Old	89.2842	sc_d12
Old	83.126	sc_d12
Old	68.3693	sc_d12
Old	68.0128	sc_d12
Old	75.9008	sc_d12
Old	79.3708	sc_d12
Old	72.1445	sc_d12
Old	83.9345	sc_d12
Old	91.6905	sc_d12
Old	80.696	sc_d12
Old	76.4776	sc_d12
Old	75.0115	sc_d12
Old	75.7971	sc_d12
Old	75.6834	sc_d12
Old	93.9425	sc_d12
Old	60.0621	sc_d12
Old	70.3583	sc_d12
Old	82.1555	sc_d12
Old	85.9877	sc_d12
Old	75.7397	sc_d12
Old	68.2211	sc_d12
Old	73.1667	sc_d12
Old	67.8344	sc_d12
Old	64.7815	sc_d12
Old	80.1256	sc_d12
Old	75.2228	sc_d12
Old	80.2979	sc_d12
Old	69.3196	sc_d12
Old	69.572	sc_d12
Old	74.1434	sc_d12
Old	78.4681	sc_d12
Old	69.9698	sc_d12
Old	87.5604	sc_d12
Old	87.4305	sc_d12
Old	67.4049	sc_d12
Old	84.9744	sc_d12
Old	77.0096	sc_d12
Old	73.2423	sc_d12
Old	75.5096	sc_d12
Old	71.2511	sc_d12
Old	70.181	sc_d12
Old	66.8844	sc_d12
Old	67.3434	sc_d12
Old	62.7964	sc_d12
Old	74.0427	sc_d12
Old	75.6251	sc_d12
Old	73.8254	sc_d12
Old	74.188	sc_d12
Old	83.6726	sc_d12
Old	92.8176	sc_d12
Old	82.3565	sc_d12
Old	81.9748	sc_d12
Old	79.2566	sc_d12
Old	75.8679	sc_d12
Old	93.1413	sc_d12
Old	72.3862	sc_d12
Old	61.9725	sc_d12
Old	88.8011	sc_d12
Old	86.9199	sc_d12
Old	74.8241	sc_d12
Old	71.7843	sc_d12
Old	61.6521	sc_d12
Old	74.0861	sc_d12
Old	70.4858	sc_d12
Old	60.5843	sc_d12
Old	77.5283	sc_d12
Old	81.2243	sc_d12
Old	74.2859	sc_d12
Old	78.7497	sc_d12
Old	81.6049	sc_d12
Old	82.2098	sc_d12
Old	78.0754	sc_d12
Old	80.9765	sc_d12
Old	73.3711	sc_d12
Old	71.6118	sc_d12
Old	70.3663	sc_d12
Old	84.8517	sc_d12
Old	77.1395	sc_d12
Old	76.7158	sc_d12
Old	71.6215	sc_d12
Old	61.3926	sc_d12
Old	68.6804	sc_d12
Old	82.1322	sc_d12
Old	72.3363	sc_d12
Old	91.1969	sc_d12
Old	73.893	sc_d12
Old	87.6687	sc_d12
Old	75.5457	sc_d12
Old	79.6736	sc_d12
Old	77.143	sc_d12
Old	81.447	sc_d12
Old	76.1285	sc_d12
Old	84.9034	sc_d12
Old	79.8019	sc_d12
Old	74.0938	sc_d12
Old	77.74	sc_d12
Old	68.3925	sc_d12
Old	84.3499	sc_d12
Old	84.0506	sc_d12
Old	72.9916	sc_d12
Old	88.19	sc_d12
Old	89.9644	sc_d12
Old	71.9798	sc_d12
Old	69.0312	sc_d12
Old	64.5946	sc_d12
Old	54.8082	sc_d12
Old	73.1207	sc_d12
Old	69.2071	sc_d12
Old	87.5584	sc_d12
Old	89.4231	sc_d12
Old	76.8872	sc_d12
Old	73.7531	sc_d12
Old	71.2209	sc_d12
Old	85.9303	sc_d12
Old	78.9146	sc_d12
Old	63.0755	sc_d12
Old	83.316	sc_d12
Old	76.5642	sc_d12
Old	71.5443	sc_d12
Old	81.8865	sc_d12
Old	73.5605	sc_d12
Old	73.9156	sc_d12
Old	92.0639	sc_d12
Old	73.1837	sc_d12
Old	70.2894	sc_d12
Old	79.2372	sc_d12
Old	68.8956	sc_d12
Old	83.0898	sc_d12
Old	68.8342	sc_d12
Old	79.9214	sc_d12
Old	76.7848	sc_d12
Old	74.9211	sc_d12
Old	72.6074	sc_d12
Old	68.9152	sc_d12
Old	68.0193	sc_d12
Old	76.2544	sc_d12
Old	71.0514	sc_d12
Old	75.4644	sc_d12
Old	73.7029	sc_d12
Old	78.3688	sc_d12
Old	70.7318	sc_d12
Old	74.2897	sc_d12
Old	90.3401	sc_d12
Old	63.6946	sc_d12
Old	78.363	sc_d12
Old	73.1515	sc_d12
Old	73.1829	sc_d12
Old	83.8721	sc_d12
Old	84.0853	sc_d12
Old	78.0047	sc_d12
Old	68.2178	sc_d12
Old	77.6959	sc_d12
Old	58.7695	sc_d12
Old	79.6494	sc_d12
Old	65.2459	sc_d12
Old	82.479	sc_d12
Old	72.827	sc_d12
Old	81.4466	sc_d12
Old	72.8433	sc_d12
Old	72.898	sc_d12
Old	67.0038	sc_d12
Old	77.4469	sc_d12
Old	67.9678	sc_d12
Old	91.0636	sc_d12
Old	76.1108	sc_d12
Old	77.4382	sc_d12
Old	70.5887	sc_d12
Old	81.912	sc_d12
Old	64.5982	sc_d12
Old	76.9881	sc_d12
Old	70.5312	sc_d12
Old	84.7929	sc_d12
Old	96.6763	sc_d12
Old	82.8316	sc_d12
Old	81.8476	sc_d12
Old	72.6953	sc_d12
Old	86.9863	sc_d12
Old	82.9644	sc_d12
Old	71.8736	sc_d12
Old	65.7938	sc_d12
Old	76.0731	sc_d12
Old	81.1456	sc_d12
Old	82.7014	sc_d12
Old	72.7304	sc_d12
Old	87.7614	sc_d12
Old	78	sc_d12
Old	75.7428	sc_d12
Old	80.6661	sc_d12
Old	77.2407	sc_d12
Old	68.6633	sc_d12
Old	59.674	sc_d12
Old	84.7317	sc_d12
Old	78.272	sc_d12
Old	79.7245	sc_d12
Old	70.3305	sc_d12
Old	83.5112	sc_d12
Old	69.3485	sc_d12
Old	76.2084	sc_d12
Old	61.8559	sc_d12
Old	67.7052	sc_d12
Old	95.5187	sc_d12
Old	75.9267	sc_d12
Old	79.991	sc_d12
Old	70.7165	sc_d12
Old	74.9851	sc_d12
Old	74.5328	sc_d12
Old	84.3407	sc_d12
Old	67.6123	sc_d12
Old	91.7099	sc_d12
Old	78.7556	sc_d12
Old	74.8661	sc_d12
Old	81.7873	sc_d12
Old	82.1223	sc_d12
Old	75.2504	sc_d12
Old	82.4721	sc_d12
Old	80.8773	sc_d12
Old	70.8567	sc_d12
Old	73.949	sc_d12
Old	71.8611	sc_d12
Old	80.6344	sc_d12
Old	90.225	sc_d12
Old	73.9112	sc_d12
Old	70.2032	sc_d12
Old	78.2528	sc_d12
Old	74.7685	sc_d12
Old	55.1351	sc_d12
Old	71.9823	sc_d12
Old	83.7788	sc_d12
Old	91.3654	sc_d12
Old	87.5955	sc_d12
Old	73.949	sc_d12
Old	86.0028	sc_d12
Old	77.1824	sc_d12
Old	75.245	sc_d12
Old	74.7693	sc_d12
Old	80.777	sc_d12
Old	83.3806	sc_d12
Old	70.0611	sc_d12
Old	66.2138	sc_d12
Old	73.9369	sc_d12
Old	80.7846	sc_d12
Old	79.2853	sc_d12
Old	75.8983	sc_d12
Old	86.0481	sc_d12
Old	79.0847	sc_d12
Old	89.0391	sc_d12
Old	78.1027	sc_d12
Old	77.782	sc_d12
Old	85.2845	sc_d12
Old	71.5059	sc_d12
Old	83.34	sc_d12
Old	72.1676	sc_d12
Old	70.9927	sc_d12
Old	80.2485	sc_d12
Old	72.1589	sc_d12
Old	59.0625	sc_d12
Old	89.4631	sc_d12
Old	80.3292	sc_d12
Old	75.1401	sc_d12
Old	72.8695	sc_d12
Old	78.5392	sc_d12
Old	71.7774	sc_d12
Old	75.7046	sc_d12
Old	76.0693	sc_d12
Old	77.9067	sc_d12
Old	77.6945	sc_d12
Old	102.575	sc_d12
Old	82.4897	sc_d12
Old	79.1556	sc_d12
Old	89.8772	sc_d12
Old	78.7904	sc_d12
Old	70.7595	sc_d12
Old	76.5464	sc_d12
Old	71.0169	sc_d12
Old	76.3431	sc_d12
Old	82.5436	sc_d12
Old	85.4061	sc_d12
Old	77.9719	sc_d12
[truncated: 52,912 more rows]

## Sheet: Test set
Source data 5b-Test data
Age	predicted age	ID
Young	41.3425	15
Young	43.3504	15
Young	34.239	15
Young	34.4569	15
Young	32.9825	15
Young	31.1441	15
Young	44.7913	15
Young	38.8359	15
Young	41.376	15
Young	46.9284	15
Young	53.1056	15
Young	51.3899	15
Young	48.4047	15
Young	37.4367	15
Young	39.3308	15
Young	34.5865	15
Young	31.9792	15
Young	36.322	15
Young	35.4788	15
Young	40.1897	15
Young	33.9788	15
Young	22.8153	15
Young	43.5996	15
Young	64.3776	15
Young	29.7074	15
Young	39.8252	15
Young	43.6207	15
Young	51.6012	15
Young	31.652	15
Young	46.6332	15
Young	36.6244	15
Young	27.9956	15
Young	37.7457	15
Young	38.2747	15
Young	31.4778	15
Young	51.7698	15
Young	53.6413	15
Young	42.0699	15
Young	44.9492	15
Young	37.0428	15
Young	44.7678	15
Young	33.9427	15
Young	32.8019	15
Young	42.4812	15
Young	38.2847	15
Young	43.3495	15
Young	49.9134	15
Young	47.3567	15
Young	37.5066	15
Young	49.6212	15
Young	41.0475	15
Young	42.6772	15
Young	45.1308	15
Young	42.1467	15
Young	44.2028	15
Young	42.0579	15
Young	37.6544	15
Young	34.1201	15
Young	48.2438	15
Young	24.3163	15
Young	33.3862	15
Young	45.6299	15
Young	43.2429	15
Young	49.9595	15
Young	49.6811	15
Young	40.145	15
Young	51.6037	15
Young	40.8914	15
Young	34.6916	15
Young	37.6636	15
Young	46.4958	15
Young	46.2116	15
Young	42.7636	15
Young	44.8549	15
Young	53.2036	15
Young	36.9981	15
Young	46.8943	15
Young	42.862	15
Young	36.6214	15
Young	44.6114	15
Young	34.2769	15
Young	46.1666	15
Young	48.6967	15
Young	37.1239	15
Young	44.4628	15
Young	33.0001	15
Young	46.5606	15
Young	33.1917	15
Young	43.2857	15
Young	30.1202	15
Young	31.5862	15
Young	42.003	15
Young	36.0192	15
Young	38.6292	15
Young	36.8878	15
Young	32.1519	15
Young	33.3749	15
Young	47.5986	15
Young	35.3154	15
Young	35.2584	15
Young	37.4202	15
Young	40.17	15
Young	46.7989	15
Young	33.8534	15
Young	30.0328	15
Young	38.3922	15
Young	39.1343	15
Young	36.3963	15
Young	41.441	15
Young	45.1474	15
Young	32.0569	15
Young	39.977	15
Young	43.2344	15
Young	46.6902	15
Young	40.1961	15
Young	38.4581	15
Young	36.7015	15
Young	41.2764	15
Young	46.4888	15
Young	35.2684	15
Young	38.5784	15
Young	27.5541	15
Young	38.8601	15
Young	40.6172	15
Young	43.7537	15
Young	40.5287	15
Young	41.5385	15
Young	45.8143	15
Young	33.272	15
Young	38.4194	15
Young	50.065	15
Young	43.5607	15
Young	41.886	15
Young	29.9965	15
Young	42.4974	15
Young	40.2636	15
Young	41.2406	15
Young	34.096	15
Young	44.5502	15
Young	44.7545	15
Young	28.3991	15
Young	34.1824	15
Young	43.2858	15
Young	35.3331	15
Young	41.5209	15
Young	41.313	15
Young	42.3149	15
Young	34.2555	15
Young	33.2972	15
Young	32.9316	15
Young	41.9528	15
Young	41.1431	15
Young	43.3727	15
Young	34.4887	15
Young	51.6169	15
Young	45.0091	15
Young	37.1097	15
Young	42.5574	15
Young	40.2251	15
Young	42.6305	15
Young	35.0966	15
Young	44.7694	15
Young	51.7174	15
Young	43.9375	15
Young	35.0573	15
Young	40.4416	15
Young	47.6913	15
Young	25.0706	15
Young	35.6818	15
Young	41.8255	15
Young	36.4526	15
Young	39.8501	15
Young	55.3688	15
Young	41.0201	15
Young	43.6109	15
Young	45.54	15
Young	34.5606	15
Young	45.3891	15
Young	43.0331	15
Young	39.2521	15
Young	41.0962	15
Young	36.1424	15
Young	27.7019	15
Young	31.6859	15
Young	34.2061	15
Young	39.4741	15
Young	45.145	15
Young	47.7509	15
Young	35.5036	15
Young	45.2349	15
Young	37.9558	15
Young	42.2285	15
Young	23.3532	15
Young	42.824	15
Young	33.0676	15
Young	38.638	15
Young	34.0189	15
Young	45.1894	15
Young	28.1815	15
Young	48.1551	15
Young	42.5824	15
Young	37.7421	15
Young	39.0414	15
Young	31.2402	15
Young	43.8234	15
Young	43.9503	15
Young	37.4977	15
Young	47.7239	15
Young	29.5421	15
Young	32.8722	15
Young	42.9167	15
Young	42.3511	15
Young	42.8154	15
Young	49.4417	15
Young	47.9666	15
Young	30.3695	15
Young	32.338	15
Young	21.1671	15
Young	39.9076	15
Young	36.6134	15
Young	36.6703	15
Young	41.7878	15
Young	40.6687	15
Young	41.1974	15
Young	31.0857	15
Young	53.9507	15
Young	34.015	15
Young	38.1335	15
Young	47.4599	15
Young	43.398	15
Young	39.7018	15
Young	39.0132	15
Young	38.6978	15
Young	34.5626	15
Young	33.9894	15
Young	52.9775	15
Young	23.6435	15
Young	45.3359	15
Young	35.215	15
Young	35.8421	15
Young	40.0237	15
Young	46.0562	15
Young	36.4711	15
Young	46.5269	15
Young	27.1163	15
Young	31.2496	15
Young	39.0921	15
Young	45.5559	15
Young	41.7391	15
Young	48.091	15
Young	37.7294	15
Young	31.4885	15
Young	43.6358	15
Young	48.0973	15
Young	36.8363	15
Young	44.989	15
Young	50.4318	15
Young	42.907	15
Young	36.1857	15
Young	30.4712	15
Young	36.8194	15
Young	46.1187	15
Young	40.7102	15
Young	38.0131	15
Young	45.7469	15
Young	49.6159	15
Young	35.1613	15
Young	45.7009	15
Young	47.8495	15
Young	45.9243	15
Young	49.928	15
Young	34.2206	15
Young	26.9362	15
Young	48.3294	15
Young	36.8763	15
Young	51.6324	15
Young	44.2575	15
Young	35.9112	15
Young	48.7759	15
Young	47.1146	15
Young	52.6197	15
Young	32.1025	15
Young	39.651	15
Young	46.7739	15
Young	41.6317	15
Young	43.5397	15
Young	35.7451	15
Young	31.8638	15
Young	39.4805	15
Young	45.8734	15
Young	39.6286	15
Young	55.063	15
Young	40.3568	15
Young	48.0138	15
Young	35.0534	15
Young	42.5417	15
Young	26.2088	15
Young	38.3705	15
Young	52.6916	15
Young	51.0834	15
Young	43.0006	15
Young	41.9038	15
Young	29.0476	15
Young	27.0346	15
Young	37.0316	15
Young	51.9449	15
Young	42.548	15
Young	32.3971	15
Young	39.1732	15
Young	33.2104	15
Young	39.8059	15
Young	41.4125	15
Young	33.2362	15
Young	46.2385	15
Young	36.6228	15
Young	49.2371	15
Young	32.735	15
Young	31.664	15
Young	34.1229	15
Young	35.5547	14
Young	31.6707	14
Young	31.4844	14
Young	40.7147	14
Young	35.7518	14
Young	31.5884	14
Young	31.904	14
Young	36.7604	14
Young	43.4373	14
Young	38.4032	14
Young	50.2428	14
Young	40.2103	14
Young	54.1571	14
Young	43.5611	14
Young	51.3241	14
Young	43.0091	14
Young	46.0591	14
Young	33.6278	14
Young	41.6619	14
Young	36.0775	14
Young	46.1855	14
Young	39.7355	14
Young	37.7077	14
Young	31.5724	14
Young	48.4707	14
Young	34.441	14
Young	30.7982	14
Young	38.0955	14
Young	39.6581	14
Young	40.2381	14
Young	32.3117	14
Young	45.4423	14
Young	39.9294	14
Young	33.1381	14
Young	39.4196	14
Young	42.4047	14
Young	36.884	14
Young	46.7144	14
Young	47.053	14
Young	50.4779	14
Young	37.6345	14
Young	37.4368	14
Young	46.7793	14
Young	47.888	14
Young	34.3141	14
Young	40.0461	14
Young	34.384	14
Young	36.735	14
Young	31.5696	14
Young	43.0768	14
Young	32.5217	14
Young	34.8148	14
Young	42.9616	14
Young	55.1761	14
Young	37.6301	14
Young	44.1451	14
Young	44.2397	14
Young	35.9156	14
Young	38.994	14
Young	39.6665	14
Young	34.1828	14
Young	43.8033	14
Young	40.9859	14
Young	39.0148	14
Young	45.4003	14
Young	38.3252	14
Young	38.7914	14
Young	43.5802	14
Young	35.1745	14
Young	45.5013	14
Young	43.3922	14
Young	38.2125	14
Young	45.7856	14
Young	35.7299	14
Young	34.3563	14
Young	38.8031	14
Young	38.8692	14
Young	34.4605	14
Young	45.91	14
Young	37.8723	14
Young	42.3936	14
Young	30.4854	14
Young	42.5057	14
Young	53.481	14
Young	40.4006	14
Young	41.5719	14
Young	50.0758	14
Young	41.7063	14
Young	47.7686	14
Young	30.7956	14
Young	46.8061	14
Young	41.7557	14
Young	44.9907	14
Young	32.2177	14
Young	38.0253	14
Young	38.633	14
Young	49.4317	14
Young	42.0837	14
Young	42.3836	14
Young	38.3521	14
Young	49.6671	14
Young	36.0684	14
Young	38.6577	14
Young	40.2543	14
Young	28.6555	14
Young	36.6525	14
Young	38.4875	14
Young	50.5961	14
Young	43.9902	14
Young	38.1806	14
Young	45.6628	14
Young	47.3553	14
Young	46.5974	14
Young	48.2667	14
Young	49.0712	14
Young	37.8684	14
Young	33.2468	14
Young	43.727	14
Young	35.5647	14
Young	27.3379	14
Young	47.8206	14
Young	41.4577	14
Young	46.1145	14
Young	25.1153	14
Young	36.1571	14
Young	44.2271	14
Young	34.3202	14
Young	39.194	14
Young	43.12	14
Young	44.1339	14
Young	46.557	14
Young	36.4075	14
Young	45.4616	14
Young	39.6893	14
Young	42.5123	14
Young	41.836	14
Young	41.1737	14
Young	37.9915	14
Young	40.8303	14
Young	49.8353	14
Young	35.5103	14
Young	43.6264	14
Young	40.0823	14
Young	49.9895	14
Young	38.0257	14
Young	44.2627	14
Young	55.6195	14
Young	37.4919	14
Young	36.5243	14
Young	29.5137	14
Young	54.8144	14
Young	27.0802	14
Young	61.9527	14
Young	38.7047	14
Young	31.767	14
Young	45.3089	14
Young	44.017	14
Young	48.5241	14
Young	50.2329	14
Young	47.3904	14
Young	53.0725	14
Young	42.2381	14
Young	30.4383	14
Young	43.1684	14
Young	36.302	14
Young	47.7892	14
Young	44.7762	14
Young	45.699	14
Young	43.6169	14
Young	35.9112	14
Young	35.3892	14
Young	41.552	14
Young	49.9508	14
Young	41.8918	14
Young	44.5911	14
Young	38.8171	14
Young	44.4886	14
Young	42.106	14
Young	47.4259	14
Young	40.7362	14
Young	48.3669	14
Young	40.819	14
Young	35.924	14
Young	49.0137	14
Young	46.4918	14
Young	42.689	14
Young	35.9767	14
Young	51.6868	14
Young	43.5307	14
Young	41.9655	14
Young	52.0287	14
Young	67.5086	14
Young	42.8781	14
Young	45.3981	14
Young	34.5653	14
Young	54.4888	14
Young	40.5205	14
Young	36.4623	14
Young	47.0043	14
Young	47.4817	14
Young	36.2863	14
Young	43.8574	14
Young	29.6935	14
Young	52.1352	14
Young	40.6332	14
Young	37.101	14
Young	49.9912	14
Young	30.4039	14
Young	67.0691	14
Young	31.2479	14
Young	30.6005	14
Young	33.2832	14
Young	49.6772	14
Young	34.7598	14
Young	48.2802	14
Young	41.3713	14
Young	36.2529	14
Young	40.8537	14
Young	40.7093	14
Young	41.4983	14
Young	48.5135	14
Young	37.068	14
Young	34.9852	14
Young	42.2207	14
Young	53.8515	14
Young	41.9454	14
Young	44.3971	14
Young	41.8868	14
Young	44.0229	14
Young	42.0894	14
Young	43.9455	14
Young	38.4515	14
Young	49.7221	14
Young	41.9718	14
Young	33.7168	14
Young	45.0781	14
Young	39.6195	14
Young	26.5496	14
Young	50.6356	14
Young	37.0666	14
Young	42.0536	14
Young	40.9037	14
Young	39.4395	14
Young	44.8182	14
Young	53.9551	14
Young	52.2564	14
Young	35.0528	14
Young	44.4598	14
Young	36.553	14
Young	44.4714	14
Young	26.7451	14
Young	43.6045	14
Young	36.1628	14
Young	51.2472	14
Young	38.6518	14
Young	48.1941	14
Young	44.5352	14
Young	43.4812	14
Young	38.476	14
Young	47.2329	14
Young	44.9705	14
Young	37.6301	14
Young	30.9215	14
Young	43.7741	14
Young	42.4228	14
Young	42.7023	14
Young	42.4311	14
Young	41.77	14
Young	42.3718	14
Young	52.7231	14
Young	36.9483	14
Young	47.222	14
Young	29.0492	14
Young	46.1225	14
Young	41.092	14
Young	38.2437	14
Young	41.265	14
Young	48.4714	14
Young	36.0544	14
Young	42.9191	14
Young	40.4562	14
Young	62.3049	14
Young	46.1154	14
Young	46.012	14
Young	39.7684	14
Young	43.8215	14
Young	39.8816	14
Young	41.5276	14
Young	47.553	14
Young	51.4344	14
Young	36.712	14
Young	46.2028	14
Young	41.058	14
Young	41.4841	14
Young	26.603	14
Young	37.121	14
Young	31.8467	14
Young	31.4508	14
Young	42.2057	14
Young	31.7353	14
Young	46.6649	14
Young	49.2094	14
Young	29.5589	14
Young	41.5058	14
Young	46.2663	14
Young	31.6733	14
Young	42.2235	14
Young	36.3145	14
Young	46.5101	14
Young	39.3886	14
Young	45.6994	14
Young	33.7522	14
Young	56.0534	14
Young	37.6154	14
Young	25.8876	14
Young	34.5497	14
Young	41.1906	14
Young	37.1107	14
Young	39.2141	14
Young	27.9208	14
Young	38.2179	14
Young	40.1731	14
Young	48.3982	14
Young	38.5778	14
Young	48.1034	14
Young	40.9611	14
Young	39.2977	14
Young	38.5619	14
Young	39.2357	14
Young	39.7212	14
Young	34.7288	14
Young	47.9056	14
Young	45.7156	14
Young	42.5053	14
Young	43.4361	14
Young	40.1249	14
Young	46.6424	14
Young	56.7161	14
Young	37.0752	14
Young	34.3549	14
Young	39.4863	14
Young	39.738	14
Young	44.3981	14
Young	33.5899	14
Young	38.4575	14
Young	41.0696	14
Young	34.4599	14
Young	41.1805	14
Young	48.231	14
Young	36.3196	14
Young	43.5232	14
Young	45.0041	14
Young	46.4662	14
Young	45.2251	14
Young	50.6051	14
Young	41.7673	14
Young	28.347	14
Young	43.8245	14
Young	59.493	14
Young	51.1396	14
Young	54.955	14
Young	40.0698	14
Young	38.053	14
Young	39.6341	14
Young	35.5948	14
Young	31.1091	14
Young	54.9076	14
Young	49.7199	14
Young	46.3345	14
Young	37.8244	14
Young	49.297	14
Young	35.1798	14
Young	40.6479	14
Young	37.0669	14
Young	31.977	14
Young	34.3858	14
Young	41.3632	14
Young	37.6457	14
Young	30.9875	14
Young	43.4438	14
Young	50.6633	14
Young	40.8152	14
Young	44.5602	14
Young	37.8902	14
Young	40.8816	14
Young	41.9932	14
Young	36.6627	14
Young	53.0231	14
Young	52.3931	14
Young	42.1894	14
Young	41.3735	14
Young	44.2386	14
Young	34.6799	14
Young	55.4533	14
Young	52.4965	14
Young	40.8885	14
Young	21.823	14
Young	48.5792	14
Young	41.2617	14
Young	50.5729	14
Young	42.9088	14
Young	42.9689	14
Young	48.6145	14
Young	37.5267	14
Young	38.7738	14
Young	45.2295	14
Young	37.6379	14
Young	46.6128	14
Young	33.1079	14
Young	38.6434	14
Young	54.2077	14
Young	48.289	14
Young	54.5625	14
Young	48.3776	14
Young	50.9107	14
Young	51.3219	14
Young	22.541	14
Young	42.4868	14
Young	40.4084	14
Young	44.3687	14
Young	33.5522	14
Young	42.3473	14
Young	59.375	14
Young	53.9179	14
Young	40.222	14
Young	42.7889	14
Young	26.2765	14
Young	41.6458	14
Young	45.5445	14
Young	53.2001	14
Young	43.4284	14
Young	27.3215	14
Young	45.3069	14
Young	36.3209	14
Young	35.5516	14
Young	28.4596	14
Young	40.7069	14
Young	47.0302	14
Young	52.2278	14
Young	39.4618	14
Young	43.4246	14
Young	48.7546	14
Young	38.9734	14
Young	39.3861	14
Young	47.7664	14
Young	35.8844	14
Young	23.1344	14
Young	42.6883	14
Young	29.3698	14
Young	29.8841	14
Young	39.7728	14
Young	54.9047	14
Young	41.7712	14
Young	48.2088	14
Young	52.7938	14
Young	43.6	14
Young	47.9853	14
Young	38.225	14
Young	42.6111	14
Young	42.6624	14
Young	32.1964	14
Young	41.1252	14
Young	53.0526	14
Young	41.9319	14
Young	26.1143	14
Young	43.4096	14
Young	39.4221	14
Young	42.425	14
Young	49.7496	14
Young	40.9106	14
Young	41.2744	14
Young	39.5319	14
Young	39.8303	14
Young	29.1648	14
Young	48.3259	14
Young	40.3433	14
Young	41.858	14
Young	53.8811	14
Young	33.897	14
Young	46.5107	14
Young	41.1258	14
Young	43.3553	14
Young	48.1603	14
Young	40.9919	14
Young	35.543	14
Young	44.5259	14
Young	36.544	14
Young	48.6319	14
Young	40.0244	14
Young	28.76	14
Young	43.5979	14
Young	45.3502	14
Young	40.6015	14
Young	37.6929	14
Young	37.4761	14
Young	25.8169	14
Young	46.2502	14
Young	47.0426	14
Young	38.1199	14
Young	32.2068	14
Young	41.1434	14
Young	44.1686	14
Young	55.0877	14
Young	40.1646	14
Young	42.585	14
Young	40.0252	14
Young	40.35	14
Young	33.785	14
Young	34.0836	14
Young	51.4611	14
Young	46.7193	14
Young	45.8278	14
Young	34.9572	14
Young	42.3626	14
Young	23.5518	14
Young	42.559	14
Young	45.4179	14
Young	33.6077	14
Young	37.8249	14
Young	39.7642	14
Young	50.1941	14
Young	44.3388	14
Young	40.6362	14
Young	38.43	14
Young	48.6837	14
Young	43.3505	14
Young	37.3748	14
Young	42.7833	14
Young	36.6913	14
Young	27.5643	14
Young	57.3746	14
Young	35.6083	14
Young	36.3431	14
Young	38.3639	14
Young	50.748	14
Young	41.6958	14
Young	31.2058	14
Young	61.8836	14
Young	43.973	14
Young	26.587	14
Young	36.3929	14
Young	36.1866	14
Young	39.0497	14
Young	36.8205	14
Young	53.445	14
Young	46.3086	14
Young	27.6976	14
Young	33.6412	14
Young	41.6656	14
Young	36.2894	14
Young	41.2053	14
Young	38.0766	14
Young	35.7732	14
Young	50.8763	14
Young	40.3823	14
Young	40.7311	14
Young	40.023	14
Young	51.9426	14
Young	42.7944	14
Young	47.8304	14
Young	33.7061	14
Young	55.9406	14
Young	48.5808	14
Young	42.7364	14
Young	45.9792	14
Young	40.3637	14
Young	40.1119	14
Young	55.8601	14
Young	32.6647	14
Young	40.7625	14
Young	31.9619	14
Young	45.5301	14
Young	54.9147	14
Young	41.3114	14
Young	37.9663	14
Young	29.4388	14
Young	44.8526	14
Young	50.618	14
Young	45.8017	14
Young	38.772	14
Young	46.8243	14
Young	48.2091	14
Young	46.4112	14
Young	36.3396	14
Young	36.7093	14
Young	64.393	14
Young	40.1465	14
Young	34.5483	14
Young	52.5146	14
Young	43.186	14
Young	46.8995	14
Young	32.442	14
Young	43.9778	14
Young	39.6872	14
Young	40.7995	14
Young	31.4396	14
Young	38.4544	14
Young	54.7516	14
Young	47.2877	14
Young	44.7392	14
Young	40.9648	14
Young	35.7203	14
Young	31.9412	14
Young	46.5449	14
Young	42.6801	14
Young	36.0182	14
Young	46.6838	14
Young	34.2142	14
Young	42.1122	14
Young	45.1826	14
Young	32.8397	14
Young	39.5864	14
Young	43.8554	14
Young	50.0644	14
Young	46.2915	14
Young	44.0842	14
Young	39.369	14
Young	50.663	14
Young	36.3235	14
Young	36.8698	14
Young	43.4743	14
Young	35.9456	14
Young	41.7627	14
Young	48.0479	14
Young	51.239	14
Young	28.2609	14
Young	40.7071	14
Young	43.3187	14
Young	37.1049	14
Young	41.7796	14
Young	27.9763	14
Young	30.537	14
Young	47.0371	14
Young	52.7929	14
Young	47.2708	14
Young	32.6055	14
Young	31.071	14
Young	36.4046	14
Young	37.1119	14
Young	33.0174	14
Young	40.6616	14
Young	47.2756	14
Young	55.2312	14
Young	51.1158	14
Young	40.2899	14
Young	50.2255	14
Young	44.2703	14
Young	46.1214	14
Young	36.3538	14
Young	35.1684	14
Young	34.7087	14
Young	47.0337	14
Young	41.9242	14
Young	41.3125	14
Young	48.0813	14
Young	53.8649	14
Young	34.9275	14
Young	49.3259	14
Young	41.5802	14
Young	34.4781	14
Young	43.0919	14
Young	34.5836	14
Young	44.1093	14
Young	44.6767	14
Young	36.2405	14
Young	39.6308	14
Young	42.8601	14
Young	45.2471	14
Young	37.2133	14
Young	38.3595	14
Young	39.9015	14
Young	43.9971	14
Young	54.8019	14
Young	37.8803	14
Young	54.7479	14
Young	45.9598	14
Young	42.9129	14
Young	39.3129	14
Young	36.1599	14
Young	55.6139	14
Young	39.8464	14
Young	57.0123	14
Young	40.5796	14
Young	33.9625	14
Young	41.3537	14
Young	52.2896	14
Young	34.8478	14
Young	46.4045	14
Young	33.4782	14
Young	49.0308	14
Young	63.7391	14
Young	49.0899	14
Young	33.4803	14
Young	36.4492	14
Young	37.6612	14
Young	56.7837	14
Young	53.4522	14
Young	32.1235	14
Young	36.4165	14
Young	52.2424	14
Young	43.2135	14
Young	44.9909	14
Young	30.7928	14
Young	48.5519	14
Young	40.0465	14
Young	38.8971	14
Young	36.2604	14
Young	56.707	14
Young	42.5175	14
Young	34.1727	14
Young	25.473	14
Young	46.0818	14
Young	38.5742	14
Young	47.9168	14
Young	30.6655	14
Young	41.792	14
Young	56.8083	14
Young	42.284	14
Young	47.3301	14
Young	49.2792	14
Young	40.2745	14
Young	41.5179	14
Young	44.3406	14
Young	33.0702	14
Young	52.7899	14
Young	34.7143	14
Young	39.8854	14
Young	50.4114	14
Young	40.5169	14
Young	42.7764	14
Young	52.0492	14
Young	44.4684	14
Young	41.3321	14
Young	58.044	14
Young	43.0061	14
Young	52.4893	14
Young	50.043	14
Young	38.9553	14
Young	49.923	14
Young	37.8236	14
Young	35.8346	14
Young	39.8529	14
Young	31.3109	14
Young	39.9102	14
Young	53.1728	14
Young	33.7139	14
Young	28.5252	14
Young	48.29	14
Young	47.6076	14
Young	46.278	14
Young	45.4527	14
Young	21.4838	14
Young	47.2048	14
Young	47.6985	14
Young	47.6233	14
Young	43.5826	14
Young	31	14
Young	44.3681	14
Young	40.5574	14
Young	35.0227	14
Young	44.6562	14
Young	41.354	14
Young	48.8551	14
Young	46.8894	14
Young	38.654	14
Young	42.3914	14
Young	43.474	14
Young	45.7388	14
Young	36.6795	14
Young	34.1026	14
Young	38.3782	14
Young	51.3804	14
Young	45.9706	14
Young	37.9153	14
Young	45.3022	14
Young	31.3518	14
Young	50.0331	14
Young	42.2579	14
Young	50.4106	14
Young	41.2094	14
Young	53.7188	14
Young	40.3045	14
Young	45.7779	14
Young	46.4887	14
Young	36.7861	14
Young	43.0135	14
Young	33.5892	14
Young	37.8485	14
Young	47.0398	14
Young	44.6109	14
Young	42.4548	14
Young	43.7419	14
Young	43.6299	14
Young	44.3989	14
Young	40.6257	14
Young	46.9462	14
Young	33.7292	14
Young	38.1163	14
Young	31.8814	14
Young	50.6581	14
Young	48.4263	14
Young	33.4297	14
Young	33.0425	14
Young	41.4842	14
Young	53.6728	14
Young	25.7273	14
Young	44.0365	14
Young	44.2809	14
Young	43.5255	14
Young	49.6598	14
Young	44.3261	14
Young	39.1592	14
Young	38.4653	14
Young	52.2189	14
Young	46.8425	14
Young	39.7093	14
Young	35.4393	14
Young	48.0315	14
Young	42.4373	14
Young	37.193	14
Young	33.9115	14
Young	35.4634	14
Young	47.9587	14
Young	40.9975	14
Young	28.2236	14
Young	45.4613	14
Young	48.0566	14
Young	41.5953	14
Young	45.3568	14
Young	26.3255	14
Young	36.1542	14
Young	33.0411	14
Young	43.2396	14
Young	45.3102	14
Young	38.7052	14
Young	41.1555	14
Young	49.102	14
Young	46.2174	14
Young	34.1865	14
Young	45.3339	14
Young	28.5147	14
Young	47.1503	14
Young	46.2296	14
Young	36.9546	14
Young	22.9259	14
Young	46.4535	14
Young	35.2149	14
Young	30.575	14
Young	51.1926	14
Young	42.5234	14
Young	40.7853	14
Young	43.395	14
Young	44.979	14
Young	37.1814	14
Young	46.1902	14
Young	31.9782	14
Young	46.9098	14
Young	47.472	14
Young	47.3334	14
Young	39.558	14
Young	34.201	14
Young	34.9984	14
Young	52.5335	14
Young	46.1777	14
Young	35.4779	14
Young	32.3906	14
Young	41.4372	14
Young	29.9646	14
Young	38.0994	14
Young	40.7322	14
Young	45.677	14
Young	34.8892	14
Young	40.412	14
Young	44.8118	14
Young	49.568	14
Young	46.5722	14
Young	39.1697	14
Young	36.9812	14
Young	58.07	14
Young	34.149	14
Young	43.9911	14
Young	32.1861	14
Young	37.0875	14
Young	52.2443	14
Young	38.7947	14
Young	48.0583	14
Young	40.9019	14
Young	47.9077	14
Young	45.9896	14
Young	37.7992	14
Young	42.4945	14
Young	51.3054	14
Young	54.7107	14
Young	47.2226	14
Young	38.4053	14
Young	43.7893	14
Young	46.8993	14
Young	41.8634	14
Young	44.3125	14
Young	44.675	14
Young	41.9566	14
Young	56.0087	14
Young	44.255	14
Young	50.1407	14
Young	44.7542	14
Young	38.7885	14
Young	58.2053	14
Young	49.8775	14
Young	42.888	14
Young	36.4275	14
Young	39.5982	14
Young	34.4978	14
Young	39.52	14
Young	40.8965	14
Young	40.1948	14
Young	31.0759	14
Young	33.6339	14
Young	43.2732	14
Young	46.4349	14
Young	38.8593	14
Young	39.1391	14
Young	36.4405	14
Young	52.0301	14
Young	35.626	14
Young	47.5485	14
Young	49.1404	14
Young	23.4399	14
Young	41.7599	14
Young	47.5249	14
Young	42.623	14
Young	42.6273	14
Young	40.2034	14
Young	35.1049	14
Young	32.705	14
Young	45.4189	14
Young	43.2014	14
Young	39.7782	14
Young	46.9627	14
Young	36.9966	14
Young	41.5359	14
Young	41.9079	14
Young	39.9584	14
Young	34.6002	14
Young	39.7487	14
Young	30.6801	14
Young	46.526	14
Young	40.979	14
Young	40.0445	14
Young	26.4761	14
Young	36.9534	14
Young	44.7468	14
Young	40.2431	14
Young	35.6361	14
Young	47.982	14
Young	38.5602	14
Young	42.0161	14
Young	27.0858	14
Young	40.9881	14
Young	41.581	14
Young	45.2642	14
Young	48.169	14
Young	50.5019	14
Young	42.9297	14
Young	44.9985	14
Young	42.9801	14
Young	35.3344	14
Young	44.1423	14
Young	43.8154	14
Young	59.3959	14
Young	30.6654	14
Young	40.8485	14
Young	43.457	14
Young	46.3336	14
Young	47.0414	14
Young	50.4418	14
Young	45.2497	14
Young	43.6109	14
Young	33.2221	14
Young	44.8327	14
Young	51.3832	14
Young	38.0274	14
Young	43.9233	14
Young	54.3054	14
Young	33.89	14
Young	35.3806	14
Young	43.1417	14
Young	48.3321	14
Young	49.3867	14
Young	50.5857	14
Young	45.4478	14
Young	40.72	14
Young	39.5226	14
Young	53.3231	14
Young	46.9131	14
Young	49.9838	14
Young	25.8087	14
Young	33.5116	14
Young	49.7505	14
Young	44.7274	14
Young	42.9254	14
Young	47.2334	14
Young	42.427	14
Young	39.322	14
Young	41.9305	14
Young	40.5424	14
Young	41.8423	14
Young	44.6688	14
Young	53.6377	14
Young	53.6099	14
Young	39.6556	14
Young	35.7513	14
Young	46.0454	14
Young	44.1894	14
Young	50.5082	14
Young	39.18	14
Young	38.7339	14
Young	51.1539	14
Young	48.1598	14
Young	27.9953	14
Young	39.9033	14
Young	40.5354	14
Young	45.9473	14
Young	46.8173	14
Young	44.9971	14
Young	35.0719	14
Young	38.5536	14
Young	39.3397	14
Young	45.1232	14
Young	34.2862	14
Young	51.9983	14
Young	39.0039	14
Young	54.363	14
Young	37.072	14
Young	45.9121	14
Young	41.8696	14
Young	38.1933	14
Young	38.8668	14
Young	49.335	14
Young	43.8224	14
Young	36.605	14
Young	47.4398	14
Young	41.1698	14
Young	48.3002	14
Young	49.5376	14
Young	59.9746	14
Young	37.7967	14
Young	37.239	14
Young	41.0435	14
Young	42.858	14
Young	39.0362	14
Young	36.274	14
Young	37.2998	14
Young	33.8622	14
Young	38.9431	14
Young	48.0806	14
Young	35.3093	14
Young	48.3403	14
Young	41.5149	14
Young	26.6458	14
Young	36.95	14
Young	30.9327	14
Young	47.4557	14
Young	48.8368	14
Young	40.5559	14
Young	37.6213	14
Young	40.7915	14
Young	54.5054	14
Young	49.7882	14
Young	36.9636	14
Young	37.2518	14
Young	52.4885	14
Young	39.0648	14
Young	44.7299	14
Young	38.8798	14
Young	45.8369	14
Young	56.2671	14
Young	34.8475	14
Young	45.2314	14
Young	29.0023	14
Young	45.4833	14
Young	34.7351	14
Young	30.5824	14
Young	42.9227	14
Young	36.683	14
Young	39.8772	14
Young	34.4978	14
Young	35.1616	14
Young	47.9126	14
Young	34.5263	14
Young	39.703	14
Young	46.992	14
Young	37.4287	14
Young	33.7733	14
Young	40.2834	14
Young	28.6337	14
Young	30.3046	14
Young	30.3069	14
Young	46.3118	14
Young	46.2554	14
Young	42.4451	14
Young	37.928	14
Young	42.236	14
Young	55.1041	14
Young	45.8957	14
Young	48.8031	14
Young	34.9606	14
Young	41.0809	14
Young	39.9883	14
Young	33.6531	14
Young	39.2171	14
Young	42.43	14
Young	45.1671	14
Young	47.2221	14
Young	33.6105	14
Young	36.1119	14
Young	44.3634	14
Young	36.248	14
Young	34.3863	14
Young	45.7332	14
Young	46.4053	14
Young	33.629	14
Young	26.5303	14
Young	34.7867	14
Young	41.0492	14
Young	47.1981	14
Young	50.443	14
Young	42.8452	14
Young	34.7008	14
Young	38.7118	14
Young	48.3451	14
Young	48.0269	14
Young	43.1083	14
Young	58.8618	14
Young	34.3657	14
Young	33.7361	14
Young	40.7179	14
Young	54.6988	14
Young	44.2252	14
Young	38.7874	14
Young	37.5612	14
Young	44.4809	14
Young	48.8251	14
Young	38.9429	14
Young	37.7526	14
Young	50.6049	14
Young	40.4165	14
Young	43.0976	14
Young	36.6455	14
Young	37.887	14
Young	41.3241	14
Young	44.7193	14
Young	44.4636	14
Young	47.7354	14
Young	54.0935	14
Young	54.3337	14
Young	42.7532	14
Young	41.7453	14
Young	46.038	14
Young	40.2228	14
Young	37.0967	14
Young	33.1144	14
Young	42.0847	14
Young	52.041	14
Young	48.1397	14
Young	44.2965	14
Young	33.6387	14
Young	51.9434	14
Young	30.2714	14
Young	44.6038	14
Young	44.9666	14
Young	44.3291	14
Young	35.0293	14
Young	42.2135	14
Young	48.8826	14
Young	37.7704	14
Young	41.2323	14
Young	33.7106	14
Young	39.2692	14
Young	46.9901	14
Young	26.8038	14
Young	37.4837	14
Young	51.6514	14
Young	38.4195	14
Young	43.8535	14
Young	29.0957	14
Young	32.3005	14
Young	50.2554	14
Young	53.6214	14
Young	29.4737	14
Young	43.9675	14
Young	40.2366	14
Young	35.6749	14
Young	33.1545	14
Young	36.0145	14
Young	38.3948	14
Young	47.6088	14
Young	41.5608	14
Young	44.1553	14
Young	47.9641	14
Young	67.4749	14
Young	41.9026	14
Young	45.6013	14
Young	35.6016	14
Young	49.5855	14
Young	45.1955	14
Young	40.8788	14
Young	52.302	14
Young	46.6455	14
Young	45.9829	14
Young	39.1081	14
Young	44.5984	14
Young	33.5828	14
Young	38.3237	14
Young	47.4408	14
Young	30.9223	14
Young	43.4099	14
Young	53.7164	14
Young	54.1906	14
Young	39.7805	14
Young	30.6436	14
Young	42.4821	14
Young	43.3905	14
Young	37.2166	14
Young	46.6676	14
Young	36.027	14
Young	39.6011	14
Young	41.9058	14
Young	43.9532	14
Young	32.513	14
Young	39.3598	14
Young	40.7832	14
Young	49.4082	14
Young	56.5466	14
Young	42.8045	14
Young	34.0683	14
Young	33.3757	14
Young	44.1064	14
Young	43.3055	14
Young	47.4183	14
Young	46.3148	14
Young	35.867	14
Young	42.667	14
Young	54.6036	14
Young	40.3258	14
Young	41.695	14
Young	53.4545	14
Young	41.829	14
Young	47.5048	14
Young	37.1242	14
Young	40.8175	14
Young	35.3036	14
Young	48.7375	14
Young	32.2279	14
Young	38.872	14
Young	39.0054	14
Young	47.3359	14
Young	47.6275	14
Young	39.3724	14
Young	48.8862	14
Young	53.6746	14
Young	41.0066	14
Young	34.7831	14
Young	43.9274	14
Young	44.1354	14
Young	46.6999	14
Young	48.7989	14
Young	38.7081	14
Young	26.3051	14
Young	50.0624	14
Young	42.9635	14
Young	38.6755	14
Young	33.473	14
Young	53.3164	14
Young	36.1871	14
Young	41.6797	14
Young	49.8241	14
Young	39.7566	14
Young	35.839	14
Young	38.8185	14
Young	31.5918	14
Young	44.1353	14
Young	45.3768	14
Young	41.4327	14
Young	36.781	14
Young	37.7652	14
Young	42.9659	14
Young	44.5048	14
Young	48.0875	14
Young	50.7059	14
Young	40.9182	14
Young	41.495	14
Young	41.9378	14
Young	35.2765	14
Young	54.4825	14
Young	44.5464	14
Young	50.3947	14
Young	33.8724	14
Young	27.3788	14
Young	36.5701	14
Young	51.2587	14
Young	36.6357	14
Young	39.6509	14
Young	43.0768	14
Young	36.9451	14
Young	47.938	14
Young	41.9657	14
Young	41.7268	14
Young	38.9652	14
Young	42.4323	14
Young	51.8064	14
Young	53.974	14
Young	45.4305	14
Young	27.7875	14
Young	42.8314	14
Young	51.348	14
Young	50.285	14
Young	41.926	14
Young	33.6159	14
Young	45.2904	14
Young	38.105	14
Young	30.6684	14
Young	35.96	14
Young	47.2663	14
Young	45.9706	14
Young	47.604	14
Young	30.4208	14
Young	43.8815	14
Young	34.7336	14
Young	36.1872	14
Young	44.3478	14
Young	39.9439	14
Young	45.5594	14
Young	44.607	14
Young	33.1188	14
Young	31.4956	14
Young	38.0599	14
Young	41.2642	14
Young	44.9092	14
Young	51.6321	14
Young	31.7984	14
Young	37.5802	14
Young	52.0416	14
Young	44.1027	14
Young	39.0411	14
Young	37.2821	14
Young	34.9981	14
Young	38.9072	14
Young	54.8252	14
Young	35.408	14
Young	41.2754	14
Young	33.7733	14
Young	43.9261	14
Young	37.8055	14
Young	50.1675	14
Young	49.4828	14
Young	41.7769	14
Young	49.812	14
Young	50.8361	14
Young	48.2008	14
Young	50.7423	14
Young	34.8639	14
Young	39.6495	14
Young	38.7408	14
Young	43.8008	14
Young	40.1792	14
Young	34.3173	14
Young	42.1977	14
Young	38.4579	14
Young	43.1819	14
Young	38.8034	14
Young	50.5591	14
Young	22.5621	14
Young	36.8803	14
Young	46.3035	14
Young	44.0941	14
Young	39.8286	14
Young	34.7135	14
Young	52.6805	14
Young	34.0655	14
Young	39.1116	14
Young	43.5139	14
Young	33.8464	14
Young	27.2373	14
Young	43.0133	14
Young	41.0238	14
Young	51.5011	14
Young	35.2829	14
Young	42.1884	14
Young	36.7009	14
Young	38.6025	14
Young	41.1646	14
Young	30.7782	14
Young	41.8064	14
Young	35.0071	14
Young	46.2606	14
Young	39.1462	14
Young	35.5061	14
Young	42.4808	14
Young	27.1808	14
Young	39.7312	14
Young	44.3496	14
Young	37.0088	14
Young	25.5376	14
Young	57.4331	14
Young	36.2258	14
Young	29.9916	14
Young	47.9018	14
Young	44.6841	14
Young	34.2277	14
Young	60.4656	14
Young	42.9462	14
Young	40.0364	14
Young	38.0994	14
Young	42.448	14
Young	48.8413	14
Young	33.9245	14
Young	53.1511	14
Young	40.451	14
Young	57.4734	14
Young	41.3489	14
Young	29.1599	14
Young	33.0588	14
Young	47.8507	14
Young	31.2006	14
Young	38.6269	14
Young	34.745	14
Young	50.3797	14
Young	46.411	14
Young	51.5854	14
Young	37.9294	14
Young	31.9844	14
Young	37.7522	14
Young	27.3441	14
Young	33.8827	14
Young	55.1809	14
Young	41.8339	14
Young	41.9988	14
Young	32.7438	14
Young	33.641	14
Young	38.444	14
Young	38.617	14
Young	30.763	14
Young	29.2129	14
Young	34.4692	14
Young	33.4359	14
Young	41.3926	14
Young	45.0135	14
Young	59.7453	14
Young	39.5537	14
Young	41.406	14
Young	47.5172	14
Young	38.1067	14
Young	45.9244	14
Young	48.5149	14
Young	14.1544	14
Young	53.4768	14
Young	25.1225	14
Young	40.9442	14
Young	60.3067	14
Young	46.1191	14
Young	52.661	14
Young	44.3171	14
Young	40.7396	14
Young	38.3726	14
Young	47.7112	14
Young	32.009	14
Young	39.3867	14
Young	24.6679	14
Young	34.7249	14
Young	48.1831	14
Young	53.503	14
Young	34.6844	14
Young	33.0882	14
Young	37.1168	14
Young	61.1633	14
Young	46.5707	14
Young	37.4752	14
Young	45.8526	14
Young	35.5663	14
Young	36.1444	14
Young	46.3152	14
Young	37.9585	14
Young	45.0143	14
Young	42.219	14
Young	44.8851	14
Young	35.8609	14
Young	42.1914	14
Young	47.3786	14
Young	32.7801	13
Young	38.2352	13
Young	26.8027	13
Young	40.6627	13
Young	34.6252	13
Young	39.4791	13
Young	40.0186	13
Young	39.8128	13
Young	45.7474	13
Young	34.1653	13
Young	28.7418	13
Young	32.8419	13
Young	32.8146	13
Young	31.4093	13
Young	31.6951	13
Young	36.637	13
Young	32.96	13
Young	36.8415	13
Young	45.7474	13
Young	34.3426	13
Young	43.0057	13
Young	27.6983	13
Young	24.1596	13
Young	51.7917	13
Young	37.1796	13
Young	33.0714	13
Young	50.5126	13
Young	29.8682	13
Young	53.1764	13
Young	46.6358	13
Young	35.2507	13
Young	51.7526	13
Young	27.1785	13
Young	38.7777	13
Young	44.908	13
Young	33.8422	13
Young	42.4994	13
Young	33.0268	13
Young	47.1035	13
Young	47.8025	13
Young	38.1769	13
Young	42.8755	13
Young	42.8563	13
Young	44.8753	13
Young	42.0953	13
Young	33.2537	13
Young	33.635	13
Young	33.3036	13
Young	38.2234	13
Young	36.5824	13
Young	40.9075	13
Young	35.2991	13
Young	41.2977	13
Young	45.658	13
Young	28.8137	13
Young	30.38	13
Young	31.0925	13
Young	29.9197	13
Young	26.863	13
Young	52.496	13
Young	38.0957	13
Young	41.0664	13
Young	44.03	13
Young	36.6876	13
Young	29.103	13
Young	22.8161	13
Young	34.1523	13
Young	38.0074	13
Young	34.8854	13
Young	39.8536	13
Young	54.6668	13
Young	43.5512	13
Young	28.7522	13
Young	41.4651	13
Young	38.7243	13
Young	45.2937	13
Young	28.5385	13
Young	37.943	13
Young	38.5707	13
Young	51.4978	13
Young	45.3204	13
Young	30.4909	13
Young	25.9146	13
Young	46.2651	13
Young	50.6935	13
Young	40.4451	13
Young	32.8647	13
Young	31.548	13
Young	28.1061	13
Young	27.2744	13
Young	29.65	13
Young	47.8458	13
Young	39.3121	13
Young	39.8918	13
Young	52.0616	13
Young	35.7339	13
Young	48.9344	13
Young	42.4624	13
Young	24.2362	13
Young	39.3982	13
Young	46.4718	13
Young	41.9657	13
Young	28.2727	13
Young	46.7049	13
Young	37.2138	13
Young	31.8321	13
Young	36.4967	13
Young	32.6724	13
Young	37.1053	13
Young	41.478	13
Young	47.0816	13
Young	38.4066	13
Young	39.2903	13
Young	48.8895	13
Young	49.1193	13
Young	48.3273	13
Young	35.3397	13
Young	37.251	13
Young	44.1514	13
Young	37.5957	13
Young	50.2233	13
Young	37.2236	13
Young	45.7466	13
Young	37.5678	13
Young	42.4382	13
Young	39.2575	13
Young	38.5895	13
Young	36.9903	13
Young	45.0818	13
Young	47.5799	13
Young	34.5858	13
Young	41.3249	13
Young	37.2606	13
Young	38.1212	13
Young	38.3953	13
Young	42.8341	13
Young	43.1991	13
Young	53.7707	13
Young	50.3343	13
Young	36.6006	13
Young	41.9281	13
Young	34.7375	13
Young	37.845	13
Young	36.0898	13
Young	37.3776	13
Young	26.9431	13
Young	37.2766	13
Young	37.297	13
Young	35.9482	13
Young	30.4603	13
Young	35.8341	13
Young	37.4736	13
Young	43.3649	13
Young	28.2392	13
Young	25.8204	13
Young	36.5621	13
Young	42.47	13
Young	49.818	13
Young	35.9767	13
Young	49.4002	13
Young	53.4331	13
Young	34.5483	13
Young	40.5338	13
Young	44.1668	13
Young	34.3918	13
Young	36.4467	13
Young	46.5822	13
Young	51.8688	13
Young	39.8511	13
Young	54.9691	13
Young	37.5173	13
Young	44.3101	13
Young	31.6483	13
Young	42.5909	13
Young	30.9668	13
Young	44.4703	13
Young	48.0648	13
Young	38.0155	13
Young	33.288	13
Young	33.9286	13
Young	41.5221	13
Young	33.2006	13
Young	46.9097	13
Young	46.4771	13
Young	38.718	13
Young	45.2142	13
Young	35.5127	13
Young	24.177	13
Young	36.0239	13
Young	26.1329	13
Young	37.2504	13
[truncated: 81,068 more rows]
