# Supplementary material for: Heterogeneity and transcriptome changes of human CD8+ T cells across nine decades of life
Source: Nat Commun. 2022 Sep 1;13:5128. doi: 10.1038/s41467-022-32869-x (PMC9436929; doi:10.1038/s41467-022-32869-x)
Supplement: Supplementary file 4 — Source Data [file 41467_2022_32869_MOESM4_ESM.zip › Source data/Source data 5c.xlsx]

## Sheet: Source.data 5c
Source data 5c Top 300 age-changed genes in CD8 T cells from three analyses (MELR, MEEN, and MERF)a
Gene symbol	MELR	MEEN	MERF	Catogory of changeb
CCL5	1	259	.	Increase
S100A4	2	16	.	Increase
NKG7	3	20	.	Increase
RPS26	4	2	2	Increase
GNLY	5	.	.	Increase
CST7	6	61	.	Increase
TSC22D3	7	7	.	Increase
HBA2	8	4	4	Decrease
CCR7	9	131	.	Decrease
LGALS1	10	24	.	Increase
S100A6	11	161	.	Increase
GZMH	12	181	9	Increase
PABPC1	13	136	.	Decrease
CRIP1	14	298	.	Increase
CXCR4	15	22	.	Increase
ZFP36L2	16	14	.	Increase
LTB	17	.	.	Decrease
LDHB	18	.	.	Decrease
GIMAP7	19	51	.	Decrease
IL32	20	228	.	Increase
SELL	21	.	.	Decrease
LRRN3	22	13	10	Decrease
TXNIP	23	8	32	Increase
RGS10	24	.	.	Decrease
SRGN	25	.	.	Increase
GZMA	26	.	61	Increase
PRKCQ-AS1	27	.	.	Decrease
SNHG29	28	186	.	Decrease
RPS4Y1	29	64	7	Decrease
CTSW	30	26	.	Increase
PASK	31	58	.	Decrease
DUSP2	32	.	.	Increase
LEF1	33	.	.	Decrease
LINC02446	34	.	.	Decrease
MYO1F	35	45	.	Increase
CD99	36	.	.	Increase
HBA1	37	31	14	Decrease
HCST	38	.	.	Increase
AIF1	39	196	.	Decrease
CMC1	40	.	.	Increase
ANXA1	41	.	.	Increase
FCER1G	42	112	.	Decrease
JUNB	43	.	.	Increase
CLIC1	44	.	.	Increase
LYAR	45	.	.	Increase
NPM1	46	.	.	Decrease
CD27	47	.	.	Decrease
FLNA	48	.	.	Increase
MT-ND1	49	28	.	Increase
EIF3E	50	.	.	Decrease
TMEM123	51	.	.	Decrease
HLA-C	52	.	.	Increase
MT-ND2	53	37	.	Increase
NUCB2	54	81	.	Decrease
H3F3B	55	.	.	Increase
HLA-DPB1	56	50	12	Increase
SARAF	57	.	.	Decrease
IFITM2	58	.	.	Increase
KLRD1	59	184	.	Increase
HOPX	60	164	.	Increase
LIMD2	61	212	.	Decrease
TCF7	62	.	.	Decrease
CD74	63	.	.	Increase
MT-CYB	64	71	.	Increase
NAP1L1	65	225	.	Decrease
GZMB	66	.	30	Increase
AHNAK	67	.	.	Increase
PPP2R5C	68	.	.	Increase
GAS5	69	143	.	Decrease
GIMAP1	70	192	.	Decrease
PPDPF	71	48	.	Increase
CCL4	72	.	45	Increase
EEF2	73	.	.	Decrease
DUSP1	74	.	.	Increase
MYC	75	300	.	Decrease
LBH	76	222	.	Decrease
IL7R	77	55	.	Decrease
MT-ND5	78	.	.	Increase
SNHG32	79	.	.	Decrease
PDE3B	80	272	.	Decrease
GABPB1-AS1	81	.	.	Decrease
C12orf75	82	240	.	Increase
FCMR	83	.	.	Decrease
ITGB2	84	.	.	Increase
GIMAP4	85	70	.	Decrease
RIPOR2	86	.	.	Decrease
FOXP1	87	.	.	Decrease
STK17A	88	216	.	Decrease
GYPC	89	.	.	Decrease
GAPDH	90	.	.	Increase
PFN1	91	.	.	Increase
ACTN1	92	227	.	Decrease
RPS8	93	.	.	Decrease
S1PR4	94	76	.	Decrease
SH3BGRL3	95	.	.	Increase
PRF1	96	.	.	Increase
KLRG1	97	115	.	Increase
ITGB1	98	.	.	Increase
RPL36AL	99	202	.	Increase
CLEC2D	100	39	.	Decrease
SEPTIN6	101	.	.	Decrease
GZMK	102	.	.	Increase
CD69	103	243	.	Increase
RPS13	104	93	.	Decrease
ANP32B	105	.	.	Decrease
TPT1	106	84	.	Decrease
CCNI	107	.	.	Decrease
BCL11B	108	.	.	Decrease
SLC25A5	109	.	.	Decrease
RPS5	110	149	.	Decrease
NOSIP	111	226	.	Decrease
LINC01871	112	278	.	Increase
EEF1B2	113	.	.	Decrease
PIK3R1	114	.	.	Increase
CAMK4	115	.	.	Decrease
B2M	116	.	.	Increase
NELL2	117	.	.	Decrease
CYTOR	118	.	13	Increase
ZFP36	119	56	.	Increase
MYO1G	120	.	.	Increase
HLA-DPA1	121	.	15	Increase
LIME1	122	.	.	Increase
TRAF3IP3	123	.	.	Decrease
CD48	124	274	.	Increase
CD8B	125	295	.	Decrease
MT-ATP6	126	36	.	Increase
ATM	127	.	.	Decrease
RCAN3	128	.	.	Decrease
PLAC8	129	.	.	Decrease
HLA-A	130	5	.	Increase
FYB1	131	.	.	Decrease
SERBP1	132	.	.	Decrease
RPL22	133	155	.	Decrease
GIMAP5	134	74	.	Decrease
IL16	135	235	.	Decrease
HERPUD1	136	60	.	Increase
HSP90AB1	137	.	.	Decrease
LDLRAP1	138	169	.	Decrease
PRMT2	139	.	.	Decrease
EEF1G	140	.	.	Decrease
ID2	141	.	.	Increase
TRGC2	142	.	.	Increase
TYROBP	143	46	.	Increase
HLA-B	144	.	.	Increase
CD55	145	.	.	Decrease
TKT	146	.	.	Decrease
SATB1	147	.	.	Decrease
MALAT1	148	53	.	Increase
ZEB2	149	.	.	Increase
LCK	150	.	.	Decrease
DDIT4	151	77	.	Increase
LCP1	152	.	.	Increase
EFHD2	153	.	.	Increase
MATK	154	.	.	Increase
ABRACL	155	.	.	Decrease
ATG2A	156	.	.	Increase
RPS24	157	.	.	Decrease
TNFAIP3	158	.	.	Increase
CIRBP	159	.	.	Increase
GTF3A	160	.	.	Decrease
ENO1	161	.	74	Decrease
HNRNPF	162	.	.	Decrease
ANXA2	163	.	.	Increase
TGFB1	164	.	.	Increase
RBL2	165	.	.	Decrease
RACK1	166	.	.	Decrease
COX4I1	167	.	.	Decrease
MARCKSL1	168	106	.	Decrease
RPL18A	169	15	.	Decrease
MT-CO3	170	21	17	Increase
TXK	171	.	.	Decrease
CAST	172	198	.	Increase
ZFP36L1	173	203	.	Decrease
BTF3	174	.	.	Decrease
RPL29	175	.	.	Decrease
ABLIM1	176	.	.	Decrease
UBC	177	.	.	Increase
SLFN5	178	.	.	Decrease
BTG1	179	79	.	Increase
MT-CO2	180	.	.	Increase
FTH1	181	.	.	Increase
RPL13	182	11	8	Decrease
RPLP1	183	32	.	Decrease
TSPO	184	62	.	Increase
C1QBP	185	.	.	Decrease
STMN1	186	.	.	Decrease
RGCC	187	134	.	Decrease
RPL4	188	.	.	Decrease
LINC00861	189	.	.	Decrease
RSL1D1	190	.	.	Decrease
MT-ND4	191	.	.	Increase
NOP10	192	283	.	Decrease
RPS23	193	218	.	Decrease
EIF1	194	104	.	Increase
PA2G4	195	.	.	Decrease
RPLP0	196	.	.	Decrease
DOK2	197	.	.	Increase
EPB41	198	.	.	Decrease
AQP3	199	.	.	Decrease
OCIAD2	200	.	.	Decrease
SMC4	201	.	126	Decrease
RPS6	202	47	.	Decrease
CD63	203	.	.	Increase
RPS3A	204	.	.	Decrease
HIST1H4C	205	180	.	Decrease
RPL23	206	.	.	Decrease
MCUB	207	.	.	Decrease
PTMA	208	83	.	Decrease
IMPDH2	209	.	.	Decrease
PRDM1	210	57	24	Increase
RHOC	211	166	.	Increase
SNHG25	212	.	.	Decrease
RPL39	213	.	.	Decrease
RPS10	214	.	.	Decrease
MRPS6	215	.	.	Decrease
CCT3	216	.	.	Decrease
GBP2	217	.	.	Decrease
DYNLT1	218	.	.	Increase
MAL	219	248	.	Decrease
OXNAD1	220	.	.	Decrease
EIF1AY	221	.	29	Decrease
RPL5	222	.	.	Decrease
RPL32	223	141	.	Decrease
SYTL3	224	.	.	Increase
ARMH1	225	.	.	Decrease
SOX4	226	.	.	Decrease
AP1M1	227	.	.	Decrease
SERINC5	228	.	.	Decrease
IL10RA	229	.	.	Increase
PAG1	230	.	.	Decrease
GPR155	231	.	.	Decrease
FAM118A	232	17	.	Decrease
SUSD3	233	.	.	Decrease
NACA	234	.	.	Decrease
APEX1	235	.	.	Decrease
POU2F2	236	.	.	Decrease
TNFAIP8	237	.	.	Decrease
RPL10A	238	65	.	Decrease
HLA-DRB1	239	.	.	Increase
CHMP7	240	.	.	Decrease
JAML	241	.	.	Decrease
EVI2A	242	.	.	Decrease
TMEM204	243	.	.	Decrease
RPL7	244	78	.	Decrease
ZNF22	245	.	.	Decrease
ITM2C	246	147	.	Decrease
TMIGD2	247	.	.	Decrease
CCT2	248	.	.	Decrease
PDE7A	249	268	.	Decrease
DGKA	250	.	.	Decrease
HMGA1	251	.	.	Decrease
XIST	252	95	5	Increase
RPL9	253	.	.	Decrease
GPR171	254	98	.	Decrease
DENND2D	255	148	.	Decrease
RPS16	256	.	.	Decrease
RPL27	257	.	.	Decrease
GIMAP2	258	.	.	Decrease
FHIT	259	.	.	Decrease
MLXIP	260	.	.	Decrease
APBA2	261	.	.	Decrease
DCK	262	.	.	Decrease
BZW2	263	.	.	Decrease
FGD3	264	.	.	Decrease
NSMCE1	265	.	.	Decrease
RPL18	266	.	.	Decrease
MT-ND3	267	59	.	Increase
CEMIP2	268	116	.	Increase
LINC01550	269	.	.	Decrease
A2M-AS1	270	.	.	Increase
RPS2	271	.	.	Decrease
RPS17	272	25	.	Decrease
KLRF1	273	101	.	Increase
EEF1A1	274	.	.	Decrease
RPS18	275	.	.	Decrease
ESD	276	.	.	Decrease
RPL15	277	.	.	Decrease
CD84	278	.	.	Increase
TNFRSF25	279	.	.	Decrease
CARS	280	.	.	Decrease
PCED1B	281	.	.	Decrease
CRYBG1	282	154	.	Increase
MLLT3	283	.	.	Decrease
FAM102A	284	.	.	Decrease
ADGRG1	285	.	.	Increase
CPNE2	286	264	93	Decrease
MSL3	287	.	.	Decrease
TPP2	288	.	.	Decrease
SNHG19	289	.	.	Decrease
RETREG1	290	.	.	Decrease
CRLF3	291	.	.	Decrease
NIFK	292	.	.	Decrease
BEX3	293	.	.	Decrease
NDUFS2	294	.	.	Decrease
COA1	295	.	.	Decrease
AC093157.1	296	.	.	Decrease
SPTBN1	297	.	.	Decrease
UXS1	298	.	.	Decrease
ID3	299	.	.	Decrease
DNPH1	300	.	.	Decrease
CCL3L1		6	6	No change
SNHG5		9	.	No change
TMSB4X		10	.	No change
EIF5A		12	11	No change
IFITM1		18	.	No change
MT-CO1		19	.	No change
RPL28		23	.	No change
RPL12		27	.	No change
JUN		29	.	No change
KLRC3		30	.	No change
UTS2		33	.	No change
CCT8		34	.	No change
RIC3		35	.	No change
ACTG1		38	.	No change
LAIR2		40	.	No change
LYZ		41	.	No change
RPL11		42	.	No change
KLRB1		43	.	No change
RPS27		44	.	No change
AL662844.4		49	.	No change
KLRC2		52	.	No change
IER2		54	.	No change
VIM		63	.	No change
FOS		66	.	No change
RPL21		67	.	No change
ARL4C		68	.	No change
CCDC167		69	.	No change
SAMHD1		72	.	No change
FAM184B		73	.	No change
ISG15		75	.	No change
TMEM273		80	.	No change
F8A3		82	.	No change
COL6A2		85	.	No change
SNHG8		86	.	No change
RPL37A		87	.	No change
AL731577.1		88	.	No change
ANKRD20A4		89	.	No change
AC005842.1		90	.	No change
S100B		91	.	No change
AC004687.1		92	.	No change
CORO1B		94	.	No change
RPS4X		96	.	No change
MZT2B		97	.	No change
TRAC		99	.	No change
AC006369.1		100	.	No change
SNHG7		102	.	No change
KIF19		103	.	No change
RPS20		105	.	No change
CYBA		107	.	No change
CD7		108	.	No change
SPATC1L		109	.	No change
GSTK1		110	.	No change
FMN1		111	.	No change
KLF6		113	.	No change
INPP4B		114	.	No change
TOB1		117	.	No change
AC009107.2		118	.	No change
NUDT2		119	.	No change
HLA-DQA2		120	.	No change
TSC22D4		121	.	No change
SEC61B		122	.	No change
STMN3		123	.	No change
TRBV28		124	.	No change
THEMIS2		125	.	No change
UCP2		126	.	No change
S100A9		127	.	No change
CENPK		128	.	No change
NEAT1		129	.	No change
LINC01684		130	.	No change
AC114760.2		132	.	No change
PERP		133	.	No change
RPLP2		135	.	No change
FKBP5		137	.	No change
BCL2		138	.	No change
RPL8		139	.	No change
ANK3		140	.	No change
RPL38		142	.	No change
KLRC1		144	.	No change
NFKBIA		145	.	No change
PRDX6		146	.	No change
RPL10		150	.	No change
GGA1		151	.	No change
ARHGAP15		152	.	No change
SLC12A7		153	.	No change
CD5		156	.	No change
TRAT1		157	.	No change
AP000787.1		158	.	No change
FGFBP2		159	.	No change
COMMD6		160	.	No change
RPS15		162	.	No change
LINC-PINT		163	.	No change
EPSTI1		165	.	No change
PRKCB		167	.	No change
RRP7A		168	173	No change
TNFSF13B		170	.	No change
AC133644.2		171	.	No change
NAP1L2		172	.	No change
MAD1L1		173	.	No change
IL12RB1		174	.	No change
GTF2H2		175	.	No change
GTSF1		176	.	No change
SIDT1-AS1		177	.	No change
C1orf162		178	.	No change
RPS11		179	.	No change
HCP5		182	.	No change
C14orf119		183	.	No change
NSA2		185	.	No change
AL118516.1		187	.	No change
AOAH		188	.	No change
SF1		189	.	No change
SYNGR1		190	.	No change
RHOH		191	.	No change
AC004889.1		193	.	No change
LINC01943		194	.	No change
C1orf56		195	.	No change
SNHG17		197	.	No change
RPL17		199	.	No change
AL590550.1		200	.	No change
DNAJA1		201	.	No change
KLF9		204	153	No change
AC012615.1		205	.	No change
PTGER2		206	.	No change
PCSK1N		207	.	No change
ERN1		208	.	No change
ADGRE5		209	.	No change
TPST2		210	.	No change
NBPF11		211	.	No change
AL022067.1		213	.	No change
BX890604.2		214	.	No change
XRRA1		215	.	No change
RBM39		217	.	No change
FOSB		219	.	No change
LPIN1		220	.	No change
MIAT		221	.	No change
F8A1		223	.	No change
BRD7		224	.	No change
HSPA5		229	.	No change
AC009060.1		230	.	No change
MGAT4A		231	.	No change
S1PR1		232	.	No change
IRF1		233	.	No change
AC068587.4		234	.	No change
CALHM6		236	.	No change
HMBOX1		237	.	No change
NUP42		238	.	No change
AL592183.1		239	.	No change
PRPF8		241	.	No change
OSTF1		242	.	No change
CCL4L2		244	.	No change
SMN2		245	234	No change
PRSS21		246	.	No change
FMNL1		247	.	No change
SEM1		249	.	No change
CCDC18-AS1		250	.	No change
SQSTM1		251	.	No change
CITED4		252	.	No change
MPPE1		253	.	No change
RPL39L		254	.	No change
LINC02580		255	.	No change
MED11		256	.	No change
IFI6		257	.	No change
BANF1		258	.	No change
COTL1		260	.	No change
CARHSP1		261	274	No change
C16orf54		262	.	No change
SMDT1		263	.	No change
PPP1R15A		265	.	No change
FKBP4		266	.	No change
ERAP2		267	.	No change
CPT1A		269	.	No change
RPS27A		270	.	No change
CDC14A		271	.	No change
PHB2		273	.	No change
H3F3A		275	.	No change
DDX5		276	.	No change
ARL16		277	.	No change
PPA1		279	.	No change
EVL		280	.	No change
U2AF1L4		281	.	No change
MAD2L2		282	.	No change
LINC00653		284	.	No change
SMAD7		285	.	No change
PCNX1		286	.	No change
RPL36		287	.	No change
HNRNPA1P48		288	.	No change
ZNF80		289	.	No change
MT2A		290	.	No change
FHL3		291	.	No change
LGALS9		292	.	No change
EML4		293	.	No change
CD151		294	.	No change
MOB3A		296	.	No change
ASCL2		297	.	No change
HSBP1L1		299	.	No change
LAG3		.	16	No change
IGKC		.	18	No change
FCGR3A		.	19	No change
MCOLN2		.	20	No change
TGFBR3		.	21	No change
AC007613.1		.	22	No change
KIF9-AS1		.	23	No change
RPS25		.	25	No change
TBX21		.	26	No change
SELENOM		.	27	No change
ZBP1		.	28	No change
CRIP2		.	31	No change
EEF1D		.	33	No change
TM9SF3		.	34	No change
AL022328.4		.	35	No change
RPS28		.	36	No change
DUSP8		.	37	No change
MT1E		.	38	No change
CCR10		.	39	No change
MS4A1		.	40	No change
IPO9		.	41	No change
IFNGR1		.	42	No change
HMBS		.	43	No change
CEP192		.	44	No change
UTP14A		.	46	No change
POLR3K		.	47	No change
PLA2G12A		.	48	No change
RAP1GAP2		.	49	No change
RPL14		.	50	No change
TCAIM		.	51	No change
TUBG1		.	52	No change
FAM8A1		.	53	No change
RBAK		.	54	No change
AL627171.2		.	55	No change
FUZ		.	56	No change
PIP5K1C		.	57	No change
AC009041.2		.	58	No change
TSTD3		.	59	No change
COPS2		.	60	No change
B3GAT1		.	62	No change
FAM120A		.	63	No change
IDH3A		.	64	No change
GCHFR		.	65	No change
STAG3		.	66	No change
AC097448.1		.	67	No change
AC009309.1		.	68	No change
CCDC22		.	69	No change
TMEM9B		.	70	No change
PRPS1		.	71	No change
RBIS		.	72	No change
ATF5		.	73	No change
ELOVL6		.	75	No change
BAHD1		.	76	No change
ZNF181		.	77	No change
FOXO4		.	78	No change
LRP5L		.	79	No change
CDC42EP3		.	80	No change
TWSG1		.	81	No change
HAR1B		.	82	No change
HLA-F-AS1		.	83	No change
AF117829.1		.	84	No change
NT5C3B		.	85	No change
TP53INP1		.	86	No change
CDC42SE1		.	87	No change
PDCD7		.	88	No change
MRPL44		.	89	No change
TMEM260		.	90	No change
TTC22		.	91	No change
RPS7		.	92	No change
NPC1		.	94	No change
AC023157.3		.	95	No change
RALGPS1		.	96	No change
SMIM3		.	97	No change
LILRB1		.	98	No change
PTOV1		.	99	No change
GET1		.	100	No change
CES1		.	101	No change
ANKRD36B		.	102	No change
LSR		.	103	No change
MRE11		.	104	No change
ABR		.	105	No change
NAGPA		.	106	No change
ZBTB33		.	107	No change
ADORA2A		.	108	No change
METTL3		.	109	No change
PDXDC1		.	110	No change
AP005482.1		.	111	No change
PLEK		.	112	No change
AC092279.1		.	113	No change
GOT1		.	114	No change
SRPRB		.	115	No change
LINC01004		.	116	No change
SLC27A1		.	117	No change
STXBP3		.	118	No change
IGHM		.	119	No change
PROCA1		.	120	No change
TMEM115		.	121	No change
SCAF8		.	122	No change
PPP1R3F		.	123	No change
PKN1		.	124	No change
MRPS16		.	125	No change
RASA1		.	127	No change
NKAPD1		.	128	No change
CDK10		.	129	No change
ANKRD35		.	130	No change
TMCC1		.	131	No change
NSUN4		.	132	No change
PKNOX1		.	133	No change
RGL2		.	134	No change
MED13L		.	135	No change
GPI		.	136	No change
PPAT		.	137	No change
ANKHD1		.	138	No change
SH3BP5		.	139	No change
ACSL3		.	140	No change
AHI1		.	141	No change
SLC35B3		.	142	No change
AC108047.1		.	143	No change
MAP2K7		.	144	No change
C11orf1		.	145	No change
CCDC137		.	146	No change
NEMP2		.	147	No change
TRAPPC6A		.	148	No change
ZNF558		.	149	No change
AMFR		.	150	No change
MRPL35		.	151	No change
AC105020.6		.	152	No change
RTN3		.	154	No change
PPCDC		.	155	No change
FDFT1		.	156	No change
MALT1		.	157	No change
IST1		.	158	No change
HGH1		.	159	No change
BRAF		.	160	No change
ERCC4		.	161	No change
CASP9		.	162	No change
MED31		.	163	No change
IGFLR1		.	164	No change
TRIM59		.	165	No change
FAM126B		.	166	No change
MYO6		.	167	No change
ZSWIM8		.	168	No change
PRRC2A		.	169	No change
PUDP		.	170	No change
CEP76		.	171	No change
C11orf71		.	172	No change
ALG11		.	174	No change
SUN1		.	175	No change
AC093635.1		.	176	No change
TIMMDC1		.	177	No change
ADAM15		.	178	No change
PIK3C2A		.	179	No change
KIFC2		.	180	No change
SEC23IP		.	181	No change
CNTROB		.	182	No change
TTC39C		.	183	No change
STAT3		.	184	No change
OTUD6B		.	185	No change
PI4KA		.	186	No change
CTPS1		.	187	No change
DPM2		.	188	No change
UBAC1		.	189	No change
SFSWAP		.	190	No change
LINC00910		.	191	No change
LTV1		.	192	No change
AC004585.1		.	193	No change
AKAP8L		.	194	No change
MTRES1		.	195	No change
RXRA		.	196	No change
HIPK3		.	197	No change
MFSD1		.	198	No change
C12orf10		.	199	No change
APBB1		.	200	No change
ATAD2		.	201	No change
TMEM209		.	202	No change
DUSP16		.	203	No change
CISH		.	204	No change
MACF1		.	205	No change
ZFP91		.	206	No change
TMEM241		.	207	No change
BCL2L12		.	208	No change
DAB2		.	209	No change
GAMT		.	210	No change
SLC37A3		.	211	No change
ATP6V1A		.	212	No change
DICER1		.	213	No change
ANKS3		.	214	No change
HSPB11		.	215	No change
ELOA-AS1		.	216	No change
ATP6V1E1		.	217	No change
IRAK2		.	218	No change
RABL6		.	219	No change
TRIT1		.	220	No change
LYSMD2		.	221	No change
SETD9		.	222	No change
ITFG1		.	223	No change
PKIA		.	224	No change
LSS		.	225	No change
ERI1		.	226	No change
TGIF2		.	227	No change
VPS4B		.	228	No change
ENTPD4		.	229	No change
COX6C		.	230	No change
ZFP62		.	231	No change
CXorf40B		.	232	No change
MGME1		.	233	No change
GTF2H1		.	235	No change
CNTRL		.	236	No change
RB1		.	237	No change
ACOT8		.	238	No change
KDSR		.	239	No change
CREB3L4		.	240	No change
POLR1E		.	241	No change
MVB12A		.	242	No change
MYLK-AS1		.	243	No change
ZNF518A		.	244	No change
DYRK4		.	245	No change
TOP1MT		.	246	No change
MYCBP		.	247	No change
SPIN2B		.	248	No change
MYLIP		.	249	No change
RBM34		.	250	No change
ARL8A		.	251	No change
LACTB		.	252	No change
CACYBP		.	253	No change
SNRNP27		.	254	No change
TPM1		.	255	No change
CMAS		.	256	No change
AC092944.1		.	257	No change
CTU1		.	258	No change
PARP14		.	259	No change
EZH1		.	260	No change
AKIP1		.	261	No change
DLAT		.	262	No change
SDR42E2		.	263	No change
CENPX		.	264	No change
FAM117A		.	265	No change
USO1		.	266	No change
AC020910.5		.	267	No change
ZNF160		.	268	No change
RETREG2		.	269	No change
HYLS1		.	270	No change
POP4		.	271	No change
MRTFA		.	272	No change
SLC41A3		.	273	No change
COX7B		.	275	No change
NAA10		.	276	No change
VDAC1		.	277	No change
YWHAG		.	278	No change
CYTH1		.	279	No change
TTC5		.	280	No change
CISD1		.	281	No change
METTL6		.	282	No change
IFT27		.	283	No change
NOD1		.	284	No change
PIGV		.	285	No change
GID4		.	286	No change
INPP1		.	287	No change
ANAPC11		.	288	No change
RCBTB1		.	289	No change
FEZ2		.	290	No change
BAZ1A		.	291	No change
TSHZ2		.	292	No change
PRKAB1		.	293	No change
TSEN54		.	294	No change
MINPP1		.	295	No change
FAM78A		.	296	No change
PURA		.	297	No change
ABCD1		.	298	No change
ELMSAN1		.	299	No change
TMED9		.	300	No change
a Top 300 most signifcant genes identified by MELR (FDA most significant and coefficiecy), MEEN, and MERF.
b Catogory indicates gene either increase or decrease or no change of expression with age based of MELR criteria.
