# Supplementary material for: Heterogeneity and transcriptome changes of human CD8+ T cells across nine decades of life
Source: Nat Commun. 2022 Sep 1;13:5128. doi: 10.1038/s41467-022-32869-x (PMC9436929; doi:10.1038/s41467-022-32869-x)
Supplement: Supplementary file 4 — Source Data [file 41467_2022_32869_MOESM4_ESM.zip › Source data/Source data 6a-b.xlsx]

## Sheet: Sup data 6a
subset	r	coefficient	p value	intercept
Na	0.79	0.487891	<1x10-300	25.1413
SCM/CM	0.74	0.44755	<1x10-300	34.34
EM1-3	0.77	0.453894	<1x10-300	32.932
EMRA1-2	0.76	0.46254	<1x10-300	33.2047

## Sheet: Sup data 6b 
subset	r	coefficient	p-value	intercept
Na	0.0727927	0.0322122	2.9x10-26	12.1019
SCM/CM	0.0633206	0.0302917	2.8x10-23	12.4202
EM1-3	0.0621472	0.0280718	6.0x10-24	13.3206
EMRA1-2	0.0997641	0.0474989	8.5x10-68	12.2269
