# Supplementary material for: Heterogeneity and transcriptome changes of human CD8+ T cells across nine decades of life
Source: Nat Commun. 2022 Sep 1;13:5128. doi: 10.1038/s41467-022-32869-x (PMC9436929; doi:10.1038/s41467-022-32869-x)
Supplement: Supplementary file 4 — Source Data [file 41467_2022_32869_MOESM4_ESM.zip › Source data/Source data 7a-b.xlsx]

## Sheet: Source data 7a
Source data 7a Predicted age of naïve CD8 T cells at and 1-year post diagnosis
donor_id	time_point (yesr)	Adjusted age
P1	0	-6.36265
P1	0	-1.61114
P1	0	-0.379599
P1	0	0.0320508
P1	0	0.982093
P1	0	1.60471
P1	0	2.16354
P1	0	2.18543
P1	0	2.87382
P1	0	4.39868
P1	0	4.56352
P1	0	5.84377
P1	0	5.99246
P1	0	6.5661
P1	0	8.24801
P1	0	8.35816
P1	0	8.9731
P1	0	8.97989
P1	0	9.00752
P1	0	9.20999
P1	0	11.2914
P1	0	12.2139
P1	0	12.3398
P1	0	12.6374
P1	0	12.6443
P1	0	12.6491
P1	0	13.1603
P1	0	14.1933
P1	0	14.3329
P1	0	16.4652
P1	0	17.2729
P1	0	17.5482
P1	0	17.7965
P1	0	17.8235
P1	0	17.8772
P1	0	18.1961
P1	0	18.2273
P1	0	18.2587
P1	0	18.3752
P1	0	18.6277
P1	0	18.6548
P1	0	18.8957
P1	0	19.0437
P1	0	19.1302
P1	0	19.1992
P1	0	19.2034
P1	0	19.3757
P1	0	19.4613
P1	0	19.627
P1	0	19.7017
P1	0	20.059
P1	0	20.1439
P1	0	20.2314
P1	0	20.9805
P1	0	20.9808
P1	0	20.9986
P1	0	21.2821
P1	0	21.4584
P1	0	21.5446
P1	0	21.7609
P1	0	21.813
P1	0	21.9821
P1	0	22.312
P1	0	22.3582
P1	0	22.9923
P1	0	23.0492
P1	0	23.3306
P1	0	23.7816
P1	0	24.4206
P1	0	25.2116
P1	0	25.8308
P1	0	26.0105
P1	0	26.6797
P1	0	27.0668
P1	0	27.1915
P1	0	27.908
P1	0	28.2752
P1	0	29.4765
P1	0	29.5476
P1	0	30.8753
P1	0	31.8196
P1	0	32.0057
P1	0	32.1855
P1	0	32.3339
P1	0	32.5888
P1	0	32.7909
P1	0	32.8626
P1	0	33.3325
P1	0	33.451
P1	0	33.9721
P1	0	34.486
P1	0	34.6316
P1	0	34.8512
P1	0	35.0852
P1	0	35.3026
P1	0	37.6418
P1	0	38.1985
P1	0	39.8421
P1	0	41.4027
P1	0	45.2632
P1	0	50.0243
P1	0	50.6994
P1	0	51.9452
P1	0	52.8019
P1	0	62.7025
P2	0	-4.06974
P2	0	11.7362
P2	0	11.8413
P2	0	17.4516
P2	0	17.7791
P2	0	19.7986
P2	0	20.7531
P2	0	21.0384
P2	0	21.4456
P2	0	22.016
P2	0	22.1829
P2	0	22.242
P2	0	22.7116
P2	0	23.0364
P2	0	23.3232
P2	0	23.5809
P2	0	24.7229
P2	0	26.377
P2	0	26.5492
P2	0	29.0225
P2	0	29.3475
P2	0	30.4028
P2	0	33.1565
P2	0	33.5422
P2	0	35.6177
P2	0	37.2948
P2	0	37.4659
P2	0	44.7507
P2	0	50.3504
P2	0	54.3554
P2	0	56.9758
P3	0	-4.74838
P3	0	2.16312
P3	0	2.61598
P3	0	3.04672
P3	0	3.56271
P3	0	4.0771
P3	0	4.12151
P3	0	4.7363
P3	0	5.48293
P3	0	5.48633
P3	0	6.0296
P3	0	6.74615
P3	0	6.85249
P3	0	7.63656
P3	0	9.86818
P3	0	9.98627
P3	0	10.6541
P3	0	10.7199
P3	0	11.0173
P3	0	11.1793
P3	0	11.2965
P3	0	11.7622
P3	0	11.7692
P3	0	11.8431
P3	0	12.2089
P3	0	12.48
P3	0	13.2306
P3	0	13.9119
P3	0	14.0079
P3	0	14.1331
P3	0	14.7097
P3	0	14.9482
P3	0	14.9575
P3	0	15.1389
P3	0	15.4263
P3	0	15.5513
P3	0	15.829
P3	0	16.167
P3	0	17.3767
P3	0	17.4809
P3	0	17.7098
P3	0	18.2779
P3	0	18.3773
P3	0	18.5127
P3	0	18.6809
P3	0	18.8843
P3	0	19.3789
P3	0	19.5664
P3	0	19.8011
P3	0	20.3874
P3	0	20.5874
P3	0	20.9558
P3	0	21.2881
P3	0	21.3427
P3	0	21.6006
P3	0	21.7904
P3	0	21.9401
P3	0	22.2729
P3	0	22.3959
P3	0	23.0089
P3	0	23.2175
P3	0	23.3923
P3	0	23.5703
P3	0	23.5735
P3	0	23.5766
P3	0	24.8659
P3	0	24.8998
P3	0	25.0899
P3	0	25.2166
P3	0	25.4922
P3	0	25.7071
P3	0	25.8304
P3	0	26.0356
P3	0	26.1709
P3	0	27.4142
P3	0	27.5832
P3	0	27.6031
P3	0	27.8501
P3	0	28.0531
P3	0	28.1424
P3	0	28.4489
P3	0	28.569
P3	0	28.7796
P3	0	28.8596
P3	0	28.8731
P3	0	28.8951
P3	0	29.0394
P3	0	29.2994
P3	0	29.4365
P3	0	30.0628
P3	0	30.2188
P3	0	30.2978
P3	0	30.3735
P3	0	30.8844
P3	0	31.1199
P3	0	31.2321
P3	0	31.499
P3	0	31.7748
P3	0	32.9428
P3	0	33.0272
P3	0	33.1467
P3	0	33.4685
P3	0	33.6057
P3	0	34.5221
P3	0	34.5849
P3	0	34.7877
P3	0	34.8636
P3	0	35.3443
P3	0	36.2915
P3	0	36.6475
P3	0	37.0972
P3	0	37.1378
P3	0	37.283
P3	0	37.5692
P3	0	37.5708
P3	0	37.9691
P3	0	38.0922
P3	0	38.0974
P3	0	38.6373
P3	0	38.8782
P3	0	39.1913
P3	0	39.2548
P3	0	39.4134
P3	0	39.9091
P3	0	40.4745
P3	0	40.5062
P3	0	41.2768
P3	0	41.7799
P3	0	41.9967
P3	0	42.4936
P3	0	43.4034
P3	0	43.4151
P3	0	44.4337
P3	0	44.4873
P3	0	45.0588
P3	0	46.653
P3	0	50.8141
P3	0	50.8425
P3	0	51.8206
P3	0	54.0113
P4	0	13.4168
P4	0	15.983
P4	0	20.5422
P4	0	25.0732
P4	0	25.2804
P4	0	27.0493
P4	0	32.5623
P4	0	35.7933
P4	0	40.1543
P1	1	-5.81242
P1	1	-2.76012
P1	1	-2.74361
P1	1	1.09691
P1	1	2.90941
P1	1	5.58987
P1	1	5.72346
P1	1	5.80982
P1	1	6.90317
P1	1	7.09495
P1	1	8.85553
P1	1	8.89827
P1	1	9.07293
P1	1	9.53941
P1	1	9.71298
P1	1	9.87302
P1	1	10.2528
P1	1	10.262
P1	1	10.2901
P1	1	10.3965
P1	1	11.3476
P1	1	11.873
P1	1	12.0212
P1	1	12.2622
P1	1	12.9869
P1	1	13.1114
P1	1	13.5281
P1	1	13.6724
P1	1	14.6814
P1	1	14.9857
P1	1	15.0673
P1	1	15.0941
P1	1	15.1621
P1	1	15.4673
P1	1	15.548
P1	1	15.568
P1	1	15.6294
P1	1	16.0439
P1	1	17.3689
P1	1	17.5062
P1	1	17.6684
P1	1	18.1831
P1	1	18.5853
P1	1	18.702
P1	1	18.7435
P1	1	18.883
P1	1	18.8893
P1	1	18.9713
P1	1	19.3929
P1	1	19.6997
P1	1	20.3116
P1	1	20.5328
P1	1	20.8032
P1	1	21.0904
P1	1	21.0985
P1	1	22.2061
P1	1	22.3763
P1	1	22.3837
P1	1	22.5875
P1	1	23.0688
P1	1	23.1513
P1	1	23.2933
P1	1	23.848
P1	1	23.8798
P1	1	23.9833
P1	1	24.0722
P1	1	24.2282
P1	1	24.3098
P1	1	24.311
P1	1	24.5672
P1	1	25.1814
P1	1	25.3263
P1	1	25.5915
P1	1	25.7901
P1	1	25.8337
P1	1	26.345
P1	1	27.143
P1	1	27.1505
P1	1	27.1937
P1	1	27.4037
P1	1	27.5505
P1	1	27.5849
P1	1	27.6627
P1	1	28.2636
P1	1	28.5833
P1	1	29.0112
P1	1	29.1676
P1	1	29.2268
P1	1	29.3417
P1	1	29.7054
P1	1	29.9621
P1	1	29.9635
P1	1	30.0496
P1	1	30.3759
P1	1	31.19
P1	1	31.3293
P1	1	31.5022
P1	1	31.6039
P1	1	32.1216
P1	1	33.3928
P1	1	33.5842
P1	1	34.1579
P1	1	34.2854
P1	1	34.3447
P1	1	34.4443
P1	1	34.7898
P1	1	35.0303
P1	1	35.3043
P1	1	35.6452
P1	1	36.4434
P1	1	36.8308
P1	1	36.8718
P1	1	37.5932
P1	1	37.6283
P1	1	38.6982
P1	1	38.7228
P1	1	38.9043
P1	1	39.0181
P1	1	39.5724
P1	1	40.008
P1	1	40.2963
P1	1	41.7397
P1	1	42.1258
P1	1	43.7338
P1	1	44.1241
P1	1	44.1494
P1	1	44.506
P1	1	44.8465
P1	1	45.496
P1	1	46.6225
P1	1	48.2006
P1	1	48.379
P1	1	48.4022
P1	1	49.2924
P1	1	51.3916
P1	1	51.8361
P1	1	52.6844
P1	1	53.8963
P1	1	55.5997
P2	1	-1.63658
P2	1	-0.000255808
P2	1	0.965712
P2	1	4.64469
P2	1	5.0326
P2	1	5.87902
P2	1	6.35686
P2	1	6.94909
P2	1	6.99764
P2	1	8.07653
P2	1	10.9809
P2	1	11.9009
P2	1	12.2768
P2	1	13.6247
P2	1	14.0835
P2	1	14.8291
P2	1	15.1149
P2	1	15.4692
P2	1	15.5183
P2	1	15.6137
P2	1	15.6961
P2	1	15.8852
P2	1	16.0835
P2	1	16.5849
P2	1	16.6158
P2	1	16.6977
P2	1	16.733
P2	1	17.3291
P2	1	17.6266
P2	1	19.0919
P2	1	19.2814
P2	1	20.1878
P2	1	20.3111
P2	1	20.4517
P2	1	20.9482
P2	1	21.5561
P2	1	22.4437
P2	1	23.1386
P2	1	23.5972
P2	1	24.102
P2	1	24.3082
P2	1	24.4102
P2	1	24.4131
P2	1	25.2867
P2	1	25.9188
P2	1	26.3312
P2	1	26.5905
P2	1	26.6117
P2	1	26.6391
P2	1	26.8325
P2	1	27.0856
P2	1	27.0944
P2	1	27.1271
P2	1	27.1272
P2	1	27.1517
P2	1	27.2243
P2	1	27.2416
P2	1	27.3551
P2	1	27.4209
P2	1	27.7496
P2	1	28.3121
P2	1	28.3169
P2	1	29.0183
P2	1	29.1315
P2	1	29.3955
P2	1	30.203
P2	1	30.2598
P2	1	30.4628
P2	1	30.8723
P2	1	30.9221
P2	1	30.9321
P2	1	31.09
P2	1	31.0936
P2	1	31.7848
P2	1	31.8669
P2	1	31.8795
P2	1	32.3388
P2	1	32.4589
P2	1	32.85
P2	1	32.8735
P2	1	33.1674
P2	1	33.733
P2	1	34.0227
P2	1	34.0586
P2	1	34.1687
P2	1	34.5338
P2	1	35.1888
P2	1	35.5476
P2	1	35.6518
P2	1	36.0725
P2	1	36.095
P2	1	36.1318
P2	1	36.5688
P2	1	36.5862
P2	1	36.7641
P2	1	37.3002
P2	1	37.7533
P2	1	38.1531
P2	1	38.2227
P2	1	38.7766
P2	1	38.8088
P2	1	38.9761
P2	1	39.6694
P2	1	39.7843
P2	1	39.7916
P2	1	40.6354
P2	1	40.8981
P2	1	40.9914
P2	1	41.1306
P2	1	41.2217
P2	1	41.2323
P2	1	41.2876
P2	1	41.5537
P2	1	41.5702
P2	1	41.7973
P2	1	42.9204
P2	1	43.5594
P2	1	43.613
P2	1	43.8947
P2	1	44.2092
P2	1	44.5839
P2	1	44.7895
P2	1	44.9114
P2	1	45.202
P2	1	45.2668
P2	1	45.8238
P2	1	46.6051
P2	1	46.7176
P2	1	47.1501
P2	1	49.1129
P2	1	49.2489
P2	1	49.3208
P2	1	50.1263
P2	1	50.32
P2	1	55.3838
P2	1	55.9249
P2	1	57.0422
P2	1	59.8983
P3	1	-6.84029
P3	1	5.48252
P3	1	8.1519
P3	1	8.88111
P3	1	8.88566
P3	1	8.95469
P3	1	9.92399
P3	1	10.0555
P3	1	10.2998
P3	1	10.8655
P3	1	11.2243
P3	1	12.1845
P3	1	12.2994
P3	1	12.9663
P3	1	13.1463
P3	1	13.2866
P3	1	14.369
P3	1	15.8278
P3	1	16.2227
P3	1	16.5677
P3	1	16.7312
P3	1	16.7371
P3	1	17.1208
P3	1	17.1853
P3	1	17.4362
P3	1	18.0875
P3	1	18.2172
P3	1	18.3487
P3	1	18.8149
P3	1	18.8678
P3	1	19.2763
P3	1	19.3516
P3	1	19.9353
P3	1	20.1147
P3	1	20.2171
P3	1	20.4258
P3	1	21.1106
P3	1	21.4329
P3	1	21.5352
P3	1	22.01
P3	1	22.1044
P3	1	23.4312
P3	1	24.5984
P3	1	24.6968
P3	1	25.1331
P3	1	25.2599
P3	1	25.4167
P3	1	26.1356
P3	1	26.5978
P3	1	27.1377
P3	1	27.4604
P3	1	27.7577
P3	1	28.2323
P3	1	28.2595
P3	1	28.3639
P3	1	29.0719
P3	1	29.2795
P3	1	29.2916
P3	1	29.5467
P3	1	29.6948
P3	1	29.7237
P3	1	29.75
P3	1	29.9843
P3	1	31.3081
P3	1	31.9725
P3	1	33.1998
P3	1	33.8226
P3	1	33.8871
P3	1	34.0892
P3	1	34.3358
P3	1	34.7775
P3	1	34.9172
P3	1	35.4579
P3	1	35.7059
P3	1	35.8677
P3	1	35.8839
P3	1	36.1605
P3	1	36.8789
P3	1	36.9243
P3	1	37.4717
P3	1	38.0057
P3	1	38.5422
P3	1	40.0255
P3	1	40.5191
P3	1	41.256
P3	1	42.943
P3	1	43.6969
P3	1	47.9416
P3	1	51.1619
P3	1	56.1354
P3	1	56.5351
P4	1	8.72472
P4	1	10.5017
P4	1	10.9237
P4	1	12.8995
P4	1	14.6758
P4	1	14.759
P4	1	15.5795
P4	1	17.4261
P4	1	17.523
P4	1	17.7363
P4	1	19.1612
P4	1	19.4299
P4	1	19.9366
P4	1	20.1724
P4	1	20.687
P4	1	20.7811
P4	1	20.8069
P4	1	20.8992
P4	1	21.3354
P4	1	23.193
P4	1	23.3481
P4	1	24.3155
P4	1	24.3512
P4	1	24.6677
P4	1	25.3477
P4	1	25.5199
P4	1	26.0235
P4	1	27.2077
P4	1	27.3697
P4	1	27.477
P4	1	27.495
P4	1	28.159
P4	1	28.2091
P4	1	28.2232
P4	1	28.8771
P4	1	29.4135
P4	1	29.455
P4	1	29.5844
P4	1	30.1288
P4	1	30.2044
P4	1	30.3602
P4	1	31.6373
P4	1	32.6985
P4	1	32.7744
P4	1	33.0574
P4	1	33.379
P4	1	33.4774
P4	1	33.8672
P4	1	34.4005
P4	1	34.4283
P4	1	34.8844
P4	1	35.0096
P4	1	35.1482
P4	1	35.3112
P4	1	35.9484
P4	1	36.5176
P4	1	37.5078
P4	1	39.1217
P4	1	39.2529
P4	1	39.2601
P4	1	39.6555
P4	1	40.476
P4	1	40.5201
P4	1	41.7714
P4	1	42.8396
P4	1	42.9131
P4	1	43.5335
P4	1	43.994
P4	1	44.4118
P4	1	44.9906
P4	1	46.2775
P4	1	49.5033

## Sheet: Source data 7b
Source data 7b Predicted age of CAR T cells during three stages
Patient	Time point	Adjusted Age
CLL-1	0	-55.6982
CLL-1	0	-53.4323
CLL-1	0	-52.9246
CLL-1	0	-52.8673
CLL-1	0	-52.5753
CLL-1	0	-51.3682
CLL-1	0	-50.9558
CLL-1	0	-48.2052
CLL-1	0	-48.0909
CLL-1	0	-47.7113
CLL-1	0	-46.6964
CLL-1	0	-46.5368
CLL-1	0	-46.4945
CLL-1	0	-46.304
CLL-1	0	-46.1631
CLL-1	0	-45.9989
CLL-1	0	-45.969
CLL-1	0	-45.697
CLL-1	0	-45.6456
CLL-1	0	-45.0935
CLL-1	0	-45.0348
CLL-1	0	-44.9564
CLL-1	0	-44.4959
CLL-1	0	-44.2946
CLL-1	0	-44.0842
CLL-1	0	-44.0338
CLL-1	0	-43.9671
CLL-1	0	-43.8962
CLL-1	0	-43.8378
CLL-1	0	-43.6032
CLL-1	0	-43.3796
CLL-1	0	-43.3381
CLL-1	0	-43.1597
CLL-1	0	-42.9278
CLL-1	0	-42.8173
CLL-1	0	-42.805
CLL-1	0	-42.7712
CLL-1	0	-42.7441
CLL-1	0	-42.7405
CLL-1	0	-42.7118
CLL-1	0	-42.6393
CLL-1	0	-42.5518
CLL-1	0	-42.5071
CLL-1	0	-42.4789
CLL-1	0	-42.3828
CLL-1	0	-42.3487
CLL-1	0	-42.2031
CLL-1	0	-42.1889
CLL-1	0	-42.1584
CLL-1	0	-42.1298
CLL-1	0	-42.0816
CLL-1	0	-42.0571
CLL-1	0	-42.0088
CLL-1	0	-41.7782
CLL-1	0	-41.6822
CLL-1	0	-41.642
CLL-1	0	-41.6143
CLL-1	0	-41.6048
CLL-1	0	-41.5826
CLL-1	0	-41.5811
CLL-1	0	-41.4821
CLL-1	0	-41.2414
CLL-1	0	-41.0724
CLL-1	0	-41.0157
CLL-1	0	-40.9696
CLL-1	0	-40.9516
CLL-1	0	-40.8833
CLL-1	0	-40.8541
CLL-1	0	-40.8313
CLL-1	0	-40.7474
CLL-1	0	-40.7249
CLL-1	0	-40.7085
CLL-1	0	-40.6983
CLL-1	0	-40.6167
CLL-1	0	-40.3872
CLL-1	0	-40.3076
CLL-1	0	-40.199
CLL-1	0	-40.1714
CLL-1	0	-40.0916
CLL-1	0	-40.0755
CLL-1	0	-40.0366
CLL-1	0	-39.9533
CLL-1	0	-39.9187
CLL-1	0	-39.8652
CLL-1	0	-39.6693
CLL-1	0	-39.6593
CLL-1	0	-39.5689
CLL-1	0	-39.5356
CLL-1	0	-39.5254
CLL-1	0	-39.4903
CLL-1	0	-39.3619
CLL-1	0	-39.3055
CLL-1	0	-39.2692
CLL-1	0	-39.2542
CLL-1	0	-39.1774
CLL-1	0	-39.0996
CLL-1	0	-39.0469
CLL-1	0	-39.0402
CLL-1	0	-39.0061
CLL-1	0	-39.0017
CLL-1	0	-38.9537
CLL-1	0	-38.9521
CLL-1	0	-38.8631
CLL-1	0	-38.8241
CLL-1	0	-38.5791
CLL-1	0	-38.4948
CLL-1	0	-38.4545
CLL-1	0	-38.4521
CLL-1	0	-38.451
CLL-1	0	-38.3819
CLL-1	0	-38.3035
CLL-1	0	-38.2358
CLL-1	0	-38.1787
CLL-1	0	-38.101
CLL-1	0	-38.0936
CLL-1	0	-38.0707
CLL-1	0	-37.9939
CLL-1	0	-37.9798
CLL-1	0	-37.9609
CLL-1	0	-37.9317
CLL-1	0	-37.9226
CLL-1	0	-37.8751
CLL-1	0	-37.8732
CLL-1	0	-37.8724
CLL-1	0	-37.8634
CLL-1	0	-37.8293
CLL-1	0	-37.8283
CLL-1	0	-37.8282
CLL-1	0	-37.8241
CLL-1	0	-37.7759
CLL-1	0	-37.7638
CLL-1	0	-37.7476
CLL-1	0	-37.6667
CLL-1	0	-37.6618
CLL-1	0	-37.6113
CLL-1	0	-37.552
CLL-1	0	-37.5403
CLL-1	0	-37.5343
CLL-1	0	-37.4372
CLL-1	0	-37.4355
CLL-1	0	-37.4129
CLL-1	0	-37.4119
CLL-1	0	-37.4079
CLL-1	0	-37.3735
CLL-1	0	-37.359
CLL-1	0	-37.3461
CLL-1	0	-37.3417
CLL-1	0	-37.3225
CLL-1	0	-37.3071
CLL-1	0	-37.2339
CLL-1	0	-37.1895
CLL-1	0	-37.1891
CLL-1	0	-37.1768
CLL-1	0	-37.1641
CLL-1	0	-37.1612
CLL-1	0	-37.1558
CLL-1	0	-37.0826
CLL-1	0	-37.0817
CLL-1	0	-37.0742
CLL-1	0	-37.0609
CLL-1	0	-37.0583
CLL-1	0	-37.0401
CLL-1	0	-37.0333
CLL-1	0	-37.0263
CLL-1	0	-37.008
CLL-1	0	-36.965
CLL-1	0	-36.9062
CLL-1	0	-36.8598
CLL-1	0	-36.8577
CLL-1	0	-36.8486
CLL-1	0	-36.791
CLL-1	0	-36.7879
CLL-1	0	-36.7677
CLL-1	0	-36.7586
CLL-1	0	-36.729
CLL-1	0	-36.7206
CLL-1	0	-36.7138
CLL-1	0	-36.6984
CLL-1	0	-36.6803
CLL-1	0	-36.6432
CLL-1	0	-36.6031
CLL-1	0	-36.5754
CLL-1	0	-36.5015
CLL-1	0	-36.4565
CLL-1	0	-36.4369
CLL-1	0	-36.4236
CLL-1	0	-36.4039
CLL-1	0	-36.3897
CLL-1	0	-36.2954
CLL-1	0	-36.2682
CLL-1	0	-36.2532
CLL-1	0	-36.2329
CLL-1	0	-36.1952
CLL-1	0	-36.169
CLL-1	0	-36.1202
CLL-1	0	-36.105
CLL-1	0	-36.1019
CLL-1	0	-36.0819
CLL-1	0	-36.0692
CLL-1	0	-36.0591
CLL-1	0	-36.041
CLL-1	0	-36.0246
CLL-1	0	-36.0051
CLL-1	0	-36.0038
CLL-1	0	-35.9986
CLL-1	0	-35.9243
CLL-1	0	-35.9097
CLL-1	0	-35.9031
CLL-1	0	-35.897
CLL-1	0	-35.8874
CLL-1	0	-35.8772
CLL-1	0	-35.875
CLL-1	0	-35.8449
CLL-1	0	-35.8064
CLL-1	0	-35.7396
CLL-1	0	-35.7176
CLL-1	0	-35.7032
CLL-1	0	-35.701
CLL-1	0	-35.7
CLL-1	0	-35.6475
CLL-1	0	-35.6465
CLL-1	0	-35.6396
CLL-1	0	-35.6308
CLL-1	0	-35.5964
CLL-1	0	-35.5489
CLL-1	0	-35.5402
CLL-1	0	-35.5365
CLL-1	0	-35.5244
CLL-1	0	-35.5145
CLL-1	0	-35.509
CLL-1	0	-35.5076
CLL-1	0	-35.4823
CLL-1	0	-35.4743
CLL-1	0	-35.4723
CLL-1	0	-35.4218
CLL-1	0	-35.3882
CLL-1	0	-35.3852
CLL-1	0	-35.3589
CLL-1	0	-35.3576
CLL-1	0	-35.3518
CLL-1	0	-35.2994
CLL-1	0	-35.2916
CLL-1	0	-35.2708
CLL-1	0	-35.2447
CLL-1	0	-35.2401
CLL-1	0	-35.219
CLL-1	0	-35.2172
CLL-1	0	-35.1904
CLL-1	0	-35.1857
CLL-1	0	-35.1851
CLL-1	0	-35.1388
CLL-1	0	-35.1381
CLL-1	0	-35.1271
CLL-1	0	-35.1151
CLL-1	0	-35.1043
CLL-1	0	-35.0918
CLL-1	0	-35.0914
CLL-1	0	-35.0438
CLL-1	0	-35.041
CLL-1	0	-35.0368
CLL-1	0	-35.0362
CLL-1	0	-35.0323
CLL-1	0	-35.0225
CLL-1	0	-35.0116
CLL-1	0	-35
CLL-1	0	-34.9918
CLL-1	0	-34.9784
CLL-1	0	-34.9198
CLL-1	0	-34.9197
CLL-1	0	-34.9
CLL-1	0	-34.8987
CLL-1	0	-34.8911
CLL-1	0	-34.8555
CLL-1	0	-34.8468
CLL-1	0	-34.8457
CLL-1	0	-34.8234
CLL-1	0	-34.7863
CLL-1	0	-34.7829
CLL-1	0	-34.7647
CLL-1	0	-34.7505
CLL-1	0	-34.7412
CLL-1	0	-34.738
CLL-1	0	-34.7036
CLL-1	0	-34.7012
CLL-1	0	-34.6871
CLL-1	0	-34.6797
CLL-1	0	-34.6513
CLL-1	0	-34.6352
CLL-1	0	-34.6334
CLL-1	0	-34.5925
CLL-1	0	-34.5886
CLL-1	0	-34.583
CLL-1	0	-34.5761
CLL-1	0	-34.576
CLL-1	0	-34.566
CLL-1	0	-34.5521
CLL-1	0	-34.4732
CLL-1	0	-34.4586
CLL-1	0	-34.4297
CLL-1	0	-34.4291
CLL-1	0	-34.4054
CLL-1	0	-34.3892
CLL-1	0	-34.3784
CLL-1	0	-34.3768
CLL-1	0	-34.3623
CLL-1	0	-34.3543
CLL-1	0	-34.3467
CLL-1	0	-34.3462
CLL-1	0	-34.323
CLL-1	0	-34.3216
CLL-1	0	-34.3013
CLL-1	0	-34.2922
CLL-1	0	-34.2548
CLL-1	0	-34.2482
CLL-1	0	-34.2258
CLL-1	0	-34.1947
CLL-1	0	-34.1931
CLL-1	0	-34.1664
CLL-1	0	-34.1479
CLL-1	0	-34.1355
CLL-1	0	-34.1308
CLL-1	0	-34.1177
CLL-1	0	-34.1137
CLL-1	0	-34.0912
CLL-1	0	-34.0862
CLL-1	0	-34.0764
CLL-1	0	-34.0392
CLL-1	0	-33.9794
CLL-1	0	-33.9645
CLL-1	0	-33.921
CLL-1	0	-33.9164
CLL-1	0	-33.8996
CLL-1	0	-33.8877
CLL-1	0	-33.8768
CLL-1	0	-33.8689
CLL-1	0	-33.8667
CLL-1	0	-33.8487
CLL-1	0	-33.8421
CLL-1	0	-33.8369
CLL-1	0	-33.8353
CLL-1	0	-33.8157
CLL-1	0	-33.8117
CLL-1	0	-33.7976
CLL-1	0	-33.7961
CLL-1	0	-33.7855
CLL-1	0	-33.7767
CLL-1	0	-33.7744
CLL-1	0	-33.7352
CLL-1	0	-33.7265
CLL-1	0	-33.7195
CLL-1	0	-33.7183
CLL-1	0	-33.6985
CLL-1	0	-33.6959
CLL-1	0	-33.6928
CLL-1	0	-33.6749
CLL-1	0	-33.6575
CLL-1	0	-33.6544
CLL-1	0	-33.6493
CLL-1	0	-33.6483
CLL-1	0	-33.6435
CLL-1	0	-33.6415
CLL-1	0	-33.6389
CLL-1	0	-33.6366
CLL-1	0	-33.6176
CLL-1	0	-33.5919
CLL-1	0	-33.5617
CLL-1	0	-33.5511
CLL-1	0	-33.5509
CLL-1	0	-33.5495
CLL-1	0	-33.5473
CLL-1	0	-33.5239
CLL-1	0	-33.5221
CLL-1	0	-33.5174
CLL-1	0	-33.5073
CLL-1	0	-33.5066
CLL-1	0	-33.4915
CLL-1	0	-33.4487
CLL-1	0	-33.4421
CLL-1	0	-33.3389
CLL-1	0	-33.3322
CLL-1	0	-33.3081
CLL-1	0	-33.3013
CLL-1	0	-33.296
CLL-1	0	-33.2621
CLL-1	0	-33.2501
CLL-1	0	-33.2209
CLL-1	0	-33.1955
CLL-1	0	-33.1837
CLL-1	0	-33.1765
CLL-1	0	-33.1713
CLL-1	0	-33.1665
CLL-1	0	-33.1427
CLL-1	0	-33.1395
CLL-1	0	-33.135
CLL-1	0	-33.1316
CLL-1	0	-33.1182
CLL-1	0	-33.1162
CLL-1	0	-33.109
CLL-1	0	-33.0977
CLL-1	0	-33.0824
CLL-1	0	-33.081
CLL-1	0	-33.0469
CLL-1	0	-33.0372
CLL-1	0	-33.0115
CLL-1	0	-32.9879
CLL-1	0	-32.9746
CLL-1	0	-32.9525
CLL-1	0	-32.942
CLL-1	0	-32.9354
CLL-1	0	-32.926
CLL-1	0	-32.9099
CLL-1	0	-32.9098
CLL-1	0	-32.9081
CLL-1	0	-32.8671
CLL-1	0	-32.8542
CLL-1	0	-32.8503
CLL-1	0	-32.8158
CLL-1	0	-32.8049
CLL-1	0	-32.7998
CLL-1	0	-32.7636
CLL-1	0	-32.7576
CLL-1	0	-32.7196
CLL-1	0	-32.6734
CLL-1	0	-32.6697
CLL-1	0	-32.6683
CLL-1	0	-32.6593
CLL-1	0	-32.6303
CLL-1	0	-32.6072
CLL-1	0	-32.6041
CLL-1	0	-32.5953
CLL-1	0	-32.5949
CLL-1	0	-32.5863
CLL-1	0	-32.5797
CLL-1	0	-32.571
CLL-1	0	-32.5551
CLL-1	0	-32.5454
CLL-1	0	-32.5335
CLL-1	0	-32.529
CLL-1	0	-32.5157
CLL-1	0	-32.5072
CLL-1	0	-32.4963
CLL-1	0	-32.492
CLL-1	0	-32.4847
CLL-1	0	-32.4728
CLL-1	0	-32.4608
CLL-1	0	-32.4392
CLL-1	0	-32.4193
CLL-1	0	-32.4002
CLL-1	0	-32.3992
CLL-1	0	-32.3881
CLL-1	0	-32.3801
CLL-1	0	-32.3587
CLL-1	0	-32.3584
CLL-1	0	-32.3433
CLL-1	0	-32.3254
CLL-1	0	-32.3233
CLL-1	0	-32.3095
CLL-1	0	-32.3008
CLL-1	0	-32.2943
CLL-1	0	-32.2926
CLL-1	0	-32.2923
CLL-1	0	-32.2826
CLL-1	0	-32.2179
CLL-1	0	-32.2052
CLL-1	0	-32.1893
CLL-1	0	-32.1887
CLL-1	0	-32.1558
CLL-1	0	-32.1344
CLL-1	0	-32.1316
CLL-1	0	-32.1064
CLL-1	0	-32.1055
CLL-1	0	-32.1043
CLL-1	0	-32.0998
CLL-1	0	-32.0885
CLL-1	0	-32.0882
CLL-1	0	-32.0844
CLL-1	0	-32.0777
CLL-1	0	-32.0772
CLL-1	0	-32.0745
CLL-1	0	-32.0677
CLL-1	0	-32.0563
CLL-1	0	-32.0445
CLL-1	0	-32.0203
CLL-1	0	-32.0141
CLL-1	0	-31.9945
CLL-1	0	-31.9888
CLL-1	0	-31.956
CLL-1	0	-31.9508
CLL-1	0	-31.9344
CLL-1	0	-31.8935
CLL-1	0	-31.8857
CLL-1	0	-31.8519
CLL-1	0	-31.8298
CLL-1	0	-31.8149
CLL-1	0	-31.7938
CLL-1	0	-31.7907
CLL-1	0	-31.788
CLL-1	0	-31.7868
CLL-1	0	-31.785
CLL-1	0	-31.7701
CLL-1	0	-31.7397
CLL-1	0	-31.6907
CLL-1	0	-31.686
CLL-1	0	-31.6809
CLL-1	0	-31.6639
CLL-1	0	-31.6481
CLL-1	0	-31.6463
CLL-1	0	-31.6274
CLL-1	0	-31.6242
CLL-1	0	-31.5905
CLL-1	0	-31.5396
CLL-1	0	-31.5349
CLL-1	0	-31.5349
CLL-1	0	-31.516
CLL-1	0	-31.5026
CLL-1	0	-31.4917
CLL-1	0	-31.491
CLL-1	0	-31.4887
CLL-1	0	-31.4712
CLL-1	0	-31.469
CLL-1	0	-31.4683
CLL-1	0	-31.4292
CLL-1	0	-31.4249
CLL-1	0	-31.4053
CLL-1	0	-31.3983
CLL-1	0	-31.388
CLL-1	0	-31.3875
CLL-1	0	-31.3759
CLL-1	0	-31.3737
CLL-1	0	-31.3575
CLL-1	0	-31.3443
CLL-1	0	-31.3201
CLL-1	0	-31.3057
CLL-1	0	-31.2996
CLL-1	0	-31.2968
CLL-1	0	-31.2901
CLL-1	0	-31.2824
CLL-1	0	-31.2794
CLL-1	0	-31.2658
CLL-1	0	-31.2588
CLL-1	0	-31.2479
CLL-1	0	-31.2445
CLL-1	0	-31.2329
CLL-1	0	-31.1726
CLL-1	0	-31.17
CLL-1	0	-31.1514
CLL-1	0	-31.1506
CLL-1	0	-31.1495
CLL-1	0	-31.1465
CLL-1	0	-31.1456
CLL-1	0	-31.139
CLL-1	0	-31.1211
CLL-1	0	-31.1133
CLL-1	0	-31.1049
CLL-1	0	-31.0687
CLL-1	0	-31.0654
CLL-1	0	-31.062
CLL-1	0	-31.0599
CLL-1	0	-31.046
CLL-1	0	-31.0425
CLL-1	0	-31.0168
CLL-1	0	-31.0047
CLL-1	0	-30.9837
CLL-1	0	-30.9721
CLL-1	0	-30.9636
CLL-1	0	-30.9501
CLL-1	0	-30.9325
CLL-1	0	-30.9317
CLL-1	0	-30.9131
CLL-1	0	-30.8655
CLL-1	0	-30.8517
CLL-1	0	-30.8444
CLL-1	0	-30.8139
CLL-1	0	-30.804
CLL-1	0	-30.7935
CLL-1	0	-30.7817
CLL-1	0	-30.765
CLL-1	0	-30.7532
CLL-1	0	-30.7453
CLL-1	0	-30.7304
CLL-1	0	-30.7027
CLL-1	0	-30.6982
CLL-1	0	-30.6974
CLL-1	0	-30.689
CLL-1	0	-30.6777
CLL-1	0	-30.6747
CLL-1	0	-30.6602
CLL-1	0	-30.6537
CLL-1	0	-30.6515
CLL-1	0	-30.641
CLL-1	0	-30.624
CLL-1	0	-30.5941
CLL-1	0	-30.5933
CLL-1	0	-30.5808
CLL-1	0	-30.5803
CLL-1	0	-30.5705
CLL-1	0	-30.5504
CLL-1	0	-30.5457
CLL-1	0	-30.5441
CLL-1	0	-30.5423
CLL-1	0	-30.5356
CLL-1	0	-30.5223
CLL-1	0	-30.5157
CLL-1	0	-30.5086
CLL-1	0	-30.4966
CLL-1	0	-30.4875
CLL-1	0	-30.47
CLL-1	0	-30.4655
CLL-1	0	-30.4537
CLL-1	0	-30.4525
CLL-1	0	-30.4482
CLL-1	0	-30.4428
CLL-1	0	-30.4421
CLL-1	0	-30.4403
CLL-1	0	-30.4372
CLL-1	0	-30.4138
CLL-1	0	-30.4055
CLL-1	0	-30.3944
CLL-1	0	-30.3818
CLL-1	0	-30.3808
CLL-1	0	-30.3807
CLL-1	0	-30.38
CLL-1	0	-30.3709
CLL-1	0	-30.3692
CLL-1	0	-30.3625
CLL-1	0	-30.3596
CLL-1	0	-30.3587
CLL-1	0	-30.3512
CLL-1	0	-30.3399
CLL-1	0	-30.3364
CLL-1	0	-30.33
CLL-1	0	-30.3128
CLL-1	0	-30.2808
CLL-1	0	-30.251
CLL-1	0	-30.2184
CLL-1	0	-30.21
CLL-1	0	-30.2053
CLL-1	0	-30.1869
CLL-1	0	-30.1611
CLL-1	0	-30.1263
CLL-1	0	-30.0992
CLL-1	0	-30.0955
CLL-1	0	-30.0736
CLL-1	0	-30.0726
CLL-1	0	-30.0413
CLL-1	0	-30.0404
CLL-1	0	-30.0113
CLL-1	0	-30.0104
CLL-1	0	-30.0101
CLL-1	0	-30.0037
CLL-1	0	-30.0002
CLL-1	0	-29.9989
CLL-1	0	-29.9975
CLL-1	0	-29.9928
CLL-1	0	-29.9873
CLL-1	0	-29.9825
CLL-1	0	-29.9756
CLL-1	0	-29.9743
CLL-1	0	-29.9038
CLL-1	0	-29.899
CLL-1	0	-29.8927
CLL-1	0	-29.8924
CLL-1	0	-29.8889
CLL-1	0	-29.8648
CLL-1	0	-29.852
CLL-1	0	-29.8389
CLL-1	0	-29.8373
CLL-1	0	-29.8146
CLL-1	0	-29.8104
CLL-1	0	-29.8033
CLL-1	0	-29.7998
CLL-1	0	-29.7964
CLL-1	0	-29.7957
CLL-1	0	-29.7926
CLL-1	0	-29.7358
CLL-1	0	-29.7282
CLL-1	0	-29.7212
CLL-1	0	-29.7205
CLL-1	0	-29.7166
CLL-1	0	-29.7157
CLL-1	0	-29.7102
CLL-1	0	-29.7037
CLL-1	0	-29.697
CLL-1	0	-29.6886
CLL-1	0	-29.6808
CLL-1	0	-29.6807
CLL-1	0	-29.6798
CLL-1	0	-29.667
CLL-1	0	-29.664
CLL-1	0	-29.6631
CLL-1	0	-29.6347
CLL-1	0	-29.6253
CLL-1	0	-29.6189
CLL-1	0	-29.6134
CLL-1	0	-29.6097
CLL-1	0	-29.5809
CLL-1	0	-29.5763
CLL-1	0	-29.5635
CLL-1	0	-29.5629
CLL-1	0	-29.5555
CLL-1	0	-29.5539
CLL-1	0	-29.5308
CLL-1	0	-29.5221
CLL-1	0	-29.5115
CLL-1	0	-29.5078
CLL-1	0	-29.492
CLL-1	0	-29.4909
CLL-1	0	-29.4823
CLL-1	0	-29.4685
CLL-1	0	-29.4682
CLL-1	0	-29.4633
CLL-1	0	-29.4615
CLL-1	0	-29.443
CLL-1	0	-29.4427
CLL-1	0	-29.4295
CLL-1	0	-29.421
CLL-1	0	-29.4185
CLL-1	0	-29.4088
CLL-1	0	-29.3839
CLL-1	0	-29.3748
CLL-1	0	-29.3658
CLL-1	0	-29.3559
CLL-1	0	-29.3538
CLL-1	0	-29.3477
CLL-1	0	-29.3325
CLL-1	0	-29.3301
CLL-1	0	-29.3275
CLL-1	0	-29.3141
CLL-1	0	-29.3072
CLL-1	0	-29.2885
CLL-1	0	-29.2856
CLL-1	0	-29.2824
CLL-1	0	-29.2788
CLL-1	0	-29.2751
CLL-1	0	-29.2683
CLL-1	0	-29.26
CLL-1	0	-29.251
CLL-1	0	-29.2327
CLL-1	0	-29.2293
CLL-1	0	-29.2264
CLL-1	0	-29.2236
CLL-1	0	-29.2171
CLL-1	0	-29.2106
CLL-1	0	-29.1845
CLL-1	0	-29.1806
CLL-1	0	-29.1775
CLL-1	0	-29.1567
CLL-1	0	-29.1535
CLL-1	0	-29.146
CLL-1	0	-29.1441
CLL-1	0	-29.1401
CLL-1	0	-29.1334
CLL-1	0	-29.1242
CLL-1	0	-29.1153
CLL-1	0	-29.1122
CLL-1	0	-29.0878
CLL-1	0	-29.0858
CLL-1	0	-29.082
CLL-1	0	-29.0762
CLL-1	0	-29.0612
CLL-1	0	-29.0591
CLL-1	0	-29.0574
CLL-1	0	-29.047
CLL-1	0	-29.0431
CLL-1	0	-29.0327
CLL-1	0	-29.0235
CLL-1	0	-29.0177
CLL-1	0	-29.0168
CLL-1	0	-29.0033
CLL-1	0	-28.9842
CLL-1	0	-28.9792
CLL-1	0	-28.9791
CLL-1	0	-28.9623
CLL-1	0	-28.96
CLL-1	0	-28.9572
CLL-1	0	-28.9568
CLL-1	0	-28.95
CLL-1	0	-28.9479
CLL-1	0	-28.9055
CLL-1	0	-28.9054
CLL-1	0	-28.8975
CLL-1	0	-28.8939
CLL-1	0	-28.8783
CLL-1	0	-28.8479
CLL-1	0	-28.8427
CLL-1	0	-28.8269
CLL-1	0	-28.8047
CLL-1	0	-28.7874
CLL-1	0	-28.7633
CLL-1	0	-28.7609
CLL-1	0	-28.7516
CLL-1	0	-28.7495
CLL-1	0	-28.7427
CLL-1	0	-28.7327
CLL-1	0	-28.7121
CLL-1	0	-28.7093
CLL-1	0	-28.7019
CLL-1	0	-28.6998
CLL-1	0	-28.6897
CLL-1	0	-28.6893
CLL-1	0	-28.6718
CLL-1	0	-28.6695
CLL-1	0	-28.6582
CLL-1	0	-28.6514
CLL-1	0	-28.6213
CLL-1	0	-28.6157
CLL-1	0	-28.6113
CLL-1	0	-28.6008
CLL-1	0	-28.5757
CLL-1	0	-28.5725
CLL-1	0	-28.497
CLL-1	0	-28.4806
CLL-1	0	-28.4758
CLL-1	0	-28.4369
CLL-1	0	-28.4216
CLL-1	0	-28.4185
CLL-1	0	-28.4045
CLL-1	0	-28.3764
CLL-1	0	-28.3712
CLL-1	0	-28.3554
CLL-1	0	-28.348
CLL-1	0	-28.3345
CLL-1	0	-28.314
CLL-1	0	-28.3104
CLL-1	0	-28.3034
CLL-1	0	-28.2946
CLL-1	0	-28.2944
CLL-1	0	-28.2693
CLL-1	0	-28.2337
CLL-1	0	-28.2264
CLL-1	0	-28.2024
CLL-1	0	-28.1983
CLL-1	0	-28.1871
CLL-1	0	-28.1818
CLL-1	0	-28.1798
CLL-1	0	-28.1765
CLL-1	0	-28.1688
CLL-1	0	-28.1682
CLL-1	0	-28.1569
CLL-1	0	-28.1307
CLL-1	0	-28.1234
CLL-1	0	-28.1044
CLL-1	0	-28.0965
CLL-1	0	-28.0952
CLL-1	0	-28.0908
CLL-1	0	-28.0844
CLL-1	0	-28.0797
CLL-1	0	-28.0766
CLL-1	0	-28.0683
CLL-1	0	-28.0594
CLL-1	0	-28.0265
CLL-1	0	-28.026
CLL-1	0	-28.0076
CLL-1	0	-27.9812
CLL-1	0	-27.965
CLL-1	0	-27.9484
CLL-1	0	-27.9461
CLL-1	0	-27.9417
CLL-1	0	-27.9364
CLL-1	0	-27.9363
CLL-1	0	-27.9348
CLL-1	0	-27.9112
CLL-1	0	-27.9009
CLL-1	0	-27.8533
CLL-1	0	-27.8427
CLL-1	0	-27.8288
CLL-1	0	-27.8278
CLL-1	0	-27.819
CLL-1	0	-27.7815
CLL-1	0	-27.7799
CLL-1	0	-27.7766
CLL-1	0	-27.769
CLL-1	0	-27.7461
CLL-1	0	-27.7431
CLL-1	0	-27.7363
CLL-1	0	-27.7187
CLL-1	0	-27.7179
CLL-1	0	-27.7176
CLL-1	0	-27.7173
CLL-1	0	-27.7104
CLL-1	0	-27.7079
CLL-1	0	-27.7068
CLL-1	0	-27.6921
CLL-1	0	-27.6867
CLL-1	0	-27.6443
CLL-1	0	-27.6059
CLL-1	0	-27.6046
CLL-1	0	-27.603
CLL-1	0	-27.5646
CLL-1	0	-27.5632
CLL-1	0	-27.5597
CLL-1	0	-27.5572
CLL-1	0	-27.549
CLL-1	0	-27.5487
CLL-1	0	-27.5322
CLL-1	0	-27.5319
CLL-1	0	-27.5105
CLL-1	0	-27.5099
CLL-1	0	-27.4916
CLL-1	0	-27.488
CLL-1	0	-27.4762
CLL-1	0	-27.4692
CLL-1	0	-27.4474
CLL-1	0	-27.4437
CLL-1	0	-27.4296
CLL-1	0	-27.4293
CLL-1	0	-27.4267
CLL-1	0	-27.4188
CLL-1	0	-27.4178
CLL-1	0	-27.4156
CLL-1	0	-27.3984
CLL-1	0	-27.3934
CLL-1	0	-27.3928
CLL-1	0	-27.3744
CLL-1	0	-27.3734
CLL-1	0	-27.368
CLL-1	0	-27.3375
CLL-1	0	-27.3309
CLL-1	0	-27.3234
CLL-1	0	-27.3219
CLL-1	0	-27.3126
CLL-1	0	-27.3122
CLL-1	0	-27.3122
CLL-1	0	-27.3072
CLL-1	0	-27.3071
CLL-1	0	-27.3002
CLL-1	0	-27.2956
CLL-1	0	-27.2893
CLL-1	0	-27.2887
CLL-1	0	-27.2877
CLL-1	0	-27.2872
CLL-1	0	-27.2801
CLL-1	0	-27.2742
CLL-1	0	-27.2708
CLL-1	0	-27.2548
CLL-1	0	-27.1918
CLL-1	0	-27.1766
CLL-1	0	-27.1747
CLL-1	0	-27.1703
CLL-1	0	-27.1578
CLL-1	0	-27.1516
CLL-1	0	-27.1489
CLL-1	0	-27.1464
CLL-1	0	-27.1462
CLL-1	0	-27.1445
CLL-1	0	-27.1344
CLL-1	0	-27.1235
CLL-1	0	-27.1153
CLL-1	0	-27.0963
CLL-1	0	-27.0915
CLL-1	0	-27.0826
CLL-1	0	-27.0293
CLL-1	0	-27.0011
CLL-1	0	-26.9982
CLL-1	0	-26.9944
CLL-1	0	-26.9783
CLL-1	0	-26.9762
CLL-1	0	-26.9748
CLL-1	0	-26.9731
CLL-1	0	-26.9541
CLL-1	0	-26.9527
CLL-1	0	-26.9425
CLL-1	0	-26.9279
CLL-1	0	-26.9036
CLL-1	0	-26.8906
CLL-1	0	-26.8767
CLL-1	0	-26.8575
CLL-1	0	-26.8569
CLL-1	0	-26.8557
CLL-1	0	-26.8511
CLL-1	0	-26.8435
CLL-1	0	-26.8302
CLL-1	0	-26.8288
CLL-1	0	-26.8152
CLL-1	0	-26.8152
CLL-1	0	-26.7954
CLL-1	0	-26.7887
CLL-1	0	-26.7887
CLL-1	0	-26.7782
CLL-1	0	-26.775
CLL-1	0	-26.7721
CLL-1	0	-26.7687
CLL-1	0	-26.7639
CLL-1	0	-26.7599
CLL-1	0	-26.7577
CLL-1	0	-26.7177
CLL-1	0	-26.7068
CLL-1	0	-26.7018
CLL-1	0	-26.6966
CLL-1	0	-26.6774
CLL-1	0	-26.6742
CLL-1	0	-26.6685
CLL-1	0	-26.6624
CLL-1	0	-26.6587
CLL-1	0	-26.6425
CLL-1	0	-26.6382
CLL-1	0	-26.6374
CLL-1	0	-26.6087
CLL-1	0	-26.6068
CLL-1	0	-26.6017
CLL-1	0	-26.5961
CLL-1	0	-26.5935
CLL-1	0	-26.5843
CLL-1	0	-26.5791
CLL-1	0	-26.5573
CLL-1	0	-26.5568
CLL-1	0	-26.5496
CLL-1	0	-26.5448
CLL-1	0	-26.543
CLL-1	0	-26.5408
CLL-1	0	-26.5046
CLL-1	0	-26.4735
CLL-1	0	-26.4687
CLL-1	0	-26.4584
CLL-1	0	-26.4382
CLL-1	0	-26.4302
CLL-1	0	-26.43
CLL-1	0	-26.4256
CLL-1	0	-26.4251
CLL-1	0	-26.3989
CLL-1	0	-26.3944
CLL-1	0	-26.3855
CLL-1	0	-26.3831
CLL-1	0	-26.3819
CLL-1	0	-26.3773
CLL-1	0	-26.363
CLL-1	0	-26.3539
CLL-1	0	-26.3438
CLL-1	0	-26.3011
CLL-1	0	-26.2835
CLL-1	0	-26.282
CLL-1	0	-26.2633
CLL-1	0	-26.2543
CLL-1	0	-26.2539
CLL-1	0	-26.2335
CLL-1	0	-26.2073
CLL-1	0	-26.1972
CLL-1	0	-26.1866
CLL-1	0	-26.1831
CLL-1	0	-26.1748
CLL-1	0	-26.1471
CLL-1	0	-26.1407
CLL-1	0	-26.1403
CLL-1	0	-26.1342
CLL-1	0	-26.1141
CLL-1	0	-26.1104
CLL-1	0	-26.1084
CLL-1	0	-26.1025
CLL-1	0	-26.0947
CLL-1	0	-26.0828
CLL-1	0	-26.0664
CLL-1	0	-26.0643
CLL-1	0	-26.0628
CLL-1	0	-26.0572
CLL-1	0	-26.0502
CLL-1	0	-26.022
CLL-1	0	-26.0059
CLL-1	0	-25.9974
CLL-1	0	-25.9899
CLL-1	0	-25.9863
CLL-1	0	-25.9804
CLL-1	0	-25.9756
CLL-1	0	-25.9706
CLL-1	0	-25.9657
CLL-1	0	-25.9594
CLL-1	0	-25.956
CLL-1	0	-25.9463
CLL-1	0	-25.93
CLL-1	0	-25.9283
CLL-1	0	-25.9228
CLL-1	0	-25.9225
CLL-1	0	-25.9224
CLL-1	0	-25.9113
CLL-1	0	-25.9039
CLL-1	0	-25.8925
CLL-1	0	-25.8858
CLL-1	0	-25.8857
CLL-1	0	-25.8734
CLL-1	0	-25.8687
CLL-1	0	-25.8674
CLL-1	0	-25.8616
CLL-1	0	-25.8374
CLL-1	0	-25.8251
CLL-1	0	-25.8167
CLL-1	0	-25.8135
CLL-1	0	-25.8003
CLL-1	0	-25.7955
CLL-1	0	-25.7515
CLL-1	0	-25.748
CLL-1	0	-25.7439
CLL-1	0	-25.7424
CLL-1	0	-25.7242
CLL-1	0	-25.7177
CLL-1	0	-25.7102
CLL-1	0	-25.71
CLL-1	0	-25.7068
CLL-1	0	-25.7006
CLL-1	0	-25.6966
CLL-1	0	-25.6788
CLL-1	0	-25.6787
CLL-1	0	-25.6725
CLL-1	0	-25.6668
CLL-1	0	-25.659
CLL-1	0	-25.6453
CLL-1	0	-25.644
CLL-1	0	-25.609
CLL-1	0	-25.6
CLL-1	0	-25.592
CLL-1	0	-25.5851
CLL-1	0	-25.582
CLL-1	0	-25.5688
CLL-1	0	-25.56
CLL-1	0	-25.5569
CLL-1	0	-25.5563
CLL-1	0	-25.5516
CLL-1	0	-25.551
CLL-1	0	-25.5406
CLL-1	0	-25.5352
CLL-1	0	-25.5339
CLL-1	0	-25.529
CLL-1	0	-25.5182
CLL-1	0	-25.5103
CLL-1	0	-25.5086
CLL-1	0	-25.5017
CLL-1	0	-25.4905
CLL-1	0	-25.4876
CLL-1	0	-25.4759
CLL-1	0	-25.4691
CLL-1	0	-25.4665
CLL-1	0	-25.4627
CLL-1	0	-25.4534
CLL-1	0	-25.4494
CLL-1	0	-25.4406
CLL-1	0	-25.4387
CLL-1	0	-25.4288
CLL-1	0	-25.4186
CLL-1	0	-25.4168
CLL-1	0	-25.4042
CLL-1	0	-25.4037
CLL-1	0	-25.3695
CLL-1	0	-25.3694
CLL-1	0	-25.3678
CLL-1	0	-25.3636
CLL-1	0	-25.363
CLL-1	0	-25.3606
CLL-1	0	-25.358
CLL-1	0	-25.358
CLL-1	0	-25.3492
CLL-1	0	-25.3386
CLL-1	0	-25.3214
CLL-1	0	-25.317
CLL-1	0	-25.3142
CLL-1	0	-25.3036
CLL-1	0	-25.3018
CLL-1	0	-25.2973
CLL-1	0	-25.2816
CLL-1	0	-25.2684
CLL-1	0	-25.2622
CLL-1	0	-25.2557
CLL-1	0	-25.2532
CLL-1	0	-25.2525
CLL-1	0	-25.2474
CLL-1	0	-25.2473
CLL-1	0	-25.2313
CLL-1	0	-25.2248
CLL-1	0	-25.2192
CLL-1	0	-25.2135
CLL-1	0	-25.2085
CLL-1	0	-25.2074
CLL-1	0	-25.197
CLL-1	0	-25.1951
CLL-1	0	-25.1845
CLL-1	0	-25.1799
CLL-1	0	-25.1742
CLL-1	0	-25.1667
CLL-1	0	-25.1637
CLL-1	0	-25.156
CLL-1	0	-25.1477
CLL-1	0	-25.1413
CLL-1	0	-25.1344
CLL-1	0	-25.1309
CLL-1	0	-25.1286
CLL-1	0	-25.1156
CLL-1	0	-25.1018
CLL-1	0	-25.0815
CLL-1	0	-25.0813
CLL-1	0	-25.074
CLL-1	0	-25.0697
CLL-1	0	-25.0691
CLL-1	0	-25.0558
CLL-1	0	-25.0477
CLL-1	0	-25.0463
CLL-1	0	-25.0155
CLL-1	0	-25.014
CLL-1	0	-25.0127
CLL-1	0	-25.0095
CLL-1	0	-25.0052
CLL-1	0	-25.0001
CLL-1	0	-24.9852
CLL-1	0	-24.9761
CLL-1	0	-24.9643
CLL-1	0	-24.9634
CLL-1	0	-24.951
CLL-1	0	-24.9509
CLL-1	0	-24.924
CLL-1	0	-24.9231
CLL-1	0	-24.923
CLL-1	0	-24.9194
CLL-1	0	-24.9147
CLL-1	0	-24.9118
CLL-1	0	-24.9048
CLL-1	0	-24.8942
CLL-1	0	-24.8924
CLL-1	0	-24.8922
CLL-1	0	-24.8855
CLL-1	0	-24.88
CLL-1	0	-24.8793
CLL-1	0	-24.8745
CLL-1	0	-24.8678
CLL-1	0	-24.8595
CLL-1	0	-24.8509
CLL-1	0	-24.8468
CLL-1	0	-24.8461
CLL-1	0	-24.8396
CLL-1	0	-24.8321
CLL-1	0	-24.8255
CLL-1	0	-24.82
CLL-1	0	-24.8014
CLL-1	0	-24.7964
CLL-1	0	-24.7921
CLL-1	0	-24.7586
CLL-1	0	-24.7556
CLL-1	0	-24.7475
CLL-1	0	-24.7255
CLL-1	0	-24.725
CLL-1	0	-24.7018
CLL-1	0	-24.6912
CLL-1	0	-24.6912
CLL-1	0	-24.6906
CLL-1	0	-24.6659
CLL-1	0	-24.6641
CLL-1	0	-24.6616
CLL-1	0	-24.6311
CLL-1	0	-24.6286
CLL-1	0	-24.6248
CLL-1	0	-24.6241
CLL-1	0	-24.6222
CLL-1	0	-24.614
CLL-1	0	-24.5985
CLL-1	0	-24.5953
CLL-1	0	-24.5881
CLL-1	0	-24.5632
CLL-1	0	-24.549
CLL-1	0	-24.5489
CLL-1	0	-24.5266
CLL-1	0	-24.5251
CLL-1	0	-24.5206
CLL-1	0	-24.5142
CLL-1	0	-24.5103
CLL-1	0	-24.504
CLL-1	0	-24.5028
CLL-1	0	-24.5024
CLL-1	0	-24.4981
CLL-1	0	-24.4622
CLL-1	0	-24.4612
CLL-1	0	-24.4355
CLL-1	0	-24.4099
CLL-1	0	-24.4055
CLL-1	0	-24.4055
CLL-1	0	-24.4014
CLL-1	0	-24.399
CLL-1	0	-24.396
CLL-1	0	-24.3839
CLL-1	0	-24.3766
CLL-1	0	-24.3579
CLL-1	0	-24.3464
CLL-1	0	-24.3451
CLL-1	0	-24.3244
CLL-1	0	-24.3133
CLL-1	0	-24.3064
CLL-1	0	-24.3008
CLL-1	0	-24.2924
CLL-1	0	-24.2867
CLL-1	0	-24.2827
CLL-1	0	-24.2821
CLL-1	0	-24.2459
CLL-1	0	-24.2455
CLL-1	0	-24.2438
CLL-1	0	-24.2395
CLL-1	0	-24.2315
CLL-1	0	-24.1929
CLL-1	0	-24.1793
CLL-1	0	-24.1715
CLL-1	0	-24.1589
CLL-1	0	-24.1508
CLL-1	0	-24.1466
CLL-1	0	-24.1436
CLL-1	0	-24.1336
CLL-1	0	-24.1213
CLL-1	0	-24.1195
CLL-1	0	-24.1105
CLL-1	0	-24.0944
CLL-1	0	-24.0622
CLL-1	0	-24.0593
CLL-1	0	-24.0543
CLL-1	0	-24.0505
CLL-1	0	-24.0488
CLL-1	0	-24.0205
CLL-1	0	-24.0109
CLL-1	0	-24.0032
CLL-1	0	-23.9921
CLL-1	0	-23.9901
CLL-1	0	-23.9879
CLL-1	0	-23.9796
CLL-1	0	-23.9488
CLL-1	0	-23.9456
CLL-1	0	-23.9349
CLL-1	0	-23.9241
CLL-1	0	-23.9229
CLL-1	0	-23.9174
CLL-1	0	-23.9071
CLL-1	0	-23.8988
CLL-1	0	-23.8937
CLL-1	0	-23.8904
CLL-1	0	-23.8745
CLL-1	0	-23.8736
CLL-1	0	-23.8589
CLL-1	0	-23.8513
CLL-1	0	-23.8483
CLL-1	0	-23.8409
CLL-1	0	-23.8342
CLL-1	0	-23.814
CLL-1	0	-23.8135
CLL-1	0	-23.7975
CLL-1	0	-23.753
CLL-1	0	-23.7526
CLL-1	0	-23.7525
CLL-1	0	-23.7327
CLL-1	0	-23.7192
CLL-1	0	-23.7173
CLL-1	0	-23.7148
CLL-1	0	-23.71
CLL-1	0	-23.707
CLL-1	0	-23.6566
CLL-1	0	-23.6384
CLL-1	0	-23.6259
CLL-1	0	-23.6047
CLL-1	0	-23.5985
CLL-1	0	-23.5982
CLL-1	0	-23.5981
CLL-1	0	-23.5979
CLL-1	0	-23.5937
CLL-1	0	-23.5918
CLL-1	0	-23.5871
CLL-1	0	-23.5802
CLL-1	0	-23.5749
CLL-1	0	-23.5743
CLL-1	0	-23.5736
CLL-1	0	-23.5633
CLL-1	0	-23.538
CLL-1	0	-23.5316
CLL-1	0	-23.5297
CLL-1	0	-23.528
CLL-1	0	-23.5215
CLL-1	0	-23.4991
CLL-1	0	-23.4966
CLL-1	0	-23.4945
CLL-1	0	-23.4915
CLL-1	0	-23.4877
CLL-1	0	-23.4812
CLL-1	0	-23.4606
CLL-1	0	-23.4485
CLL-1	0	-23.4253
CLL-1	0	-23.4191
CLL-1	0	-23.4162
CLL-1	0	-23.4107
CLL-1	0	-23.4074
CLL-1	0	-23.3981
CLL-1	0	-23.3887
CLL-1	0	-23.3615
CLL-1	0	-23.3552
CLL-1	0	-23.3416
CLL-1	0	-23.3362
CLL-1	0	-23.3082
CLL-1	0	-23.3034
CLL-1	0	-23.2839
CLL-1	0	-23.2516
CLL-1	0	-23.2421
CLL-1	0	-23.2376
CLL-1	0	-23.2325
CLL-1	0	-23.2245
CLL-1	0	-23.2087
CLL-1	0	-23.2036
CLL-1	0	-23.1998
CLL-1	0	-23.1983
CLL-1	0	-23.1967
CLL-1	0	-23.1853
CLL-1	0	-23.184
CLL-1	0	-23.1779
CLL-1	0	-23.16
CLL-1	0	-23.1513
CLL-1	0	-23.1398
CLL-1	0	-23.1321
CLL-1	0	-23.1302
CLL-1	0	-23.1262
CLL-1	0	-23.1252
CLL-1	0	-23.1186
CLL-1	0	-23.1183
CLL-1	0	-23.106
CLL-1	0	-23.1017
CLL-1	0	-23.0969
CLL-1	0	-23.0906
CLL-1	0	-23.089
CLL-1	0	-23.0875
CLL-1	0	-23.0756
CLL-1	0	-23.0696
CLL-1	0	-23.0691
CLL-1	0	-23.0659
CLL-1	0	-23.0378
CLL-1	0	-23.0308
CLL-1	0	-23.0268
CLL-1	0	-23.0217
CLL-1	0	-23.0154
CLL-1	0	-23.0144
CLL-1	0	-23.0089
CLL-1	0	-23.0053
CLL-1	0	-23.0035
CLL-1	0	-22.9944
CLL-1	0	-22.99
CLL-1	0	-22.9758
CLL-1	0	-22.9536
CLL-1	0	-22.9486
CLL-1	0	-22.9447
CLL-1	0	-22.9371
CLL-1	0	-22.9282
CLL-1	0	-22.9133
CLL-1	0	-22.901
CLL-1	0	-22.8948
CLL-1	0	-22.887
CLL-1	0	-22.8811
CLL-1	0	-22.8751
CLL-1	0	-22.8688
CLL-1	0	-22.8622
CLL-1	0	-22.8611
CLL-1	0	-22.839
CLL-1	0	-22.8374
CLL-1	0	-22.8226
CLL-1	0	-22.8119
CLL-1	0	-22.8056
CLL-1	0	-22.8053
CLL-1	0	-22.7996
CLL-1	0	-22.7986
CLL-1	0	-22.7866
CLL-1	0	-22.785
CLL-1	0	-22.7837
CLL-1	0	-22.7802
CLL-1	0	-22.775
CLL-1	0	-22.7747
CLL-1	0	-22.7493
CLL-1	0	-22.6974
CLL-1	0	-22.6925
CLL-1	0	-22.6904
CLL-1	0	-22.6185
CLL-1	0	-22.607
CLL-1	0	-22.6013
CLL-1	0	-22.5982
CLL-1	0	-22.5609
CLL-1	0	-22.545
CLL-1	0	-22.5425
CLL-1	0	-22.5348
CLL-1	0	-22.5286
CLL-1	0	-22.5187
CLL-1	0	-22.5142
CLL-1	0	-22.5008
CLL-1	0	-22.4984
CLL-1	0	-22.4967
CLL-1	0	-22.4967
CLL-1	0	-22.4889
CLL-1	0	-22.4874
CLL-1	0	-22.4842
CLL-1	0	-22.4813
CLL-1	0	-22.4689
CLL-1	0	-22.459
CLL-1	0	-22.4496
CLL-1	0	-22.4448
CLL-1	0	-22.4436
CLL-1	0	-22.4333
CLL-1	0	-22.4305
CLL-1	0	-22.4083
CLL-1	0	-22.406
CLL-1	0	-22.4059
CLL-1	0	-22.3849
CLL-1	0	-22.3768
CLL-1	0	-22.3711
CLL-1	0	-22.3707
CLL-1	0	-22.3704
CLL-1	0	-22.3553
CLL-1	0	-22.329
CLL-1	0	-22.325
CLL-1	0	-22.3203
CLL-1	0	-22.3176
CLL-1	0	-22.306
CLL-1	0	-22.3014
CLL-1	0	-22.2832
CLL-1	0	-22.2671
CLL-1	0	-22.2447
CLL-1	0	-22.2412
CLL-1	0	-22.2409
CLL-1	0	-22.1987
CLL-1	0	-22.176
CLL-1	0	-22.1746
CLL-1	0	-22.1673
CLL-1	0	-22.1628
CLL-1	0	-22.1432
CLL-1	0	-22.1359
CLL-1	0	-22.1321
CLL-1	0	-22.1319
CLL-1	0	-22.1311
CLL-1	0	-22.1131
CLL-1	0	-22.1065
CLL-1	0	-22.1017
CLL-1	0	-22.0935
CLL-1	0	-22.0923
CLL-1	0	-22.086
CLL-1	0	-22.0661
CLL-1	0	-22.06
CLL-1	0	-22.0588
CLL-1	0	-22.0513
CLL-1	0	-22.0471
CLL-1	0	-22.0226
CLL-1	0	-22.0109
CLL-1	0	-21.997
CLL-1	0	-21.993
CLL-1	0	-21.9897
CLL-1	0	-21.9825
CLL-1	0	-21.98
CLL-1	0	-21.9758
CLL-1	0	-21.9751
CLL-1	0	-21.9735
CLL-1	0	-21.9321
CLL-1	0	-21.9152
CLL-1	0	-21.9091
CLL-1	0	-21.8986
CLL-1	0	-21.893
CLL-1	0	-21.8835
CLL-1	0	-21.8682
CLL-1	0	-21.857
CLL-1	0	-21.8545
CLL-1	0	-21.8504
CLL-1	0	-21.8291
CLL-1	0	-21.8191
CLL-1	0	-21.8141
CLL-1	0	-21.8139
CLL-1	0	-21.7989
CLL-1	0	-21.7816
CLL-1	0	-21.7733
CLL-1	0	-21.7558
CLL-1	0	-21.7493
CLL-1	0	-21.7406
CLL-1	0	-21.733
CLL-1	0	-21.7327
CLL-1	0	-21.7181
CLL-1	0	-21.7158
CLL-1	0	-21.7118
CLL-1	0	-21.7117
CLL-1	0	-21.6898
CLL-1	0	-21.6882
CLL-1	0	-21.6827
CLL-1	0	-21.6769
CLL-1	0	-21.6094
CLL-1	0	-21.5881
CLL-1	0	-21.5871
CLL-1	0	-21.5817
CLL-1	0	-21.5693
CLL-1	0	-21.5466
CLL-1	0	-21.5384
CLL-1	0	-21.5352
CLL-1	0	-21.5171
CLL-1	0	-21.4936
CLL-1	0	-21.4664
CLL-1	0	-21.4595
CLL-1	0	-21.4546
CLL-1	0	-21.4427
CLL-1	0	-21.4224
CLL-1	0	-21.4194
CLL-1	0	-21.4172
CLL-1	0	-21.4158
CLL-1	0	-21.4088
CLL-1	0	-21.385
CLL-1	0	-21.3824
CLL-1	0	-21.3763
CLL-1	0	-21.3656
CLL-1	0	-21.3597
CLL-1	0	-21.3533
CLL-1	0	-21.3464
CLL-1	0	-21.3232
CLL-1	0	-21.3029
CLL-1	0	-21.2952
CLL-1	0	-21.2941
CLL-1	0	-21.292
CLL-1	0	-21.2715
CLL-1	0	-21.2667
CLL-1	0	-21.2534
CLL-1	0	-21.248
CLL-1	0	-21.2475
CLL-1	0	-21.2432
CLL-1	0	-21.2395
CLL-1	0	-21.2389
CLL-1	0	-21.2279
CLL-1	0	-21.1671
CLL-1	0	-21.1655
CLL-1	0	-21.1651
CLL-1	0	-21.1616
CLL-1	0	-21.153
CLL-1	0	-21.1521
CLL-1	0	-21.1317
CLL-1	0	-21.1314
CLL-1	0	-21.1214
CLL-1	0	-21.1183
CLL-1	0	-21.0723
CLL-1	0	-21.0595
CLL-1	0	-21.0582
CLL-1	0	-21.0571
CLL-1	0	-21.0434
CLL-1	0	-21.0297
CLL-1	0	-21.0262
CLL-1	0	-21.0151
CLL-1	0	-21.0092
CLL-1	0	-21.0057
CLL-1	0	-21.0026
CLL-1	0	-20.9967
CLL-1	0	-20.9964
CLL-1	0	-20.9962
CLL-1	0	-20.9933
CLL-1	0	-20.9873
CLL-1	0	-20.987
CLL-1	0	-20.9776
CLL-1	0	-20.974
CLL-1	0	-20.9621
CLL-1	0	-20.9557
CLL-1	0	-20.9499
CLL-1	0	-20.9453
CLL-1	0	-20.934
CLL-1	0	-20.9319
CLL-1	0	-20.9232
CLL-1	0	-20.9158
CLL-1	0	-20.9095
CLL-1	0	-20.9023
CLL-1	0	-20.8997
CLL-1	0	-20.8953
CLL-1	0	-20.8884
CLL-1	0	-20.8811
CLL-1	0	-20.8749
CLL-1	0	-20.8514
CLL-1	0	-20.8442
CLL-1	0	-20.8425
CLL-1	0	-20.8419
CLL-1	0	-20.8246
CLL-1	0	-20.822
CLL-1	0	-20.8145
CLL-1	0	-20.7865
CLL-1	0	-20.7824
CLL-1	0	-20.7816
CLL-1	0	-20.7781
CLL-1	0	-20.7721
CLL-1	0	-20.7397
CLL-1	0	-20.7352
CLL-1	0	-20.7282
CLL-1	0	-20.7165
CLL-1	0	-20.7112
CLL-1	0	-20.7062
CLL-1	0	-20.7052
CLL-1	0	-20.6834
CLL-1	0	-20.683
CLL-1	0	-20.6823
CLL-1	0	-20.682
CLL-1	0	-20.656
CLL-1	0	-20.6538
CLL-1	0	-20.6501
CLL-1	0	-20.6379
CLL-1	0	-20.6255
CLL-1	0	-20.6208
CLL-1	0	-20.6128
CLL-1	0	-20.6117
CLL-1	0	-20.607
CLL-1	0	-20.5962
CLL-1	0	-20.5864
CLL-1	0	-20.5757
CLL-1	0	-20.5701
CLL-1	0	-20.5564
CLL-1	0	-20.5468
CLL-1	0	-20.538
CLL-1	0	-20.517
CLL-1	0	-20.5067
CLL-1	0	-20.5054
CLL-1	0	-20.4751
CLL-1	0	-20.4512
CLL-1	0	-20.4498
CLL-1	0	-20.4441
CLL-1	0	-20.4363
CLL-1	0	-20.4344
CLL-1	0	-20.4337
CLL-1	0	-20.424
CLL-1	0	-20.4237
CLL-1	0	-20.418
CLL-1	0	-20.406
CLL-1	0	-20.4023
CLL-1	0	-20.3966
CLL-1	0	-20.3927
CLL-1	0	-20.3778
CLL-1	0	-20.365
CLL-1	0	-20.3589
CLL-1	0	-20.3506
CLL-1	0	-20.349
CLL-1	0	-20.3355
CLL-1	0	-20.3331
CLL-1	0	-20.3225
CLL-1	0	-20.3067
CLL-1	0	-20.2974
CLL-1	0	-20.2801
CLL-1	0	-20.2755
CLL-1	0	-20.2679
CLL-1	0	-20.2508
CLL-1	0	-20.2359
CLL-1	0	-20.2334
CLL-1	0	-20.2316
CLL-1	0	-20.2093
CLL-1	0	-20.205
CLL-1	0	-20.2007
CLL-1	0	-20.1746
CLL-1	0	-20.1681
CLL-1	0	-20.1681
CLL-1	0	-20.1609
CLL-1	0	-20.1599
CLL-1	0	-20.1528
CLL-1	0	-20.1519
CLL-1	0	-20.151
CLL-1	0	-20.1276
CLL-1	0	-20.1276
CLL-1	0	-20.1272
CLL-1	0	-20.1244
CLL-1	0	-20.1215
CLL-1	0	-20.1208
CLL-1	0	-20.0967
CLL-1	0	-20.0915
CLL-1	0	-20.0903
CLL-1	0	-20.0858
CLL-1	0	-20.0818
CLL-1	0	-20.0807
CLL-1	0	-20.0799
CLL-1	0	-20.0784
CLL-1	0	-20.0749
CLL-1	0	-20.0585
CLL-1	0	-20.0423
CLL-1	0	-20.037
CLL-1	0	-20.0299
CLL-1	0	-20.0213
CLL-1	0	-20.012
CLL-1	0	-19.9948
CLL-1	0	-19.9886
CLL-1	0	-19.9512
CLL-1	0	-19.947
CLL-1	0	-19.9446
CLL-1	0	-19.939
CLL-1	0	-19.9382
CLL-1	0	-19.9145
CLL-1	0	-19.9125
CLL-1	0	-19.9046
CLL-1	0	-19.9028
CLL-1	0	-19.9006
CLL-1	0	-19.8921
CLL-1	0	-19.8918
CLL-1	0	-19.8729
CLL-1	0	-19.8728
CLL-1	0	-19.8545
CLL-1	0	-19.8376
CLL-1	0	-19.8286
CLL-1	0	-19.8272
CLL-1	0	-19.8234
CLL-1	0	-19.8187
CLL-1	0	-19.8165
CLL-1	0	-19.8085
CLL-1	0	-19.7983
CLL-1	0	-19.7892
CLL-1	0	-19.7798
CLL-1	0	-19.7763
CLL-1	0	-19.7379
CLL-1	0	-19.7332
CLL-1	0	-19.7313
CLL-1	0	-19.675
CLL-1	0	-19.6685
CLL-1	0	-19.6637
CLL-1	0	-19.6616
CLL-1	0	-19.6561
CLL-1	0	-19.6542
CLL-1	0	-19.6496
CLL-1	0	-19.6386
CLL-1	0	-19.6076
CLL-1	0	-19.5793
CLL-1	0	-19.5776
CLL-1	0	-19.5609
CLL-1	0	-19.5499
CLL-1	0	-19.5377
CLL-1	0	-19.534
CLL-1	0	-19.5164
CLL-1	0	-19.5025
CLL-1	0	-19.4995
CLL-1	0	-19.4943
CLL-1	0	-19.4939
CLL-1	0	-19.4865
CLL-1	0	-19.4784
CLL-1	0	-19.4773
CLL-1	0	-19.4593
CLL-1	0	-19.4412
CLL-1	0	-19.4264
CLL-1	0	-19.4233
CLL-1	0	-19.4196
CLL-1	0	-19.3917
CLL-1	0	-19.3769
CLL-1	0	-19.3759
CLL-1	0	-19.3732
CLL-1	0	-19.3624
CLL-1	0	-19.3481
CLL-1	0	-19.3463
CLL-1	0	-19.3442
CLL-1	0	-19.3389
CLL-1	0	-19.3351
CLL-1	0	-19.3288
CLL-1	0	-19.3243
CLL-1	0	-19.3223
CLL-1	0	-19.3064
CLL-1	0	-19.2996
CLL-1	0	-19.2968
CLL-1	0	-19.2947
CLL-1	0	-19.294
CLL-1	0	-19.2939
CLL-1	0	-19.2914
CLL-1	0	-19.2845
CLL-1	0	-19.2606
CLL-1	0	-19.2589
CLL-1	0	-19.2505
CLL-1	0	-19.2313
CLL-1	0	-19.2308
CLL-1	0	-19.2273
CLL-1	0	-19.2233
CLL-1	0	-19.2224
CLL-1	0	-19.2222
CLL-1	0	-19.2207
CLL-1	0	-19.2154
CLL-1	0	-19.2073
CLL-1	0	-19.2067
CLL-1	0	-19.2009
CLL-1	0	-19.2
CLL-1	0	-19.1981
CLL-1	0	-19.1958
CLL-1	0	-19.1847
CLL-1	0	-19.1832
CLL-1	0	-19.1773
CLL-1	0	-19.1685
CLL-1	0	-19.1441
CLL-1	0	-19.1347
CLL-1	0	-19.1254
CLL-1	0	-19.1215
CLL-1	0	-19.1194
CLL-1	0	-19.1141
CLL-1	0	-19.1137
CLL-1	0	-19.1062
CLL-1	0	-19.0841
CLL-1	0	-19.0729
CLL-1	0	-19.0598
CLL-1	0	-19.0526
CLL-1	0	-19.0485
CLL-1	0	-19.047
CLL-1	0	-19.046
CLL-1	0	-19.0451
CLL-1	0	-19.0427
CLL-1	0	-19.0329
CLL-1	0	-19.0052
CLL-1	0	-18.9991
CLL-1	0	-18.9974
CLL-1	0	-18.9956
CLL-1	0	-18.9553
CLL-1	0	-18.9545
CLL-1	0	-18.9491
CLL-1	0	-18.9464
CLL-1	0	-18.9323
CLL-1	0	-18.9308
CLL-1	0	-18.9298
CLL-1	0	-18.9149
CLL-1	0	-18.9137
CLL-1	0	-18.9122
CLL-1	0	-18.9
CLL-1	0	-18.8833
CLL-1	0	-18.8815
CLL-1	0	-18.88
CLL-1	0	-18.8788
CLL-1	0	-18.8761
CLL-1	0	-18.8691
CLL-1	0	-18.8633
CLL-1	0	-18.8618
CLL-1	0	-18.8569
CLL-1	0	-18.8298
CLL-1	0	-18.8103
CLL-1	0	-18.8084
CLL-1	0	-18.8066
CLL-1	0	-18.8043
CLL-1	0	-18.7992
CLL-1	0	-18.7926
CLL-1	0	-18.7905
CLL-1	0	-18.7899
CLL-1	0	-18.7799
CLL-1	0	-18.7415
CLL-1	0	-18.7395
CLL-1	0	-18.7103
CLL-1	0	-18.7069
CLL-1	0	-18.7039
CLL-1	0	-18.6976
CLL-1	0	-18.6912
CLL-1	0	-18.679
CLL-1	0	-18.6764
CLL-1	0	-18.6689
CLL-1	0	-18.6639
CLL-1	0	-18.6433
CLL-1	0	-18.6375
CLL-1	0	-18.6146
CLL-1	0	-18.6113
CLL-1	0	-18.608
CLL-1	0	-18.6062
CLL-1	0	-18.5671
CLL-1	0	-18.567
CLL-1	0	-18.5607
CLL-1	0	-18.5547
CLL-1	0	-18.5481
CLL-1	0	-18.5399
CLL-1	0	-18.5302
CLL-1	0	-18.526
CLL-1	0	-18.5209
CLL-1	0	-18.5131
CLL-1	0	-18.5089
CLL-1	0	-18.4935
CLL-1	0	-18.4927
CLL-1	0	-18.4907
CLL-1	0	-18.4776
CLL-1	0	-18.4703
CLL-1	0	-18.4558
CLL-1	0	-18.4384
CLL-1	0	-18.4209
CLL-1	0	-18.4109
CLL-1	0	-18.4055
CLL-1	0	-18.4018
CLL-1	0	-18.3916
CLL-1	0	-18.3783
CLL-1	0	-18.3532
CLL-1	0	-18.323
CLL-1	0	-18.3096
CLL-1	0	-18.3067
CLL-1	0	-18.3025
CLL-1	0	-18.2945
CLL-1	0	-18.2866
CLL-1	0	-18.2659
CLL-1	0	-18.2563
CLL-1	0	-18.2528
CLL-1	0	-18.2374
CLL-1	0	-18.2226
CLL-1	0	-18.2121
CLL-1	0	-18.1958
CLL-1	0	-18.1819
CLL-1	0	-18.1753
CLL-1	0	-18.1606
CLL-1	0	-18.1502
CLL-1	0	-18.1492
CLL-1	0	-18.1472
CLL-1	0	-18.1409
CLL-1	0	-18.1382
CLL-1	0	-18.1364
CLL-1	0	-18.1362
CLL-1	0	-18.1349
CLL-1	0	-18.1178
CLL-1	0	-18.1101
CLL-1	0	-18.1082
CLL-1	0	-18.0909
CLL-1	0	-18.0809
CLL-1	0	-18.068
CLL-1	0	-18.0612
CLL-1	0	-18.0556
CLL-1	0	-18.0515
CLL-1	0	-18.0479
CLL-1	0	-18.0465
CLL-1	0	-18.0455
CLL-1	0	-18.0313
CLL-1	0	-18.0287
CLL-1	0	-18.0172
CLL-1	0	-18.0142
CLL-1	0	-18.0087
CLL-1	0	-18.007
CLL-1	0	-17.9982
CLL-1	0	-17.9723
CLL-1	0	-17.9595
[truncated: 30,632 more rows]
